# Supplementary material for: iTRAQ and virus-induced gene silencing revealed three proteins involved in cold response in bread wheat
Source: Sci Rep. 2017 Aug 8;7:7524. doi: 10.1038/s41598-017-08069-9 (PMC5548720; doi:10.1038/s41598-017-08069-9)
Supplement: Supplementary file 2 — Additional file 1 [file 41598_2017_8069_MOESM2_ESM.xls]

## Sheet: Peptides
iTRAQ and virus-induced gene silencing revealed three proteins involved in cold response in bread wheat
Zhang Ning, Zhang Lingran, Zhao Lei, Ren Yan, Cui Dangqun, Chen Jianhui, Wang Yongyan, Yu Pengbo, Chen Feng*
Additional file 1: Peptides and unique peptides were identified by LC-MS/MS between CSP and CTP.
Sequence	Protein Groups	Protein Group Accessions	Modifications	116/(113+114+115)	116/(113+114+115) Count	117/(113+114+115)	117/(113+114+115) Count	118/(113+114+115)	118/(113+114+115) Count	IonScore	Exp Value	Charge	MH+ [Da]
lNGIALR	6	F2D714;W5ATV6;O22387;H9B8E3;F2CWJ3;J3LJK2	N-Term(iTRAQ8plex)							46.58	0.0111904	3	1060.68
gAGANILR	3	Q41629;M8A2G0;F2DSV2	N-Term(iTRAQ8plex)							41.87	0.0459869	3	1075.65
eSAPAAPR	1	W5AN26	N-Term(iTRAQ8plex)	0.69829	1	0.789997	1	0.861144	1	26.58	0.446495	2	1102.61
aAEGAAPAR	1	N1QV10	N-Term(iTRAQ8plex)	1.06168	2	0.920285	2	0.995323	2	31.17	0.205319	2	1117.62
iGINGFGR	12	J3LZ24;A0A0D9X3Z7;J3MQ06;G5DAC5;A0A0D9VHX1;K3YS38;W5G5H3;I1I0L2;A5YVV3;I1I0L5;K3YIG5;C9EAC1	N-Term(iTRAQ8plex)							39.51	0.0562574	3	1137.67
gAAGHAAAAR	1	M7ZP29	N-Term(iTRAQ8plex)	0.790295	1	0.700381	1	0.891721	1	33.07	0.177567	2	1156.64
lISPAEAR	3	A0A077RU36;T1MQT9;R7W6D1	N-Term(iTRAQ8plex)							49.33	0.00771611	3	1160.7
tAVSPLLR	1	A0A096RGJ0	N-Term(iTRAQ8plex)	1.1044	1	1.03042	1	1.06714	1	54.71	0.00230543	3	1160.73
aNIGDVLR	1	W5G736	N-Term(iTRAQ8plex)	1.01659	1	0.982254	1	1.10472	1	61.37	0.000694188	3	1161.69
aAAAVAASAR	1	A0A077RPB8	N-Term(iTRAQ8plex)	1.10263	1	1.03576	1	0.852182	1	48.22	0.0130532	3	1162.68
mISVTGPR	1	A0A077RTE5	N-Term(iTRAQ8plex)	0.865141	1	0.78983	1	0.98866	1	42.05	0.0512461	3	1164.67
lGLGGGGSPR	2	A0A0C5B1N2;A0A0C5B4U4	N-Term(iTRAQ8plex)							27.47	1.31305	2	1174.68
tNcNNLH	1	Q5NE33	N-Term(iTRAQ8plex); C3(Carbamidomethyl)	0.500161	1	0.398036	1	0.534288	1	49.8	0.000577491	2	1176.57
aGMTHIVR	4	M0X0C6;I1IU29;A1YE31;F2DI93	N-Term(iTRAQ8plex)							28.16	0.737967	3	1188.68
vMPAVIVR	1	M8B264	N-Term(iTRAQ8plex)	0.921715	1	0.909076	1	0.786251	1	45.12	0.0132503	3	1188.74
vAALALATR	1	Q7YIZ3	N-Term(iTRAQ8plex)	1.3845	1	0.822851	1	0.491013	1	32.32	0.360358	2	1189.75
acGHTEGR	1	W5AVV3	N-Term(iTRAQ8plex); C2(Carbamidomethyl)	0.965723	1	0.878182	1	1.0234	1	41.07	0.00591692	3	1191.58
aGLLSAAER	1	Q2QN87	N-Term(iTRAQ8plex)	1.02387	1	1.03885	1	0.853629	1	33.19	0.417464	2	1191.7
fSVSPVVR	2	W5G125;A0A0E3T7B1	N-Term(iTRAQ8plex)							59.38	0.000640397	3	1194.71
hANmEHR	1	M0XV95	N-Term(iTRAQ8plex); M4(Oxidation)	0.802893	1	1.09906	1	0.740554	1	42.16	0.00850477	3	1214.6
fISGEEDD	2	W5D4R0;I1HTT0	N-Term(iTRAQ8plex)							38.95	0.00500487	2	1215.57
aMHAVLDR	48	U6BR77;Q37230;B0BCP2;Q5K3E1;Q32606;B0YIC4;G9HXR8;Q7YMS1;Q7YMR7;Q37358;A1YB23;Q37734;Q537Z6;Q66MG6;A0A0F6NPK1;C0SJR0;Q5K3F3;Q7YMS4;Q539X0;Q539W8;Q58U33;A0A089N276;S6CNS6;W5GC49;W5DW81;P51994;Q9TMV7;B0YID8;M1PLK2;A0A0F6TFY8;A0A0F7G6C2;Q7YMT4;A0A0F7G692;A0A0F7CRW9;Q5K3D7;I4EBI1;U5NQX4;A0A0C5GCK0;B0YIC3;D3W6K3;C0SJP2;B0YIA8;D3W6J4;L0N8C5;D3W6I5;F8S8C4;U5NQK7;B0B722	N-Term(iTRAQ8plex)							39.62	0.0601984	3	1216.68
lVDVDVPR	3	W5HIH7;W5HVP3;M0VVW8	N-Term(iTRAQ8plex)							62.04	0.000499294	3	1216.72
qIASLVQR	2	W5EAE9;W5EG56	N-Term(iTRAQ8plex)							57.67	0.00112442	3	1218.75
gDLAVQTGR	2	C4P9N2;W5F587	N-Term(iTRAQ8plex)							31.17	0.483088	2	1220.69
vNSGPPPPR	5	W5BIG3;T1N8D9;W5B132;M7ZAW1;J3LP70	N-Term(iTRAQ8plex)							39.18	0.0541221	3	1224.7
amHAVLDR	48	U6BR77;Q37230;B0BCP2;Q5K3E1;Q32606;B0YIC4;G9HXR8;Q7YMS1;Q7YMR7;Q37358;A1YB23;Q37734;Q537Z6;Q66MG6;A0A0F6NPK1;C0SJR0;Q5K3F3;Q7YMS4;Q539X0;Q539W8;Q58U33;A0A089N276;S6CNS6;W5GC49;W5DW81;P51994;Q9TMV7;B0YID8;M1PLK2;A0A0F6TFY8;A0A0F7G6C2;Q7YMT4;A0A0F7G692;A0A0F7CRW9;Q5K3D7;I4EBI1;U5NQX4;A0A0C5GCK0;B0YIC3;D3W6K3;C0SJP2;B0YIA8;D3W6J4;L0N8C5;D3W6I5;F8S8C4;U5NQK7;B0B722	N-Term(iTRAQ8plex); M2(Oxidation)							40.83	0.0391542	3	1232.67
gPNGLDLSR	3	A0A0E0D3W6;A0A075BBR0;P48187	N-Term(iTRAQ8plex)							51.58	0.00429143	3	1232.69
fGLAPSANR	1	W5EP32	N-Term(iTRAQ8plex)	1.03023	1	0.874809	1	0.910324	1	43.12	0.0300244	3	1236.7
gLIGEVISR	1	M8ARU5	N-Term(iTRAQ8plex)	0.932733	1	0.865482	1	0.640212	1	52.26	0.00374047	3	1247.76
aGLQFPVGR	7	B4FWW3;F2CVZ1;R7VYR3;M7ZZ11;K3ZAL1;N1QUN6;A0A0A9ITX3	N-Term(iTRAQ8plex)							43.26	0.0351734	3	1248.74
iVNIPSFR	2	Q95H61;K4PMB1	N-Term(iTRAQ8plex)							51.66	0.00491761	3	1249.76
vAIIHGLAR	1	W5ASU4	N-Term(iTRAQ8plex)	0.894946	1	0.589434	1	0.496835	1	42.37	0.0676715	3	1253.8
gASSSLDSAR	1	W5GRU6	N-Term(iTRAQ8plex)	1.04698	1	0.994318	1	1.09419	1	38.88	0.045821	2	1254.66
dTAAHLIGR	1	F2DSX3	N-Term(iTRAQ8plex)	1.09933	2	1.20823	2	1.27965	2	30.66	0.611274	2	1257.72
lVEVPEIR	1	Q8L803	N-Term(iTRAQ8plex)	0.531998	1	0.777929	1	0.775618	1	56.77	0.00174351	3	1258.77
gGGQVIPTAR	2	W5G125;A0A0E3T7B1	N-Term(iTRAQ8plex)							39.1	0.106996	3	1259.73
dAGLAAGLLR	1	F2CZS1	N-Term(iTRAQ8plex)	0.835081	1	0.896594	1	1.02821	1	43.23	0.0447623	2	1260.75
gASVLLLER	1	W5FC65	N-Term(iTRAQ8plex)	0.813046	1	0.899332	1	0.700394	1	35.15	0.14016	2	1261.78
gIIIHIHR	1	A3ARH8	N-Term(iTRAQ8plex)	1.06208	1	0.862363	1	0.620307	1	50.79	0.00228429	3	1262.8
iAQAEAMAR	1	M7Z6J0	N-Term(iTRAQ8plex)	0.964799	1	0.93264	1	0.961719	1	35.22	0.21005	2	1264.7
gANQAAcGGR	1	M8CE76	N-Term(iTRAQ8plex); C7(Carbamidomethyl)	0.926585	1	0.797436	1	0.916727	1	36.84	0.03217	2	1265.63
gEIIASESR	1	P12112	N-Term(iTRAQ8plex)	1.09017	3	1.16089	3	1.14378	3	61.07	0.000515132	3	1265.7
hVALPGLVR	0		N-Term(iTRAQ8plex)							25.05	1.08553	3	1265.8
aLAATAGVHR	1	Q6EZE8	N-Term(iTRAQ8plex)	0.893027	2	0.994993	2	0.603498	2	51.85	0.00601794	3	1270.75
eADNVVAPR	1	P35267	N-Term(iTRAQ8plex)	0.798854	2	0.925746	2	0.989943	2	34.93	0.154995	2	1274.7
vVSVGDGIAR	1	B0LXE1	N-Term(iTRAQ8plex)	0.976539	1	0.893402	1	1.03924	1	55.3	0.00254881	3	1276.75
aGFAGDDAPR	8	B4G1E1;A0A067YNJ5;F2DE91;J3M7K7;A0A0E0BVT3;B4FRH8;F2CRK3;C5XQM4	N-Term(iTRAQ8plex)							47.97	0.00452591	3	1280.66
dLLVAPPPR	1	M7ZVH9	N-Term(iTRAQ8plex)	0.788935	1	0.81656	1	0.743555	1	47.34	0.0112906	3	1281.78
qILALIPGR	1	M8BDK9	N-Term(iTRAQ8plex)	1.11838	1	0.853549	1	0.668412	1	27.65	0.488659	2	1284.83
hGSLGFLPR	5	M0X0C6;I1IU29;A1YE31;F2DI93;A1YE34	N-Term(iTRAQ8plex)							21.07	5.5988	3	1287.74
gSPLALAQAR	2	W5H5K0;W5GG81	N-Term(iTRAQ8plex)							51.07	0.00578717	3	1287.77
aAQEALLLR	1	W5FL09	N-Term(iTRAQ8plex)	1.06882	2	1.14586	2	1.1469	2	45.82	0.021045	3	1288.79
vGDVVELVR	1	M0VC57	N-Term(iTRAQ8plex)	0.450155	1	0.550584	1	0.593028	1	34.98	0.260917	2	1289.77
aQcPIIER	1	W5CKV1	N-Term(iTRAQ8plex); C3(Carbamidomethyl)	0.999379	1	1.00823	1	1.19371	1	33.48	0.25399	3	1290.71
eIAAAQETR	2	W5EJ43;M8CWM1	N-Term(iTRAQ8plex)							28.62	0.895875	2	1292.71
fSTVIHER	2	F1DKC1;A0A0A7MA13	N-Term(iTRAQ8plex)							35.22	0.221668	3	1292.73
eAAAGGGDSVR	1	M0VVW8	N-Term(iTRAQ8plex)	0.840843	1	0.810292	1	1.00096	1	28.77	0.350299	2	1293.67
aVLDFVAVR	1	M0WTA6	N-Term(iTRAQ8plex)	0.852288	1	0.711921	1	0.974412	1	28.94	0.633624	2	1293.78
iFEGAALLR	1	M7YT19	N-Term(iTRAQ8plex)	0.804827	1	0.732101	1	0.748515	1	54.87	0.00157021	3	1293.78
vAAVHLAPGR	1	I1ID47	N-Term(iTRAQ8plex)	1.12382	1	0.93172	1	0.771324	1	41.45	0.0257668	3	1294.79
gTHIINLxR	1	A0A090AKN1	N-Term(iTRAQ8plex); X8(A)	0.982062	2	0.770431	2	0.843272	2	26.74	1.62404	2	1298.78
mPPAALNER	1	M8AD54	N-Term(iTRAQ8plex)	1.07005	2	1.11012	2	1.06287	2	41.93	0.0317046	3	1302.71
qxVDISPLR	1	W5CKV1	N-Term(iTRAQ8plex); X2(A)	0.903825	1	0.84222	1	1.12386	1	48.74	0.0106573	3	1302.77
gQIGIQQVR	2	M8B843;K4A5A5	N-Term(iTRAQ8plex)							40.9	0.0677535	3	1302.78
gAIANPDEGR	1	I1IQV5	N-Term(iTRAQ8plex)	0.85492	1	0.858574	1	1.05644	1	27.5	0.526015	3	1303.69
gELIGEILR	2	W5G637;M8CV70	N-Term(iTRAQ8plex)							43.49	0.0241944	3	1303.79
fSLAPLVPR	7	M7ZR60;C1JYE1;A0A068CDZ5;H9ZX57;C1JYE0;C1JYE2;R4RYY8	N-Term(iTRAQ8plex)							37.27	0.0841591	3	1303.8
qVAAQEAER	1	F2E048	N-Term(iTRAQ8plex)	0.945838	3	0.83243	3	1.09324	3	39.2	0.0609368	3	1305.71
sINQITGLR	1	M7ZXX2	N-Term(iTRAQ8plex)	0.999769	1	1.08783	1	0.96867	1	47.22	0.0117036	3	1305.78
tVAAAVEEGR	1	W5BIA8	N-Term(iTRAQ8plex)	1.01679	2	1.26665	2	1.1945	2	50.75	0.00636053	3	1306.72
iFLENVIR	2	B6TJ90;B6TFY8	N-Term(iTRAQ8plex)							48.86	0.00560893	3	1307.8
aLTEAAFQR	2	M8BFW3;W5GAT4	N-Term(iTRAQ8plex)							45.1	0.0158594	3	1310.74
mLEPLLHR	1	R7WG68	N-Term(iTRAQ8plex)	1.23926	2	1.02534	2	0.811009	2	33.58	0.348369	3	1312.77
aVELVILPR	1	F2CTR7	N-Term(iTRAQ8plex)	0.761623	1	0.645759	1	0.841409	1	34.29	0.13624	2	1313.84
iPAVQETVR	2	D3YE92;C7ENF7	N-Term(iTRAQ8plex)							42.46	0.0420068	3	1316.78
qGIPLITbR	1	B3SH89	N-Term(iTRAQ8plex); B8(D)	1.09192	1	0.872949	1	0.814155	1	41.09	0.0547465	3	1316.78
ecELIHGR	2	A0A0C4BJ37;M7ZCG5	N-Term(iTRAQ8plex); C2(Carbamidomethyl)							35.5	0.0708401	3	1317.69
vVQVGDGIAR	3	P12112;Q8S7T5;G9HXQ7	N-Term(iTRAQ8plex)							49.19	0.0107104	3	1317.78
gEVLSATVSR	1	M8BN30	N-Term(iTRAQ8plex)	0.909228	1	0.919583	1	0.927095	1	49.19	0.00689582	3	1322.76
iPVLLHDGR	1	M7ZJS5	N-Term(iTRAQ8plex)	1.12961	2	1.07824	2	0.925207	2	46.17	0.0110821	3	1323.81
gAGMGGGNDER	2	M8AZK4;I1GV85	N-Term(iTRAQ8plex)							34.95	0.0155946	3	1324.62
lGVEAYNVR	1	M7Z3H3	N-Term(iTRAQ8plex)	0.618573	1	0.810844	1	0.908113	1	62.78	0.000287446	3	1324.75
aTYNLLGLR	1	W5FU56	N-Term(iTRAQ8plex)	0.978894	1	0.742924	1	0.750708	1	26.69	1.29473	2	1324.79
aSSMEEVLR	1	W5GCG0	N-Term(iTRAQ8plex)	1.05927	1	1.20191	1	1.15445	1	35.34	0.116147	2	1325.7
dxDILAAFR	56	Q0IPF7;U6BR77;Q5K3D7;Q37230;B0BCP2;Q5K3E1;Q32606;B0YIC4;G9HXR8;Q7YMS1;Q7YMR7;Q37358;A1YB23;Q37734;Q537Z6;B0YIA8;F8S8C4;Q66MG6;A0A0F6NPK1;C0SJR0;Q5K3F3;Q7YMT4;Q7YMS4;Q539X0;Q539W8;Q58U33;A0A089N276;S6CNS6;G0WYK7;G0WY03;I1UTX2;G9DIQ7;U6BMM4;U5IKM1;U5IM61;A0A088S3T0;U5NQX4;U5NQK7;M1PLK2;D3W6J4;A0A0F7G6C2;L0N8C5;G0WXZ5;A0A0F7G6N3;U5IKP9;C7IWD0;W5C1C8;P51994;I4EBH6;S6CN40;D3W6K3;B0YID8;A0A0F7CRW9;B0YI…	N-Term(iTRAQ8plex); X2(T)							52.01	0.00383967	2	1325.74
iPDAHVLTR	1	W5EB84	N-Term(iTRAQ8plex)	0.981123	1	0.963127	1	1.04206	1	34.09	0.268202	3	1325.78
nIYEDIISG	1	A0A096UKY5	N-Term(iTRAQ8plex)	0.963328	1	0.870059	1	0.935923	1	53.87	0.00141992	2	1327.7
vGVQPEIQR	2	W5GIZ3;M0VJ97	N-Term(iTRAQ8plex)							28.65	1.12128	3	1329.78
iGGIGTVPVGR	5	A0A0D9Z2R9;M7ZWP2;W5GMT9;M0Y9X7;Q9FYV3	N-Term(iTRAQ8plex)							47.54	0.014013	3	1329.81
hcEEEDAH	3	A0A0C4BK59;M7Z6F5;K7UCR4	N-Term(iTRAQ8plex); C2(Carbamidomethyl)							38.13	0.000761387	2	1330.56
lGDIVPADAR	1	M0Z2H5	N-Term(iTRAQ8plex)	1.13785	1	0.834669	1	0.853905	1	48.82	0.00914406	3	1330.76
tGIIVLAEGR	2	W5B7Z6;N1QRC7	N-Term(iTRAQ8plex)							36.87	0.116744	2	1332.81
tQPSAAEVAR	1	F2CQ53	N-Term(iTRAQ8plex)	0.713388	1	0.702219	1	0.884845	1	38.47	0.0904672	2	1333.74
tAIAEGLAQR	7	M8CQ07;F2DQ38;A0A096UUG6;W5G312;F2DXI0;W5FN48;M0YW98	N-Term(iTRAQ8plex)							51.28	0.00609042	3	1333.77
gATIVVSGDGR	1	Q8VX48	N-Term(iTRAQ8plex)	1.11964	1	1.17331	1	1.11373	1	59.38	0.0007791	2	1335.76
iGTLMELVR	1	N1QV10	N-Term(iTRAQ8plex)	1.34328	1	1.07024	1	0.703799	1	32.87	0.244136	2	1335.79
gTGIGGGNDER	3	M8BVC8;M7Z620;M0Y1W3	N-Term(iTRAQ8plex)							41.29	0.014578	2	1336.67
hAIPIVIGGR	1	W5F180	N-Term(iTRAQ8plex)	1.06338	1	0.861263	1	0.8432	1	23.39	2.80772	3	1336.83
vGDFVELVR	1	W5AX02	N-Term(iTRAQ8plex)	1.15476	1	1.42308	1	1.44422	1	63.98	0.000209351	3	1337.77
nLGAEVFER	2	W5G391;W5FMA5	N-Term(iTRAQ8plex)							45.97	0.0132662	3	1338.73
hAIPISLAGR	1	A0A0D9XTV1	N-Term(iTRAQ8plex)	1.04301	1	1.35048	1	1.13516	1	21.05	5.75656	3	1338.81
hAQVPEEAR	3	W5G312;W5FN48;F2DXI0	N-Term(iTRAQ8plex)							57.35	0.000702439	3	1340.72
vATESSLSSR	1	W5E8I4	N-Term(iTRAQ8plex)	1.0286	1	0.922034	1	1.02139	1	39.24	0.0508482	2	1340.73
lMAVVHNPR	2	M8AGJ9;N1QQI7	N-Term(iTRAQ8plex)							48.84	0.00881535	3	1340.78
aGDAVVVLHR	1	A0A096ULJ8	N-Term(iTRAQ8plex)	1.10048	1	1.56281	1	0.763832	1	67.3	0.000147086	3	1340.79
sPSPLLVPAR	1	T1MKQ3	N-Term(iTRAQ8plex)	0.781769	1	0.855208	1	0.850798	1	44.45	0.0305766	3	1340.82
yPIYVGGNR	3	W5E353;A0A0F6NH93;A0A059Q9X4	N-Term(iTRAQ8plex)							27.21	1.02421	3	1342.74
tPGPGAQAALR	1	R7W0Z8	N-Term(iTRAQ8plex)	0.909113	2	1.00239	2	1.0293	2	30.83	0.593467	3	1342.77
lVTPLTLQR	2	M7ZFF7;M8CRX1	N-Term(iTRAQ8plex)							36.8	0.0607149	3	1344.85
yVTFDGLAR	2	F2ECE5;K3Z753	N-Term(iTRAQ8plex)							42.23	0.0305429	3	1345.74
vQLYEMNF	3	W5E353;A0A059Q9X4;A0A0F6NH93	N-Term(iTRAQ8plex)							42.66	0.0108075	2	1347.69
iVNDGVTVAR	2	W5HDP4;W5DSU6	N-Term(iTRAQ8plex)							49.9	0.00844473	3	1347.79
vVNDGVTIAR	3	N1QWV5;P08823;M7Z848	N-Term(iTRAQ8plex)							35.77	0.218832	3	1347.79
vVDLLAPYR	14	A0A075VYR7;A9L9W7;A9L9Z4;V5N3T8;B3SHD1;A9L9Y9;A0A0F6NQY1;A9L9T1;A0A0F6NQZ9;A9L9W8;W5FU37;A9L9U8;Q8M8Y1;A9L9V1	N-Term(iTRAQ8plex)							42.46	0.0250628	3	1349.81
yAEFLTFR	1	I1J2J2	N-Term(iTRAQ8plex)	1.13476	3	0.977911	3	0.896102	3	39.71	0.0635446	3	1350.73
vYGLDINPR	2	M8BLM7;F2DQP8	N-Term(iTRAQ8plex)							24.54	2.57975	2	1350.77
sVPLALDEAH	1	A0A077HCQ0	N-Term(iTRAQ8plex)	0.902153	1	1.74884	1	0.594057	1	40.55	0.0408102	2	1355.74
gGTLISYEGR	3	W5FGH0;Q43772;K3ZSU9	N-Term(iTRAQ8plex)							42.35	0.0263227	2	1356.74
ncFAIASDR	1	M8B6S0	N-Term(iTRAQ8plex); C2(Carbamidomethyl)	0.958932	1	1.01611	1	0.935898	1	20.79	1.59191	2	1357.68
aVVIHVPYR	1	M0WY98	N-Term(iTRAQ8plex)	0.884647	2	0.877571	2	0.785561	2	40.26	0.0784264	3	1357.82
tPGPGAQSAxR	1	B1NEV4	N-Term(iTRAQ8plex); X10(L)	0.673332	1	0.69379	1	0.687043	1	30.62	0.561098	3	1358.77
eLEVIHcR	11	O24226;A0A096USS5;A0A096UJV2;M7Z312;M7YUK9;M8C4K7;M8CA60;F2E9F1;M0X0F4;M0ZEV8;W5GGT9	N-Term(iTRAQ8plex); C7(Carbamidomethyl)							33.24	0.200841	3	1359.73
gADIVVATPGR	1	W5DHZ8	N-Term(iTRAQ8plex)	0.810183	1	0.962138	1	0.938441	1	40.29	0.0760578	2	1359.79
gVDVVVGTPGR	2	M7YY67;W5FY97	N-Term(iTRAQ8plex)							30.88	0.644937	3	1359.79
aIALTVDTPR	4	W5EP56;W5FIQ5;M7ZEZ2;F2EB29	N-Term(iTRAQ8plex)							55.13	0.0022588	2	1360.81
hNVAcTAER	1	W5HR23	N-Term(iTRAQ8plex); C5(Carbamidomethyl)	1.14413	2	1.10513	2	1.04907	2	29.38	0.174517	3	1361.69
gNINIEELR	3	A0A077S2R7;M0VRL8;O22575	N-Term(iTRAQ8plex)							30.8	0.577327	2	1361.76
aAAPPAAGk	2	M7ZY79;M8BNU5	N-Term(iTRAQ8plex); K9(iTRAQ8plex)							33.94	0.243015	2	1361.83
eAAQIELER	1	W5G9R9	N-Term(iTRAQ8plex)	1.00312	1	1.18367	1	1.03893	1	22.63	3.46966	2	1362.76
aATAAPSSLNR	1	W5FKZ0	N-Term(iTRAQ8plex)	0.597389	1	0.665688	1	0.615708	1	32.35	0.41536	3	1362.76
dITELLAAGR	2	Q7X729;F2DAK8	N-Term(iTRAQ8plex)							27.87	1.24283	2	1362.79
eAEIVAQSGR	2	J3KZB2;I1HF07	N-Term(iTRAQ8plex)							37.68	0.104779	2	1363.74
eLPPTHPIR	2	R7W5X9;M7ZP29	N-Term(iTRAQ8plex)							26.93	1.27825	3	1363.8
dITEVIASGR	1	M8A407	N-Term(iTRAQ8plex)	0.941839	1	0.818287	1	1.02531	1	42.35	0.0382587	3	1364.77
aMQLIESIR	1	W5B840	N-Term(iTRAQ8plex)	0.743942	1	0.807676	1	0.682554	1	24.96	2.15652	2	1364.79
eTTNLDAAAR	2	M7Z8N1;R7W8D1	N-Term(iTRAQ8plex)							31.34	0.370783	2	1365.73
aNALLEFER	1	M8AZH6	N-Term(iTRAQ8plex)	1.02198	1	0.998026	1	1.06906	1	30.81	0.490193	2	1366.76
nAWEFAVAR	1	F2DXG7	N-Term(iTRAQ8plex)	1.04082	1	1.07534	1	0.927216	1	32.69	0.261061	2	1367.74
dISELPPHR	1	M8AD54	N-Term(iTRAQ8plex)	1.31556	4	1.59036	4	1.15049	4	51.07	0.00369944	3	1367.76
vVDIVDTFR	2	Q8LRM8;M7YF70	N-Term(iTRAQ8plex)							56.34	0.00102293	3	1367.78
hVLLPITDR	1	W5FZJ6	N-Term(iTRAQ8plex)	1.09181	1	0.963182	1	0.814808	1	50.47	0.00719155	3	1367.83
sIVEFENAR	2	P08823;M7Z848	N-Term(iTRAQ8plex)							37.21	0.095149	3	1368.74
aAEELTk	2	F2DEY7;M8APV9	N-Term(iTRAQ8plex); K7(iTRAQ8plex)							39	0.144638	2	1369.81
gLVDHLQER	1	F2CRM3	N-Term(iTRAQ8plex)	0.942617	1	0.90504	1	0.955169	1	41.65	0.0447039	2	1370.77
eLVETAYSR	1	M8AZK4	N-Term(iTRAQ8plex)	1.31923	1	1.24385	1	1.26447	1	39.11	0.0559099	3	1371.74
eSTxHLVLR	5	Q9ZSW0;G3DQF2;I1W260;A0A0E0C584;A0A0A9R4S5	N-Term(iTRAQ8plex); X4(I)							20.91	6.37659	3	1371.82
sMADTAVFAR	2	W5G637;M8CV70	N-Term(iTRAQ8plex)							43.78	0.0125282	3	1372.72
lASAIAVHMR	1	M0XZA6	N-Term(iTRAQ8plex)	0.970769	1	0.96314	1	0.710414	1	59.1	0.00110035	3	1372.8
aAAAGFEk	4	A0A0E0D3W6;A0A075BBR0;C7IWD0;P48187	N-Term(iTRAQ8plex); K8(iTRAQ8plex)							34.95	0.28283	2	1372.81
qSSNEEYGR	1	V9HXE7	N-Term(iTRAQ8plex)	0.749953	1	0.824239	1	0.946057	1	22.23	0.63282	2	1373.66
iGADFDNYR	1	W5GV09	N-Term(iTRAQ8plex)	1.06516	1	1.08714	1	1.01481	1	21.76	1.15024	2	1374.69
tVAIVNPTTR	1	M0Z5J0	N-Term(iTRAQ8plex)	1.03678	1	0.844071	1	0.901355	1	45.93	0.0191287	3	1375.82
dIGAVNTIIR	1	F2DVE5	N-Term(iTRAQ8plex)	0.885889	1	0.960646	1	1.05195	1	32.13	0.461651	2	1375.82
gGVETVLIER	1	F2EBI3	N-Term(iTRAQ8plex)	0.888047	1	0.890584	1	1.26507	1	60.21	0.000703164	3	1376.8
aLLDDPEFR	1	W5HG39	N-Term(iTRAQ8plex)	1.21929	1	1.15161	1	1.12943	1	56.06	0.00143901	3	1379.75
iLVDIAk	1	M0X0Z3	N-Term(iTRAQ8plex); K7(iTRAQ8plex)	0.817227	1	0.882759	1	0.872531	1	35.42	0.12396	2	1379.9
fWDSPPDGR	1	A0A077RYE2	N-Term(iTRAQ8plex)	0.9073	1	0.940649	1	0.883094	1	25.31	0.431358	2	1380.68
aLFAIEGVTR	1	M7Z4C8	N-Term(iTRAQ8plex)	0.939683	1	1.06581	1	0.807412	1	39.42	0.062144	2	1380.81
aATVVSPk	3	W5FRF1;W5FB83;B6T8U7	N-Term(iTRAQ8plex); K8(iTRAQ8plex)							41.67	0.0548428	2	1380.86
gHAVGDIPGVR	1	W5FDV8	N-Term(iTRAQ8plex)	1.01341	1	0.947582	1	0.912007	1	38.09	0.0797616	3	1381.78
gQAAASAAk	1	F2CT73	N-Term(iTRAQ8plex); K9(iTRAQ8plex)	0.888796	1	0.657493	1	0.950249	1	46.17	0.0215036	2	1382.82
gSVLSALk	3	M8C8T0;T1MRH7;W5ATB2	N-Term(iTRAQ8plex); K8(iTRAQ8plex)							34.7	0.20085	2	1382.88
gAAGEAGDk	3	Q8S387;C0L981;M7YYU2	N-Term(iTRAQ8plex); K9(iTRAQ8plex)							48.46	0.00683365	2	1383.76
aTLHTLQAAR	2	W5GZW1;F2CQN3	N-Term(iTRAQ8plex)							35.42	0.248567	2	1385.81
vQVVASPLIR	2	A0A077RFC2;A0A0D9V6V9	N-Term(iTRAQ8plex)							30.7	0.45404	2	1385.87
gSPEPVMVLR	1	M0V4V7	N-Term(iTRAQ8plex)	0.917494	1	1.02711	1	1.04232	1	28.67	0.957271	3	1388.78
aLAAGALSPASR	1	F2DC44	N-Term(iTRAQ8plex)	1.20742	1	1.23794	1	0.856083	1	28.03	1.26328	3	1388.82
lINAGIVQTR	2	F8RP11;W5GKA6	N-Term(iTRAQ8plex)							24.32	1.90572	2	1388.85
gYDVTVFER	1	W5ASU4	N-Term(iTRAQ8plex)	0.814149	1	0.915201	1	0.960428	1	28.59	0.426969	2	1389.73
aSPLVQSVER	1	W5F8Y0	N-Term(iTRAQ8plex)	1.14321	1	1.06324	1	1.22862	1	41.27	0.0600219	3	1389.8
nVLEVAGEVR	1	M0V5H1	N-Term(iTRAQ8plex)	0.934893	1	0.994758	1	0.982482	1	31.39	0.583862	2	1389.8
aLVDAPDMVR	1	B9F156	N-Term(iTRAQ8plex)	0.888716	3	0.774278	3	0.997782	3	41.09	0.0445893	2	1390.76
aTDLVASAAIR	1	A0A090AKN1	N-Term(iTRAQ8plex)	0.718098	1	0.773286	1	0.952312	1	40.62	0.0628417	3	1391.81
gTAFGGFk	3	W5H151;M7ZD99;I1IDV1	N-Term(iTRAQ8plex); K8(iTRAQ8plex)							23.63	2.60562	2	1392.81
iPVYLDGGVR	2	W5FIQ5;F2EB29	N-Term(iTRAQ8plex)							46.72	0.0121666	3	1392.81
gLETQSDPSR	1	M0ZBC3	N-Term(iTRAQ8plex)	0.922823	1	0.961574	1	1.15008	1	42.45	0.0181379	2	1393.72
fVDLTMAHR	2	Q7X9K5;W5GLU0	N-Term(iTRAQ8plex)							40.56	0.0502933	3	1393.75
aLPASSSTLSR	1	F2EIW1	N-Term(iTRAQ8plex)	1.39494	1	0.984156	1	1.00008	1	37.66	0.109171	3	1393.79
lIVAGASAYAR	3	I1GNI8;A0A0D9VYR9;A6XMY5	N-Term(iTRAQ8plex)							38.83	0.0975602	3	1395.83
dEVFAIENR	1	W5DM32	N-Term(iTRAQ8plex)	1.08744	1	1.10189	1	1.1016	1	29.56	0.497483	2	1396.74
vLGDAVLNHR	2	A0A0C4BDE7;W5D7U9	N-Term(iTRAQ8plex)							37.62	0.119409	3	1397.81
fcDALISIR	3	A0A077S2R7;M0VRL8;O22575	N-Term(iTRAQ8plex); C2(Carbamidomethyl)							38.69	0.0662854	3	1398.77
iSEYVSQLR	1	B1NC18	N-Term(iTRAQ8plex)	0.939188	1	0.800333	1	0.871173	1	25.44	2.04346	2	1398.79
lEGTTLYGSR	3	M8AW62;W5FL28;M7YT03	N-Term(iTRAQ8plex)							32.9	0.271945	3	1400.77
tLFSADSISR	1	M8BDK9	N-Term(iTRAQ8plex)	1.08173	1	1.13766	1	0.945843	1	21.39	3.84037	2	1400.77
yLFAGVVDGR	4	A0A096USZ7;M0Z2T4;K3Z414;M8D458	N-Term(iTRAQ8plex)							47.05	0.0126107	3	1400.78
mVEAASGk	2	F2D226;T1MS08	N-Term(iTRAQ8plex); K8(iTRAQ8plex)							28.61	0.943182	2	1400.8
lDAGAGGPAAAAR	1	N1QQE6	N-Term(iTRAQ8plex)	0.678697	1	0.751049	1	0.616545	1	74.01	2.20878e-05	3	1401.77
vMNDLLHTR	1	F2DDA5	N-Term(iTRAQ8plex)	0.92474	1	0.790293	1	0.926259	1	30.59	0.497856	3	1402.78
aMEVFDTMR	1	T1MBE7	N-Term(iTRAQ8plex)	0.804255	1	0.791073	1	0.95866	1	13.56	6.79336	2	1403.7
gAGLTPDDAQR	1	W5HMZ7	N-Term(iTRAQ8plex)	1.04648	1	1.13428	1	1.15299	1	33.58	0.15581	2	1404.73
nANVDLIEGR	2	W5DXC6;W5E5S6	N-Term(iTRAQ8plex)							37.87	0.100065	3	1404.78
aAPGVTISDDR	1	M0WKZ6	N-Term(iTRAQ8plex)	0.884294	2	0.899037	2	0.938999	2	59.42	0.000579554	3	1405.75
vETILEELR	1	W5HER5	N-Term(iTRAQ8plex)	1.11886	2	1.02813	2	1.02113	2	47.51	0.0149671	3	1405.82
aQEEALASQR	3	A0A077RU36;T1MQT9;R7W6D1	N-Term(iTRAQ8plex)							42.98	0.0252405	3	1406.75
dAASHAVk	2	Q1XHC6;F2E781	N-Term(iTRAQ8plex); K8(iTRAQ8plex)							30.62	0.674496	2	1406.81
aLGALPLYER	1	M0X743	N-Term(iTRAQ8plex)	0.946983	1	1.00683	1	0.815865	1	37.74	0.103771	2	1406.83
vLITAPGk	4	F2D714;W5ATV6;O22387;H9B8E3	N-Term(iTRAQ8plex); K8(iTRAQ8plex)							34.26	0.0962181	2	1406.92
eVQSILMQR	1	I1HLR2	N-Term(iTRAQ8plex)	0.896781	2	0.943764	2	0.952255	2	58.09	0.00117337	3	1407.8
aQGDADGSLDR	1	A0A089N0U2	N-Term(iTRAQ8plex)	0.978732	2	1.00203	2	1.11677	2	41.57	0.0107594	2	1408.7
ecHVGHPLR	1	W5I4T2	N-Term(iTRAQ8plex); C2(Carbamidomethyl)	1.20996	1	1.14137	1	1.11339	1	26.92	0.902976	2	1408.74
tAFPNVNSVR	2	R7WBY7;T1LHN5	N-Term(iTRAQ8plex)							29.3	0.723443	2	1408.78
vFGAIAEELR	2	A0A089N2S5;Q2QW46	N-Term(iTRAQ8plex)							69.19	6.73073e-05	3	1408.81
vVISAPSk	8	J3LZ24;A0A0D9X3Z7;I1I0L5;J3MQ06;G5DAC5;A0A0D9VHX1;K3YS38;I1I0L2	N-Term(iTRAQ8plex); K8(iTRAQ8plex)							30.57	0.6303	2	1408.9
aQHEHEAQR	1	W5G9R9	N-Term(iTRAQ8plex)	1.0681	2	0.88084	2	1.04837	2	48.87	0.00350368	3	1409.72
nIDTGMGLER	2	W5HER5;W5I5B9	N-Term(iTRAQ8plex)							28.99	0.512933	3	1409.74
fVDLTmAHR	2	Q7X9K5;W5GLU0	N-Term(iTRAQ8plex); M6(Oxidation)							53.54	0.00211978	3	1409.75
qLEGVGAk	1	F2CS15	N-Term(iTRAQ8plex); K8(iTRAQ8plex)	1.44559	2	1.75898	2	1.55704	2	32.15	0.400771	2	1409.85
hSGFGLGFER	1	M7YWY6	N-Term(iTRAQ8plex)	0.980665	1	0.875105	1	0.928923	1	28.5	0.613041	3	1410.74
lGADEFLVSR	1	M0Y2A5	N-Term(iTRAQ8plex)	0.90523	1	0.91026	1	0.966482	1	29.3	0.598963	2	1410.79
vEQLTFLTR	1	M0YIK4	N-Term(iTRAQ8plex)	0.977507	1	0.969141	1	0.97802	1	23.44	2.79166	2	1410.82
aAQTAAAAk	1	A0A077S2Z7	N-Term(iTRAQ8plex); K9(iTRAQ8plex)	0.896851	1	0.90157	1	0.869135	1	43.52	0.0446588	2	1410.85
gSSSGDAGGAADR	1	W5EMB1	N-Term(iTRAQ8plex)	1.19174	1	1.00214	1	1.26781	1	67.65	1.47397e-05	2	1411.67
sLGLGSEDSSR	1	W5H8X1	N-Term(iTRAQ8plex)	0.708801	1	0.733831	1	0.936801	1	36.12	0.082087	2	1411.73
tYPMQAGAIR	1	M0YU33	N-Term(iTRAQ8plex)	1.07589	1	1.01443	1	0.949859	1	26.28	1.10899	3	1411.76
gWAGLHTIPR	1	O81119	N-Term(iTRAQ8plex)	0.973554	1	0.832141	1	0.822044	1	18.69	10.2081	3	1411.81
iVEADQFMR	2	J3L8Q1;W5GCG0	N-Term(iTRAQ8plex)							57.63	0.000720624	3	1412.75
aNVSTGGAk	1	M8B1V8	N-Term(iTRAQ8plex); K9(iTRAQ8plex)	0.761605	1	0.646332	1	0.78927	1	35	0.28987	2	1412.83
aVELIASHLR	1	W5G4T9	N-Term(iTRAQ8plex)	1.10127	2	0.904461	2	0.867038	2	33.39	0.38012	3	1412.85
fNAVILk	1	Q5I7L0	N-Term(iTRAQ8plex); K7(iTRAQ8plex)	0.998122	2	0.72257	2	0.785107	2	28.62	0.544945	2	1412.91
lPANLVQAQR	2	M0VF49;W8SJN1	N-Term(iTRAQ8plex)							38.27	0.147164	3	1413.85
gLNATGEFFR	1	A0A0D9VH87	N-Term(iTRAQ8plex)	1.3629	1	1.92837	1	1.09583	1	56.58	0.000848044	2	1415.76
hIcDLVAER	3	W5A7R2;M8A6C8;F2DDR9	N-Term(iTRAQ8plex); C3(Carbamidomethyl)							22.54	2.1616	3	1416.76
eIGHGMLAER	2	I1H3D7;M8A2T5	N-Term(iTRAQ8plex)							25.19	1.17656	3	1416.76
vVMHADGDLR	1	M0XCR5	N-Term(iTRAQ8plex)	0.869204	1	0.922144	1	0.847758	1	21.88	2.52124	3	1416.76
qVSVDVPDVR	3	M8BVC8;M7Z620;M0Y1W3	N-Term(iTRAQ8plex)							40.82	0.0563083	3	1417.79
dYAEAIk	1	M0YKB8	N-Term(iTRAQ8plex); K7(iTRAQ8plex)	1.18131	2	1.16845	2	1.15826	2	32.44	0.450914	2	1417.81
gFVASNSk	3	M7ZWP2;W5GMT9;Q9M7E3	N-Term(iTRAQ8plex); K8(iTRAQ8plex)							31.15	0.588681	2	1417.82
gHVGVGVGk	1	W5DT48	N-Term(iTRAQ8plex); K9(iTRAQ8plex)	0.839077	2	0.781398	2	0.925272	2	40.8	0.0554703	2	1417.87
vGDTVQVIAGR	1	W5HQS2	N-Term(iTRAQ8plex)	1.04718	3	0.860906	3	0.900482	3	40.85	0.0680776	2	1418.82
iQGIGAGFVPR	3	A0A077RW30;I1HC84;K3XIJ1	N-Term(iTRAQ8plex)							40.79	0.0613923	3	1418.84
eAIQEQLER	3	P12112;Q8S7T5;G9HXQ7	N-Term(iTRAQ8plex)							40.33	0.0556793	3	1419.78
iTNQTALAQR	1	W5FMC2	N-Term(iTRAQ8plex)	0.923189	1	0.99637	1	0.855573	1	28.07	1.22222	2	1419.82
xALEAcVQAR	44	L0N8C5;G9HXR8;Q7YMR7;Q37358;Q37734;C0SJR0;Q7YMS4;Q539W8;Q58U33;W5GC49;W5DW81;U6BR77;P51994;B0YID8;Q537Z6;A0A0F7G6C2;Q7YMT4;A0A0F7G692;A0A0F7CRW9;Q0IPF7;Q5K3D7;Q9TMV7;Q37230;B0BCP2;Q5K3E1;Q32606;M1PLK2;B0YIC4;U5NQX4;A1YB23;B0YIA8;B0YIC3;F8S8C4;Q66MG6;A0A0F6NPK1;Q5K3F3;Q539X0;D3W6I5;D3W6K3;A0A089N276;S6CNS6;B0B722;I4EBI1;U5NQK7	N-Term(iTRAQ8plex); X1(V); C6(Carbamidomethyl)							77.49	1.4317e-05	3	1420.79
gPQLPPTPGPR	1	M0WPH0	N-Term(iTRAQ8plex)	0.878951	5	0.888351	5	0.960535	5	26.27	1.76576	3	1420.82
hIVVPSPDVR	1	M0YZB2	N-Term(iTRAQ8plex)	1.05168	1	0.899423	1	0.838024	1	44.79	0.0164586	3	1422.84
qEVAEFIQR	1	M8ACQ0	N-Term(iTRAQ8plex)	0.977737	1	1.26561	1	0.997148	1	49.77	0.00628784	3	1423.78
yFDLGVLHR	2	M7YI34;F2CQL5	N-Term(iTRAQ8plex)							49.2	0.00718894	3	1423.8
dAAAQAAAk	1	I1HLR2	N-Term(iTRAQ8plex); K9(iTRAQ8plex)	1.87767	2	1.90606	2	2.00833	2	42.25	0.0366868	2	1424.83
hMAPGAALVVR	1	F2DTE5	N-Term(iTRAQ8plex)	1.26967	1	1.32163	1	1.05164	1	25.49	1.96033	3	1425.83
gATVGDAVk	1	W5GVS6	N-Term(iTRAQ8plex); K9(iTRAQ8plex)	1.02639	1	1.01099	1	1.1643	1	40.28	0.074119	2	1425.85
sFADIITSIR	1	B3SH89	N-Term(iTRAQ8plex)	1.1492	2	0.620596	2	0.607825	2	32.14	0.491197	2	1426.82
vELEADEYR	2	A1E9I7;A0A0E0EPX3	N-Term(iTRAQ8plex)							41.24	0.0212672	2	1427.73
nLVDHLQER	1	F2CS15	N-Term(iTRAQ8plex)	0.868093	3	0.851754	3	0.834334	3	31.58	0.405616	2	1427.79
sTEETLSDSR	2	W5DGM2;W5CMF5	N-Term(iTRAQ8plex)							36.43	0.0446147	2	1428.7
dIEAHVVSVR	1	A0A077RZZ9	N-Term(iTRAQ8plex)	1.28203	1	1.59049	1	1.06482	1	19.22	9.36031	3	1428.81
aDSFVGDMER	1	M8B1V8	N-Term(iTRAQ8plex)	0.658272	1	0.668687	1	0.779685	1	33.89	0.0434656	2	1430.68
iAEGYEMASR	1	F2DEG1	N-Term(iTRAQ8plex)	0.98128	1	0.973278	1	1.01794	1	28.12	0.308726	2	1430.72
aAFDAAEk	1	N1QSA4	N-Term(iTRAQ8plex); K8(iTRAQ8plex)	0.833202	2	0.822956	2	0.974047	2	38.09	0.111097	2	1430.8
aVDGIFHVLR	2	A0A077RXR6;M7YDD7	N-Term(iTRAQ8plex)							43.74	0.0402064	3	1430.84
dLTLIIEPGR	1	M8B297	N-Term(iTRAQ8plex)	0.905613	1	0.954067	1	1.0113	1	43.87	0.0360487	2	1430.85
sLFSAIGk	1	Q84UC6	N-Term(iTRAQ8plex); K8(iTRAQ8plex)	0.819471	1	0.693014	1	0.738649	1	28.99	0.833942	2	1430.88
fVAQGAYDTR	1	I1HQV8	N-Term(iTRAQ8plex)	1.06644	3	1.08217	3	0.999599	3	35.94	0.0829248	3	1431.75
gLNAAAATPADR	1	Q9S876	N-Term(iTRAQ8plex)	0.310187	1	0.454793	1	0.609321	1	57.68	0.000947046	2	1431.78
lAVGLEELQR	1	M8CD05	N-Term(iTRAQ8plex)	0.763009	1	0.8086	1	0.877789	1	63.72	0.000359356	3	1431.84
iNVAELLLSR	1	W5EB84	N-Term(iTRAQ8plex)	0.952617	1	0.768117	1	0.772652	1	43.66	0.0287678	2	1431.88
sFAYSGDLLR	1	W5H9C5	N-Term(iTRAQ8plex)	0.81816	1	0.759741	1	0.691552	1	33.53	0.214684	3	1432.77
dIIMVDHMR	4	A0A0D9XRV3;W5B7Z6;N1QRC7;M8C908	N-Term(iTRAQ8plex)							50.74	0.00320383	3	1433.75
gYVASNSk	3	A0A0D9Z2R9;M0Y9X7;Q9FYV3	N-Term(iTRAQ8plex); K8(iTRAQ8plex)							30.58	0.725537	2	1433.82
qITPSVLSER	1	A0A096TKG4	N-Term(iTRAQ8plex)	0.842852	2	0.921648	2	0.984607	2	49.2	0.00965358	3	1433.83
xALEAcVQAR	1	L0N8C5	N-Term(iTRAQ8plex); X1(L); C6(Carbamidomethyl)	0.339233	3	0.306265	5	0.294522	4	46.95	0.0142396	3	1434.8
gDLGILSTAAGR	1	M0YD95	N-Term(iTRAQ8plex)	1.17741	3	1.18813	3	1.15811	3	51.99	0.00462641	3	1434.82
nASEATVLAVR	1	W5B5P7	N-Term(iTRAQ8plex)	1.15698	1	1.01075	1	1.12195	1	24.51	2.56506	3	1434.82
gATFcQEYR	1	M0Z5J0	N-Term(iTRAQ8plex); C5(Carbamidomethyl)	0.990268	1	1.02008	1	1.04962	1	33.42	0.0428599	2	1435.69
nITVNEAQSR	3	W5FN05;Q8S2X6;F2EID0	N-Term(iTRAQ8plex)							50.5	0.00584393	3	1435.78
gHVFEEMQR	2	W5G125;A0A0E3T7B1	N-Term(iTRAQ8plex)							28.34	0.325571	2	1436.72
gYSFTTTAER	6	F2DE91;A0A0E0BVT3;F2CRK3;A0A067YNJ5;B4FRH8;C5XQM4	N-Term(iTRAQ8plex)							33.05	0.140931	2	1436.73
vAGFTTHLMR	3	W5AH72;M8AW09;W5A5L6	N-Term(iTRAQ8plex)							41.87	0.041592	3	1436.8
hFLAVPVPPR	2	W5AX02;M0VC57	N-Term(iTRAQ8plex)							51.46	0.00370038	3	1436.87
aLLVDGLk	1	M7ZSD1	N-Term(iTRAQ8plex); K8(iTRAQ8plex)	0.900028	1	0.86125	1	0.996228	1	40.42	0.0404979	2	1436.93
dVGAVVVGFDR	1	M8C200	N-Term(iTRAQ8plex)	1.15515	2	1.0927	2	1.04398	2	52.2	0.00404227	3	1437.8
mGSQVLVPFR	1	M7YJY0	N-Term(iTRAQ8plex)	0.911175	1	0.905095	1	0.772741	1	30.88	0.492113	2	1437.82
aVLVEPHNVR	2	W5I5B9;W5HER5	N-Term(iTRAQ8plex)							53.41	0.00238325	3	1437.85
aELQNAGk	1	M7YZ66	N-Term(iTRAQ8plex); K8(iTRAQ8plex)	0.863689	1	0.851644	1	1.01114	1	38.64	0.089511	2	1438.85
dAAANELk	2	F2D714;W5ATV6	N-Term(iTRAQ8plex); K8(iTRAQ8plex)							31.2	0.559223	2	1439.83
aVELIANHLR	1	W5F6F7	N-Term(iTRAQ8plex)	0.995583	1	0.982407	1	0.866984	1	38.89	0.11446	3	1439.86
hGVPISTVAVR	1	W5ERT5	N-Term(iTRAQ8plex)	0.970447	1	0.852294	1	0.682815	1	39.4	0.107639	3	1439.86
eTPLLPPDVR	2	W5GFL5;M8BHQ1	N-Term(iTRAQ8plex)							27.98	1.22584	2	1440.83
aPGVQTPVIVR	1	A0A0A7MA13	N-Term(iTRAQ8plex)	1.01056	2	0.999401	2	0.758423	2	41.12	0.0662844	3	1440.88
tMNASEcVAR	3	M7ZJZ7;M8C9N3;C5YU66	N-Term(iTRAQ8plex); C7(Carbamidomethyl)							44.84	0.00409955	3	1442.7
gASEVDEk	1	A0A0D5BX49	N-Term(iTRAQ8plex); K8(iTRAQ8plex)	1.06219	3	0.884214	3	1.00014	3	38.35	0.0786286	2	1442.79
dAHAHGVk	3	A0A077S2R7;M0VRL8;O22575	N-Term(iTRAQ8plex); K8(iTRAQ8plex)							33.83	0.30015	2	1442.83
vAGAPIALSSPR	1	F2CRN6	N-Term(iTRAQ8plex)	0.892544	1	0.910325	1	0.818574	1	44.03	0.0333571	3	1442.86
aAELVHIAcR	1	W5HIT5	N-Term(iTRAQ8plex); C9(Carbamidomethyl)	0.964282	1	1.19067	1	0.884292	1	39.42	0.070407	3	1443.8
vGDPVDLVGIR	1	M0ZD98	N-Term(iTRAQ8plex)	0.985367	2	0.970711	2	1.07129	2	59.26	0.000921283	3	1443.84
fVASAVNk	1	D8L9K9	N-Term(iTRAQ8plex); K8(iTRAQ8plex)	1.19128	1	1.10654	1	1.06522	1	38.78	0.0900751	2	1443.88
aESFVGDMER	1	A0A077S1D5	N-Term(iTRAQ8plex)	0.600575	1	0.607803	1	0.82517	1	36.08	0.0293952	2	1444.7
vMFEDGDTAR	1	W5C6X4	N-Term(iTRAQ8plex)	0.933475	1	0.959264	1	1.11721	1	40.73	0.0112295	2	1444.7
lGDYLVEQGF	2	M7YVS8;W5HWM1	N-Term(iTRAQ8plex)							30.51	0.337852	2	1444.76
iAEFLASHPR	1	B4FXS6	N-Term(iTRAQ8plex)	0.934065	1	0.810711	1	0.660477	1	33.94	0.326367	3	1444.82
lASAVGVTLGPR	1	M7Z848	N-Term(iTRAQ8plex)	0.879122	3	0.686808	3	0.621221	3	48.48	0.0112106	3	1444.88
tIFHLNPSGR	2	A0A077RWS5;B4FAD1	N-Term(iTRAQ8plex)							24.9	2.26257	3	1445.82
aAVAAMPELLR	2	F2DL45;A0A096UNE5	N-Term(iTRAQ8plex)							30.88	0.678294	2	1445.84
vLPIGGPGk	2	W5GZW1;F2CQN3	N-Term(iTRAQ8plex); K9(iTRAQ8plex)							42.89	0.0303851	2	1445.93
iGGLTLNELGR	2	M8CY84;W5BKM7	N-Term(iTRAQ8plex)							47.64	0.0129975	3	1446.85
aTAFGLMk	1	W5HTT3	N-Term(iTRAQ8plex); K8(iTRAQ8plex)	1.21916	1	0.931738	1	1.09324	1	32.85	0.40565	3	1446.85
aAEILGHk	1	I1H5P4	N-Term(iTRAQ8plex); K8(iTRAQ8plex)	0.92317	2	0.913798	2	0.956063	2	35.4	0.179718	3	1446.88
eTIEDHDER	2	P08823;M7Z848	N-Term(iTRAQ8plex)							38.48	0.0122678	2	1447.7
fETPEIHDR	4	M8AW62;W5FL28;M7YT03;T1LSZ4	N-Term(iTRAQ8plex)							34.26	0.100493	3	1447.75
lSYQYISDR	4	W5G312;A0A096UUG6;F2DXI0;W5FN48	N-Term(iTRAQ8plex)							24.37	1.3814	2	1448.76
eGSLLGVDEAR	1	W4ZPA0	N-Term(iTRAQ8plex)	0.835226	1	0.892485	1	1.00672	1	35.47	0.162684	2	1449.78
nLNLSTVNDR	1	M8ASX7	N-Term(iTRAQ8plex)	1.00826	2	0.991027	2	0.903536	2	39.25	0.0805805	2	1449.8
eFVGGAAELPR	1	M0V1K8	N-Term(iTRAQ8plex)	0.663979	2	0.744276	2	0.688371	2	55.1	0.00215224	3	1449.8
lSVLVESNER	1	M0YIK4	N-Term(iTRAQ8plex)	0.936673	1	0.932444	1	0.997352	1	38.65	0.101464	2	1449.81
tDVVIVDTAGR	2	W5EAG8;M7ZP37	N-Term(iTRAQ8plex)							41.05	0.0562189	2	1449.82
aYISEPITPR	1	M0XIW2	N-Term(iTRAQ8plex)	1.76864	1	1.70351	1	1.3797	1	22.1	4.24002	3	1450.82
gSIVLPEk	4	W5E4N7;M0Z264;F2DN70;W5E9Y0	N-Term(iTRAQ8plex); K8(iTRAQ8plex)							36.66	0.115159	2	1450.91
gLSYFEk	1	A0A0E0EPX3	N-Term(iTRAQ8plex); K7(iTRAQ8plex)	1.4114	3	1.17611	3	1.38457	3	25.63	1.65292	2	1451.83
vAEQSFVVLR	2	W5GYA8;W5G8A5	N-Term(iTRAQ8plex)							39.98	0.0527172	2	1451.85
lSGGVAVIk	7	P08823;N1QWV5;M7Z848;W5E3I4;W5ACA2;M0YB80;K4A7Q9	N-Term(iTRAQ8plex); K9(iTRAQ8plex)							26.2	1.45201	2	1451.94
aLTNLALk	2	F2CS15;F2CRM3	N-Term(iTRAQ8plex); K8(iTRAQ8plex)							35.97	0.150822	2	1451.94
aSETGQAITDR	3	N1QV35;W5E5C6;M7ZEV7	N-Term(iTRAQ8plex)							54.19	0.00168622	3	1452.76
vAGFTTHLmR	3	W5AH72;M8AW09;W5A5L6	N-Term(iTRAQ8plex); M9(Oxidation)							57.36	0.00105876	3	1452.79
eAAAAAAAAk	0		N-Term(iTRAQ8plex); K10(iTRAQ8plex)							27.85	1.36883	2	1452.87
iPTLAIHLDR	1	M7Z8B9	N-Term(iTRAQ8plex)	1.05723	1	0.889799	1	0.833865	1	51.27	0.00601041	3	1452.88
sAALINQk	1	A0A077RTE5	N-Term(iTRAQ8plex); K8(iTRAQ8plex)	1.36593	1	1.1015	1	1.46776	1	37.39	0.14862	2	1452.89
aGVLVESFATR	1	W5C2M6	N-Term(iTRAQ8plex)	0.907872	1	1.05329	1	0.8943	1	37.37	0.106705	2	1453.83
sAAGGLNAGk	3	W5FGQ7;M8D225;W5CLX4	N-Term(iTRAQ8plex); K10(iTRAQ8plex)							47.87	0.0140377	2	1453.85
nIDTMNTVSR	1	D8L9J1	N-Term(iTRAQ8plex)	1.0585	1	1.10483	1	1.15828	1	30.36	0.367582	2	1454.76
lVTLGEEFSR	1	W5CY74	N-Term(iTRAQ8plex)	0.683391	2	0.6937	2	0.977992	2	41.62	0.0393014	3	1454.82
iAQQPPDLLR	0		N-Term(iTRAQ8plex)							15.05	28.3395	2	1454.86
mVEIGGENFR	2	M0YPY6;M8B795	N-Term(iTRAQ8plex)							38.23	0.0509264	2	1455.75
hDNVDIAVIR	1	W5H061	N-Term(iTRAQ8plex)	0.926888	1	0.970261	1	0.981495	1	43.76	0.0314304	3	1455.82
eTHNLVVSPR	1	W5F8Y0	N-Term(iTRAQ8plex)	1.06612	1	1.36092	1	0.912046	1	37.5	0.13619	2	1455.82
iVIADVDDHR	2	M7Y857;M8BZZ2	N-Term(iTRAQ8plex)							52.49	0.0033187	3	1456.8
qLQDMYLSR	2	M8BLH7;W5BPL2	N-Term(iTRAQ8plex)							15.13	11.9861	2	1457.77
vVPGYGHGVLR	1	M0Y818	N-Term(iTRAQ8plex)	1.08205	1	1.01626	1	0.6927	1	30.01	0.819212	3	1457.85
hAVLPGAGk	1	F2D7T7	N-Term(iTRAQ8plex); K9(iTRAQ8plex)	0.847789	1	0.864812	1	0.941465	1	27.52	0.944265	2	1457.9
vGIFSQGPPPR	2	W5B7Y9;I1J202	N-Term(iTRAQ8plex)							60.03	0.000840822	3	1458.83
aIFTAVTk	1	W5BGH0	N-Term(iTRAQ8plex); K8(iTRAQ8plex)	0.989127	1	0.730262	1	0.90481	1	35.8	0.129225	2	1458.91
tETNPLLVLR	1	W4ZNA5	N-Term(iTRAQ8plex)	0.848973	1	0.905465	1	0.846813	1	39.84	0.0695922	3	1459.88
eAAYYQQGAR	7	K3Y7X1;W5FL09;J3N6C9;A0A0F7IN65;M7Z4Y9;F2ELD1;A0A0D9XXB5	N-Term(iTRAQ8plex)							28.69	0.333151	2	1460.74
hITIFSPEGR	1	F2CSW4	N-Term(iTRAQ8plex)	0.872134	1	0.873058	1	0.919014	1	20.69	6.20929	3	1460.81
lDMSEFMER	5	A0A096UUG6;W5G312;M0YW98;F2DXI0;W5FLU4	N-Term(iTRAQ8plex)							29.18	0.10508	2	1461.7
gGVVDEEALLR	1	F2DG93	N-Term(iTRAQ8plex)	0.930084	1	1.00476	1	1.03751	1	35.28	0.22294	2	1461.82
aLGSIGAGTTPGR	1	W5H4D7	N-Term(iTRAQ8plex)	0.707002	5	0.768158	5	0.823285	5	61.06	0.000637477	3	1461.83
tQVAYGSk	2	P46285;D8L9G3	N-Term(iTRAQ8plex); K8(iTRAQ8plex)							37.83	0.128886	2	1461.84
lLGVTTLDVAR	1	W5EVZ9	N-Term(iTRAQ8plex)	1.30451	2	1.12073	2	0.931843	2	66.29	0.000100165	3	1461.89
vGTAVVTGQNGR	1	M0VW05	N-Term(iTRAQ8plex)	1.36456	1	1.38339	1	1.05456	1	26.25	1.88536	2	1462.83
vLELSLEEAR	3	A0A096UUG6;F2DXI0;M0YW98	N-Term(iTRAQ8plex)							50.46	0.00732371	2	1462.84
dIHAEAAk	1	M8CCF0	N-Term(iTRAQ8plex); K8(iTRAQ8plex)	1.03946	2	0.843408	2	1.1256	2	39.35	0.0945651	2	1462.84
gHVESVVk	2	M0Z2H5;M8B6N2	N-Term(iTRAQ8plex); K8(iTRAQ8plex)							33.61	0.236984	2	1462.88
dGAVAAQEATAR	1	A0A077RYU3	N-Term(iTRAQ8plex)	0.994533	1	1.12512	1	1.00317	1	34.65	0.175771	2	1463.78
pEGTGGFIEPR	1	A6N104	N-Term(iTRAQ8plex)	0.796437	2	1.03836	2	0.823757	2	42.9	0.0263175	3	1463.78
aIDLLDEAGSR	5	W5G312;A0A096UUG6;W5FN48;M0YW98;F2DXI0	N-Term(iTRAQ8plex)							47.91	0.0106405	3	1463.8
vIMLAQEEAR	3	A0A096UUG6;F2DXI0;M0YW98	N-Term(iTRAQ8plex)							41.9	0.0461449	2	1463.82
sAPEADDAASAR	1	M0VC62	N-Term(iTRAQ8plex)	0.863803	1	0.858546	1	1.10138	1	39.81	0.0153626	2	1464.72
qGLTSDEGAQR	1	M0Z2H5	N-Term(iTRAQ8plex)	0.829247	2	0.942897	2	0.852278	2	49.8	0.0035571	3	1465.75
aELAAALAk	1	W5B8C0	N-Term(iTRAQ8plex); K9(iTRAQ8plex)	1.0498	1	0.908326	1	1.14276	1	51.5	0.00681256	2	1465.91
dAVTYTEHAR	2	B6TJ90;B6TFY8	N-Term(iTRAQ8plex)							43.05	0.0165406	3	1466.75
rEVLDDFLR	1	F2EBI3	N-Term(iTRAQ8plex)	0.895873	1	0.897148	1	0.951312	1	25.77	1.50038	3	1466.83
lIDEALGk	1	W5I3H6	N-Term(iTRAQ8plex); K8(iTRAQ8plex)	1.20464	4	1.06826	4	1.15778	4	32.55	0.462234	2	1466.9
cATITPDETR	1	W5BTN2	N-Term(iTRAQ8plex); C1(Carbamidomethyl)	1.01995	1	0.974684	1	0.958685	1	41.23	0.0243937	2	1467.74
gSASVGQSTLTR	1	E2GJT4	N-Term(iTRAQ8plex)	1.01776	3	0.854475	3	0.834023	3	60.38	0.000563796	3	1467.81
sAAAGLNAGk	2	Q1KMV0;W5E5K7	N-Term(iTRAQ8plex); K10(iTRAQ8plex)							51.22	0.00604036	2	1467.87
dLTAQLAk	1	W5A595	N-Term(iTRAQ8plex); K8(iTRAQ8plex)	0.901137	1	0.89132	1	1.00296	1	33.03	0.449282	2	1467.89
qLAELTGk	1	P12783	N-Term(iTRAQ8plex); K8(iTRAQ8plex)	1.02888	2	0.986214	2	1.0875	2	29.54	0.998113	2	1467.9
sDDGScLYTF	1	M7ZAC1	N-Term(iTRAQ8plex); C6(Carbamidomethyl)	0.992896	1	0.865662	1	1.07406	1	24.16	0.0702184	2	1468.65
dDENVNSQPF	1	U5IKM1	N-Term(iTRAQ8plex)	1.5215	1	1.57093	1	0.962391	1	71.34	3.26124e-06	2	1468.68
gHYLNATAGTc	1	G0WXZ5	N-Term(iTRAQ8plex); C11(Carbamidomethyl)	1.45171	1	1.27909	1	1.17845	1	28.81	0.209844	2	1468.71
nMHFYAEPR	1	R7WFB8	N-Term(iTRAQ8plex)	0.96821	1	1.07199	1	1.04513	1	21.23	1.57979	2	1468.73
nQDcIFVLR	2	W5GFL5;M8BHQ1	N-Term(iTRAQ8plex); C4(Carbamidomethyl)							40.27	0.0411458	2	1468.78
dVLDSLEFAR	1	M8CET9	N-Term(iTRAQ8plex)	0.691832	1	0.85142	1	0.779536	1	29.62	0.502499	2	1468.79
yNDTVALVNR	1	M8A209	N-Term(iTRAQ8plex)	0.83174	1	0.923552	1	0.889291	1	44.41	0.0173804	2	1468.8
aAQDAWAk	1	M7ZEY4	N-Term(iTRAQ8plex); K8(iTRAQ8plex)	1.03752	1	0.990725	1	0.927226	1	34.99	0.234263	2	1468.84
gASVAEAEk	1	W5CGC8	N-Term(iTRAQ8plex); K9(iTRAQ8plex)	0.856227	1	0.88445	1	1.05791	1	40.83	0.0635595	2	1469.84
vPPALHQFTR	1	M0VKS2	N-Term(iTRAQ8plex)	0.978313	1	0.794005	1	1.21791	1	41.32	0.0643268	3	1469.85
cIAcEVcVR	1	A0A0E0EN60	N-Term(iTRAQ8plex); C1(Carbamidomethyl); C4(Carbamidomethyl); C7(Carbamidomethyl)	0.947181	1	0.813388	1	1.03144	1	22.01	0.959997	2	1470.71
eGIDWIDYR	3	N1R101;W5HFX6;M7ZDG9	N-Term(iTRAQ8plex)							35.88	0.0785136	3	1470.75
qLYDIMVER	1	W5H402	N-Term(iTRAQ8plex)	1.14684	1	1.11229	1	1.12962	1	27.63	0.835219	2	1470.8
mVEIGGENFR	2	M0YPY6;M8B795	N-Term(iTRAQ8plex); M1(Oxidation)							36.31	0.0661657	3	1471.75
aSSAVVPAGRPR	1	M7YJ04	N-Term(iTRAQ8plex)	1.18443	2	1.21995	2	1.46672	2	19.35	9.80553	2	1471.86
vYVGNLAk	1	M8BN30	N-Term(iTRAQ8plex); K8(iTRAQ8plex)	1.02171	1	0.895374	1	1.07894	1	33.19	0.322045	2	1471.9
lGIHEDSQNR	2	Q0Q0I7;J3KUM0	N-Term(iTRAQ8plex)							21.35	2.72318	2	1472.77
sFIEELFQR	1	M7ZRZ0	N-Term(iTRAQ8plex)	1.08171	2	0.713473	2	0.817459	2	36.1	0.13507	3	1472.81
ccDQAVcTR	1	P09863	N-Term(iTRAQ8plex); C1(Carbamidomethyl); C2(Carbamidomethyl); C7(Carbamidomethyl)	0.741367	1	0.819202	1	0.818879	1	32.53	0.00924268	2	1473.65
sGFYDLQLAR	1	F2DFS9	N-Term(iTRAQ8plex)	0.925006	1	0.951385	1	0.913502	1	31.43	0.332601	2	1473.8
tVAPAPAASASAR	1	W5DNR0	N-Term(iTRAQ8plex)	0.817753	3	0.975439	3	0.968111	3	37.85	0.115686	2	1473.83
fDLSGIPPAPR	1	W5H454	N-Term(iTRAQ8plex)	0.938499	2	0.943661	2	0.910151	2	33.5	0.333628	3	1473.83
vAGAGAVAADVLR	2	M8BHW0;F2DU93	N-Term(iTRAQ8plex)							71.27	5.56552e-05	3	1473.87
yLLSNGAk	1	M7ZR60	N-Term(iTRAQ8plex); K8(iTRAQ8plex)	1.42646	2	1.27989	2	1.10385	2	36.87	0.147685	2	1473.88
yTPANPPTGPR	1	W5ATB2	N-Term(iTRAQ8plex)	0.761442	1	0.805466	1	0.723347	1	33	0.255881	3	1474.79
lLAHPAFDMR	1	M8CXX4	N-Term(iTRAQ8plex)	1.1191	1	0.926264	1	0.926133	1	18.15	9.66269	3	1474.81
nVLAPAAPYVR	1	W5AGI0	N-Term(iTRAQ8plex)	1.00373	2	1.0888	2	0.917825	2	38.17	0.134742	3	1474.87
vNTISAGPLGSR	2	M0YE52;M0YUL2	N-Term(iTRAQ8plex)							24.41	3.03578	3	1475.85
aDNAIGATLIGR	3	W5D4Q6;N1QSW5;W5CN49	N-Term(iTRAQ8plex)							28.79	1.10731	2	1475.85
gINAMHPk	4	W5B9Z5;M8BIM8;A0A096UT91;F2D1H7	N-Term(iTRAQ8plex); K8(iTRAQ8plex)							24.89	2.52807	2	1475.86
dAITQIVGEAR	1	M7YGN5	N-Term(iTRAQ8plex)	1.0271	3	0.91847	3	0.985905	3	50.04	0.00809312	3	1476.83
aGNVIPGIk	4	F2CR16;R7W4G6;W5CCA9;C1J959	N-Term(iTRAQ8plex); K9(iTRAQ8plex)							36.63	0.0751429	2	1476.93
lDmSEFMER	5	A0A096UUG6;W5G312;M0YW98;F2DXI0;W5FLU4	N-Term(iTRAQ8plex); M3(Oxidation)							33.07	0.0285054	2	1477.69
gAVNQcLAANR	1	W5C6X4	N-Term(iTRAQ8plex); C6(Carbamidomethyl)	0.551853	1	0.495647	1	0.724497	1	21.97	2.65727	3	1477.78
aYINEPITPR	1	W5C5L8	N-Term(iTRAQ8plex)	0.865337	1	0.99174	1	0.72658	1	34.61	0.259403	2	1477.83
lESALAATEIR	1	W5E0L9	N-Term(iTRAQ8plex)	0.914996	1	1.01566	1	0.694722	1	36.66	0.153621	3	1477.85
vVDLLAPYQR	1	Q41534	N-Term(iTRAQ8plex)	1.11242	2	0.954851	2	1.11438	2	38.29	0.0889659	3	1477.87
iYLPNGLLDR	1	M0X4U0	N-Term(iTRAQ8plex)	1.23575	1	0.956089	1	1.04653	1	36.22	0.131533	3	1477.87
gLAASQEDLDR	2	W5BKY5;Q5QJA5	N-Term(iTRAQ8plex)							63.55	0.000171683	3	1478.77
sGSQLLVLSDR	3	M8CY84;W5BKM7;A0A0E0LPA6	N-Term(iTRAQ8plex)							45.51	0.0196889	3	1478.85
gHSLESIk	3	B8A064;F2DD69;I1ICV8	N-Term(iTRAQ8plex); K8(iTRAQ8plex)							28.7	0.808838	3	1478.88
lAEFLGELQR	1	A0A0A9PM81	N-Term(iTRAQ8plex)	0.843351	1	1.13497	1	0.805952	1	48.94	0.00767331	3	1479.85
lEGAAFLEGIR	3	M8AW62;W5FL28;M7YT03	N-Term(iTRAQ8plex)							47.25	0.0113725	3	1479.85
sAAGGLNPGk	1	W5DG81	N-Term(iTRAQ8plex); K10(iTRAQ8plex)	1.18753	5	1.11922	5	1.12145	5	41.66	0.0385453	2	1479.87
aGLLQEIk	1	M0UF06	N-Term(iTRAQ8plex); K8(iTRAQ8plex)	1.00615	2	0.896969	2	0.994342	2	45.12	0.0245657	2	1479.93
gDDVQVEQMR	1	J3N8R1	N-Term(iTRAQ8plex)	1.13595	1	1.32655	1	1.36156	1	45.44	0.00567517	2	1480.73
vQcQNSTALR	1	M8C8R8	N-Term(iTRAQ8plex); C3(Carbamidomethyl)	0.910402	1	1.00062	1	1.0609	1	37.84	0.0857047	2	1480.78
gVTLNGLAk	1	R7WFB8	N-Term(iTRAQ8plex); K9(iTRAQ8plex)	1.08833	1	0.95949	1	1.04401	1	46.3	0.014376	2	1480.93
cATITPDEDR	2	M7YI34;F2CQL5	N-Term(iTRAQ8plex); C1(Carbamidomethyl)							37.56	0.0277815	2	1481.73
aEEYFSk	1	W5DXJ3	N-Term(iTRAQ8plex); K7(iTRAQ8plex)	0.907981	2	0.969266	2	1.05808	2	36.94	0.106987	2	1481.8
dVVYDAGNGLR	1	F2EGN0	N-Term(iTRAQ8plex)	0.913711	1	0.99306	1	1.02662	1	41.37	0.0311004	2	1482.78
nAVVSEQk	2	M8AZK4;I1GV85	N-Term(iTRAQ8plex); K8(iTRAQ8plex)							27.73	1.23742	2	1482.87
gESYLDVIQR	2	M8A1W5;A0A0D9WD69	N-Term(iTRAQ8plex)							41.31	0.0378937	3	1483.8
gFIWPVAAYR	1	M8BGA1	N-Term(iTRAQ8plex)	1.07658	1	0.705645	1	0.7329	1	28.87	0.894989	3	1483.83
aASVAEAEk	1	M8BRS4	N-Term(iTRAQ8plex); K9(iTRAQ8plex)	0.953457	1	0.904356	1	1.09274	1	44.83	0.0279606	2	1483.85
dVLSVAGSk	0		N-Term(iTRAQ8plex); K9(iTRAQ8plex)							18.89	12.2898	2	1483.9
eGIDWIEYR	1	W5DSZ0	N-Term(iTRAQ8plex)	1.1678	2	1.1947	2	1.27081	2	27.72	0.525305	2	1484.77
iDATcSGTVTR	1	W4ZT89	N-Term(iTRAQ8plex); C5(Carbamidomethyl)	0.945048	1	1.00615	1	1.03046	1	27.54	0.53291	2	1484.77
iSGLIYEETR	2	B6TJ90;B6TFY8	N-Term(iTRAQ8plex)							66.52	0.000170531	3	1484.83
gNSEATLGk	3	W5H807;M7YRV7;F2CR16	N-Term(iTRAQ8plex); K9(iTRAQ8plex)							17.06	16.8953	2	1484.84
aWMENVk	1	M7YEA9	N-Term(iTRAQ8plex); K7(iTRAQ8plex)	0.926448	1	0.871858	1	0.849747	1	36.21	0.159179	2	1485.83
gITHLFPIQR	1	M7YY67	N-Term(iTRAQ8plex)	0.835505	1	0.888059	1	0.811434	1	29.69	0.891572	3	1485.88
sSAEDLEk	3	M8D458;A0A096USZ7;M0Z2T4	N-Term(iTRAQ8plex); K8(iTRAQ8plex)							39.57	0.0629049	2	1486.82
aALESMEk	2	A0A0C5B1N2;A0A0C5B4U4	N-Term(iTRAQ8plex); K8(iTRAQ8plex)							37.54	0.133628	2	1486.83
aGYDVLLk	1	F2DAT1	N-Term(iTRAQ8plex); K8(iTRAQ8plex)	0.823516	1	0.798211	1	0.852472	1	24.07	2.7228	2	1486.91
dLATAFIk	1	F2ECE5	N-Term(iTRAQ8plex); K8(iTRAQ8plex)	3.59194	1	4.11731	1	2.44306	1	34.12	0.27503	2	1486.91
nTLDAAAIPAAR	4	W5E9Y0;W5E4N7;F2DN70;M0Z264	N-Term(iTRAQ8plex)							32.06	0.477055	3	1487.84
sPVITNHLFR	1	O65305	N-Term(iTRAQ8plex)	0.956366	1	0.876413	1	0.879333	1	45.05	0.0258964	3	1487.86
dHGAVGPVk	1	W5FWY8	N-Term(iTRAQ8plex); K9(iTRAQ8plex)	1.06209	2	0.9764	2	1.01759	2	38.09	0.124098	3	1487.87
aFDLGGHQIAR	1	M7ZYZ3	N-Term(iTRAQ8plex)	0.859792	2	0.837132	2	0.887586	2	58.25	0.000981605	3	1488.82
eENVTLGPAVR	1	R7W0Z8	N-Term(iTRAQ8plex)	0.942874	3	0.827487	3	0.968469	3	41.48	0.0498667	3	1488.83
sNGIQNVLALR	1	N1QRS8	N-Term(iTRAQ8plex)	1.00967	1	0.918037	1	0.922994	1	38.06	0.141613	2	1488.88
rPAVALVSTDR	1	F2D891	N-Term(iTRAQ8plex)	0.817983	1	1.00128	1	0.796244	1	58.7	0.00121542	3	1488.88
lHPDVTAk	1	Q8L803	N-Term(iTRAQ8plex); K8(iTRAQ8plex)	0.780303	1	0.899802	1	0.97459	1	36.24	0.215627	3	1488.89
aEEEFEk	3	A0A0D9XRV3;W5B7Z6;N1QRC7	N-Term(iTRAQ8plex); K7(iTRAQ8plex)							37.11	0.0781646	2	1489.79
gWGLNLGELAR	2	M0VF49;W8SJN1	N-Term(iTRAQ8plex)							46.22	0.0195992	3	1489.84
aFVPAQHFIR	1	W5I7T2	N-Term(iTRAQ8plex)	1.09686	1	0.883149	1	0.952725	1	33.88	0.333977	3	1489.86
gLDIGTLIEVR	5	M8B843;W4ZM66;W5A6N0;M8C1L3;F2D8I0	N-Term(iTRAQ8plex)							48.75	0.0089826	3	1489.89
eALALGDPNMR	1	N1QP33	N-Term(iTRAQ8plex)	1.06554	1	0.957899	1	1.50315	1	40.97	0.0379601	2	1490.79
lELGEGSAPASR	1	W5F8Y0	N-Term(iTRAQ8plex)	1.19257	1	1.27742	1	1.29783	1	33.45	0.277507	2	1490.81
eATLQSPVWR	3	A0A0E0LPA6;M8CY84;W5BKM7	N-Term(iTRAQ8plex)							32.44	0.421152	3	1490.82
qEWLVNELR	2	N1QZC6;M0XEC5	N-Term(iTRAQ8plex)							24.02	2.94296	2	1490.82
gSVDSLLNLLR	1	S5CG12	N-Term(iTRAQ8plex)	0.843607	1	0.677153	1	0.607507	1	45.78	0.017897	2	1490.88
yLVSPPLIER	2	W5D898;W5D322	N-Term(iTRAQ8plex)							26.94	1.33732	3	1490.89
gIANPLGIk	1	T1MV14	N-Term(iTRAQ8plex); K9(iTRAQ8plex)	0.754919	1	0.662611	1	0.985651	1	38.52	0.0742112	3	1490.95
dNGLxLHIHR	49	Q37230;B0BCP2;Q5K3E1;Q32606;B0YIC4;G9HXR8;Q7YMS1;Q7YMR7;Q37358;A1YB23;Q37734;Q537Z6;A0A0F6NPK1;C0SJR0;Q7YMS4;Q539X0;Q539W8;Q58U33;A0A089N276;W5GC49;W5DW81;U6BR77;P51994;Q9TMV7;B0YID8;M1PLK2;A0A0F6TFY8;A0A0F7G6C2;Q5K3F3;Q7YMT4;A0A0F7G692;A0A0F7CRW9;Q5K3D7;I4EBI1;W5CBC2;Q66MG6;U5NQX4;A0A0C5GCK0;B0YIC3;D3W6K3;S6CNS6;B0YIA8;L0N8C5;C0SJP2;D3W6J4;F8S8C4;D3W6I5;U5NQK7;B0B722	N-Term(iTRAQ8plex); X5(I)							55.61	0.00214336	3	1491.87
fEETLYGSSR	2	P46285;D8L9G3	N-Term(iTRAQ8plex)							27.36	0.432137	2	1492.76
scVQSPGAVQR	2	M8BFW3;W5GAT4	N-Term(iTRAQ8plex); C2(Carbamidomethyl)							29.18	0.458728	3	1492.78
gLLGNLLGk	2	T1VYS7;P93608	N-Term(iTRAQ8plex); K9(iTRAQ8plex)							39.67	0.0321796	2	1492.97
aGNLGDSVTVTR	1	W5BNJ7	N-Term(iTRAQ8plex)	0.50601	1	0.671958	1	0.611445	1	37.86	0.112089	3	1493.82
dSTLIMQLLR	5	M7ZP29;K3Y9M3;I1IL77;F2CRF1;R7W5X9	N-Term(iTRAQ8plex)							29.1	0.761782	3	1493.86
vHGEPLLGVIR	1	I1GTF0	N-Term(iTRAQ8plex)	0.890501	1	0.945668	1	0.96108	1	40.22	0.0585525	3	1493.91
nVSPIEVk	1	M7Z178	N-Term(iTRAQ8plex); K8(iTRAQ8plex)	1.22682	3	1.19303	3	1.09491	3	27.76	1.02465	3	1493.91
aYEIALQQVR	1	M7Z620	N-Term(iTRAQ8plex)	0.999834	3	1.16354	3	0.758241	3	35.8	0.164734	3	1494.86
vPEALIPPAGAR	1	W5CDX0	N-Term(iTRAQ8plex)	0.828534	1	0.659378	1	0.912928	1	25.16	2.05931	3	1494.89
aALQAGVEk	2	P08823;M7Z848	N-Term(iTRAQ8plex); K9(iTRAQ8plex)							51.01	0.00559783	2	1494.91
eALISNIk	0		N-Term(iTRAQ8plex); K8(iTRAQ8plex)							34.01	0.376438	2	1495.92
fVESAEAHFR	2	C5YXG6;F2CQP0	N-Term(iTRAQ8plex)							50.08	0.00406296	3	1496.78
gAIEELEk	1	D7F3X1	N-Term(iTRAQ8plex); K8(iTRAQ8plex)	1.0738	2	0.90498	2	1.11058	2	40.16	0.0791496	2	1496.87
eDLAxLEk	2	M8A3X9;A4K4Z0	N-Term(iTRAQ8plex); X5(A); K8(iTRAQ8plex)							33.19	0.393957	2	1496.87
aLQQSTLk	10	R7W4G6;W5CCA9;W5CHQ6;C1J959;W5H807;M7YRV7;F2CR16;A0A0D9WS05;K3XXT7;Q9XGH5	N-Term(iTRAQ8plex); K8(iTRAQ8plex)							34.74	0.222611	2	1496.92
lMDTNPNSFR	2	M8BLH7;W5BPL2	N-Term(iTRAQ8plex)							32.97	0.139615	2	1498.76
nRPALGQEPGR	2	M0WD31;N1R2R0	N-Term(iTRAQ8plex)							32.63	0.375918	3	1498.84
nLcTAIAk	1	W5CFA0	N-Term(iTRAQ8plex); C3(Carbamidomethyl); K8(iTRAQ8plex)	0.91522	1	1.00568	1	0.942701	1	40.43	0.0834225	2	1498.88
qGPNLHGLFGR	0		N-Term(iTRAQ8plex)							14.54	23.5932	3	1499.84
lAGQGVLPVWR	2	W5C7E0;W5BJK4	N-Term(iTRAQ8plex)							35.32	0.229607	2	1499.9
aAGLQFASk	2	W5ERE8;W5EBY0	N-Term(iTRAQ8plex); K9(iTRAQ8plex)							29.68	0.847178	3	1500.9
yLAGVIEk	2	W5GWJ4;B8YEL1	N-Term(iTRAQ8plex); K8(iTRAQ8plex)							33.41	0.304952	2	1500.92
eLVQNLLVLR	2	W5GN92;W5BEQ7	N-Term(iTRAQ8plex)							33.43	0.218414	2	1500.94
tcYAQASQIR	2	M8C829;F2DFQ8	N-Term(iTRAQ8plex); C2(Carbamidomethyl)							30.19	0.294624	3	1501.77
vFHDPQLDAR	1	W4ZMM8	N-Term(iTRAQ8plex)	1.20861	1	1.10404	1	1.06492	1	17.9	7.71576	3	1501.8
iTESDVVAHAR	1	M7YYG1	N-Term(iTRAQ8plex)	1.15028	1	1.29998	1	0.985538	1	38.56	0.0831366	2	1501.83
lAQPSAAALAER	1	M8C8R8	N-Term(iTRAQ8plex)	0.8687	1	0.913589	1	0.667748	1	39.64	0.0805856	3	1501.86
dAGVIAGLNVLR	2	F2D884;M0WQY8	N-Term(iTRAQ8plex)							25.82	1.97856	3	1501.9
iNPVLLPk	3	R7VYR3;M7ZQW3;F2CVZ1	N-Term(iTRAQ8plex); K8(iTRAQ8plex)							39.16	0.0552213	3	1501.99
fGESFEMVPR	2	M7Z9B8;S4VQP9	N-Term(iTRAQ8plex)							29.58	0.230497	2	1502.75
vLFGDHNPSGR	1	M0WSA4	N-Term(iTRAQ8plex)	0.958951	1	0.836283	1	1.06765	1	17.93	7.52091	3	1502.8
sQAPVIPMEAR	1	W4ZZS7	N-Term(iTRAQ8plex)	0.616107	1	0.538052	1	0.471651	1	30.65	0.6005	3	1502.83
aEANYGAAk	1	W5DT48	N-Term(iTRAQ8plex); K9(iTRAQ8plex)	1.0046	2	1.1368	2	0.971688	2	25.08	2.22488	3	1502.83
aLYAEEAk	1	D8L9K9	N-Term(iTRAQ8plex); K8(iTRAQ8plex)	1.06103	1	1.09456	1	1.04159	1	47.87	0.0137046	2	1502.86
aVFPSIVGRPR	8	B4G1E1;A0A067YNJ5;F2DE91;J3M7K7;A0A0E0BVT3;B4FRH8;F2CRK3;C5XQM4	N-Term(iTRAQ8plex)							25.53	1.99134	3	1502.91
lNVEIQQAER	2	M8CQ07;F2DQ38	N-Term(iTRAQ8plex)							32.78	0.392444	2	1503.84
lYDDLTTGFR	2	W5HLE3;M8BPC8	N-Term(iTRAQ8plex)							32.13	0.242797	3	1504.79
yGDVIDSk	1	F2EID0	N-Term(iTRAQ8plex); K8(iTRAQ8plex)	1.53365	2	1.8916	2	1.65694	2	23.91	3.36393	2	1504.85
eGISAEVINLR	1	W5IB10	N-Term(iTRAQ8plex)	0.957875	3	0.881826	3	0.876723	3	56.15	0.00211164	3	1504.86
iVAWNAAEGDR	1	M0Z0F7	N-Term(iTRAQ8plex)	0.786886	1	0.942087	1	0.90048	1	35.02	0.151721	2	1505.8
vAAAYDck	1	W4ZLQ8	N-Term(iTRAQ8plex); C7(Carbamidomethyl); K8(iTRAQ8plex)	1.0228	1	0.965757	1	1.06881	1	26.71	1.34009	2	1505.82
tQPTPQDEMR	3	M7ZKL3;W5I4T2;F2CYX9	N-Term(iTRAQ8plex)							35.56	0.0544129	3	1506.75
fGMHAQVGTVR	1	M7YZQ1	N-Term(iTRAQ8plex)	0.802083	2	0.722417	2	0.730779	2	52.4	0.00353637	3	1506.81
dLQMVNLTLR	1	M8BB60	N-Term(iTRAQ8plex)	1.03554	1	0.864754	1	0.84463	1	29.47	0.829666	2	1506.86
gVILVSSDVSAR	1	W5CY74	N-Term(iTRAQ8plex)	0.790885	1	0.755359	1	0.939833	1	36.78	0.136379	2	1506.88
lVNYYVk	2	P46285;D8L9G3	N-Term(iTRAQ8plex); K7(iTRAQ8plex)							33.04	0.267241	2	1506.91
gIINVAAIk	3	P08823;M7Z848;N1QWV5	N-Term(iTRAQ8plex); K9(iTRAQ8plex)							50.39	0.00425885	2	1506.98
aAELTTLLESR	1	B0LXE1	N-Term(iTRAQ8plex)	0.944159	1	0.929956	1	0.783358	1	39.3	0.0789766	3	1507.86
aLcEEADAAVR	3	M8CY84;W5BKM7;K3ZQ31	N-Term(iTRAQ8plex); C3(Carbamidomethyl)							44.06	0.0114652	3	1508.77
aPEATSAAAPYR	1	M8AW09	N-Term(iTRAQ8plex)	1.01694	2	0.891922	2	0.989229	2	54.8	0.00171377	2	1508.8
lADVTEcLAGR	1	W5FZY6	N-Term(iTRAQ8plex); C7(Carbamidomethyl)	0.992036	2	0.957965	2	1.15859	2	36.03	0.129769	2	1508.8
nFEGILIGADR	1	W5BTY8	N-Term(iTRAQ8plex)	0.99707	1	1.04849	1	0.897414	1	35.69	0.168285	2	1508.83
sIGNGVQFLNR	3	W5I774;C5JA75;I1H038	N-Term(iTRAQ8plex)							32.49	0.380174	2	1508.85
aEIAAALNk	1	M8A5T6	N-Term(iTRAQ8plex); K9(iTRAQ8plex)	1.38942	3	0.925227	3	0.813975	3	50.32	0.00638432	2	1508.92
gSAITGPIGk	1	M8B264	N-Term(iTRAQ8plex); K10(iTRAQ8plex)	1.19659	1	0.876991	1	0.865052	1	31.09	0.55863	2	1508.92
lGIVVGPPPSLR	2	W5G667;M8C8K2	N-Term(iTRAQ8plex)							42.23	0.0412425	3	1508.94
sLDVVETESAR	1	M8BZA9	N-Term(iTRAQ8plex)	1.5502	1	0.672059	1	0.998096	1	34.6	0.220629	3	1509.81
sQNxVLMGGLR	1	W4ZNR3	N-Term(iTRAQ8plex); X4(M)	1.04543	1	0.935321	1	0.994129	1	30.47	0.609175	2	1509.81
vSPWHDVPLR	1	W5G736	N-Term(iTRAQ8plex)	1.06453	1	0.947873	1	0.883499	1	24.17	2.74619	3	1509.84
lFGVSTLDVVR	1	F2DK80	N-Term(iTRAQ8plex)	0.910032	1	0.846392	1	0.684428	1	46.73	0.0168628	2	1509.89
vVDLGVTHLPR	1	M8BPG2	N-Term(iTRAQ8plex)	1.13009	1	1.17294	1	1.06288	1	51.19	0.00634872	3	1509.9
aNSLAQLGk	6	K3Y7X1;W5FL09;J3N6C9;M7Z4Y9;F2ELD1;A0A0D9XXB5	N-Term(iTRAQ8plex); K9(iTRAQ8plex)							43.86	0.0383747	2	1509.91
lAPcVAYVTGR	2	M0VYA0;W5F0M1	N-Term(iTRAQ8plex); C4(Carbamidomethyl)							30.86	0.476583	2	1510.83
vHTVVLNDPGR	2	Q008H3;A0A090AT07	N-Term(iTRAQ8plex)							45.06	0.0205285	3	1510.86
aGELSAEEMDR	1	M8AGJ9	N-Term(iTRAQ8plex)	0.816242	1	0.882766	1	0.959276	1	44.12	0.00492785	3	1511.73
fVEVDEEQGR	1	M7Z6J0	N-Term(iTRAQ8plex)	0.866686	2	0.876353	2	0.964161	2	40	0.027125	2	1511.76
eVDFVNETVR	2	W5E2Q3;M8A7L2	N-Term(iTRAQ8plex)							31.85	0.280748	2	1511.8
yDDVNLVTIR	1	F2D8A6	N-Term(iTRAQ8plex)	0.894132	2	1.01576	2	0.991302	2	40.57	0.047836	2	1511.83
gTAATAAAAAk	1	W5BNJ7	N-Term(iTRAQ8plex); K11(iTRAQ8plex)	0.925805	1	0.931699	1	1.09439	1	70.33	8.44666e-05	2	1511.9
sLLMALQk	1	R7W2N3	N-Term(iTRAQ8plex); K8(iTRAQ8plex)	1.07663	2	0.835205	2	0.739637	2	48.63	0.00719027	2	1511.94
eGALcEENMR	2	A0A0E3T7B1;W5G125	N-Term(iTRAQ8plex); C5(Carbamidomethyl)							37.75	0.0104086	2	1512.71
nGAVVLAPTNPR	1	W5DYH0	N-Term(iTRAQ8plex)	0.947175	2	0.919393	2	0.930637	2	49.03	0.0097814	3	1512.88
eGVSNGTLk	1	R7WAY7	N-Term(iTRAQ8plex); K9(iTRAQ8plex)	1.41248	4	1.33459	4	1.38796	4	35.05	0.242881	2	1512.88
sYEVLVSDAAR	1	W5GGC8	N-Term(iTRAQ8plex)	0.922708	2	1.13616	2	0.985205	2	36.69	0.0912871	2	1513.81
hLEHLEk	1	M0YQD9	N-Term(iTRAQ8plex); K7(iTRAQ8plex)	0.956064	2	0.952998	2	1.02957	2	15.84	21.8122	3	1513.89
aLLEFNAk	3	W5ASP5;M8BYV1;M0YNU3	N-Term(iTRAQ8plex); K8(iTRAQ8plex)							36.57	0.166079	2	1513.92
nAVALALSPVVR	2	W5BMF2;W5AZ89	N-Term(iTRAQ8plex)							58.58	0.00076022	3	1513.94
sSQGIVFTTDR	1	W5GJ73	N-Term(iTRAQ8plex)	0.841074	1	0.890901	1	1.06212	1	59.54	0.000539523	2	1514.81
qFNGLVDVYR	2	Q41629;M8A2G0	N-Term(iTRAQ8plex)							53.83	0.00252002	3	1514.83
hPEVAQFLGGR	1	M7ZD36	N-Term(iTRAQ8plex)	1.11391	2	1.13771	2	1.04915	2	27.57	1.15061	3	1514.84
dGPALQVELLR	1	F2DQ23	N-Term(iTRAQ8plex)	0.455118	1	0.689218	1	0.602202	1	45.41	0.0229156	3	1514.88
fEFEPVDTID	7	W5DW81;Q7YMR7;Q37734;Q7YMT4;Q7YMS4;Q58U33;Q7YMS1	N-Term(iTRAQ8plex)							55	0.000648425	2	1515.75
aSADFVNSGGMR	1	M7Z483	N-Term(iTRAQ8plex)	0.868089	1	1.07586	1	1.02849	1	50.98	0.001673	2	1515.75
qFDGIVDVYR	1	F2DSV2	N-Term(iTRAQ8plex)	1.00944	3	1.0117	3	1.03193	3	46.04	0.0104781	3	1515.81
cVEETAAk	2	N1QV35;W5E5C6	N-Term(iTRAQ8plex); C1(Carbamidomethyl); K8(iTRAQ8plex)							37.37	0.0951887	2	1515.82
aAENVYIk	1	K7V853	N-Term(iTRAQ8plex); K8(iTRAQ8plex)	1.00882	2	1.08706	2	1.01522	2	38.59	0.126029	2	1515.89
aLQQVLANSLR	1	W5HM46	N-Term(iTRAQ8plex)	1.15621	2	0.816893	2	0.728318	2	20.5	6.1269	2	1516.91
sSDTWVAEYR	1	W5G616	N-Term(iTRAQ8plex)	0.925702	1	0.987421	1	0.963583	1	22.09	1.06392	2	1517.75
iSFNETFAER	1	W5I3H6	N-Term(iTRAQ8plex)	1.04025	1	1.06972	1	0.93301	1	40.46	0.0293056	2	1517.79
gGANPLAELTDR	2	W5AP51;N1QUF9	N-Term(iTRAQ8plex)							55.67	0.00149846	2	1517.82
fAGAMDAVk	1	M7ZMI0	N-Term(iTRAQ8plex); K9(iTRAQ8plex)	1.05463	2	1.01686	2	1.15142	2	47.13	0.0151244	2	1517.86
aLEAHLAGk	2	W5BLG9;W5C8D1	N-Term(iTRAQ8plex); K9(iTRAQ8plex)							43.75	0.0260123	2	1517.92
tFDLGGHQIAR	1	W5CNX3	N-Term(iTRAQ8plex)	0.937511	1	0.981063	1	1.09976	1	36.08	0.1661	3	1518.83
vYYELDEER	1	F2CRU4	N-Term(iTRAQ8plex)	1.0383	1	1.20208	1	1.07897	1	39.58	0.0190566	2	1519.75
fNLEDTSSFR	3	W5BL76;W5B4C2;W5C4W2	N-Term(iTRAQ8plex)							35.76	0.0599012	2	1519.76
vSEQFTAMFR	2	A0A096RK52;I1HXL8	N-Term(iTRAQ8plex)							39.18	0.0390365	2	1519.78
sEAANYEk	1	F2DYJ0	N-Term(iTRAQ8plex); K8(iTRAQ8plex)	1.03542	1	0.941545	1	0.981916	1	33.38	0.263626	2	1519.82
gGESIYGTk	1	A3BFA0	N-Term(iTRAQ8plex); K9(iTRAQ8plex)	0.973384	1	0.932834	1	1.04405	1	49.24	0.00875622	2	1519.84
dAGVIAGLNVMR	3	A0A0D3FQQ8;W5FEE5;M7YWU3	N-Term(iTRAQ8plex)							52.32	0.00455664	3	1519.85
nIAmGYVk	3	W5B7Y9;B6TQ06;I1J202	N-Term(iTRAQ8plex); M4(Oxidation); K8(iTRAQ8plex)							32.12	0.490641	3	1519.87
eAISHVAGk	1	W5DAD8	N-Term(iTRAQ8plex); K9(iTRAQ8plex)	1.03591	1	1.09042	1	1.14024	1	29.2	0.795057	2	1519.9
fFPAAAQHTAR	1	A0A080YUF9	N-Term(iTRAQ8plex)	1.06301	1	1.19568	1	0.832145	1	48.11	0.0097776	3	1520.83
aFAGSPIVGEIR	1	W5BA74	N-Term(iTRAQ8plex)	0.842313	1	0.968287	1	0.865849	1	50.53	0.00626839	3	1520.87
aDYFLVGk	3	Q6UZD6;W5FU57;K4A565	N-Term(iTRAQ8plex); K8(iTRAQ8plex)							41.74	0.0470292	2	1520.89
eALFVLAQLGR	1	R7WG68	N-Term(iTRAQ8plex)	0.886125	1	0.597472	1	0.949601	1	64.43	0.000233637	3	1520.91
aLVLGVNVk	1	M0Z2H5	N-Term(iTRAQ8plex); K9(iTRAQ8plex)	0.898571	1	0.729617	1	0.776092	1	51.99	0.0018498	2	1521
aLIAEGScGSPR	1	I1IQV5	N-Term(iTRAQ8plex); C8(Carbamidomethyl)	0.907409	1	0.986117	1	0.940652	1	26.97	0.78877	3	1521.79
hLQFPSFADR	3	W5H061;C0PA91;Q5U8V3	N-Term(iTRAQ8plex)							26.57	1.15257	3	1521.81
vSSEQEAAAAVR	2	F8WTQ7;F8WTQ9	N-Term(iTRAQ8plex)							39.86	0.0576487	2	1521.82
lANILIEk	1	M8AZK4	N-Term(iTRAQ8plex); K8(iTRAQ8plex)	1.18932	2	1.07725	2	0.923027	2	40.14	0.0335799	2	1521.98
aSSPTETSSVPR	1	A0A077RX13	N-Term(iTRAQ8plex)	0.800238	1	0.701371	1	0.853854	1	44.4	0.0162877	3	1522.8
sLLDSNLEDGR	1	A0A096ZN71	N-Term(iTRAQ8plex)	1.09775	1	1.003	1	1.1043	1	34.33	0.182054	2	1522.8
qLSVSAVDFPR	2	W5FMZ5;W5G3W3	N-Term(iTRAQ8plex)							59.82	0.000676099	3	1522.85
qTVAVGVIk	4	A0A0D9Z2R9;Q9M7E3;M7ZWP2;M0Y9X7	N-Term(iTRAQ8plex); K9(iTRAQ8plex)							50.58	0.00497035	3	1522.98
yMVFAcADSR	1	R7WAY7	N-Term(iTRAQ8plex); C6(Carbamidomethyl)	1.10134	18	1.04579	18	0.932978	18	35.2	0.0306223	2	1523.73
tNVSADVASTVR	2	M0WDD4;W5F021	N-Term(iTRAQ8plex)							43.94	0.0238252	3	1523.83
aLDGAGHAPAALR	1	M8BXT4	N-Term(iTRAQ8plex)	0.778961	1	1.02993	1	0.852283	1	22.75	3.37696	3	1523.86
eHAPVALGAAGAR	1	N1R3Y4	N-Term(iTRAQ8plex)	0.702274	1	0.751122	1	0.592113	1	26.67	1.35367	3	1523.86
lFGVTTLDVVR	3	W5CFA0;R7WD67;W5D8X2	N-Term(iTRAQ8plex)							41.8	0.0473651	2	1523.91
aEAEIAALk	2	W5GYA8;W5G8A5	N-Term(iTRAQ8plex); K9(iTRAQ8plex)							38.29	0.109091	2	1523.92
tVLGDVLAk	1	M8BB25	N-Term(iTRAQ8plex); K9(iTRAQ8plex)	1.61924	4	1.95598	4	1.56565	4	47.52	0.0103543	2	1523.96
hFEVDLSAFR	1	W5HL13	N-Term(iTRAQ8plex)	1.25622	1	1.1584	1	1.14609	1	14.78	15.5385	3	1524.81
vDSIGGQIk	2	A0A096US33;A0A096TUH9	N-Term(iTRAQ8plex); K9(iTRAQ8plex)							37.07	0.169899	2	1524.91
fTGEPAAPk	2	N1QV35;M7ZEV7	N-Term(iTRAQ8plex); K9(iTRAQ8plex)							51.72	0.00554095	2	1525.88
aMLSLPASk	2	M0Y941;A0A0E0CY74	N-Term(iTRAQ8plex); K9(iTRAQ8plex)							40.19	0.0940012	2	1525.92
gEGFNTPTDER	1	A0A0C5B4U8	N-Term(iTRAQ8plex)	0.954881	1	1.1799	1	0.993618	1	45.49	0.00407771	2	1526.74
dLFMDPEEAR	1	M0XFA8	N-Term(iTRAQ8plex)	1.44542	1	1.0487	1	0.891721	1	39.22	0.0184537	3	1526.74
aVAMSATDGLMR	15	A0A075VYR7;A9L9W7;A9L9Z4;W5FU37;W5DB23;V5N3T8;A0A0F6NQY1;B3SHD1;A9L9T1;A9L9W8;A9L9Y9;Q8M8Y1;A9L9U8;A0A0F6NQZ9;A9L9V1	N-Term(iTRAQ8plex)							55.94	0.000966267	3	1526.79
dAAQGITDk	2	Q8S385;A0A0D5BX49	N-Term(iTRAQ8plex); K9(iTRAQ8plex)							44.8	0.0232388	2	1526.86
gDGVILVSPPLR	1	A0A0A9NHL3	N-Term(iTRAQ8plex)	0.94509	1	0.98497	1	0.992617	1	33.85	0.342226	2	1526.92
sLVTEELk	2	A0A096UUG6;M0YW98	N-Term(iTRAQ8plex); K8(iTRAQ8plex)							39.76	0.0840223	2	1526.92
aGELSSEEMDR	1	N1QQI7	N-Term(iTRAQ8plex)	1.02872	1	1.06589	1	1.11105	1	19.13	0.956058	2	1527.72
gITDEDAAk	1	F2D1J8	N-Term(iTRAQ8plex); K9(iTRAQ8plex)	1.10662	1	1.09328	1	1.02321	1	43.21	0.0293298	2	1527.84
aALFLSSDPFR	1	M7ZL69	N-Term(iTRAQ8plex)	0.821549	1	0.758727	1	0.71994	1	31.42	0.492408	2	1527.85
aVHPIALAk	1	W5GMH5	N-Term(iTRAQ8plex); K9(iTRAQ8plex)	1.06032	2	0.922883	2	0.865358	2	41.34	0.0323884	2	1527.98
cVEENAAk	1	M7ZEV7	N-Term(iTRAQ8plex); C1(Carbamidomethyl); K8(iTRAQ8plex)	1.12861	1	1.07673	1	1.32594	1	37.34	0.0790681	2	1528.82
lGGSAAFIGk	1	W5HWH6	N-Term(iTRAQ8plex); K10(iTRAQ8plex)	1.09664	2	1.00113	2	0.920974	2	39.69	0.0807694	2	1528.92
nLATNLFk	1	M0VKS2	N-Term(iTRAQ8plex); K8(iTRAQ8plex)	1.04614	1	0.73278	1	0.830479	1	35.81	0.197302	2	1528.92
eVLHQDDLTR	1	W4ZR57	N-Term(iTRAQ8plex)	1.15676	2	1.22334	2	1.10881	2	42.73	0.0291281	2	1529.82
fYTPTVNVER	1	W5B1L6	N-Term(iTRAQ8plex)	0.824854	3	0.89966	3	0.841469	3	41.7	0.0381412	2	1529.82
vYVAVDQk	1	M7ZLZ0	N-Term(iTRAQ8plex); K8(iTRAQ8plex)	0.846731	1	0.797351	1	0.962087	1	40.95	0.0689626	2	1529.91
nLATVIYk	1	F2CRK8	N-Term(iTRAQ8plex); K8(iTRAQ8plex)	1.14169	1	1.00844	1	0.824723	1	32.21	0.361726	2	1529.95
vEPTAPASSVLR	1	M7Z442	N-Term(iTRAQ8plex)	0.86397	1	0.907122	1	0.915664	1	37.53	0.145522	3	1530.88
aDDVVLYk	0		N-Term(iTRAQ8plex); K8(iTRAQ8plex)							37.37	0.148179	2	1530.89
sILSLVVPDQR	1	W5D8U4	N-Term(iTRAQ8plex)	1.12031	1	0.982092	1	0.893469	1	44.26	0.02592	3	1530.91
aYDFVSQEIR	3	A1E9Z3;C7IWD0;A0A0E0D3W6	N-Term(iTRAQ8plex)							51.6	0.00298871	3	1531.81
sEAELAEPIIR	1	W5GRU6	N-Term(iTRAQ8plex)	0.961847	1	1.05628	1	1.13515	1	31.62	0.562663	2	1531.86
gVVFNEMk	2	W5GVM3;M0VQG6	N-Term(iTRAQ8plex); K8(iTRAQ8plex)							48.68	0.0119426	2	1531.87
vSQLEHVFIR	1	A0A0E0BSC7	N-Term(iTRAQ8plex)	0.906536	1	1.07627	1	0.941397	1	30.88	0.700342	3	1531.89
lLDELDLLQR	1	W5DXQ0	N-Term(iTRAQ8plex)	0.977117	1	0.852706	1	1.14668	1	39.44	0.0946847	2	1531.9
dDAQEPDPEGR	2	M7ZDC9;M8BMC6	N-Term(iTRAQ8plex)							40.5	0.00464342	3	1532.71
yTPENPPTGPR	2	T1MRH7;M8C8T0	N-Term(iTRAQ8plex)							26.32	0.829428	3	1532.8
qAAVDAQAEAVR	2	F2DUI9;K3YGI3	N-Term(iTRAQ8plex)							32.84	0.288676	2	1532.83
dVASGGPDALATR	1	R7W4C5	N-Term(iTRAQ8plex)	0.72553	4	0.669202	4	0.69354	4	52.1	0.00305924	3	1533.82
dTSFIQIYSR	1	W5BYZ6	N-Term(iTRAQ8plex)	1.00071	1	1.05738	1	0.956926	1	32.65	0.269235	2	1533.82
aAPAAAAYPAVTR	1	R7W4R7	N-Term(iTRAQ8plex)	0.849622	2	0.886831	2	0.784384	2	64.92	0.000264321	3	1533.87
sGTSAFVEk	1	B7SA66	N-Term(iTRAQ8plex); K9(iTRAQ8plex)	0.999159	1	1.1613	1	1.10865	1	45.03	0.0253141	2	1533.87
aIVAVPDLk	1	M7YMB7	N-Term(iTRAQ8plex); K9(iTRAQ8plex)	0.992207	1	0.901857	1	1.14146	1	29.04	0.340161	2	1533.98
aDADGAIVGASGAR	2	W5G5S1;M8AQP4	N-Term(iTRAQ8plex)							55.91	0.00121723	2	1534.81
aSHAFNILDSR	1	N1QRH1	N-Term(iTRAQ8plex)	1.12707	1	1.033	1	1.01624	1	44.91	0.0217584	2	1534.83
tLLNVADNSGAR	1	Q2QW46	N-Term(iTRAQ8plex)	1.34246	2	1.07916	2	0.944981	2	34.84	0.243545	2	1534.85
gSSNSYAIk	1	W5CKV1	N-Term(iTRAQ8plex); K9(iTRAQ8plex)	0.887831	1	0.835931	1	0.893731	1	48.16	0.012481	2	1534.87
rENLAPEFVR	3	A0A096UQ85;A0A096UR65;W5ENS7	N-Term(iTRAQ8plex)							21.36	5.88238	3	1534.87
eGSLLGWNEAR	1	M0VI26	N-Term(iTRAQ8plex)	1.00654	1	1.04733	1	1.06206	1	36.08	0.120774	2	1535.81
tNVSPEVAASTR	1	A0A077RSI3	N-Term(iTRAQ8plex)	0.718149	3	0.961489	3	0.775023	3	42.53	0.0331061	2	1535.83
dAGVIAGLNVmR	3	A0A0D3FQQ8;W5FEE5;M7YWU3	N-Term(iTRAQ8plex); M11(Oxidation)							58.36	0.000999652	3	1535.85
tALTTSNPSALR	1	W5EMB1	N-Term(iTRAQ8plex)	0.83565	3	0.855068	3	0.713653	3	27.82	1.14151	3	1535.87
nELSGALTGLTR	2	W5CK42;I1I2N7	N-Term(iTRAQ8plex)							33.81	0.287727	3	1535.87
gHILYDEVMR	1	M8APV9	N-Term(iTRAQ8plex)	1.15005	1	0.950515	1	1.02561	1	36.37	0.120135	3	1536.81
eYLTFLSGFR	1	W5IB66	N-Term(iTRAQ8plex)	0.989684	2	0.827125	2	0.822338	2	33.26	0.304221	3	1536.83
iIQxAVEk	2	W5CMV4;M7ZI22	N-Term(iTRAQ8plex); X4(Q); K8(iTRAQ8plex)							48.28	0.0118815	2	1536.95
lAVAAWGLk	1	F2D4I5	N-Term(iTRAQ8plex); K9(iTRAQ8plex)	0.82213	2	0.607016	2	0.571905	2	33.31	0.330418	2	1536.97
eNGQQILk	1	A0A096UQM6	N-Term(iTRAQ8plex); K8(iTRAQ8plex)	0.750628	1	0.913939	1	0.97261	1	32.77	0.378472	2	1537.92
dGVVLAVEk	3	W5DR73;F2E3X4;I1IIA6	N-Term(iTRAQ8plex); K9(iTRAQ8plex)							46.96	0.0134426	2	1537.93
lDAIAEAVk	1	W5BBF4	N-Term(iTRAQ8plex); K9(iTRAQ8plex)	0.773854	3	0.808118	3	0.927307	3	49.69	0.00773219	2	1537.94
lQLVEAEk	1	F2CT57	N-Term(iTRAQ8plex); K8(iTRAQ8plex)	1.12497	1	1.02378	1	1.16032	1	43.48	0.0327091	2	1537.94
aVTIPVMAk	2	Q3S861;A0A096UMG6	N-Term(iTRAQ8plex); K9(iTRAQ8plex)							40.72	0.0558238	2	1537.96
aPETTSAAAPYR	1	W5AH72	N-Term(iTRAQ8plex)	0.698884	3	0.570091	3	0.58858	3	46.06	0.01125	2	1538.81
ySSAAPLSPDAR	2	W5HR23;F2DW94	N-Term(iTRAQ8plex)							45.95	0.0118892	2	1538.81
gGFMEFDk	2	C5YXG6;F2CQP0	N-Term(iTRAQ8plex); K8(iTRAQ8plex)							40.06	0.0466313	2	1538.81
fAANLQPSSSGR	1	M7ZYA0	N-Term(iTRAQ8plex)	1.17593	1	1.08742	1	1.08202	1	35.33	0.150252	2	1538.82
gANAHAVTVPAAR	1	N1QZ60	N-Term(iTRAQ8plex)	0.812682	1	0.857676	1	0.710292	1	33.98	0.264903	3	1538.87
eVGGIAISGk	1	F2CTR7	N-Term(iTRAQ8plex); K10(iTRAQ8plex)	0.720399	2	0.659707	2	0.818429	2	39.2	0.0947024	2	1538.93
vVGTGAEAVk	1	M0ZAF6	N-Term(iTRAQ8plex); K10(iTRAQ8plex)	1.14252	1	1.05032	1	1.18401	1	33.47	0.358924	2	1538.93
ymVFAcADSR	1	R7WAY7	N-Term(iTRAQ8plex); M2(Oxidation); C6(Carbamidomethyl)	1.05967	2	1.0139	2	1.02666	2	17.31	1.58564	3	1539.73
aEPAWMLDFR	1	F2CRG4	N-Term(iTRAQ8plex)	1.03547	1	1.1153	1	1.11213	1	28.45	0.522904	2	1539.79
vMFDMGPPVSR	1	M8ACQ0	N-Term(iTRAQ8plex)	1.2989	1	1.15049	1	1.17135	1	22.51	2.11207	2	1539.79
sGSAGLSSVSNGGR	2	W5BMD1;Q9ZRS6	N-Term(iTRAQ8plex)							61.52	0.000315632	2	1539.8
sLQNFDIGGER	1	I1H5P4	N-Term(iTRAQ8plex)	0.921723	1	1.01017	1	0.973499	1	41.17	0.0342695	2	1539.8
gFGVVAGTTDVGR	1	F2CSN3	N-Term(iTRAQ8plex)	1.07455	1	1.1404	1	0.748209	1	45.41	0.0153452	3	1539.84
aIVVVGDMk	1	W5DT48	N-Term(iTRAQ8plex); K9(iTRAQ8plex)	0.859155	2	0.863127	2	0.962209	2	36.91	0.182448	2	1539.94
iSESAIALk	2	A0A0D3G1W0;M7ZGT3	N-Term(iTRAQ8plex); K9(iTRAQ8plex)							44.87	0.0227027	2	1539.95
vTTSVcDLSVR	1	M0VNR7	N-Term(iTRAQ8plex); C6(Carbamidomethyl)	1.06398	1	1.02132	1	0.976005	1	30.59	0.409685	2	1540.83
aAAPGAVPEGAAVR	1	W5IBL2	N-Term(iTRAQ8plex)	1.17061	1	1.02028	1	0.89548	1	48.81	0.00925392	3	1540.88
iNDLcGIk	1	M8AHS8	N-Term(iTRAQ8plex); C5(Carbamidomethyl); K8(iTRAQ8plex)	1.01442	2	0.965943	2	0.96079	2	38.13	0.126113	2	1540.9
aEMLDILk	1	M7ZJS5	N-Term(iTRAQ8plex); K8(iTRAQ8plex)	1.13302	2	1.17843	2	1.09291	2	50.33	0.00730249	2	1540.92
vAcIGAWHPAR	5	M0X0C6;I1IU29;A1YE31;F2DI93;A1YE34	N-Term(iTRAQ8plex); C3(Carbamidomethyl)							34.24	0.228132	3	1541.83
vSAANSRPPNPQ	1	M0VZ62	N-Term(iTRAQ8plex)	1.12346	1	0.98245	1	0.949939	1	40.18	0.0606053	2	1541.83
aAADSAAQTk	1	N1QZX3	N-Term(iTRAQ8plex); K10(iTRAQ8plex)	1.24908	1	1.03649	1	1.29813	1	35.84	0.19842	2	1541.87
eLVANPQLTPR	2	Q03387;W5ASI9	N-Term(iTRAQ8plex)							44.35	0.0301667	3	1541.89
eLSESIQk	1	W5EVZ9	N-Term(iTRAQ8plex); K8(iTRAQ8plex)	1.28295	1	1.2005	1	1.21863	1	37.43	0.15539	2	1541.9
aVAMxATDGLmR	15	A9L9W8;A0A075VYR7;A9L9W7;A9L9Z4;W5FU37;W5DB23;V5N3T8;A0A0F6NQY1;B3SHD1;A9L9T1;A9L9Y9;Q8M8Y1;A9L9U8;A0A0F6NQZ9;A9L9V1	N-Term(iTRAQ8plex); X5(S); M11(Oxidation)							61.3	0.00022432	3	1542.79
dGNVVLAPSNPR	1	W5DYH0	N-Term(iTRAQ8plex)	0.691554	2	0.734762	2	0.732596	2	59.81	0.000707798	2	1542.85
aAAFLELANYR	1	W5ECT3	N-Term(iTRAQ8plex)	0.836611	2	0.912247	2	0.914077	2	28.24	1.03321	3	1542.86
tQVLAPLPEDR	2	W5G9C7;R7WFW5	N-Term(iTRAQ8plex)							34.56	0.294566	2	1542.88
nGTVVLAPTNPR	1	I1GR21	N-Term(iTRAQ8plex)	0.732569	1	0.753799	1	0.681852	1	48.6	0.011099	2	1542.89
gLIScVTGk	1	M0Z5J0	N-Term(iTRAQ8plex); C5(Carbamidomethyl); K9(iTRAQ8plex)	1.08771	2	0.913262	2	0.931162	2	38.5	0.108829	2	1542.91
fYTPTINVER	1	W5BNZ6	N-Term(iTRAQ8plex)	0.766018	1	0.746789	1	0.7657	1	25.44	1.6434	2	1543.84
aTLSVGNVLPLR	1	F2CT73	N-Term(iTRAQ8plex)	0.914371	2	0.719596	2	0.724999	2	70.69	6.58593e-05	3	1543.95
sMGVVQFDTTR	1	A0A0E0CY74	N-Term(iTRAQ8plex)	0.919934	1	1.03843	1	1.15731	1	29.58	0.364444	2	1544.8
aFFDATGGLWR	1	M7ZDA2	N-Term(iTRAQ8plex)	0.861978	1	0.82715	1	0.822733	1	27.72	0.703308	3	1544.82
dHEDIELLTR	1	M0Y941	N-Term(iTRAQ8plex)	1.13801	2	1.05253	2	1.01605	2	28.37	0.655612	3	1544.82
gFTLEELk	1	Q8S3J1	N-Term(iTRAQ8plex); K8(iTRAQ8plex)	0.758463	2	0.830156	2	0.990762	2	49.33	0.00919854	2	1544.91
sLYALELk	3	W4ZM66;W5A6N0;F2D8I0	N-Term(iTRAQ8plex); K8(iTRAQ8plex)							44.29	0.0217924	3	1544.94
lMMDSVNk	1	I0JTT9	N-Term(iTRAQ8plex); K8(iTRAQ8plex)	1.14057	2	1.06228	2	1.19279	2	51.83	0.00453626	2	1545.85
sLGGNPTQAQLR	1	N1R2S0	N-Term(iTRAQ8plex)	0.793605	1	0.847948	1	0.947516	1	31.99	0.511115	2	1545.86
vAAYDTVAk	2	M7ZX80;I1IVU4	N-Term(iTRAQ8plex); K9(iTRAQ8plex)							38.1	0.137976	2	1545.9
eIIIDVELAAR	1	M8BGA1	N-Term(iTRAQ8plex)	1.0312	18	0.977381	19	0.99441	18	64.44	0.000318828	3	1545.91
vDGPAPSAGGTASR	2	W5FCQ7;W5FW30	N-Term(iTRAQ8plex)							50.58	0.00375106	2	1546.81
fYTLATGANER	1	M0WMZ5	N-Term(iTRAQ8plex)	1.0881	3	1.10523	3	0.789017	3	42.89	0.0240495	2	1546.81
hLQFNDQADR	1	F2D8A6	N-Term(iTRAQ8plex)	1.10592	1	1.03716	1	1.31169	1	36.92	0.0459211	3	1547.78
rPAAATTAAEER	1	M8AZ52	N-Term(iTRAQ8plex)	0.69923	1	0.673906	1	0.607677	1	58.1	0.00104925	3	1547.84
tTYHLINPER	2	J3L8Q1;W5GCG0	N-Term(iTRAQ8plex)							29.89	0.716008	3	1547.85
sFGEDNLcFR	1	N1QZC6	N-Term(iTRAQ8plex); C8(Carbamidomethyl)	1.16159	1	1.14826	1	1.15583	1	29.87	0.0941258	2	1548.74
gDIGDGEDVLVR	1	M0XRP1	N-Term(iTRAQ8plex)	1.06004	1	0.927567	1	1.04402	1	42.34	0.0255432	2	1548.81
dAELLGAAEAER	1	F2DDR9	N-Term(iTRAQ8plex)	0.978156	2	1.12203	2	0.951156	2	48.86	0.00606269	2	1548.82
nLSEEALEALR	1	M8CDI7	N-Term(iTRAQ8plex)	0.938361	1	1.32912	1	1.14684	1	47.96	0.0109722	2	1548.85
lQEELDSVVGR	0		N-Term(iTRAQ8plex)							36	0.175895	2	1548.85
hLPGFIEk	2	W5H3F9;W5GFX3	N-Term(iTRAQ8plex); K8(iTRAQ8plex)							29.38	0.641435	3	1548.93
aPINATLLk	1	W5CN74	N-Term(iTRAQ8plex); K9(iTRAQ8plex)	1.16107	2	0.629616	2	0.81775	2	31.8	0.28869	3	1548.99
eLFSNFGk	1	W5BY00	N-Term(iTRAQ8plex); K8(iTRAQ8plex)	1.02312	2	0.946326	2	1.05314	2	31.47	0.5191	2	1549.88
gLLDPLDPHLR	1	W4ZRX7	N-Term(iTRAQ8plex)	0.89152	1	0.942124	1	0.925028	1	25.18	1.93941	3	1549.9
tVMVYDSk	1	M0Z798	N-Term(iTRAQ8plex); K8(iTRAQ8plex)	1.01507	1	1.02225	1	1.048	1	38.74	0.0952324	2	1550.87
iVEAADIFVGGR	3	W5GWJ4;M0W559;B8YEL1	N-Term(iTRAQ8plex)							40.73	0.0542289	2	1550.88
vVEVNALAk	2	A0A096USZ7;M0Z2T4	N-Term(iTRAQ8plex); K9(iTRAQ8plex)							50.62	0.0058663	2	1550.97
iVEVLLEk	3	M8BVC8;M7Z620;M0Y1W3	N-Term(iTRAQ8plex); K8(iTRAQ8plex)							42.13	0.0371574	2	1550.99
lVQTVALAk	1	M8CWM1	N-Term(iTRAQ8plex); K9(iTRAQ8plex)	1.26236	1	1.18788	1	1.0695	1	52.02	0.00212692	2	1551.01
aFEGVPPPYDR	1	M0XCF8	N-Term(iTRAQ8plex)	0.831338	2	0.882407	2	0.927991	2	33.83	0.172741	2	1551.81
yIGSMVADVHR	1	D8L9K9	N-Term(iTRAQ8plex)	0.85934	2	0.940644	2	0.841968	2	69.97	5.04825e-05	3	1551.82
dAGVISGLNVmR	1	M8AVT1	N-Term(iTRAQ8plex); M11(Oxidation)	0.952407	1	0.847175	1	0.862243	1	41.41	0.0405149	3	1551.84
yQAFELIHAR	1	M0X4U0	N-Term(iTRAQ8plex)	1.10684	5	1.06323	5	1.03211	5	35.46	0.165676	2	1551.86
lHPLSPEVISR	1	B8BMX0	N-Term(iTRAQ8plex)	0.866578	1	0.904852	1	0.8656	1	35.38	0.182953	3	1551.91
qDPMLVLk	1	A0A0D3FWN8	N-Term(iTRAQ8plex); K8(iTRAQ8plex)	0.91049	1	0.818666	1	0.983571	1	34.89	0.221346	3	1551.94
eEAVALALk	1	W5HGD1	N-Term(iTRAQ8plex); K9(iTRAQ8plex)	0.924806	1	0.878839	1	0.960932	1	45.68	0.0195821	2	1551.94
vGEVALDLk	2	W5E0V4;N1QPY8	N-Term(iTRAQ8plex); K9(iTRAQ8plex)							33.66	0.310453	3	1551.95
gISGEESDIDAR	1	W5AVS9	N-Term(iTRAQ8plex)	1.04115	1	0.99346	1	1.20501	1	51.11	0.00145095	2	1552.76
vILEcIScVR	1	M0ZEJ0	N-Term(iTRAQ8plex); C5(Carbamidomethyl); C8(Carbamidomethyl)	0.864683	1	0.792641	1	0.824127	1	43.87	0.0245651	2	1552.84
nDQVDLLk	1	A0A077RVD7	N-Term(iTRAQ8plex); K8(iTRAQ8plex)	0.92266	1	0.942112	1	0.916466	1	35.36	0.238446	2	1552.91
gIALNLESk	4	P12112;Q8S7T5;G9HXQ7;A0A0D3H4A0	N-Term(iTRAQ8plex); K9(iTRAQ8plex)							45.93	0.02216	3	1552.95
lGVQVSDVk	1	T1NAD0	N-Term(iTRAQ8plex); K9(iTRAQ8plex)	1.10503	3	1.15417	3	1.02324	3	37.2	0.165413	2	1552.95
vLLTLEEk	3	C9EF64;Q84UH6;W5I663	N-Term(iTRAQ8plex); K8(iTRAQ8plex)							42.25	0.0434595	2	1552.97
dLYEQIIAER	3	A6N0C6;F2DD69;I1ICV8	N-Term(iTRAQ8plex)							42.11	0.0330688	2	1553.85
tSTVEINDESR	1	W5CNB6	N-Term(iTRAQ8plex)	0.866574	2	0.892125	2	0.929386	2	49.71	0.00352093	2	1554.79
gYDLHDVk	1	W4ZLJ5	N-Term(iTRAQ8plex); K8(iTRAQ8plex)	1.03857	1	1.01934	1	1.14513	1	28.08	1.13967	2	1554.87
tYLDTLQQLR	1	W5GRX7	N-Term(iTRAQ8plex)	0.989067	1	0.925246	1	0.837117	1	29.64	0.880385	2	1554.88
gREPSPEPLLR	2	W5G9C7;R7WFW5	N-Term(iTRAQ8plex)							29.54	0.911898	3	1554.89
vMFDmGPPVSR	1	M8ACQ0	N-Term(iTRAQ8plex); M5(Oxidation)	1.19859	2	1.16172	2	0.959947	2	39.91	0.0318788	3	1555.79
gVDAVVcATGFR	1	F2CSN3	N-Term(iTRAQ8plex); C7(Carbamidomethyl)	1.29314	1	1.28376	1	0.960297	1	38.37	0.0633052	2	1555.82
vDLSHPDAELR	1	M0UNC4	N-Term(iTRAQ8plex)	0.977044	1	1.01176	1	1.04798	1	31.76	0.350574	3	1555.84
eQTNAAGEk	3	M8B795;C5XIJ3;M0YPY6	N-Term(iTRAQ8plex); K9(iTRAQ8plex)							37.37	0.112568	2	1555.85
eVYVGTLDSLR	1	F2D8K6	N-Term(iTRAQ8plex)	0.944591	2	0.975596	2	0.910569	2	38.42	0.100817	2	1555.86
dISDAHYk	2	C7DPL4;M0WRL5	N-Term(iTRAQ8plex); K8(iTRAQ8plex)							25.06	1.78494	2	1556.85
nRELEVIHSR	3	M8CCZ8;B3VN37;K4ADY4	N-Term(iTRAQ8plex)							35.12	0.242304	2	1556.88
aELLAAIAPLDR	1	W5EEI2	N-Term(iTRAQ8plex)	0.927609	1	1.0701	1	0.94324	1	34.91	0.227157	2	1556.93
qQVSTAVSYDR	2	W5CR85;M8BTT2	N-Term(iTRAQ8plex)							23.08	1.97948	3	1557.82
gFNVVYDINGR	1	F2ECE5	N-Term(iTRAQ8plex)	0.998062	5	1.06914	5	0.962356	5	48.55	0.00655944	2	1557.84
aMDDAGLEk	1	W5H454	N-Term(iTRAQ8plex); K9(iTRAQ8plex)	1.08865	1	1.09566	1	1.27882	1	47.31	0.00870196	2	1557.84
vLGTEHTDILR	3	I1H038;W5I774;C5JA75	N-Term(iTRAQ8plex)							48.17	0.0125727	3	1557.89
tFLDAAIAk	3	M7ZDC9;W5BGE9;M8BMC6	N-Term(iTRAQ8plex); K9(iTRAQ8plex)							40.69	0.0621995	2	1557.94
nLETMAYQER	2	W5BK55;F2DR89	N-Term(iTRAQ8plex)							49.76	0.00273399	3	1558.78
aVAmSATDGLmR	15	A0A075VYR7;A9L9W7;A9L9Z4;W5FU37;W5DB23;V5N3T8;A0A0F6NQY1;B3SHD1;A9L9T1;A9L9W8;A9L9Y9;Q8M8Y1;A9L9U8;A0A0F6NQZ9;A9L9V1	N-Term(iTRAQ8plex); M4(Oxidation); M11(Oxidation)							42.25	0.0161633	3	1558.78
gFEGGQMPLYR	1	W5DXJ3	N-Term(iTRAQ8plex)	0.681742	2	0.760755	2	0.829939	2	45.29	0.00914913	3	1558.8
dSGAEWSAk	1	M0XHQ5	N-Term(iTRAQ8plex); K9(iTRAQ8plex)	0.92321	1	0.978469	1	1.0333	1	42.04	0.0283016	2	1558.83
aSEGADSVSk	1	M7YYU2	N-Term(iTRAQ8plex); K10(iTRAQ8plex)	2.19999	2	2.43976	2	1.79462	2	45.8	0.0175491	2	1558.85
nVNEIYAk	1	M7YNW9	N-Term(iTRAQ8plex); K8(iTRAQ8plex)	1.07873	1	1.16325	1	1.24159	1	32.31	0.513848	2	1558.9
gVAASGVLPASAVR	1	Q84UC6	N-Term(iTRAQ8plex)	0.941618	1	0.914798	1	0.944492	1	36.45	0.177186	2	1558.93
vGAQVVYSk	2	W5GAQ1;F2CXV7	N-Term(iTRAQ8plex); K9(iTRAQ8plex)							37.34	0.123911	2	1558.94
iRDEILVIQR	3	W5HCN9;M8BQ27;A0A0D9VPY2	N-Term(iTRAQ8plex)							42.98	0.0290268	3	1558.96
lTIFDITk	1	M7ZYD4	N-Term(iTRAQ8plex); K8(iTRAQ8plex)	1.03463	1	0.829543	1	0.994283	1	36.8	0.120448	2	1558.96
eLMPGGVNSPVR	2	W5HGV6;M0Z3K4	N-Term(iTRAQ8plex)							42.18	0.0388235	3	1559.85
vLGSGPADGEVVR	1	W5DLI7	N-Term(iTRAQ8plex)	0.986165	1	1.10574	1	1.00516	1	36.38	0.167188	2	1559.87
iAADTPLLTGQR	2	W5HLE3;M8BPC8	N-Term(iTRAQ8plex)							32.13	0.522396	3	1559.9
aLIAAVEHk	2	W5G5S1;M8AQP4	N-Term(iTRAQ8plex); K9(iTRAQ8plex)							48.02	0.0111577	3	1559.97
mGDIVHTLTNR	1	W5B6R4	N-Term(iTRAQ8plex)	1.09894	2	1.05181	2	1.03519	2	38.59	0.0794928	2	1560.84
cGFSALAVk	1	W5DG23	N-Term(iTRAQ8plex); C1(Carbamidomethyl); K9(iTRAQ8plex)	1.09346	1	0.999411	1	0.998785	1	34.77	0.290514	2	1560.89
aQFTVVck	3	W5HIH7;W5HVP3;M0VVW8	N-Term(iTRAQ8plex); C7(Carbamidomethyl); K8(iTRAQ8plex)							25.86	2.35577	3	1560.9
vPVVIAINk	1	W5HIT4	N-Term(iTRAQ8plex); K9(iTRAQ8plex)	1.07268	1	0.799323	1	0.872268	1	55.51	0.000358799	2	1561.02
eDVAGSFTk	1	W5G8A5	N-Term(iTRAQ8plex); K9(iTRAQ8plex)	0.920034	1	0.919567	1	1.0737	1	28.12	1.07002	2	1561.86
aQEEIVDVAER	1	M0XEC5	N-Term(iTRAQ8plex)	1.39139	1	1.37481	1	1.43621	1	43.34	0.0273457	2	1562.83
gEAGTGNVVEAVR	1	Q3S861	N-Term(iTRAQ8plex)	0.775419	2	0.950116	2	0.80162	2	36.04	0.162784	2	1562.84
dIVESVPETDR	1	A0A096ZN71	N-Term(iTRAQ8plex)	1.22474	1	1.13211	1	1.25591	1	36.04	0.113492	2	1563.82
aAPAATAYPAVTR	1	M7ZJZ9	N-Term(iTRAQ8plex)	0.954635	2	0.830428	2	0.968674	2	66.15	0.000181474	2	1563.88
gVYQFVDk	1	Q6XW17	N-Term(iTRAQ8plex); K8(iTRAQ8plex)	1.55575	6	1.7134	6	1.4166	6	37.37	0.131313	2	1563.89
aGAEVLNGLFLR	1	F2EBI3	N-Term(iTRAQ8plex)	0.773928	2	0.637682	2	0.75479	2	49.57	0.00742162	2	1563.91
dTVNNGSISPTR	1	T1LDX6	N-Term(iTRAQ8plex)	0.99688	1	0.852534	1	1.03617	1	32.65	0.241719	2	1564.82
eLQEYFk	1	F2CPQ1	N-Term(iTRAQ8plex); K7(iTRAQ8plex)	1.11436	2	1.03116	2	1.07698	2	27.39	1.37868	2	1564.88
tIITAGEDATIR	1	F2CRB4	N-Term(iTRAQ8plex)	0.914605	2	0.868627	2	0.84965	2	35.91	0.195644	3	1564.88
sVAGGLNPNk	2	Q9ATG4;L7Q3U1	N-Term(iTRAQ8plex); K10(iTRAQ8plex)							35.94	0.164385	2	1564.92
iGESVPNcDDR	1	W5E3Y3	N-Term(iTRAQ8plex); C8(Carbamidomethyl)	1.15284	1	1.25258	1	1.11965	1	31.77	0.0749098	2	1565.75
qLVSEVTSENR	1	W5H3M0	N-Term(iTRAQ8plex)	0.944025	1	1.05596	1	1.0384	1	33.64	0.269672	2	1565.85
lLQTFLEANGR	2	W5BPL2;M8BLH7	N-Term(iTRAQ8plex)							30.67	0.538263	3	1565.89
aAAEGALPVLGHR	1	I1H2R0	N-Term(iTRAQ8plex)	0.303988	1	0.185434	1	0.541465	1	30.77	0.528313	3	1565.91
qAITAVVQk	1	W5FYN0	N-Term(iTRAQ8plex); K9(iTRAQ8plex)	0.960111	1	0.81812	1	0.992719	1	36.43	0.144309	2	1565.98
sDGDVAGDEELR	1	W5H3D8	N-Term(iTRAQ8plex)	1.16172	1	1.23786	1	1.5008	1	52.28	0.000693014	2	1566.75
sLcPSEWVER	2	Q8L808;M8CQP1	N-Term(iTRAQ8plex); C3(Carbamidomethyl)							26.95	0.598143	3	1566.79
sLEGMQSNIQR	1	Q8S3J1	N-Term(iTRAQ8plex)	0.837252	3	0.866343	3	0.928421	3	54.05	0.00173792	3	1566.82
dLGSAVWDMIR	1	W5FI90	N-Term(iTRAQ8plex)	1.18652	1	1.03578	1	1.07614	1	17.47	8.30483	2	1566.82
dLLEAHTPPGGR	1	A0A089N0R5	N-Term(iTRAQ8plex)	1.22117	5	0.931619	5	0.892152	5	40.25	0.0591596	2	1566.85
lWDLSTGLTTR	1	F2D6E2	N-Term(iTRAQ8plex)	0.942541	1	0.850238	1	0.854204	1	44.41	0.0242594	3	1566.88
eLAQQIEk	2	M0X5Z0;I1GWN9	N-Term(iTRAQ8plex); K8(iTRAQ8plex)							42.15	0.0477907	2	1566.91
vIGQDEAVk	3	W5G312;W5FLU4;F2DXI0	N-Term(iTRAQ8plex); K9(iTRAQ8plex)							41.16	0.0639809	2	1566.93
eLALQSGIk	1	F2CUW3	N-Term(iTRAQ8plex); K9(iTRAQ8plex)	0.87393	2	0.824429	2	1.0009	2	43.73	0.0355436	2	1566.96
eGYASIGGGSPLR	1	F2CUW3	N-Term(iTRAQ8plex)	0.805984	1	0.849674	1	0.919618	1	35.38	0.150966	2	1567.83
yIGSLVGDFHR	2	W5EAE9;W5EG56	N-Term(iTRAQ8plex)							63.11	0.000270762	3	1567.85
aAPPAPAPDTTVR	1	W5HYV8	N-Term(iTRAQ8plex)	1.02446	2	0.886271	2	1.01594	2	33.65	0.251036	2	1567.87
sIQDAYINAIR	4	W5D4Q6;N1QSW5;W5CN49;J3M4D9	N-Term(iTRAQ8plex)							38.27	0.0884383	2	1567.87
exTLGFVDLLR	1	A0A0F6TFY8	N-Term(iTRAQ8plex); X2(T)	1.21266	4	0.932814	4	0.77874	4	44.51	0.0260312	3	1567.9
dVNELLEk	1	H6BDL9	N-Term(iTRAQ8plex); K8(iTRAQ8plex)	0.92122	1	0.890496	1	1.11287	1	44.37	0.0265404	2	1567.9
iDDIVSGIk	1	J3MES7	N-Term(iTRAQ8plex); K9(iTRAQ8plex)	0.848107	1	0.830034	1	1.05915	1	57.89	0.00139423	2	1567.95
aSGASQLVVk	2	M7YWH4;M8C9Y0	N-Term(iTRAQ8plex); K10(iTRAQ8plex)							41.33	0.0485823	2	1567.97
vAGVGTAVASk	1	W5H0X8	N-Term(iTRAQ8plex); K11(iTRAQ8plex)	0.93077	1	1.05707	1	0.91983	1	48.03	0.00929358	2	1567.97
tLLDTVIGk	1	A0A0E0QA38	N-Term(iTRAQ8plex); K9(iTRAQ8plex)	1.05435	1	1.03699	1	0.969401	1	35.17	0.144685	2	1567.98
gEDTLATWSER	1	W5BKQ5	N-Term(iTRAQ8plex)	0.919661	1	0.995036	1	1.07844	1	40.6	0.0228759	2	1568.79
tYIAAATAPETR	1	R7W8K6	N-Term(iTRAQ8plex)	1.02687	1	1.02367	1	0.860124	1	34.26	0.215028	2	1568.86
gVVTDVIHDPGR	1	F2CT73	N-Term(iTRAQ8plex)	1.02899	2	1.14195	2	0.981615	2	58.99	0.00079369	3	1568.87
vEDALNATk	6	W5HDP4;W5DSU6;B6THN2;M7ZIW6;I1HW10;Q6B7Q9	N-Term(iTRAQ8plex); K9(iTRAQ8plex)							45.59	0.0231778	2	1568.9
mVITAAGAVk	2	W5E8I4;M8A813	N-Term(iTRAQ8plex); K10(iTRAQ8plex)							44.09	0.0280817	2	1568.96
iIAVDHDMPVR	1	F2E4G5	N-Term(iTRAQ8plex)	1.1097	1	1.23092	1	0.943105	1	40.8	0.0513656	3	1569.87
sIFEIPGAk	1	W5EM06	N-Term(iTRAQ8plex); K9(iTRAQ8plex)	1.05463	1	1.01924	1	1.05686	1	22.2	4.6617	2	1569.94
xQAETGEIk	28	G9HXR8;Q7YMR7;Q37358;Q37734;C0SJR0;Q7YMS4;Q539W8;Q58U33;Q7YMS1;Q0IPF7;Q5K3D7;B0BCP2;Q5K3E1;Q539X0;A0A089N276;G0WYK7;G0WY03;W5GC49;W5DW81;B0YIC3;A0A0F7G6C2;Q7YMT4;U5NQK7;T1MEW5;L0N8C5;Q5K3F3;B0YIA8;G0WXZ5	N-Term(iTRAQ8plex); X1(S); K9(iTRAQ8plex)							38.42	0.113133	3	1570.89
sQQPVYLk	1	M8C4I9	N-Term(iTRAQ8plex); K8(iTRAQ8plex)	1.1222	1	1.00446	1	1.03669	1	36.63	0.167276	2	1570.93
lSDEIAADMFR	1	M8B843	N-Term(iTRAQ8plex)	1.18453	1	1.18102	1	1.31957	1	32.56	0.155988	2	1571.8
fAGLEPDHEPR	2	W5EJ43;M8CWM1	N-Term(iTRAQ8plex)							24.9	1.11543	3	1571.81
lADLEAAPAAVAR	2	W5I4T2;F2CYX9	N-Term(iTRAQ8plex)							33.68	0.39375	2	1571.91
iVAYEAVHPIR	1	W5FRA8	N-Term(iTRAQ8plex)	1.16342	1	1.33623	1	1.14289	1	31.2	0.690533	3	1571.91
aFLVEEQk	1	W5BHC0	N-Term(iTRAQ8plex); K8(iTRAQ8plex)	0.878523	1	0.990229	1	1.08992	1	36.94	0.189719	2	1571.92
aDLEGAIFk	1	M0Y484	N-Term(iTRAQ8plex); K9(iTRAQ8plex)	1.06452	2	1.02267	2	1.07415	2	44.75	0.0305271	3	1571.92
hDPAIVLAk	2	A0A024FR39;A0A024FRN3	N-Term(iTRAQ8plex); K9(iTRAQ8plex)							31.59	0.381003	3	1571.97
gIPYLNTYDGR	1	I1HLR2	N-Term(iTRAQ8plex)	0.850176	2	0.905287	2	0.819355	2	51.3	0.00356718	3	1572.83
iNDTYFVQIR	2	Q03387;W5ASI9	N-Term(iTRAQ8plex)							31.59	0.471426	2	1572.87
hIPQLTQk	1	A0A096UMT6	N-Term(iTRAQ8plex); K8(iTRAQ8plex)	0.979357	1	0.912406	1	1.12131	1	27.11	1.093	3	1572.96
aAPVIIVPGk	1	J3LG96	N-Term(iTRAQ8plex); K10(iTRAQ8plex)	0.806736	1	0.841168	1	0.882721	1	36.09	0.075115	2	1573.02
lVILEHIk	1	N1QUF9	N-Term(iTRAQ8plex); K8(iTRAQ8plex)	0.925077	1	0.85524	1	0.754437	1	21.02	1.92767	3	1573.03
gLSFDEGMEER	1	M0YWV5	N-Term(iTRAQ8plex)	0.89189	1	1.11488	1	0.960435	1	38.27	0.0148862	2	1573.74
lAPcAAATQNPR	1	A0A0D9YHB5	N-Term(iTRAQ8plex); C4(Carbamidomethyl)	0.834904	1	0.632551	1	0.952614	1	43.7	0.0194392	3	1573.83
sIVDIcMk	1	M0V8W2	N-Term(iTRAQ8plex); C6(Carbamidomethyl); K8(iTRAQ8plex)	0.929995	1	1.02609	1	1.06007	1	31.75	0.507774	2	1573.88
aDGYILEGk	1	R7WA39	N-Term(iTRAQ8plex); K9(iTRAQ8plex)	0.979255	4	0.931309	4	1.05277	4	45.14	0.0267861	2	1573.9
lAVFDAAMk	1	N1QRT2	N-Term(iTRAQ8plex); K9(iTRAQ8plex)	1.11718	2	0.941071	2	1.00987	2	31.21	0.66677	3	1573.92
aVMAELFGk	2	R7W4R7;M7ZJZ9	N-Term(iTRAQ8plex); K9(iTRAQ8plex)							34.53	0.291992	3	1573.92
lVGTPLTHk	1	M0YD95	N-Term(iTRAQ8plex); K9(iTRAQ8plex)	1.24206	1	1.19699	1	1.1316	1	30.99	0.523196	3	1573.98
dSSNFIDMSVR	1	N1R5T6	N-Term(iTRAQ8plex)	0.89148	3	1.01092	3	0.835375	3	32.33	0.0969582	3	1574.77
gGDYDSAVALFR	1	T1MBE7	N-Term(iTRAQ8plex)	0.935751	1	0.849129	1	1.03297	1	33.55	0.15137	2	1574.81
gQLLGLDDFHR	1	W5BMG0	N-Term(iTRAQ8plex)	0.883793	1	0.99296	1	1.15945	1	21.89	4.20319	3	1574.86
mELDAFLk	1	A0A0A9AM13	N-Term(iTRAQ8plex); K8(iTRAQ8plex)	0.834578	1	0.903213	1	0.927716	1	40.23	0.0795201	2	1574.9
eEGIALVAEAIR	1	W5ALU9	N-Term(iTRAQ8plex)	0.810172	2	0.912132	2	0.908344	2	47.11	0.016022	3	1574.9
eLmPGGVNSPVR	2	W5HGV6;M0Z3K4	N-Term(iTRAQ8plex); M3(Oxidation)							32.27	0.318638	3	1575.84
aAMAFAEEk	1	W5BBF0	N-Term(iTRAQ8plex); K9(iTRAQ8plex)	0.970356	1	0.916898	1	0.960894	1	34.31	0.253138	2	1575.86
nSGLAVAGLAADGR	1	F2DYJ0	N-Term(iTRAQ8plex)	0.961992	1	1.20307	1	0.949671	1	73.76	3.18679e-05	2	1575.87
dVILDPLLAFR	1	M8C400	N-Term(iTRAQ8plex)	0.879085	1	1.0308	1	0.913211	1	41.23	0.0553603	2	1575.94
tEDcVGck	3	W5HWV0;K7U064;A0A089N372	N-Term(iTRAQ8plex); C4(Carbamidomethyl); C7(Carbamidomethyl); K8(iTRAQ8plex)							23.46	0.963395	2	1576.79
vAcETcTk	6	A0A077RWS5;B4FAD1;B0LXM0;A0A096UUP6;W5GNU5;M7YB04	N-Term(iTRAQ8plex); C3(Carbamidomethyl); C6(Carbamidomethyl); K8(iTRAQ8plex)							37.17	0.0841816	2	1576.83
gEAGTGNVIEAVR	1	A0A096UMG6	N-Term(iTRAQ8plex)	1.02038	2	0.965565	2	0.994466	2	47.28	0.0126851	2	1576.86
sDLVNNLGTIAR	3	Q0Q0I7;F2CU34;J3KUM0	N-Term(iTRAQ8plex)							41.14	0.0597691	2	1576.89
aTTQQVEIQVR	1	W5FYH5	N-Term(iTRAQ8plex)	1.06883	1	1.04322	1	1.01956	1	20.95	6.46276	2	1576.9
hLLTLDEk	1	M7YT19	N-Term(iTRAQ8plex); K8(iTRAQ8plex)	0.98128	3	0.915381	3	1.05272	3	29.29	0.636025	2	1576.95
mDGGEFTVFDR	1	M8BUQ1	N-Term(iTRAQ8plex)	1.03797	1	1.04882	1	1.0417	1	37.92	0.0162485	2	1577.76
mLDFDFLcGR	2	J3KZ27;M7ZP21	N-Term(iTRAQ8plex); C8(Carbamidomethyl)							33.75	0.0607454	2	1577.77
qDGSDIVTEGPR	1	M0Z798	N-Term(iTRAQ8plex)	1.17631	1	1.15895	1	1.15357	1	50.71	0.00267789	2	1577.8
gEAGTGDVIEAVR	1	F2EKK7	N-Term(iTRAQ8plex)	0.973297	1	0.924715	1	0.891091	1	49.08	0.00810473	3	1577.86
vSSLLADHk	1	M0WCB0	N-Term(iTRAQ8plex); K9(iTRAQ8plex)	1.06034	1	0.995151	1	0.964303	1	24.68	2.01232	3	1577.95
vPIVDLEGk	1	A0A023JMN5	N-Term(iTRAQ8plex); K9(iTRAQ8plex)	1.05432	1	0.842312	1	0.96624	1	43.52	0.027885	2	1577.97
lPVVAAQVLHAR	1	F2CSC6	N-Term(iTRAQ8plex)	1.02531	1	0.857145	1	0.781134	1	62.88	0.000334177	3	1577.98
lLVLDVGLk	2	W5G637;M8CV70	N-Term(iTRAQ8plex); K9(iTRAQ8plex)							37.92	0.0455814	2	1578.04
lGSLSGLVPk	1	M8D5J5	N-Term(iTRAQ8plex); K10(iTRAQ8plex)	1.22103	1	1.0211	1	0.957897	1	39.62	0.0685643	2	1579
fLAAHPEYDGR	2	W5G5S1;M8AQP4	N-Term(iTRAQ8plex)							32.75	0.264593	3	1579.82
eNVSSEALEAAR	1	I1HLE6	N-Term(iTRAQ8plex)	0.711647	1	0.776972	1	0.638346	1	59.33	0.00064898	3	1579.82
aADHVTTEk	1	M0XZA6	N-Term(iTRAQ8plex); K9(iTRAQ8plex)	0.87319	2	0.886133	2	0.912688	2	38.46	0.0950809	2	1579.88
qATMQPAPk	2	A0A077RU36;R7W6D1	N-Term(iTRAQ8plex); K9(iTRAQ8plex)							32.48	0.376276	2	1579.9
yAGDVAQLGIIR	1	M7Z442	N-Term(iTRAQ8plex)	1.03311	2	0.953985	2	1.02472	2	32.97	0.322125	2	1579.91
sLVAYYQk	1	F2CQC7	N-Term(iTRAQ8plex); K8(iTRAQ8plex)	0.926619	1	0.698498	1	0.747333	1	40.02	0.0715547	2	1579.92
gHTEVLSTk	1	W5ALU9	N-Term(iTRAQ8plex); K9(iTRAQ8plex)	0.935215	1	0.909163	1	1.60015	1	18.88	9.33762	3	1579.93
aLGIVEELk	1	F2D7T7	N-Term(iTRAQ8plex); K9(iTRAQ8plex)	0.892144	2	0.883906	2	0.951483	2	46.36	0.0137637	3	1579.99
gSLNADLNDDSR	2	W5I5B9;W5HER5	N-Term(iTRAQ8plex)							38.77	0.0274505	2	1580.78
lFYGVHVDNGR	1	W5AGI0	N-Term(iTRAQ8plex)	1.01576	1	0.935116	1	0.885476	1	25.62	1.5568	3	1580.85
fNSVSFSGk	1	W5HYN8	N-Term(iTRAQ8plex); K9(iTRAQ8plex)	1.24001	3	1.18577	3	0.97246	3	31.3	0.47151	2	1580.88
vLMSAALSSELR	1	Q5ZDH6	N-Term(iTRAQ8plex)	0.929518	1	0.930624	1	0.814487	1	60.15	0.000633295	3	1580.89
sIYDFTVk	1	R7W0C1	N-Term(iTRAQ8plex); K8(iTRAQ8plex)	0.960951	1	0.971533	1	0.987086	1	27.08	1.26032	2	1580.91
dHDVVFLk	1	W5D7J8	N-Term(iTRAQ8plex); K8(iTRAQ8plex)	1.00612	2	1.00521	2	1.09951	2	48.28	0.0103726	2	1580.92
gEELGNLIk	1	M0XIT6	N-Term(iTRAQ8plex); K9(iTRAQ8plex)	1.13892	1	1.13652	1	1.05001	1	33.82	0.326361	2	1580.94
iIGQDEAVk	2	A0A096UUG6;M0YW98	N-Term(iTRAQ8plex); K9(iTRAQ8plex)							37.68	0.135591	2	1580.94
aQITALIDk	4	W5G312;W5FLU4;A0A096UUG6;M0YW98	N-Term(iTRAQ8plex); K9(iTRAQ8plex)							52.11	0.00472302	2	1580.98
tLAEEVNQAFR	4	F2D714;W5ATV6;O22387;H9B8E3	N-Term(iTRAQ8plex)							47.52	0.00949929	3	1581.85
eVLIVDEFTGR	2	J3KZB2;I1HF07	N-Term(iTRAQ8plex)							35.76	0.157657	2	1581.87
lGDLLDEAk	1	W5A7X5	N-Term(iTRAQ8plex); K9(iTRAQ8plex)	1.01964	1	0.969646	1	1.08408	1	37.52	0.138272	2	1581.93
gVDVVVIPAGVPR	1	F2DK80	N-Term(iTRAQ8plex)	0.802806	2	0.98164	2	0.983804	2	47.86	0.0130692	3	1581.96
lGcQVVLGk	1	W5FHK3	N-Term(iTRAQ8plex); C3(Carbamidomethyl); K9(iTRAQ8plex)	0.852542	1	0.900701	1	0.984213	1	25.61	2.11753	3	1581.96
lEAALTDLk	1	F2E0X3	N-Term(iTRAQ8plex); K9(iTRAQ8plex)	0.822425	1	0.84346	1	1.1124	1	46.35	0.0178578	2	1581.96
tALIDEIAk	1	N1R5T6	N-Term(iTRAQ8plex); K9(iTRAQ8plex)	1.03831	2	1.04874	2	1.03953	2	55.01	0.00235568	2	1581.96
iYDPATDDVNR	1	F2D535	N-Term(iTRAQ8plex)	0.882184	2	0.786291	2	0.88969	2	20.41	2.20563	2	1582.79
lAPTIGISVDHR	1	Q8S3J1	N-Term(iTRAQ8plex)	0.950328	1	0.930747	1	1.00026	1	36.33	0.203661	3	1582.92
lDTLLSQGk	2	W5FGH0;Q43772	N-Term(iTRAQ8plex); K9(iTRAQ8plex)							33.11	0.393316	2	1582.96
aSAPSAGccSGVR	0		N-Term(iTRAQ8plex); C8(Carbamidomethyl); C9(Carbamidomethyl)							44.38	0.00422203	2	1583.75
aSAPSGAccSGVR	1	Q5NE33	N-Term(iTRAQ8plex); C8(Carbamidomethyl); C9(Carbamidomethyl)	0.291719	2	0.392846	2	0.557158	2	27.34	0.227859	3	1583.76
eELWAAEk	2	A0A096UT91;F2D1H7	N-Term(iTRAQ8plex); K8(iTRAQ8plex)							43.77	0.030061	2	1583.89
qSAIQAAGALHGR	1	M0YAL2	N-Term(iTRAQ8plex)	0.72181	1	0.75422	1	0.666053	1	28.26	1.06496	3	1583.89
iGLFGGAGVGk	15	Q41534;A0A075VYR7;A9L9W7;A9L9Z4;V5N3T8;B3SHD1;A9L9Y9;A0A0F6NQY1;A9L9T1;A0A0F6NQZ9;A9L9W8;W5FU37;A9L9U8;Q8M8Y1;A9L9V1	N-Term(iTRAQ8plex); K11(iTRAQ8plex)							57.3	0.0012503	3	1583.97
aIVPALHQk	1	W5G8T3	N-Term(iTRAQ8plex); K9(iTRAQ8plex)	1.24116	1	1.20306	1	0.910427	1	23.63	1.66577	3	1585
gALLGGVQDAPAGR	1	M8AZH6	N-Term(iTRAQ8plex)	0.887339	2	0.91407	2	0.765368	2	51.7	0.00546275	3	1585.9
lSLDVTDLHIR	1	A0A0E0HIN7	N-Term(iTRAQ8plex)	0.914036	1	0.83849	1	0.902707	1	27.8	1.38343	3	1585.92
fQGAAAIATk	1	M7YS11	N-Term(iTRAQ8plex); K10(iTRAQ8plex)	1.02123	1	1.01756	1	1.07683	1	34.42	0.285225	2	1585.95
lMPVGYGIk	4	W5BLG9;W5C8D1;M0YVB7;A0A096ULU9	N-Term(iTRAQ8plex); K9(iTRAQ8plex)							39.21	0.0877314	3	1585.95
iAYMDTQDVAR	1	M0VPX1	N-Term(iTRAQ8plex)	1.04798	2	1.0981	2	1.18482	2	54.3	0.0011473	2	1586.81
sYAEMENVLAR	1	M7YMQ8	N-Term(iTRAQ8plex)	0.988435	1	1.0726	1	0.997486	1	49.55	0.00359539	2	1586.81
yPSVDLAYAAGR	1	M7ZYA0	N-Term(iTRAQ8plex)	0.930063	2	0.946759	2	0.992436	2	31.57	0.321075	2	1586.85
dADHALLSDVAR	1	R7W5H0	N-Term(iTRAQ8plex)	0.864089	1	0.949851	1	0.910975	1	27.76	0.836215	3	1586.85
vSEGADSVSk	1	C0L981	N-Term(iTRAQ8plex); K10(iTRAQ8plex)	1.82198	2	1.69765	2	1.37357	2	34.17	0.261929	3	1586.88
lIESPAPSIISR	1	P12112	N-Term(iTRAQ8plex)	1.17055	6	1.13381	6	1.06769	6	60.84	0.000630548	3	1586.94
nVGPSGVTIAIVR	3	W5DYW5;W5EKI8;I1H9J2	N-Term(iTRAQ8plex)							58.28	0.00109209	3	1586.95
yGLAAGVVTk	2	D8L9J1;J3L1I1	N-Term(iTRAQ8plex); K10(iTRAQ8plex)							46.44	0.0145975	3	1586.97
eGDHVIIGQcR	1	K3Y9X3	N-Term(iTRAQ8plex); C10(Carbamidomethyl)	0.973914	2	0.87686	2	1.04282	2	44.91	0.0102133	2	1587.82
vLEDEHTIDGR	1	W5H883	N-Term(iTRAQ8plex)	0.78602	1	0.907663	1	0.816632	1	24.5	1.30678	3	1587.83
eDGGFDVIk	2	M0WRL5;C7DPL4	N-Term(iTRAQ8plex); K9(iTRAQ8plex)							39.55	0.0763168	2	1587.88
fVTHIDDPAIR	1	A0A077RU93	N-Term(iTRAQ8plex)	1.03207	1	1.09964	1	1.10998	1	28.23	1.05393	3	1587.88
lLAGESGVGPIDR	1	W5BGQ4	N-Term(iTRAQ8plex)	1.00107	1	0.739753	1	0.862258	1	58.19	0.00124914	3	1587.9
aSGVAYQVGk	1	W4ZUZ6	N-Term(iTRAQ8plex); K10(iTRAQ8plex)	1.17731	1	0.952809	1	1.03756	1	46.85	0.0161874	2	1587.93
lTEcVFHLEH	1	A0A0A9F1C4	N-Term(iTRAQ8plex); C4(Carbamidomethyl)	1.05651	1	1.14637	1	1.15963	1	23.21	1.42041	3	1588.81
qLDGAHVEFLR	3	T1MV14;A0A0B4J3F8;W5AJ32	N-Term(iTRAQ8plex)							34.05	0.287055	3	1588.87
dLINVLEEAIR	3	W5HDP4;W5DSU6;Q6B7Q9	N-Term(iTRAQ8plex)							59.32	0.000959282	3	1588.92
dEFSGADIk	2	A0A096UMK8;A0A0E0CZA1	N-Term(iTRAQ8plex); K9(iTRAQ8plex)							36.65	0.115824	2	1589.85
aIGSHGAEFLQR	1	W5EPH1	N-Term(iTRAQ8plex)	0.961845	1	0.941989	1	0.909444	1	24.91	2.42008	3	1589.88
eTAEAYLGk	1	W5H454	N-Term(iTRAQ8plex); K9(iTRAQ8plex)	1.15093	1	1.04697	1	1.03607	1	47.59	0.0149743	2	1589.89
aDAHNNVLk	3	A0A077S2R7;O22575;M0VRL8	N-Term(iTRAQ8plex); K9(iTRAQ8plex)							44.74	0.0294559	2	1589.91
dVTLTAFSk	1	W5IB10	N-Term(iTRAQ8plex); K9(iTRAQ8plex)	0.981298	1	1.06805	1	1.14972	1	34.88	0.267531	2	1589.93
fGQLIPDGVAIR	1	M0V9J3	N-Term(iTRAQ8plex)	1.11802	1	1.19298	1	0.940464	1	31.13	0.636535	2	1589.93
dSSNFIDmSVR	1	N1R5T6	N-Term(iTRAQ8plex); M8(Oxidation)	1.03845	1	0.998832	1	1.0272	1	38.84	0.0167386	2	1590.77
aNLGMEVMHER	1	I1IY24	N-Term(iTRAQ8plex)	1.08179	4	1.01968	4	1.03469	4	54.17	0.00107019	3	1590.8
aDAVAIQNSLER	1	W5I868	N-Term(iTRAQ8plex)	0.897772	1	1.12459	1	0.947985	1	38.63	0.100205	2	1590.87
tVQGLIEELER	2	P08823;M7Z848	N-Term(iTRAQ8plex)							50.8	0.00684375	3	1590.9
iIGGGLPVGAYGGR	3	W5HGV6;M0Z3K4;J3MUQ5	N-Term(iTRAQ8plex)							31.75	0.498651	3	1590.92
eELLEEIEQR	1	W5GI24	N-Term(iTRAQ8plex)	1.03456	2	0.950171	2	0.869448	2	33.84	0.226825	2	1591.85
eENVYMAk	3	K3Y9M3;F2CRF1;R7W5X9	N-Term(iTRAQ8plex); K8(iTRAQ8plex)							45.17	0.0182164	2	1591.86
fGEAVWFk	13	M8CCZ8;B3VN37;O24226;A0A096USS5;A0A096UJV2;M7Z312;M7YUK9;M8C4K7;M8CA60;F2E9F1;M0X0F4;M0ZEV8;K4ADY4	N-Term(iTRAQ8plex); K8(iTRAQ8plex)							41.65	0.0507736	2	1591.9
eVIEVLGPk	1	A0A077RYE2	N-Term(iTRAQ8plex); K9(iTRAQ8plex)	1.08835	1	1.07794	1	1.0201	1	50.84	0.0053503	2	1591.98
aTEEEENVDPR	1	M7Z617	N-Term(iTRAQ8plex)	1.37332	1	1.30852	1	1.44411	1	90.05	1.10224e-07	2	1592.77
aGScSScAGk	2	M8BGU7;F2D976	N-Term(iTRAQ8plex); C4(Carbamidomethyl); C7(Carbamidomethyl); K10(iTRAQ8plex)							46.7	0.00419682	2	1592.79
eEAEGAPAVAAHH	1	A0A0A9F1K7	N-Term(iTRAQ8plex)	0.919948	1	0.888816	1	0.91349	1	80.42	1.92503e-06	2	1592.79
gLAITDADHYGR	2	W5FP32;W5G3Q1	N-Term(iTRAQ8plex)							35.79	0.12483	3	1592.83
gLcAIAQAESLR	1	M7YMD7	N-Term(iTRAQ8plex); C3(Carbamidomethyl)	1.04377	1	0.986976	1	1.1567	1	30.33	0.645074	3	1592.87
qMIMAPTVELR	1	M7ZXX2	N-Term(iTRAQ8plex)	0.877449	1	0.978963	1	1.09544	1	12.58	39.1478	3	1592.88
iETVQLGPk	1	W5FCH4	N-Term(iTRAQ8plex); K9(iTRAQ8plex)	1.40901	3	1.20761	3	1.13365	3	46.44	0.0137077	2	1592.98
cYHIEPVAGED	1	W5C1C8	N-Term(iTRAQ8plex); C1(Carbamidomethyl)	0.982971	2	1.10203	2	0.877586	2	37.66	0.0122891	2	1593.75
tNVSPEVAESTR	1	W5DIU6	N-Term(iTRAQ8plex)	1.40416	5	1.20851	5	1.07126	5	48.24	0.0080968	3	1593.84
gYIVPGLGDAGDR	1	W4ZLZ9	N-Term(iTRAQ8plex)	0.983357	2	1.02634	2	1.13533	2	39.92	0.0596895	3	1593.85
gLGETLVGAYPGR	3	W5HCN9;M8BQ27;A0A0D9VPY2	N-Term(iTRAQ8plex)							45.23	0.0199864	2	1593.89
aSPSAQAEPk	1	W5BM05	N-Term(iTRAQ8plex); K10(iTRAQ8plex)	1.22028	1	1.33928	1	1.50931	1	52.38	0.00379809	2	1593.89
nILQELQk	1	M7Y6X6	N-Term(iTRAQ8plex); K8(iTRAQ8plex)	0.868712	2	0.947747	2	1.00027	2	45.89	0.0195929	2	1593.97
gGLVGVIQDk	1	W5GL37	N-Term(iTRAQ8plex); K10(iTRAQ8plex)	1.05716	2	1.01961	2	1.10246	2	59.12	0.000916319	2	1593.98
vTVAESkPR	4	W5BIG3;W5B132;M7ZAW1;J3MN93	N-Term(iTRAQ8plex); K7(iTRAQ8plex)							21.14	6.7422	3	1594.97
lSNIIIDAk	1	F2CSU5	N-Term(iTRAQ8plex); K9(iTRAQ8plex)	0.947635	2	0.989626	2	0.878356	2	39.3	0.0823133	2	1595
gVVENINDk	1	M7ZJU0	N-Term(iTRAQ8plex); K9(iTRAQ8plex)	0.845539	1	0.866129	1	0.867208	1	33.17	0.351003	2	1595.91
aDQLATIQk	1	M8B843	N-Term(iTRAQ8plex); K9(iTRAQ8plex)	0.959158	1	0.936755	1	1.11128	1	44.8	0.0259739	2	1595.95
sLGGQVEAVk	1	W5GZW1	N-Term(iTRAQ8plex); K10(iTRAQ8plex)	0.825879	1	0.770998	1	0.878114	1	57.85	0.0013055	2	1595.96
vQAQVSEVk	1	W5FKZ0	N-Term(iTRAQ8plex); K9(iTRAQ8plex)	0.935112	1	0.871784	1	0.9788	1	53.07	0.00389829	2	1595.96
nVcTEAGMAAIR	1	I1HYG5	N-Term(iTRAQ8plex); C3(Carbamidomethyl)	0.88134	2	0.823308	2	0.901555	2	45.46	0.00942512	2	1596.81
tASETGQSIQDR	1	N1QUQ1	N-Term(iTRAQ8plex)	1.01275	2	1.28839	2	0.989794	2	51.98	0.00218717	3	1596.81
eLSEEQIASMR	1	N1R2S0	N-Term(iTRAQ8plex)	0.795227	1	0.975161	1	1.012	1	35.6	0.103435	2	1596.82
nNVDSIFEQAR	1	W5B8X6	N-Term(iTRAQ8plex)	0.90053	1	1.16934	1	0.918237	1	32.29	0.229205	2	1596.82
fSTQLAAVGATAR	3	A0A077RU36;T1MQT9;R7W6D1	N-Term(iTRAQ8plex)							49.06	0.00866239	3	1596.9
nTALHYAAGYGR	3	W5DNR0;W5FGX7;M8AT56	N-Term(iTRAQ8plex)							16.85	9.17855	3	1597.84
eMTLGFVbLLR	35	Q7YMR7;Q37358;Q37734;C0SJR0;Q7YMS4;Q539W8;Q58U33;G9HXR8;Q32606;B0YIC4;Q7YMS1;Q537Z6;W5GC49;W5DW81;U6BR77;P51994;Q9TMV7;B0BCP2;Q5K3E1;B0YID8;M1PLK2;A0A0F6TFY8;A1YB23;A0A0F7G6C2;Q5K3F3;Q7YMT4;Q539X0;A0A0F7G692;A0A089N276;A0A0F7CRW9;Q5K3D7;I4EBI1;A0A0C5GCK0;B0YIA8;F8S8C4	N-Term(iTRAQ8plex); B8(D)							53.09	0.00374685	3	1597.89
qDEGVVTNk	2	C5XIJ3;M0YPY6	N-Term(iTRAQ8plex); K9(iTRAQ8plex)							41.65	0.0545967	2	1597.9
hLELEPMIVGR	3	A0A096UQ85;A0A096UR65;W5ENS7	N-Term(iTRAQ8plex)							33.61	0.351611	3	1597.9
dEVGLTLDk	2	W5HDP4;W5DSU6	N-Term(iTRAQ8plex); K9(iTRAQ8plex)							32.04	0.580192	2	1597.92
dAEGAGIYGSQAR	1	M7ZY44	N-Term(iTRAQ8plex)	0.479943	2	0.530244	2	0.449261	2	53.71	0.00103952	2	1598.8
tFTLDEGDIQR	1	W5BDZ3	N-Term(iTRAQ8plex)	1.20599	1	1.23714	1	1.25621	1	32.31	0.230472	2	1598.83
eYAAFPAAWLR	3	A0A077S2R7;M0VRL8;O22575	N-Term(iTRAQ8plex)							42.18	0.0337659	3	1598.86
tNTEFVEVLSR	1	W5G4I6	N-Term(iTRAQ8plex)	1.05475	1	0.961544	1	1.08616	1	37.47	0.100113	2	1598.86
lAELLEAEGHGR	1	R7WFU4	N-Term(iTRAQ8plex)	0.932868	1	0.989706	1	1.00188	1	37.33	0.11618	3	1598.88
vTHAVLPGMVDR	1	W5GXL1	N-Term(iTRAQ8plex)	0.869382	1	0.779149	1	0.661448	1	33.07	0.357058	3	1598.9
qFVLEVIHPGR	2	M8BBL4;K3XZJ7	N-Term(iTRAQ8plex)							54.44	0.00276701	3	1598.93
dLVGSSVSVk	1	M0UFZ8	N-Term(iTRAQ8plex); K10(iTRAQ8plex)	1.05822	1	0.986301	1	1.14871	1	33.43	0.334328	2	1598.95
hNVPIPVSk	2	M7YWH4;M8C9Y0	N-Term(iTRAQ8plex); K9(iTRAQ8plex)							14.27	20.8641	3	1598.98
wYDAVAAAVSSR	1	W5BLG9	N-Term(iTRAQ8plex)	0.857771	1	0.818045	1	0.855346	1	39.68	0.0462503	2	1599.84
dmTLGFVDLLR	1	A0A0F6NPK1	N-Term(iTRAQ8plex); M2(Oxidation)	1.25307	1	0.866935	1	1.18288	1	36.41	0.133685	3	1599.87
aGQPHAEVFALR	1	F2DCF4	N-Term(iTRAQ8plex)	0.949053	1	0.853668	1	0.613162	1	32.5	0.385935	3	1599.89
nAAYIGTPGk	4	R7W4G6;W5CCA9;W5CHQ6;C1J959	N-Term(iTRAQ8plex); K10(iTRAQ8plex)							32.05	0.562546	3	1599.93
gFEVIDAIk	1	M0Z810	N-Term(iTRAQ8plex); K9(iTRAQ8plex)	1.00719	1	1.05543	1	1.01762	1	56.49	0.0016607	2	1599.96
lVAGLIPDAGTIR	1	W5FI90	N-Term(iTRAQ8plex)	0.959368	1	0.977779	1	0.835554	1	31.45	0.474911	2	1599.97
nIMGIYDVDTR	1	W5FT59	N-Term(iTRAQ8plex)	0.957109	2	1.24017	2	0.927302	2	50.93	0.00296134	2	1600.83
aGADVILTYFAR	2	F8WTQ7;F8WTQ9	N-Term(iTRAQ8plex)							62.59	0.000452957	3	1600.9
nFEGLDLGk	2	W5EP56;M7ZEZ2	N-Term(iTRAQ8plex); K9(iTRAQ8plex)							38.6	0.113143	2	1600.91
qFIEEAEk	1	W5G8S4	N-Term(iTRAQ8plex); K8(iTRAQ8plex)	0.997374	1	1.00918	1	1.02003	1	38.61	0.10002	3	1601.9
aAQAAEFASk	1	M8AWD6	N-Term(iTRAQ8plex); K10(iTRAQ8plex)	0.938334	1	0.859675	1	0.994895	1	51.15	0.00581468	2	1601.91
dFAYDNVANNR	1	A0A096QPU2	N-Term(iTRAQ8plex)	0.908643	1	1.00754	1	1.0254	1	32.66	0.0814898	2	1602.78
iAYmDTQDVAR	1	M0VPX1	N-Term(iTRAQ8plex); M4(Oxidation)	0.865666	1	0.816924	1	0.800454	1	34.77	0.0787053	2	1602.8
cIGATTLDEYR	2	M8CQ07;F2DQ38	N-Term(iTRAQ8plex); C1(Carbamidomethyl)							49.12	0.00310746	2	1602.81
eIDIGVPDEVGR	4	W5EMB1;A0A0E0K8W0;W5A6T5;K3YKV0	N-Term(iTRAQ8plex)							31.55	0.383059	2	1602.86
aQDMSHLLDLR	1	W5F5P2	N-Term(iTRAQ8plex)	1.12282	1	1.04797	1	1.03537	1	34.78	0.168026	3	1602.86
dSAAVFAWk	3	A0A0D9XRV3;W5B7Z6;N1QRC7	N-Term(iTRAQ8plex); K9(iTRAQ8plex)							47.26	0.014513	2	1602.9
gQMPSQIGVLLR	1	N1QVY6	N-Term(iTRAQ8plex)	0.847325	1	0.676122	1	0.657427	1	29.99	0.806705	2	1602.93
aAGcMVTTGk	1	F2D8K6	N-Term(iTRAQ8plex); C4(Carbamidomethyl); K10(iTRAQ8plex)	0.972362	1	0.971586	1	1.11729	1	36.05	0.154451	2	1603.87
qVYNISGSk	1	F2ECE5	N-Term(iTRAQ8plex); K9(iTRAQ8plex)	1.84789	3	2.18414	3	1.3811	3	33.24	0.389044	2	1603.92
aAGIEGGFFk	1	F2DQ23	N-Term(iTRAQ8plex); K10(iTRAQ8plex)	0.669956	2	0.766766	2	1.07621	2	44.3	0.0290355	3	1604.92
cGSNVFWk	1	F2CUM9	N-Term(iTRAQ8plex); C1(Carbamidomethyl); K8(iTRAQ8plex)	1.11698	1	1.13001	1	0.849953	1	35.98	0.152847	3	1605.86
eTAESYLGk	1	W5DCU4	N-Term(iTRAQ8plex); K9(iTRAQ8plex)	1.00024	2	0.930503	2	1.00825	2	36.39	0.171844	2	1605.89
qYFLGLEk	2	A6N104;J9XY60	N-Term(iTRAQ8plex); K8(iTRAQ8plex)							36.64	0.15252	2	1605.94
iIDFDLPITVR	1	M0UEI5	N-Term(iTRAQ8plex)	1.05553	2	1.00036	2	1.16843	2	49.27	0.00785244	3	1605.95
aNLGmEVMHER	1	I1IY24	N-Term(iTRAQ8plex); M5(Oxidation)	1.02665	7	0.912909	7	0.924328	7	52.52	0.0012505	3	1606.8
tAFEGQPGLVGAR	1	M0WD31	N-Term(iTRAQ8plex)	0.661329	2	0.85462	2	0.938073	2	31.04	0.584106	3	1606.88
dLTDYLMk	3	B4G1E1;A0A0E0BVT3;F2CRK3	N-Term(iTRAQ8plex); K8(iTRAQ8plex)							33.61	0.344163	2	1606.89
tLYFDVLk	2	W5DMP7;F2D535	N-Term(iTRAQ8plex); K8(iTRAQ8plex)							36.58	0.123772	2	1606.96
lLNDLLVAk	1	I0JTT9	N-Term(iTRAQ8plex); K9(iTRAQ8plex)	1.23195	2	1.08735	2	0.92745	2	36.26	0.0807488	2	1607.03
dcEEWFFDR	1	R7WFB8	N-Term(iTRAQ8plex); C2(Carbamidomethyl)	0.969303	1	1.09113	1	1.02087	1	30.75	0.0109802	2	1607.71
hPLNcEPPLAR	1	F2CRN6	N-Term(iTRAQ8plex); C5(Carbamidomethyl)	1.43229	1	1.34741	1	1.02328	1	49.14	0.00814468	3	1607.86
iYHPNIDk	1	M8BRU6	N-Term(iTRAQ8plex); K8(iTRAQ8plex)	0.977057	1	0.991276	1	0.954163	1	25.39	2.1417	3	1607.93
aAGEVLALQk	1	I1IQV5	N-Term(iTRAQ8plex); K10(iTRAQ8plex)	1.04856	1	0.939617	1	1.06648	1	33.89	0.249524	3	1607.99
iSLAGLNLAk	1	W5GJ93	N-Term(iTRAQ8plex); K10(iTRAQ8plex)	0.98017	1	0.785615	1	0.716657	1	37.29	0.0773894	2	1608.02
mQADSTLPAAQR	2	W4ZZ25;A0A077RY29	N-Term(iTRAQ8plex); M1(Oxidation)							49.62	0.00445035	3	1608.83
tSAGMVFck	1	W5AP71	N-Term(iTRAQ8plex); C8(Carbamidomethyl); K9(iTRAQ8plex)	0.970931	1	0.912231	1	0.829655	1	25.32	1.75862	2	1608.86
yYDLIEGk	1	N1R1W1	N-Term(iTRAQ8plex); K8(iTRAQ8plex)	0.981874	2	0.937463	2	0.992485	2	30.4	0.635079	2	1608.91
aHASTEGVTk	11	P12783;A0A0D9WT19;M7ZR60;A0A068CDZ5;H9ZX57;M7YXW3;F2CQV1;C1JYE1;C1JYE0;C1JYE2;R4RYY8	N-Term(iTRAQ8plex); K10(iTRAQ8plex)							25.79	1.80734	3	1608.92
aTEGPIVADk	1	W5ALU9	N-Term(iTRAQ8plex); K10(iTRAQ8plex)	0.939736	1	0.862903	1	1.01485	1	46.78	0.0133944	2	1608.94
aGGVFLPIVk	1	A0A0D3H1G0	N-Term(iTRAQ8plex); K10(iTRAQ8plex)	1.18779	2	0.900785	2	1.00557	2	56.46	0.000903322	2	1609.03
ePGFIHTAFMR	1	W5EEV4	N-Term(iTRAQ8plex)	0.895785	1	0.886888	1	0.927373	1	17.95	7.52964	3	1609.84
dVGLAGVGYEVAR	1	A0A077S1D5	N-Term(iTRAQ8plex)	0.631447	2	0.623712	2	0.872293	2	48.49	0.00819815	2	1609.88
gVNDLADAVk	2	M0YB80;I1HH23	N-Term(iTRAQ8plex); K10(iTRAQ8plex)							61.6	0.000507078	2	1609.93
eLDSPVTLk	1	W5GR03	N-Term(iTRAQ8plex); K9(iTRAQ8plex)	0.962795	2	0.972954	2	1.04604	2	34.36	0.318123	2	1609.96
lQNDLVTAk	1	W5B4A4	N-Term(iTRAQ8plex); K9(iTRAQ8plex)	0.917468	1	0.800198	1	0.990771	1	24.85	2.71349	2	1609.97
rPDLTLPLPQR	1	K3XJM9	N-Term(iTRAQ8plex)	1.11711	1	1.07897	1	0.906556	1	42.9	0.0424239	3	1609.97
aDIcQLGMDQR	1	W5H674	N-Term(iTRAQ8plex); C4(Carbamidomethyl)	1.0704	1	1.01937	1	1.05704	1	48.01	0.00267231	2	1610.79
tASETGQTIQDR	1	M7ZNQ9	N-Term(iTRAQ8plex)	0.920922	2	1.11277	2	1.02233	2	73.44	1.78057e-05	3	1610.83
sQLGEIFELDR	2	Q008H3;A0A090AT07	N-Term(iTRAQ8plex)							57.12	0.00104031	2	1610.87
aQLEEDPIVHR	2	W5BBK0;F2D4P4	N-Term(iTRAQ8plex)							39.53	0.0650637	2	1610.88
tLNLYDILDAR	2	W5E0V4;N1QPY8	N-Term(iTRAQ8plex)							49.5	0.00788947	3	1610.9
iDNALDTIk	1	N1QRS8	N-Term(iTRAQ8plex); K9(iTRAQ8plex)	0.903943	2	1.04347	2	1.05682	2	44.84	0.0281506	2	1610.95
sIVLQIDSk	2	M8BJF7;W5I7T2	N-Term(iTRAQ8plex); K9(iTRAQ8plex)							37.41	0.141755	2	1610.99
yDEIDAAPEER	1	M0ZD98	N-Term(iTRAQ8plex)	0.903841	1	1.18688	1	1.11999	1	52.24	0.000870776	2	1611.78
lcYEEEPVLR	2	B2ZGK8;B2ZGL0	N-Term(iTRAQ8plex); C2(Carbamidomethyl)							25.28	1.08498	2	1611.83
yYAGWTDk	2	W5HIV3;Q8LST6	N-Term(iTRAQ8plex); K8(iTRAQ8plex)							28.82	0.678211	2	1611.86
qEEGVVTNk	3	N1R101;W5I6Q3;M7ZDG9	N-Term(iTRAQ8plex); K9(iTRAQ8plex)							41.14	0.0588962	2	1611.91
eYTVNLHk	1	M8ADJ8	N-Term(iTRAQ8plex); K8(iTRAQ8plex)	0.932907	2	0.991962	2	0.965457	2	32.14	0.529412	2	1611.92
sIGGSGVLVSk	1	W5EHB8	N-Term(iTRAQ8plex); K11(iTRAQ8plex)	1.004	2	0.95962	2	1.06621	2	40.38	0.0490636	2	1611.99
aVFSPLLEk	2	W5GVM3;M0VQG6	N-Term(iTRAQ8plex); K9(iTRAQ8plex)							34.98	0.168152	2	1611.99
qGIGIGGFQk	1	M7Y6X6	N-Term(iTRAQ8plex); K10(iTRAQ8plex)	0.92307	1	0.997448	1	0.952328	1	35.68	0.209868	3	1612.96
aYDPEEMDALR	1	F2CR14	N-Term(iTRAQ8plex)	0.889905	1	0.981397	1	0.995277	1	36.65	0.0320407	2	1613.78
dGLVLMEDDFR	2	I1H6W7;A0A0E0FLW7	N-Term(iTRAQ8plex)							49.78	0.00270354	2	1613.81
eFLSVLDGNcR	2	W5H5K0;W5GG81	N-Term(iTRAQ8plex); C10(Carbamidomethyl)							50.84	0.00260016	2	1613.83
emTLGFVbLLR	35	Q7YMR7;Q37358;Q37734;C0SJR0;Q7YMS4;Q539W8;Q58U33;G9HXR8;Q32606;B0YIC4;Q7YMS1;Q537Z6;W5GC49;W5DW81;U6BR77;P51994;Q9TMV7;B0BCP2;Q5K3E1;B0YID8;M1PLK2;A0A0F6TFY8;A1YB23;A0A0F7G6C2;Q5K3F3;Q7YMT4;Q539X0;A0A0F7G692;A0A089N276;A0A0F7CRW9;Q5K3D7;I4EBI1;A0A0C5GCK0;B0YIA8;F8S8C4	N-Term(iTRAQ8plex); M2(Oxidation); B8(D)							56.28	0.00168622	3	1613.88
vPVYNGGDGk	2	Q84UH6;C9EF64	N-Term(iTRAQ8plex); K10(iTRAQ8plex)							45.57	0.023404	2	1613.91
vIAAGANPVQITR	2	W5HDP4;W5DSU6	N-Term(iTRAQ8plex)							45.74	0.0200868	3	1613.96
iVAAGANPVQITR	0		N-Term(iTRAQ8plex)							64.66	0.000252962	3	1613.96
fLAIDAVEk	1	F2DEY7	N-Term(iTRAQ8plex); K9(iTRAQ8plex)	1.16706	13	1.14305	13	1.14488	13	53.15	0.0035071	2	1613.97
fALLADDLk	1	W5D7Q4	N-Term(iTRAQ8plex); K9(iTRAQ8plex)	1.10197	2	0.930728	2	0.98576	2	50.84	0.00574259	2	1613.97
dTSFNLLQGcR	2	W5G5M1;I1IBC3	N-Term(iTRAQ8plex); C10(Carbamidomethyl)							31.97	0.179735	3	1614.82
lcAALAGAGHDVR	1	W5E8E5	N-Term(iTRAQ8plex); C2(Carbamidomethyl)	1.09374	1	1.20238	1	1.00831	1	63.99	0.000210825	3	1614.87
sTNTILATGGYGR	1	W5EUP2	N-Term(iTRAQ8plex)	1.06146	1	1.08514	1	1.02326	1	44.69	0.0181903	2	1614.87
vEHLFVVPGSAR	1	W5DBQ7	N-Term(iTRAQ8plex)	1.0247	1	1.02591	1	0.886967	1	30.48	0.757031	3	1614.92
aTELVFAQk	1	B2ZGL0	N-Term(iTRAQ8plex); K9(iTRAQ8plex)	0.982135	1	1.28451	1	1.06093	1	46.55	0.0163736	2	1614.96
lGADAFVVSk	1	M7Y7E2	N-Term(iTRAQ8plex); K10(iTRAQ8plex)	1.05144	1	0.893752	1	0.924653	1	56.27	0.0018001	2	1614.96
nLIDYIQk	2	W5E8I4;M8A813	N-Term(iTRAQ8plex); K8(iTRAQ8plex)							26.54	1.68339	2	1614.96
dQHGIPLVk	1	N1QVY6	N-Term(iTRAQ8plex); K9(iTRAQ8plex)	0.845498	2	0.939354	2	1.02322	2	43.18	0.0322523	2	1614.97
dNHPLGILk	1	W5F689	N-Term(iTRAQ8plex); K9(iTRAQ8plex)	0.969209	1	0.963156	1	1.06364	1	26.72	1.44043	3	1614.97
mAEVDDEAk	3	C7ENF7;D3YE92;B6UFB3	N-Term(iTRAQ8plex); K9(iTRAQ8plex)							47.34	0.00720202	2	1615.84
mANMLEGGGk	2	W5AVV3;F2DRD3	N-Term(iTRAQ8plex); K10(iTRAQ8plex)							49.86	0.00567761	2	1615.87
lIDIPFEHATR	1	C4WYK4	N-Term(iTRAQ8plex)	0.94579	1	1.06405	1	0.807739	1	31.93	0.538424	3	1615.91
gLSVSQAMSk	2	A0A077RPJ4;R7WG61	N-Term(iTRAQ8plex); K10(iTRAQ8plex)							47.21	0.0168321	2	1615.92
gFEVIDSIk	1	A0A0D9X2X2	N-Term(iTRAQ8plex); K9(iTRAQ8plex)	1.31207	1	1.22736	1	1.275	1	54.14	0.0033739	2	1615.95
lSIFETGIk	14	A0A075VYR7;A9L9W7;A9L9Z4;W5FU37;V5N3T8;B3SHD1;A9L9Y9;Q8M8Y1;A9L9U8;A0A0F6NQY1;A9L9T1;A9L9V1;A0A0F6NQZ9;A9L9W8	N-Term(iTRAQ8plex); K9(iTRAQ8plex)							40.31	0.0603823	3	1615.99
sEDADALLSHVR	1	M0Z466	N-Term(iTRAQ8plex)	1.06515	1	0.872583	1	1.03901	1	33.52	0.204908	3	1616.85
tATETADATk	1	M7ZNQ9	N-Term(iTRAQ8plex); K10(iTRAQ8plex)	0.998221	1	1.06454	1	1.10024	1	47.25	0.0128041	2	1616.89
qVTVDRPDVAGR	2	I1GV85;M8AZK4	N-Term(iTRAQ8plex)							27.77	1.23134	2	1616.9
sEEIFNAAk	3	W5HGV6;M0Z3K4;J3MUQ5	N-Term(iTRAQ8plex); K9(iTRAQ8plex)							51.54	0.00523566	2	1616.91
hAQLPDEAk	2	A0A096UUG6;M0YW98	N-Term(iTRAQ8plex); K9(iTRAQ8plex)							40.62	0.0659801	3	1616.91
vLQLETAAGAAIR	3	W5FGH0;Q43772;K3ZSU9	N-Term(iTRAQ8plex)							40.84	0.0588105	2	1616.96
fEELNMDLFR	4	A0A0D3FQQ8;M8AVT1;W5FEE5;M7YWU3	N-Term(iTRAQ8plex)							52.57	0.00149432	3	1617.82
gAVEcEGck	1	I1HN58	N-Term(iTRAQ8plex); C5(Carbamidomethyl); C8(Carbamidomethyl); K9(iTRAQ8plex)	1.42742	1	1.33354	1	1.52769	1	35.96	0.0560644	2	1617.81
fAQHTGANAIAGR	1	I1H4Q7	N-Term(iTRAQ8plex)	1.41583	1	1.63273	1	1.26713	1	16.34	13.9689	3	1617.88
yLDANSAGAk	1	W5DNF0	N-Term(iTRAQ8plex); K10(iTRAQ8plex)	1.03136	1	1.03208	1	1.12922	1	37.32	0.142444	2	1617.9
aAAPSVSDDLVLR	1	A0A077RPB8	N-Term(iTRAQ8plex)	0.938076	2	0.956129	2	0.895391	2	64.17	0.000312921	3	1617.91
cFFDVEIGGDR	1	A0A077RAJ8	N-Term(iTRAQ8plex); C1(Carbamidomethyl)	0.928249	1	1.02066	1	1.05433	1	31.24	0.102146	2	1618.78
gQEQVLQELDR	1	W5EGG5	N-Term(iTRAQ8plex)	1.08702	1	1.2951	1	0.963943	1	34.85	0.200087	2	1618.87
vINTWADIINR	1	I1IY24	N-Term(iTRAQ8plex)	0.996132	6	0.755204	6	0.690464	6	51.39	0.00610002	2	1618.92
fSELTSAGAk	1	R7WFB8	N-Term(iTRAQ8plex); K10(iTRAQ8plex)	1.18564	3	1.13919	3	1.11762	3	47.19	0.0160953	2	1618.92
dVEFPYIk	1	Q84ZY0	N-Term(iTRAQ8plex); K8(iTRAQ8plex)	1.33908	2	1.22103	2	1.23196	2	37.79	0.136633	2	1618.92
vPLMAVVGPk	1	W5GB96	N-Term(iTRAQ8plex); K10(iTRAQ8plex)	1.09176	2	0.926384	2	1.02273	2	35.2	0.134494	3	1619.01
tEYVScPScGR	2	W5G5M1;I1IBC3	N-Term(iTRAQ8plex); C6(Carbamidomethyl); C9(Carbamidomethyl)							31.9	0.0295387	2	1619.74
vDPATGEVTTLGR	1	A0A0D3RNP1	N-Term(iTRAQ8plex)	1.3308	1	1.136	1	0.963607	1	29.79	0.81922	3	1619.89
gVASWAVDLLER	2	W5G3W3;W5FMZ5	N-Term(iTRAQ8plex)							53.82	0.00327627	2	1619.9
lIGSDLEHYIR	2	F2DB74;W5BWB4	N-Term(iTRAQ8plex)							38.64	0.111846	3	1619.91
aDVFLLVGTQPR	2	W5EPX8;M0W2C4	N-Term(iTRAQ8plex)							29.42	0.910188	3	1619.94
sTcSScGYPAAR	1	F2DBR3	N-Term(iTRAQ8plex); C3(Carbamidomethyl); C6(Carbamidomethyl)	1.03363	3	0.743672	3	1.05696	3	46.34	0.000907029	2	1620.74
aPVTSAEVSQDGR	1	A0A0D9VDJ7	N-Term(iTRAQ8plex)	0.892646	2	0.950927	2	0.66198	2	42.41	0.0291192	3	1620.85
lQLWDTAGQER	7	B4FVJ6;J3LY76;A0A0E0JK43;M8C7F4;A0A0E0P357;M8BW67;M7ZZT1	N-Term(iTRAQ8plex)							34.06	0.228735	2	1620.86
sSNLDWYk	1	M0Y9X7	N-Term(iTRAQ8plex); K8(iTRAQ8plex)	0.892041	1	0.929766	1	0.952219	1	26.79	1.43405	2	1620.88
gDYAEVLLPPSR	1	F2CTR7	N-Term(iTRAQ8plex)	0.735421	1	0.804405	1	1.03858	1	24.42	2.64624	2	1620.89
nHVVTEADk	1	M7ZEZ2	N-Term(iTRAQ8plex); K9(iTRAQ8plex)	1.19303	1	1.17059	1	1.10854	1	36.89	0.146802	2	1620.91
aSYTMQLAk	2	J3LZY6;W5AUA8	N-Term(iTRAQ8plex); K9(iTRAQ8plex)							40.18	0.0652872	2	1620.92
tVMGPIPAVk	1	M0Z356	N-Term(iTRAQ8plex); K10(iTRAQ8plex)	0.908308	2	0.944567	2	1.14494	2	40.92	0.0495693	2	1620.99
vIGDLIGVVk	1	W5ELV3	N-Term(iTRAQ8plex); K10(iTRAQ8plex)	1.20684	1	0.944993	1	0.918965	1	27.81	0.518339	3	1621.05
vGDDLLVDGGMAR	1	F2E9M5	N-Term(iTRAQ8plex)	0.705283	1	0.704214	1	0.963815	1	28.44	0.52461	2	1621.84
aLLDATADDAVSR	1	M8D9T0	N-Term(iTRAQ8plex)	0.814809	1	0.941445	1	0.938503	1	38.95	0.0731628	2	1621.87
iSQLPLASGk	3	M0XLC4;M8C7D4;M7ZZM5	N-Term(iTRAQ8plex); K10(iTRAQ8plex)							31.07	0.581375	2	1622
mAHPDGEYATAR	1	M7ZEZ2	N-Term(iTRAQ8plex)	0.720623	2	0.713255	2	0.661985	2	40.32	0.0131635	2	1622.79
aNLGmEVmHER	1	I1IY24	N-Term(iTRAQ8plex); M5(Oxidation); M8(Oxidation)	1.06324	1	1.01752	1	1.13717	1	24.03	0.613016	3	1622.79
tIEVNNTDAEGR	2	W5GLA4;M7ZYF8	N-Term(iTRAQ8plex)							38.46	0.0564398	3	1622.83
tVEINNTDAEGR	0		N-Term(iTRAQ8plex)							25.27	1.14112	3	1622.83
aVSNLDGSDLDGR	1	T1N8D9	N-Term(iTRAQ8plex)	0.645829	2	0.617003	2	0.843583	2	61.45	0.000283521	2	1622.83
eAITNIINDcR	1	M7ZZG4	N-Term(iTRAQ8plex); C10(Carbamidomethyl)	0.843765	2	0.798432	2	1.09682	2	41.65	0.035707	3	1622.85
tADVGELTVEER	1	F2CRF1	N-Term(iTRAQ8plex)	0.884561	2	1.01819	2	0.897845	2	34.85	0.172214	3	1622.85
fGMMAAQMk	2	M7ZDA2;F2DLD4	N-Term(iTRAQ8plex); K9(iTRAQ8plex)							45.72	0.0152123	2	1622.86
iVcTIGPSTNTR	2	R7W6K6;A0A077S1E6	N-Term(iTRAQ8plex); C3(Carbamidomethyl)							36.41	0.151021	2	1622.89
wFVQAELVNGR	3	J3MT92;M0W877;K3YJD2	N-Term(iTRAQ8plex)							28.06	1.05192	2	1622.9
vAPEVIAEYTAR	1	C1J959	N-Term(iTRAQ8plex)	0.90705	1	0.838461	1	1.21075	1	50.13	0.00617681	2	1622.9
sLGNIFVHk	2	W5HER5;W5I5B9	N-Term(iTRAQ8plex); K9(iTRAQ8plex)							33.3	0.32227	3	1622.98
iSINDLVIk	2	W5GST4;W5DSM5	N-Term(iTRAQ8plex); K9(iTRAQ8plex)							38.9	0.0694624	2	1623.02
tLGDIIGVVk	1	W5EEK9	N-Term(iTRAQ8plex); K10(iTRAQ8plex)	0.972043	4	0.854425	4	0.920387	4	47.86	0.00785345	2	1623.03
aIDAAMSAGDGAGGR	1	Q6EZE8	N-Term(iTRAQ8plex)	0.969196	2	1.28057	2	1.05617	2	58.69	0.000279271	2	1623.8
aADAPAAAAVAPPAR	1	I0JTW5	N-Term(iTRAQ8plex)	0.801727	2	0.761409	2	0.781015	2	41.38	0.0498857	3	1623.91
aADVGADLVGk	4	A0A0D9YZS1;A9LRZ1;M8BXK5;K3XVF6	N-Term(iTRAQ8plex); K11(iTRAQ8plex)							48.46	0.0116543	3	1623.95
aHDVVIFSk	1	F2E5L1	N-Term(iTRAQ8plex); K9(iTRAQ8plex)	0.960838	1	0.885926	1	0.927732	1	38.96	0.111226	2	1623.96
aTELVFAHk	1	B2ZGK8	N-Term(iTRAQ8plex); K9(iTRAQ8plex)	1.02137	2	0.939575	2	1.02792	2	51.48	0.0062249	2	1623.96
aFVNSPVGPk	1	M7ZLM6	N-Term(iTRAQ8plex); K10(iTRAQ8plex)	0.955413	2	0.93634	2	1.01972	2	31.88	0.564831	3	1623.96
lVIVGDGGTGk	1	C0HHC1	N-Term(iTRAQ8plex); K11(iTRAQ8plex)	0.977079	2	0.979455	2	1.00405	2	36.08	0.214656	2	1623.98
lEAELSLLk	2	M8CQ07;F2DQ38	N-Term(iTRAQ8plex); K9(iTRAQ8plex)							24.12	2.48174	3	1624.01
vGATTETELEDR	2	P08823;M7Z848	N-Term(iTRAQ8plex)							74.17	1.58336e-05	3	1624.83
fSQGLAQDPTTR	1	A0A089N0R5	N-Term(iTRAQ8plex)	0.833552	3	0.87203	3	0.785568	3	48.2	0.00783949	3	1624.86
hAALFTSTVMSR	1	M8AMX9	N-Term(iTRAQ8plex)	1.05831	2	0.785171	2	0.607763	2	53.29	0.00278452	3	1624.88
lGDLLDTmSALR	1	W5HM46	N-Term(iTRAQ8plex); M8(Oxidation)	0.926856	1	1.04217	1	0.830151	1	23.52	2.57041	2	1624.88
fLVADTNNSAIR	1	M8A7L2	N-Term(iTRAQ8plex)	0.908699	2	0.933133	2	0.783399	2	60.7	0.000498129	3	1624.9
nDEGIDLLk	3	N1QXI7;D3YE92;C7ENF7	N-Term(iTRAQ8plex); K9(iTRAQ8plex)							53.5	0.00333695	2	1624.93
gVEDLADAVk	1	W5E3I4	N-Term(iTRAQ8plex); K10(iTRAQ8plex)	1.05902	1	0.977059	1	1.01408	1	43.83	0.0309403	3	1624.93
aPGGAPANVAVGIAR	1	W5HWH6	N-Term(iTRAQ8plex)	1.24066	1	1.08409	1	0.742901	1	49.98	0.0078576	3	1624.94
nVAQADASLk	2	F2DG93;F2D807	N-Term(iTRAQ8plex); K10(iTRAQ8plex)							40.38	0.074814	2	1624.95
iLGDGDLSVk	1	W5DXJ3	N-Term(iTRAQ8plex); K10(iTRAQ8plex)	1.18719	2	1.38018	2	1.24303	2	35.84	0.227257	2	1624.96
aTLLSELAAk	2	I0JTW5;W5CIP0	N-Term(iTRAQ8plex); K10(iTRAQ8plex)							29.53	0.675318	2	1625
dQGQPETLDYR	1	W5G736	N-Term(iTRAQ8plex)	0.793815	3	0.902729	3	0.893539	3	36.03	0.0601696	2	1625.81
qWPYVMNDLR	1	M8BB25	N-Term(iTRAQ8plex)	0.819236	3	1.01221	3	0.818215	3	29.13	0.502893	3	1625.84
sLADEEPEk	2	M8ARQ2;M8C7P4	N-Term(iTRAQ8plex); K9(iTRAQ8plex)							35.83	0.147783	2	1625.88
lLEDSLAEk	5	A0A096UUG6;W5G312;W5FLU4;M0YW98;F2DXI0	N-Term(iTRAQ8plex); K9(iTRAQ8plex)							51.47	0.00652866	2	1625.95
gLGESVASVAk	3	W5GLA4;M7ZYF8;W5GWY5	N-Term(iTRAQ8plex); K11(iTRAQ8plex)							37.24	0.168947	2	1625.96
vVDIVLSHQGVR	2	B2ZGK8;B2ZGL0	N-Term(iTRAQ8plex)							58.83	0.00115647	3	1625.96
sNAELGTVVk	1	W5DXN9	N-Term(iTRAQ8plex); K10(iTRAQ8plex)	0.880405	1	0.97053	1	1.00702	1	51.12	0.00698851	2	1625.96
gSGMSIMEMSHR	1	I1H9J2	N-Term(iTRAQ8plex)	1.10458	1	1.13114	1	0.925037	1	38.37	0.0145983	3	1626.77
aADAEEPTSk	2	A0A077RU36;R7W6D1	N-Term(iTRAQ8plex); K10(iTRAQ8plex)							48.08	0.0084559	2	1626.87
lTSFYMEk	1	W5B7K0	N-Term(iTRAQ8plex); K8(iTRAQ8plex)	0.906702	1	0.986371	1	0.893529	1	43	0.0313718	2	1626.89
yGVSDLLVTEAR	1	W5FMA5	N-Term(iTRAQ8plex)	0.748323	2	0.775262	2	0.821396	2	61.59	0.000472951	3	1626.9
lGEISENEk	2	W5FGH0;Q43772	N-Term(iTRAQ8plex); K9(iTRAQ8plex)							34.74	0.245642	2	1626.91
gLDLGVEGMk	1	W5EUA2	N-Term(iTRAQ8plex); K10(iTRAQ8plex)	1.07535	2	1.1063	2	1.18549	2	46.81	0.0164612	2	1626.93
dGTSLVLWk	1	W5DYH0	N-Term(iTRAQ8plex); K9(iTRAQ8plex)	0.761359	1	0.734699	1	0.852119	1	33.6	0.36639	2	1626.97
gVMENINDk	1	M7ZJU0	N-Term(iTRAQ8plex); K9(iTRAQ8plex)	0.916725	1	0.969635	1	0.94875	1	50.11	0.00592891	2	1627.89
dPEAFAELk	1	W5AG21	N-Term(iTRAQ8plex); K9(iTRAQ8plex)	1.22545	2	1.35334	2	1.31055	2	42.44	0.0439882	3	1627.91
vYGEPMPVk	1	F2DYJ0	N-Term(iTRAQ8plex); K9(iTRAQ8plex)	0.889766	1	0.964275	1	0.912193	1	33	0.416336	2	1627.93
eIVALSGAHTLGR	5	I1ITX3;Q8GZC0;W5GKS4;M8BSL5;M0WWE4	N-Term(iTRAQ8plex)							53.06	0.0042748	3	1627.95
vIELYHPLALR	1	F2DDA5	N-Term(iTRAQ8plex)	0.734755	1	0.862301	1	0.707801	1	32.4	0.384595	3	1627.98
sQFNAVILk	1	M0UFA2	N-Term(iTRAQ8plex); K9(iTRAQ8plex)	1.02177	1	0.79016	1	0.89483	1	41.89	0.037777	2	1628
dVAMDDFLWGR	2	M8C3S5;M7YQ36	N-Term(iTRAQ8plex)							42.21	0.0130605	3	1628.8
rFDLGDADFLR	1	W5B6R4	N-Term(iTRAQ8plex)	1.05537	1	1.13222	1	1.13738	1	28.46	0.745236	3	1628.87
lAELLETEGHGR	1	M7ZTL8	N-Term(iTRAQ8plex)	0.943783	1	1.07213	1	0.827759	1	46.14	0.0146066	3	1628.89
vSQLGDEAPGVPR	1	M0WSA4	N-Term(iTRAQ8plex)	0.672384	2	0.799101	2	0.796029	2	44.26	0.0225415	2	1628.89
gSNNIGVVVNPVR	1	W5BSJ2	N-Term(iTRAQ8plex)	0.890775	1	0.820343	1	0.825524	1	52.3	0.00510351	2	1628.94
lNPYLESGk	2	A0A096UUU5;M8AW52	N-Term(iTRAQ8plex); K9(iTRAQ8plex)							35.33	0.247148	2	1628.94
lQFVGESLk	1	A0A077S1T7	N-Term(iTRAQ8plex); K9(iTRAQ8plex)	0.988165	2	0.838339	2	0.902625	2	27.84	1.25811	2	1628.98
dTIMDSTLNcR	1	W5B7Y9	N-Term(iTRAQ8plex); C10(Carbamidomethyl)	1.08277	1	0.852224	1	1.22014	1	30.07	0.130873	3	1629.79
dGLVLmEDDFR	2	I1H6W7;A0A0E0FLW7	N-Term(iTRAQ8plex); M6(Oxidation)							27.78	0.318528	2	1629.81
aVcTEAGMFALR	1	A0A0D3GIE0	N-Term(iTRAQ8plex); C3(Carbamidomethyl)	0.839696	1	0.929596	1	0.994843	1	38.44	0.0457298	2	1629.84
dVDGFHPVNIGR	1	M7YLJ3	N-Term(iTRAQ8plex)	1.1719	1	1.46333	1	1.2243	1	27.99	0.722868	2	1629.86
wLAYGEIFNGR	1	J9XY60	N-Term(iTRAQ8plex)	0.9158	1	0.677945	1	0.711126	1	38.18	0.0718763	3	1629.87
gLIEAYVEk	4	A0A0E0LPA6;K3ZQ31;M8CY84;W5BKM7	N-Term(iTRAQ8plex); K9(iTRAQ8plex)							53.45	0.00364196	2	1629.96
aGFEGPQEAQHR	1	F2EA93	N-Term(iTRAQ8plex)	0.680799	1	0.774633	1	0.807761	1	43.3	0.013141	2	1630.82
tAADITSEYLSR	1	C5Y8Z8	N-Term(iTRAQ8plex)	1.06217	2	1.01202	2	0.951092	2	48.53	0.00641016	2	1630.86
qGMFVIPFMTR	3	Q008H3;A0A090AT07;B3SHF3	N-Term(iTRAQ8plex)							39.33	0.0591222	3	1630.87
yNLGEGLEk	4	W5FLJ0;W5F5B3;R7W2H4;C5X4S1	N-Term(iTRAQ8plex); K9(iTRAQ8plex)							33.95	0.325375	3	1630.92
lFAEcGVVk	2	M8CXZ0;T1N501	N-Term(iTRAQ8plex); C5(Carbamidomethyl); K9(iTRAQ8plex)							43.53	0.0363027	2	1630.94
gISSSALPYk	1	N1QVY6	N-Term(iTRAQ8plex); K10(iTRAQ8plex)	0.941582	2	0.864975	2	1.02046	2	41.3	0.0614324	2	1630.95
fAVGTESIAk	3	M7ZR60;A0A068CDZ5;H9ZX57	N-Term(iTRAQ8plex); K10(iTRAQ8plex)							42.6	0.0451201	2	1630.96
dDQMEYLEER	1	Q0Q0I7	N-Term(iTRAQ8plex)	1.11305	1	1.06609	1	1.22743	1	52.17	0.00032248	2	1631.75
fQGGSTVFTLDR	1	M8C7E9	N-Term(iTRAQ8plex)	1.31327	1	1.38732	1	1.1139	1	37.91	0.0848036	2	1631.87
aSVcLDSSGk	1	W5HM46	N-Term(iTRAQ8plex); C4(Carbamidomethyl); K10(iTRAQ8plex)	1.17305	2	1.14174	2	1.27327	2	38.77	0.0767433	2	1631.88
ncLPDQVVVQR	1	A0A0A9HNR0	N-Term(iTRAQ8plex); C2(Carbamidomethyl)	1.08404	1	0.970213	1	1.03581	1	32.77	0.310514	2	1631.88
lMVAMLNHDER	1	W5HJZ9	N-Term(iTRAQ8plex)	1.09689	1	0.838027	1	0.958597	1	33.03	0.192649	3	1632.85
eDVAWYGGk	1	M7ZRR9	N-Term(iTRAQ8plex); K9(iTRAQ8plex)	1.10565	3	0.996187	3	1.03225	3	22.22	3.24997	2	1632.87
aHGGVSVFGGVGER	14	A0A075VYR7;A9L9W7;A9L9Z4;V5N3T8;B3SHD1;A9L9Y9;A0A0F6NQY1;A9L9T1;A0A0F6NQZ9;A9L9W8;W5FU37;Q8M8Y1;A9L9U8;A9L9V1	N-Term(iTRAQ8plex)							63.95	0.00023118	3	1632.87
vNVATGDAVPETR	1	W5H644	N-Term(iTRAQ8plex)	1.13577	1	1.27686	1	0.781981	1	59.16	0.000735192	2	1632.88
wSAFVDDGk	1	A0A077RRF3	N-Term(iTRAQ8plex); K9(iTRAQ8plex)	0.841029	2	0.985142	2	0.838306	2	26.58	1.34949	2	1632.88
lVNFTHIMPTR	2	R7W4C5;M8BAW1	N-Term(iTRAQ8plex)							43.95	0.0314502	3	1632.92
fVTAVVGFGk	1	A0A0A9RPC1	N-Term(iTRAQ8plex); K10(iTRAQ8plex)	1.03712	1	0.822211	1	0.851135	1	33.44	0.271376	3	1632.99
iDATAVGLHk	1	W5C6I1	N-Term(iTRAQ8plex); K10(iTRAQ8plex)	1.01902	1	0.99444	1	0.964816	1	32.17	0.388402	3	1632.99
aGIVGLPNVGk	1	W5FU56	N-Term(iTRAQ8plex); K11(iTRAQ8plex)	1.14565	1	1.03044	1	1.11696	1	46.29	0.0113006	3	1633.02
fEELNmDLFR	4	A0A0D3FQQ8;M8AVT1;W5FEE5;M7YWU3	N-Term(iTRAQ8plex); M6(Oxidation)							37.13	0.0441601	3	1633.82
nFEMGVSNk	1	M8A775	N-Term(iTRAQ8plex); K9(iTRAQ8plex)	1.00006	2	0.988742	2	1.13448	2	34.82	0.202183	2	1633.88
sVVSAPETADVVR	0		N-Term(iTRAQ8plex)							32.52	0.422197	2	1633.9
tGSSQYAIAk	1	B6TC95	N-Term(iTRAQ8plex); K10(iTRAQ8plex)	0.869185	2	1.04755	2	1.09956	2	44.88	0.0252495	2	1633.94
rQEWLLSELR	2	W5I4T2;F2CYX9	N-Term(iTRAQ8plex)							28.52	1.13531	3	1633.93
yLFSADSVASDR	1	T1NE57	N-Term(iTRAQ8plex)	0.920951	1	0.852376	1	0.998118	1	42.57	0.0166365	2	1634.83
qEVGAVGGAEEER	1	W5FWL8	N-Term(iTRAQ8plex)	1.23463	1	1.19281	1	1.22969	1	35.26	0.0895491	2	1634.83
sTNLDWYk	4	A0A0D9Z2R9;Q9M7E3;M7ZWP2;Q9FYV3	N-Term(iTRAQ8plex); K8(iTRAQ8plex)							36.84	0.155054	2	1634.9
iGDVIVAVIk	2	A0A089N2S5;Q2QW46	N-Term(iTRAQ8plex); K10(iTRAQ8plex)							33.47	0.115031	2	1635.06
fEEMNMDLFR	2	M0WQY8;F2D884	N-Term(iTRAQ8plex)							44.15	0.00449203	3	1635.78
eGQPTAIVDDMR	1	A0A0A9HNR0	N-Term(iTRAQ8plex)	0.877027	1	0.896025	1	0.805961	1	31.88	0.187877	2	1635.83
vAVLVGETGDTDR	1	Q6EZE8	N-Term(iTRAQ8plex)	1.02429	2	1.07866	2	0.927488	2	34.6	0.224235	2	1635.88
gVAESVLSTLAER	1	W5C536	N-Term(iTRAQ8plex)	0.933865	1	1.00192	1	1.11581	1	42.79	0.0385045	2	1635.92
eIHMQLEk	1	A1YE34	N-Term(iTRAQ8plex); K8(iTRAQ8plex)	1.00245	1	0.980376	1	1.05485	1	26.89	1.48234	2	1635.93
ySEFLAAVk	1	A0A0C4B3H7	N-Term(iTRAQ8plex); K9(iTRAQ8plex)	1.11982	5	1.10586	5	1.03317	5	47.46	0.0121521	2	1635.95
tFPVILLPk	3	M0XLC4;M8C7D4;M7ZZM5	N-Term(iTRAQ8plex); K9(iTRAQ8plex)							34.07	0.145003	3	1636.06
mAHPEGEYATAR	3	W5EP56;W5FIQ5;F2EB29	N-Term(iTRAQ8plex)							36.1	0.0391035	2	1636.8
gISDALVLEMER	1	F2DDR9	N-Term(iTRAQ8plex)	0.998939	1	1.0424	1	1.07214	1	48.91	0.00827018	2	1636.88
iTALDAELTTER	2	W5GV09;M7ZWS4	N-Term(iTRAQ8plex)							53.1	0.00340274	3	1636.9
lLEQQAAQk	3	A0A077RX13;W5DGM2;W5CMF5	N-Term(iTRAQ8plex); K9(iTRAQ8plex)							46.61	0.014764	2	1636.98
lAGIDIEAVk	1	W5E8Y0	N-Term(iTRAQ8plex); K10(iTRAQ8plex)	1.21084	1	1.12919	1	1.18854	1	60.54	0.000545655	2	1637
lLLDGLTVGk	1	W5AI62	N-Term(iTRAQ8plex); K10(iTRAQ8plex)	0.996046	1	1.01044	1	1.06405	1	39.57	0.047376	2	1637.03
dITEEFFNYR	1	I1IUJ1	N-Term(iTRAQ8plex)	1.02111	1	1.03141	1	1.02107	1	21.52	1.34843	2	1637.81
fVHLMEELcR	1	F2DYC3	N-Term(iTRAQ8plex); C9(Carbamidomethyl)	0.96528	1	1.06235	1	0.876426	1	27.49	0.705376	3	1637.84
lLVSDSFPGNER	1	M0Z5J0	N-Term(iTRAQ8plex)	0.962889	2	0.983776	2	0.935599	2	55.42	0.00153716	3	1637.87
iGGGDDVFIGDIR	1	A0A096UKR2	N-Term(iTRAQ8plex)	0.761357	1	0.882443	1	0.855532	1	43.45	0.0245448	3	1637.87
aYGSNIGGYk	1	W5HTT3	N-Term(iTRAQ8plex); K10(iTRAQ8plex)	1.10442	1	0.909626	1	0.866732	1	56.57	0.00131515	2	1637.91
lIEYDALLLDR	1	M7ZKL3	N-Term(iTRAQ8plex)	1.07203	1	0.959899	1	0.979919	1	27.6	1.20134	2	1637.94
vEDLPIESk	2	J3KZB2;I1HF07	N-Term(iTRAQ8plex); K9(iTRAQ8plex)							28.28	1.08956	2	1637.95
vVATEVLGGGk	1	W5EB84	N-Term(iTRAQ8plex); K11(iTRAQ8plex)	1.03079	2	0.997257	2	1.13415	2	60.74	0.000680613	2	1638
sDEDVAGDEELR	1	W5GCL5	N-Term(iTRAQ8plex)	1.46886	1	1.42004	1	1.29163	1	63.82	3.88604e-05	2	1638.78
mAHPDGEYATAR	1	M7ZEZ2	N-Term(iTRAQ8plex); M1(Oxidation)	0.873595	2	0.99542	2	0.832802	2	44.12	0.00407008	3	1638.78
gVEELADAVk	2	W5ACA2;K4A7Q9	N-Term(iTRAQ8plex); K10(iTRAQ8plex)							56.85	0.00164291	2	1638.94
aPGGAPANVAIAVAR	1	A0A077S6B3	N-Term(iTRAQ8plex)	0.960104	1	0.953961	1	0.806284	1	37.95	0.144188	2	1638.96
vGELFPGPSk	2	W5DMP7;F2D535	N-Term(iTRAQ8plex); K10(iTRAQ8plex)							35.69	0.234366	3	1638.97
eGGFGLIIPk	1	W5FW68	N-Term(iTRAQ8plex); K10(iTRAQ8plex)	1.10806	2	1.04067	2	0.957035	2	40.2	0.0797419	3	1639
sTSESVVASSLLR	1	W5GI23	N-Term(iTRAQ8plex)	0.806957	2	0.885715	2	0.868663	2	27.7	1.13256	2	1639.91
tVTINEAGVk	2	Q4TZW3;M7YR90	N-Term(iTRAQ8plex); K10(iTRAQ8plex)							44.6	0.0280753	2	1639.98
gVYSQPDNLMGR	2	W5GVM3;M0VQG6	N-Term(iTRAQ8plex)							41.69	0.0246933	2	1640.83
hAALFTSTVmSR	1	M8AMX9	N-Term(iTRAQ8plex); M10(Oxidation)	0.783315	1	1.03336	1	0.602102	1	46.73	0.0102033	3	1640.87
dLGGLQAYVTGSR	1	M8C0I4	N-Term(iTRAQ8plex)	1.00781	2	0.975968	2	0.872071	2	34.46	0.196989	2	1640.89
mNPLAPGAPALER	1	W5FED3	N-Term(iTRAQ8plex)	0.8454	1	0.945472	1	0.901244	1	28.59	0.909141	2	1640.91
eGDLVDVSAk	1	W5H4D7	N-Term(iTRAQ8plex); K10(iTRAQ8plex)	1.0127	1	0.998603	1	1.16995	1	37.04	0.146335	2	1640.92
lSSELVDAAk	1	W4ZNA5	N-Term(iTRAQ8plex); K10(iTRAQ8plex)	1.79382	1	2.30813	1	1.29171	1	35.43	0.253823	2	1640.97
aQQAFNELFNR	1	W5AFP0	N-Term(iTRAQ8plex)	1.00721	1	0.924838	1	0.930185	1	36.89	0.0901664	2	1641.86
tDPNAVEck	1	F2CWJ3	N-Term(iTRAQ8plex); C8(Carbamidomethyl); K9(iTRAQ8plex)	1.26882	2	1.13326	2	1.23741	2	29.2	0.57348	3	1641.87
aDSTVLGTAAk	1	W5DSU6	N-Term(iTRAQ8plex); K11(iTRAQ8plex)	0.808843	2	0.699446	2	1.11513	2	58.63	0.00115552	2	1641.96
iMEIASLEk	2	W5BNJ7;M8AWE2	N-Term(iTRAQ8plex); K9(iTRAQ8plex)							30.85	0.682297	3	1641.96
gDGGGVFILAk	1	W5AHL4	N-Term(iTRAQ8plex); K11(iTRAQ8plex)	1.23592	1	1.18952	1	0.957907	1	25.67	2.16585	3	1641.98
lTEFPIVSk	2	W5H3D8;W5GCL5	N-Term(iTRAQ8plex); K9(iTRAQ8plex)							38.54	0.0778171	2	1642
vAYALAQGLk	2	A0A077RSI3;W5DIU6	N-Term(iTRAQ8plex); K10(iTRAQ8plex)							53.05	0.00234348	2	1642.01
dDALEPADLHSR	1	W5G2H0	N-Term(iTRAQ8plex)	1.10335	2	1.11182	2	0.953716	2	36.71	0.0670949	3	1642.83
aVETGGcPHAAIR	1	W5A719	N-Term(iTRAQ8plex); C7(Carbamidomethyl)	0.97305	1	1.07236	1	0.946122	1	39.38	0.0591318	3	1642.87
vWNLTNck	2	M8CUF2;A0A0D9WJF9	N-Term(iTRAQ8plex); C7(Carbamidomethyl); K8(iTRAQ8plex)							38.18	0.119348	2	1642.92
aPVcVFSYSGPR	2	A0A077S1D5;M8B1V8	N-Term(iTRAQ8plex); C4(Carbamidomethyl)							33.9	0.146738	3	1643.85
fAQYTGANAIAGR	1	M0WYK5	N-Term(iTRAQ8plex)	0.980608	3	0.90586	3	0.954873	3	40.78	0.0417509	2	1643.87
aQELLSPEPSLR	1	W5GMF3	N-Term(iTRAQ8plex)	0.939841	1	1.04082	1	1.02283	1	51.8	0.00520593	2	1643.93
aLLEADVSVPVAR	2	W5EAG8;M7ZP37	N-Term(iTRAQ8plex)							51.01	0.00585857	3	1643.96
fVVVVDETk	2	F2D226;T1MS08	N-Term(iTRAQ8plex); K9(iTRAQ8plex)							38.65	0.0977519	2	1643.98
yVALAETIR	1	A0A075VYR7	N-Term(iTRAQ8plex); Y1(iTRAQ8plex)	1.056	1	0.979897	1	1.10627	1	17.53	11.896	3	1643.99
sLGAAVIYNk	1	A0A0A9P8Z4	N-Term(iTRAQ8plex); K10(iTRAQ8plex)	0.928833	2	0.864086	2	0.905019	2	46.34	0.0145078	2	1643.99
iAQGLVHLGk	1	W5GRU6	N-Term(iTRAQ8plex); K10(iTRAQ8plex)	1.07336	2	0.813394	2	0.91131	2	21.72	3.26461	3	1644.04
cAASGDAAYGELR	1	F2DQP8	N-Term(iTRAQ8plex); C1(Carbamidomethyl)	1.56909	1	1.4958	1	1.10338	1	45.38	0.00402441	2	1644.79
mNEVAEESk	1	N1QXI7	N-Term(iTRAQ8plex); K9(iTRAQ8plex)	0.929572	2	0.944997	2	1.06184	2	42.94	0.0275651	2	1644.87
lISQDPFHEVR	1	M8AL10	N-Term(iTRAQ8plex)	0.987491	1	0.883152	1	0.71355	1	35.35	0.234853	3	1644.9
eVEPGEVIVVDR	1	F2DBJ6	N-Term(iTRAQ8plex)	1.08538	1	1.12265	1	1.05044	1	43.99	0.0336378	2	1644.91
aVTLANAVGGQALR	2	A0A077RRZ5;W5D8T9	N-Term(iTRAQ8plex)							34.02	0.321243	2	1644.97
aTIGADFLTk	1	W4ZMW5	N-Term(iTRAQ8plex); K10(iTRAQ8plex)	0.995512	2	0.897255	2	1.08779	2	51.86	0.00516774	2	1644.97
sALGVTPTYk	3	W5D791;M8CP45;W5CCN3	N-Term(iTRAQ8plex); K10(iTRAQ8plex)							35.11	0.248721	2	1644.97
gLDPGTIHVk	1	A0A096ZN71	N-Term(iTRAQ8plex); K10(iTRAQ8plex)	0.983498	2	0.943002	2	0.924804	2	28.03	1.19843	3	1644.98
sGVPLVAHEk	2	F2DUI9;K3YGI3	N-Term(iTRAQ8plex); K10(iTRAQ8plex)							25.58	1.95111	3	1644.99
nQGGFDMIcSGR	1	W5HSJ6	N-Term(iTRAQ8plex); C9(Carbamidomethyl)	0.82877	1	1.04361	1	0.843651	1	50.74	0.000789783	2	1645.77
dTImDSTLNcR	1	W5B7Y9	N-Term(iTRAQ8plex); M4(Oxidation); C10(Carbamidomethyl)	0.931185	4	1.41418	4	0.961996	4	35.9	0.0297266	2	1645.78
gLFPPEPEHYR	2	W5BMF2;W5AZ89	N-Term(iTRAQ8plex)							34.12	0.141814	3	1645.85
vFGHPMLTNVAR	1	M7ZIU0	N-Term(iTRAQ8plex)	0.903357	1	0.786914	1	0.813467	1	19.64	9.46657	3	1645.92
aALQWAADNLLR	2	M8AMF7;D2XV68	N-Term(iTRAQ8plex)							44.72	0.0298853	3	1645.93
lILVGPPGSGk	2	F2DTH4;F2E8P3	N-Term(iTRAQ8plex); K11(iTRAQ8plex)							24.35	1.39035	2	1646.05
aVALVLPNLk	3	F2D714;W5ATV6;O22387	N-Term(iTRAQ8plex); K10(iTRAQ8plex)							54.8	0.00042898	2	1646.08
dVAQEGFNLGHR	1	M8B2T3	N-Term(iTRAQ8plex)	0.86981	1	0.973194	1	0.877393	1	41.08	0.0307799	3	1646.86
iIHGDIADMMAR	1	F2CX39	N-Term(iTRAQ8plex)	1.02382	2	1.00396	2	1.06842	2	34.2	0.176256	3	1646.87
eDVAWYAxk	1	A0A0C4BKI1	N-Term(iTRAQ8plex); X8(G); K9(iTRAQ8plex)	0.844104	2	0.894243	2	0.977478	2	51.99	0.00413724	2	1646.89
qQVQGTLAAEAAR	1	M7YQ36	N-Term(iTRAQ8plex)	0.888799	3	0.880536	3	0.956556	3	52.8	0.00387911	3	1646.91
tLSDQFEAk	2	F2CSC5;W5BMT1	N-Term(iTRAQ8plex); K9(iTRAQ8plex)							30.32	0.759337	3	1646.92
dAFIcLTAk	2	W5H5K0;W5GG81	N-Term(iTRAQ8plex); C5(Carbamidomethyl); K9(iTRAQ8plex)							39.09	0.101706	2	1646.94
gFTPLITPEIVR	2	W5FTB3;I1IKG3	N-Term(iTRAQ8plex)							28.04	1.11339	2	1646.98
vVPAVTPEVk	2	W5C7J3;A0A096QSH9	N-Term(iTRAQ8plex); K10(iTRAQ8plex)							22.38	3.02662	3	1647.03
tPPASVLLLk	1	M0VCG5	N-Term(iTRAQ8plex); K10(iTRAQ8plex)	0.944791	2	0.798861	2	0.898206	2	29.61	0.226832	2	1647.07
vTmVEHVDNQR	1	W5GI24	N-Term(iTRAQ8plex); M3(Oxidation)	1.29565	2	1.27926	2	1.18936	2	50.69	0.00268215	3	1647.84
dIEFSDWk	3	W5GWY5;M7ZYF8;W5GLA4	N-Term(iTRAQ8plex); K8(iTRAQ8plex)							23.87	2.2795	2	1647.88
iPGGPYENLEVR	2	W5CMV4;M7ZI22	N-Term(iTRAQ8plex)							45	0.0210956	2	1647.9
vGESVYNSGk	1	A0A0E0K9Y0	N-Term(iTRAQ8plex); K10(iTRAQ8plex)	1.03066	1	0.980053	1	0.996063	1	37.08	0.146962	2	1647.91
qAALLDASLQGTR	1	W5CQE4	N-Term(iTRAQ8plex)	1.19248	2	1.62108	2	1.03353	2	68.59	0.000109094	3	1647.93
sFIESVTEk	2	W5EAG8;M7ZP37	N-Term(iTRAQ8plex); K9(iTRAQ8plex)							32.07	0.501538	2	1647.94
eAGPLPGIGTk	1	Q9XGF2	N-Term(iTRAQ8plex); K11(iTRAQ8plex)	0.969691	3	1.06423	3	1.06689	3	40.96	0.0549991	2	1647.99
iRPVLTVNk	2	W5G125;A0A0E3T7B1	N-Term(iTRAQ8plex); K9(iTRAQ8plex)							12.42	20.4975	3	1648.07
gGGENLEDHFGGR	1	F2CWL8	N-Term(iTRAQ8plex)	1.1994	2	1.58091	2	1.31293	2	50.43	0.00114711	2	1648.79
dSLVDAVQVDQR	2	A0A077RVA3;W5CBI6	N-Term(iTRAQ8plex)							45.98	0.0135069	2	1648.87
gGSELLIEAGDQR	1	C0P7G9	N-Term(iTRAQ8plex)	0.863297	2	1.10182	2	0.818166	2	47.14	0.0110315	2	1648.88
lVNFTHLmPTR	2	M8BAW1;R7W4C5	N-Term(iTRAQ8plex); M8(Oxidation)							33.43	0.328881	3	1648.91
vFQVEYAGk	1	F2DYJ0	N-Term(iTRAQ8plex); K9(iTRAQ8plex)	0.967851	2	0.974662	2	0.955011	2	44.55	0.0266115	2	1648.95
tGIAHIPFGk	1	F2CQP0	N-Term(iTRAQ8plex); K10(iTRAQ8plex)	0.910974	5	0.893832	5	0.822406	5	46.05	0.0152129	3	1648.99
tMGPVPLPTk	1	W5DXS5	N-Term(iTRAQ8plex); K10(iTRAQ8plex)	0.941256	1	0.950223	1	1.11805	1	19.75	6.85867	2	1648.99
aVAHFPTAVk	1	M0YWV5	N-Term(iTRAQ8plex); K10(iTRAQ8plex)	1.06194	3	1.09251	3	0.975999	3	38.06	0.0916239	2	1649
dLNDLPLLk	2	W5AA07;R7W023	N-Term(iTRAQ8plex); K9(iTRAQ8plex)							37.96	0.0954216	2	1649
vVITVGPVEk	3	A0A077RU36;R7W6D1;T1MQT9	N-Term(iTRAQ8plex); K10(iTRAQ8plex)							45.25	0.0139462	2	1649.04
sTIAGGGGGDDDAPR	1	W5AKQ3	N-Term(iTRAQ8plex)	1.10593	1	1.13041	1	1.0924	1	56.45	0.000286364	2	1649.8
eAEPASSLGDLTR	1	M8BG27	N-Term(iTRAQ8plex)	0.943066	1	1.01662	1	0.995243	1	29.55	0.501292	2	1649.86
gFVEEDFAk	3	I1GNI8;A0A0D9VYR9;A6XMY5	N-Term(iTRAQ8plex); K9(iTRAQ8plex)							40.86	0.0529619	3	1649.9
yGEAFDVLk	1	M0WIG5	N-Term(iTRAQ8plex); K9(iTRAQ8plex)	0.915108	1	0.861449	1	0.976019	1	42.87	0.0368618	2	1649.93
iNVVDIESTLSR	2	W5A0J5;F2E8P0	N-Term(iTRAQ8plex)							41.2	0.0561006	3	1649.93
sDLVIETHk	1	F2D976	N-Term(iTRAQ8plex); K9(iTRAQ8plex)	1.18612	1	1.16595	1	0.889948	1	22.54	3.67715	3	1649.97
vVVIGDPGTGk	1	F2CSX0	N-Term(iTRAQ8plex); K11(iTRAQ8plex)	0.984862	1	1.01246	1	1.07811	1	34.23	0.249764	2	1650
vGQVAAVAQAk	1	F2DQ23	N-Term(iTRAQ8plex); K11(iTRAQ8plex)	0.74815	2	0.852014	2	0.914397	2	52.15	0.00427346	3	1650.01
gGVVALVEGLk	1	M7Z6J0	N-Term(iTRAQ8plex); K11(iTRAQ8plex)	0.975105	5	0.873357	5	0.963435	5	43.18	0.0270087	3	1650.04
nSVEAYVYDMR	2	M7ZJZ7;M8C9N3	N-Term(iTRAQ8plex)							30.62	0.143959	2	1650.81
dVEEDIIPTcR	0		N-Term(iTRAQ8plex); C10(Carbamidomethyl)							20.99	2.5091	2	1650.84
eTTLAPDDEISR	1	M8C3Y9	N-Term(iTRAQ8plex)	1.03029	1	1.01137	1	1.0453	1	39.16	0.0450107	2	1650.85
vPGGSSGGSASAVSAR	2	C5Y8Z8;M0WMH7	N-Term(iTRAQ8plex)							37.21	0.103713	3	1650.87
cPPDIVLYVDR	3	W5AA07;R7W023;W5ANF6	N-Term(iTRAQ8plex); C1(Carbamidomethyl)							31.92	0.36961	2	1650.88
aVQTNLFVAGGGGR	1	C6K7C4	N-Term(iTRAQ8plex)	0.974185	1	0.846683	1	0.829857	1	31.67	0.474632	2	1650.92
vAPEVIAEYTVR	3	R7W4G6;W5CCA9;W5CHQ6	N-Term(iTRAQ8plex)							54.52	0.00243308	2	1650.93
lLEMHANSk	2	J3LZY6;W5AUA8	N-Term(iTRAQ8plex); K9(iTRAQ8plex)							45.17	0.0209988	2	1650.94
aILVGESLIk	1	W5BD87	N-Term(iTRAQ8plex); K10(iTRAQ8plex)	1.13876	1	0.96632	1	0.972712	1	46.41	0.00982122	2	1651.05
lSELLGIAVk	1	A0A068CDZ5	N-Term(iTRAQ8plex); K10(iTRAQ8plex)	0.973241	7	0.875763	7	0.807018	7	53.58	0.00129783	3	1651.06
aPAGSASVFEQQR	1	I1HWP1	N-Term(iTRAQ8plex)	0.99649	1	1.09268	1	0.913629	1	39.95	0.0469929	3	1651.86
iTESGGSLVISER	1	A0A096UK51	N-Term(iTRAQ8plex)	0.737611	1	0.864275	1	0.606212	1	38.19	0.101574	3	1651.91
aLDEYASFk	1	M7Z617	N-Term(iTRAQ8plex); K9(iTRAQ8plex)	1.03425	1	1.13209	1	1.11149	1	48.62	0.00927753	2	1651.91
dFIEGTAYk	1	Q8S9H0	N-Term(iTRAQ8plex); K9(iTRAQ8plex)	1.00179	1	1.0384	1	1.00566	1	45.51	0.0189958	2	1651.91
gYEVAIVDNLVR	1	M0V3W4	N-Term(iTRAQ8plex)	0.959825	4	0.958063	4	1.06113	4	59.06	0.000839605	3	1651.93
tVTVQPAAEk	1	F2CZ65	N-Term(iTRAQ8plex); K10(iTRAQ8plex)	0.968913	1	0.960174	1	1.08357	1	33.88	0.339523	2	1651.98
tGSIVDVPAGk	1	B0LXE1	N-Term(iTRAQ8plex); K11(iTRAQ8plex)	1.0733	1	1.0229	1	1.05523	1	38.61	0.115252	3	1651.99
mAHPEGEYATAR	3	W5EP56;W5FIQ5;F2EB29	N-Term(iTRAQ8plex); M1(Oxidation)							39.59	0.0170401	2	1652.8
mAWEGDGVVASAR	1	W5F587	N-Term(iTRAQ8plex)	1.03204	1	0.815585	1	0.854407	1	41.66	0.0226093	2	1652.84
vGVLFEGGNWDR	2	M7YJ04;W5A831	N-Term(iTRAQ8plex)							27.46	0.882381	2	1652.87
gFGFVTMASk	1	F2DMR3	N-Term(iTRAQ8plex); K10(iTRAQ8plex)	0.945623	1	0.771075	1	0.89544	1	22.24	3.79774	3	1652.92
nNVENLVDk	1	W5E6D1	N-Term(iTRAQ8plex); K9(iTRAQ8plex)	0.983768	1	0.921203	1	1.02423	1	44.07	0.0285501	2	1652.94
eTLQLAEIk	2	A0A0C4BJ37;M7ZCG5	N-Term(iTRAQ8plex); K9(iTRAQ8plex)							48.61	0.010955	2	1653
lALDIDSAVk	3	M8BVC8;M7Z620;M0Y1W3	N-Term(iTRAQ8plex); K10(iTRAQ8plex)							60.51	0.000707315	2	1653
fLGVGLPTLk	1	M8D4Z2	N-Term(iTRAQ8plex); K10(iTRAQ8plex)	1.2042	1	0.840161	1	0.806961	1	38.72	0.0356571	3	1653.05
eSVELTEEEER	1	W5FVF7	N-Term(iTRAQ8plex)	1.01016	1	1.10831	1	1.13532	1	43.85	0.00821104	2	1653.81
lSEEEVEEMVR	1	W5CE84	N-Term(iTRAQ8plex)	0.847206	2	1.02651	2	1.04059	2	40.66	0.0243058	2	1653.83
tFTSEFPHVER	2	M8A775;W5HPZ2	N-Term(iTRAQ8plex)							39.93	0.0409853	3	1653.85
nMVESLSVPAFR	2	W5FWD2;W5FH48	N-Term(iTRAQ8plex)							32.57	0.333006	2	1653.89
gANAHAAVTAPLTR	0		N-Term(iTRAQ8plex)							15.33	21.1523	3	1653.93
lSEGQLVDGk	1	W5G616	N-Term(iTRAQ8plex); K10(iTRAQ8plex)	0.965146	1	1.03923	1	1.08172	1	36.56	0.185903	2	1653.96
mLNQVLVTk	1	F2D1J8	N-Term(iTRAQ8plex); K9(iTRAQ8plex)	1.16213	2	0.894302	2	0.84279	2	39.13	0.0780425	3	1654.02
fcDFTNDk	1	M0Y484	N-Term(iTRAQ8plex); C2(Carbamidomethyl); K8(iTRAQ8plex)	0.938374	1	0.925514	1	1.02066	1	26.49	0.643545	2	1654.83
sQDDFDLLLER	1	J7F4X6	N-Term(iTRAQ8plex)	1.00346	1	1.23412	1	0.972164	1	38.58	0.0554425	2	1654.85
tGITADDVNAAFR	2	F2CWJ3;J3LJK2	N-Term(iTRAQ8plex)							70.24	4.64508e-05	3	1654.87
fDVGNVVMVTGGR	1	I1HLR2	N-Term(iTRAQ8plex)	0.838702	2	0.809697	2	0.976876	2	50.33	0.00510776	2	1654.89
aITLEEENk	8	A0A075VYR7;A9L9W7;A9L9Z4;A9L9T1;A9L9W8;A9L9Y9;A9L9U8;A9L9V1	N-Term(iTRAQ8plex); K9(iTRAQ8plex)							49.04	0.0104805	2	1654.95
lANILHANELSR	1	M8AR54	N-Term(iTRAQ8plex)	1.01962	2	1.01964	2	0.98587	2	29.77	0.888637	2	1654.96
vDGMDVLAVk	1	D4P3E7	N-Term(iTRAQ8plex); K10(iTRAQ8plex)	1.02676	1	0.893265	1	1.01111	1	31.16	0.66783	2	1654.95
vAGPPVIMNPISR	1	M0YLG3	N-Term(iTRAQ8plex)	0.823813	2	0.911743	2	0.747966	2	35.63	0.238639	3	1654.95
sAEAVELVTk	1	M8B1Z5	N-Term(iTRAQ8plex); K10(iTRAQ8plex)	0.916436	2	0.932734	2	1.13878	2	38.84	0.105447	2	1655
vTALVGSSGAGk	1	M0UER1	N-Term(iTRAQ8plex); K12(iTRAQ8plex)	1.18246	2	1.11763	2	1.11017	2	25.41	2.40666	3	1654.99
fVVAEcDADIGR	1	W5BDZ3	N-Term(iTRAQ8plex); C6(Carbamidomethyl)	1.14579	1	1.13923	1	0.975219	1	33.51	0.120283	2	1655.83
fEIWDTAGQER	1	A0A0E0K8W0	N-Term(iTRAQ8plex)	1.04395	1	1.0493	1	0.963381	1	31.66	0.185289	2	1655.83
sALDLGIADAIHR	1	W5ADJ9	N-Term(iTRAQ8plex)	0.966593	1	1.00899	1	0.999272	1	40.06	0.0788087	3	1655.94
vMEEEALVk	1	F2DTE5	N-Term(iTRAQ8plex); K9(iTRAQ8plex)	1.05037	1	1.10218	1	1.12783	1	44.26	0.0297447	2	1655.94
hQLPIQDFVVR	1	M7Z8B9	N-Term(iTRAQ8plex)	1.17189	1	0.96634	1	1.18474	1	33.32	0.377683	3	1655.95
aNEFGIVLGk	1	M8ATL8	N-Term(iTRAQ8plex); K10(iTRAQ8plex)	0.951568	1	0.977715	1	1.07633	1	51.58	0.00502155	2	1655.99
lASHLELHk	2	Q0IPF7;M7ZI22	N-Term(iTRAQ8plex); K9(iTRAQ8plex)							36.93	0.137335	3	1656
aLHVNPVIGk	1	H6BDL8	N-Term(iTRAQ8plex); K10(iTRAQ8plex)	1.1097	1	1.15898	1	0.933473	1	29.26	0.509169	3	1656.04
nSSDWDSLSDAR	2	W5G9C7;R7WFW5	N-Term(iTRAQ8plex)							30.61	0.0654762	2	1656.77
tIGEMEQEFLR	1	M0Z798	N-Term(iTRAQ8plex)	1.13188	2	0.896378	2	0.983764	2	36.02	0.0930003	3	1656.86
eHScLIFPPPR	1	A0A096TUH9	N-Term(iTRAQ8plex); C4(Carbamidomethyl)	1.03052	2	1.03609	2	0.975976	2	36.92	0.101465	3	1656.88
aIDDAEGMVk	2	W4ZUZ6;W5A848	N-Term(iTRAQ8plex); K10(iTRAQ8plex)							37.41	0.114423	3	1656.91
nMPTEMGGDDMR	3	M8AW62;W5FL28;M7YT03	N-Term(iTRAQ8plex)							51.83	8.72673e-05	2	1657.73
qQTGDTYEQQR	1	M7ZJU0	N-Term(iTRAQ8plex)	0.625106	2	0.725095	2	0.620167	2	35.64	0.0487805	3	1657.81
iAFSTEENDATR	1	W5C6X4	N-Term(iTRAQ8plex)	0.794964	1	1.01209	1	1.02706	1	61.71	0.000183505	2	1657.83
aDEEHQDILQR	1	W5FKH7	N-Term(iTRAQ8plex)	1.00915	2	1.07771	2	1.07316	2	46.93	0.00661734	3	1657.84
aAHFEESMk	2	W5EMB1;A0A0E0K8W0	N-Term(iTRAQ8plex); K9(iTRAQ8plex)							35.24	0.132737	2	1657.87
lFTLEEVAk	1	A0A077RAG2	N-Term(iTRAQ8plex); K9(iTRAQ8plex)	0.816336	1	0.777933	1	0.961654	1	28.33	0.940553	3	1657.99
eAAGEQQMPTHR	1	B2ZGK1	N-Term(iTRAQ8plex)	0.970116	1	1.05241	1	0.856715	1	30.3	0.216655	3	1658.82
iYEMMTIALGGR	2	A0A096USB9;W5EV84	N-Term(iTRAQ8plex)							45.74	0.0154398	2	1658.88
mIYDVNSPLFR	1	B6SM71	N-Term(iTRAQ8plex)	0.935341	2	0.908564	2	0.968045	2	38.51	0.0838668	3	1658.89
tFDILDQAk	1	W5F8P7	N-Term(iTRAQ8plex); K9(iTRAQ8plex)	1.00172	1	0.986104	1	1.04002	1	33.79	0.36581	2	1658.95
qVPIIGLVMNDR	1	F2DVE5	N-Term(iTRAQ8plex)	1.40963	1	1.0494	1	0.89369	1	33.62	0.367987	3	1658.96
aASDTADAAMk	2	N1QV35;M7ZEV7	N-Term(iTRAQ8plex); K11(iTRAQ8plex)							68.92	5.96733e-05	2	1659.87
eTHEAIAIAMNR	4	A0A0E0LPA6;K3ZQ31;M8CY84;W5BKM7	N-Term(iTRAQ8plex)							56.74	0.00102084	2	1659.88
tIEAEAAHGTVTR	3	F2CQL5;M7YI34;W5BTN2	N-Term(iTRAQ8plex)							34.12	0.236072	3	1659.89
eNLAVPVEVETR	1	W5F0X1	N-Term(iTRAQ8plex)	1.15948	1	1.64091	1	1.09361	1	47	0.014323	2	1659.92
sFEVVDEVk	1	W5FZ92	N-Term(iTRAQ8plex); K9(iTRAQ8plex)	1.13302	1	1.26712	1	1.18999	1	39.53	0.0904361	2	1659.94
gVAIGVGQSEILGR	1	W5GBU0	N-Term(iTRAQ8plex)	0.895204	2	1.02531	2	0.899235	2	44.18	0.0300514	2	1659.97
fcTGGMSLGAISR	4	A0A0E0LPA6;K3ZQ31;M8CY84;W5BKM7	N-Term(iTRAQ8plex); C2(Carbamidomethyl)							76.56	6.87904e-06	3	1660.85
sFSDVVAEAk	1	F2EJ93	N-Term(iTRAQ8plex); K10(iTRAQ8plex)	1.09746	1	1.01143	1	1.1034	1	51.48	0.00556347	2	1660.93
lQHTELALk	5	W5CE13;M0Z2K1;W5GAT4;M8BFW3;I1IDE0	N-Term(iTRAQ8plex); K9(iTRAQ8plex)							40.17	0.0609326	2	1661.02
sVcTEAGMYAIR	1	M8AHS8	N-Term(iTRAQ8plex); C3(Carbamidomethyl)	0.807436	2	0.677257	2	0.738528	2	25.11	0.664581	3	1661.83
mYLEEEQIFR	1	M0V1B0	N-Term(iTRAQ8plex)	1.03537	1	1.02906	1	0.838633	1	34.99	0.0970205	2	1661.85
gcLDAENFk	1	F2E3G7	N-Term(iTRAQ8plex); C2(Carbamidomethyl); K9(iTRAQ8plex)	0.877447	1	0.855713	1	0.917678	1	38.08	0.0720879	3	1661.88
eTHAGNALLEFR	1	W5CCX6	N-Term(iTRAQ8plex)	1.0926	1	1.19515	1	1.14155	1	48.14	0.00856546	2	1661.89
nNIDAIVVDTAGR	1	M7ZF91	N-Term(iTRAQ8plex)	0.912219	1	0.975469	1	0.903416	1	77.75	1.18608e-05	2	1661.91
nQPVQPEGGk	4	M8AW62;W5FL28;M7YT03;T1LSZ4	N-Term(iTRAQ8plex); K10(iTRAQ8plex)							29.94	0.813461	2	1661.94
qVAAAGAIQPk	1	W5FG05	N-Term(iTRAQ8plex); K11(iTRAQ8plex)	0.848793	2	0.836428	2	0.917794	2	60.98	0.000471774	2	1662.01
nAGGGGGGGGGGGDAGGAR	1	W4ZRT8	N-Term(iTRAQ8plex)	1.16505	1	1.01724	1	0.916228	1	55.7	0.00020523	2	1662.78
qEGESFGSFTNR	1	W5AGI0	N-Term(iTRAQ8plex)	0.921927	1	0.934255	1	0.908909	1	46.66	0.00272955	2	1662.8
nALENYAYNMR	1	M8AVT1	N-Term(iTRAQ8plex)	1.25216	1	1.05521	1	1.04805	1	21.92	1.33968	2	1662.82
nDQLVVANAGDSR	1	M0YUJ1	N-Term(iTRAQ8plex)	1.04761	1	1.07721	1	0.977921	1	50.88	0.00387591	2	1662.87
hGLSESESFPLR	1	W5GJ73	N-Term(iTRAQ8plex)	0.993225	1	1.02304	1	1.07678	1	18.63	6.51854	3	1662.87
gFIcAEVMk	2	A0A077RXR6;M7YDD7	N-Term(iTRAQ8plex); C4(Carbamidomethyl); K9(iTRAQ8plex)							62.65	0.000399017	2	1662.91
lIEDGSLDELVR	2	W5B0Q9;M0WW19	N-Term(iTRAQ8plex)							71.33	5.71149e-05	3	1662.92
gGFYVSPEAk	4	W5B9Z5;M8BIM8;A0A096UT91;F2D1H7	N-Term(iTRAQ8plex); K10(iTRAQ8plex)							55.19	0.00242274	2	1662.93
aLQESLASELAAR	1	M7ZV19	N-Term(iTRAQ8plex)	1.0223	1	0.807892	1	1.05399	1	61.66	0.000541368	3	1662.93
qVDQPGIIGk	1	F2DG93	N-Term(iTRAQ8plex); K10(iTRAQ8plex)	0.97324	1	1.07567	1	0.977896	1	47.6	0.0106041	2	1663
aDVLITPVVk	1	M8ANB9	N-Term(iTRAQ8plex); K10(iTRAQ8plex)	0.975275	2	1.19499	2	1.07913	2	44.44	0.0170971	3	1663.06
iQVQTGNcGQVR	0		N-Term(iTRAQ8plex); C8(Carbamidomethyl)							30.15	0.51191	2	1663.88
aAVQETVSATLNR	1	W5HYN8	N-Term(iTRAQ8plex)	1.14643	5	1.11303	5	0.855549	5	48.07	0.0112218	3	1663.93
lDQVQLIVk	2	W5D322;W5D898	N-Term(iTRAQ8plex); K9(iTRAQ8plex)							52.03	0.00337526	2	1664.05
iLHMEDFNEGR	1	F2CQ53	N-Term(iTRAQ8plex)	0.872446	1	0.910955	1	0.936104	1	28.91	0.336102	3	1664.84
hLVDQYLESTR	1	C5WQR1	N-Term(iTRAQ8plex)	0.956789	2	0.947271	2	0.896915	2	38.89	0.0760205	3	1664.89
yDVAVDVVPEVR	2	W5HIH7;M0VVW8	N-Term(iTRAQ8plex)							47.57	0.0124029	2	1664.91
hVcIDVVSk	1	W5HDY4	N-Term(iTRAQ8plex); C3(Carbamidomethyl); K9(iTRAQ8plex)	1.01947	1	1.07285	1	1.14748	1	25.08	2.2522	3	1664.95
vEAGVVELLk	1	W5ETT8	N-Term(iTRAQ8plex); K10(iTRAQ8plex)	0.479788	2	0.554391	2	0.552686	2	67.96	9.30063e-05	2	1665.03
aFLADLTENDPR	1	A0A075FKA2	N-Term(iTRAQ8plex)	0.993864	3	0.967948	3	0.939508	3	47.8	0.00778429	3	1665.87
nLGLEEVGVk	2	W5DXC6;W5E5S6	N-Term(iTRAQ8plex); K10(iTRAQ8plex)							57.51	0.00150008	2	1665.99
lSGIVGVPTSk	1	F2D226	N-Term(iTRAQ8plex); K11(iTRAQ8plex)	1.10991	8	1.08679	8	1.05021	8	43.39	0.0326174	2	1666.03
eILVELITk	1	M7YNH0	N-Term(iTRAQ8plex); K9(iTRAQ8plex)	0.946224	2	0.765958	2	0.738842	2	39.14	0.0525506	3	1666.06
aVFGEIYPDPVR	4	W5E4N7;M0Z264;F2DN70;W5E9Y0	N-Term(iTRAQ8plex)							43.05	0.029779	3	1666.91
aLMLDAPAEk	5	N1QPR4;W5FJP8;M8BR59;F2D448;W5DAH4	N-Term(iTRAQ8plex); K10(iTRAQ8plex)							54.66	0.00237163	2	1666.96
aLLEQPFIk	1	A0A0A9KL92	N-Term(iTRAQ8plex); K9(iTRAQ8plex)	1.1029	2	0.650782	2	0.706574	2	38.85	0.0768738	2	1667.03
iEGLLAAFPk	1	W4ZSD1	N-Term(iTRAQ8plex); K10(iTRAQ8plex)	1.00632	1	1.07901	1	0.805824	1	53.25	0.00270027	2	1667.03
lELATSLLAk	7	M7ZR60;C1JYE1;A0A068CDZ5;H9ZX57;C1JYE0;C1JYE2;R4RYY8	N-Term(iTRAQ8plex); K10(iTRAQ8plex)							23.36	1.64206	3	1667.05
iGGADDVYVADIR	1	W5FCR1	N-Term(iTRAQ8plex)	0.937497	2	0.987138	2	1.092	2	52.58	0.00323628	3	1667.89
vDISGVNVEk	1	W5GVR2	N-Term(iTRAQ8plex); K10(iTRAQ8plex)	0.955954	1	0.926832	1	1.05346	1	52.71	0.00449748	2	1667.98
nESLLNELk	1	M7ZYA0	N-Term(iTRAQ8plex); K9(iTRAQ8plex)	1.10487	1	1.20356	1	1.07924	1	39.63	0.0922378	2	1667.98
lHTIVDSFk	2	W5EED6;M0WMZ5	N-Term(iTRAQ8plex); K9(iTRAQ8plex)							32.06	0.518843	2	1667.99
dDALEPADLYSR	1	C4PW04	N-Term(iTRAQ8plex)	1.13184	1	1.05291	1	0.95143	1	32.06	0.167399	2	1668.84
sFDDQALHk	1	Q6EZE8	N-Term(iTRAQ8plex); K9(iTRAQ8plex)	1.23835	1	1.02303	1	1.15202	1	37.64	0.0991108	3	1668.91
gSAAPLVSPGPQQR	1	G5CEW6	N-Term(iTRAQ8plex)	0.909725	2	0.803635	2	0.85567	2	35.5	0.183124	3	1668.93
vWEHLELPVSR	1	W5FRK7	N-Term(iTRAQ8plex)	0.88394	2	0.906928	2	0.934776	2	27.54	1.23462	2	1668.94
aDNTVLGTAAk	1	W5HDP4	N-Term(iTRAQ8plex); K11(iTRAQ8plex)	0.866632	3	0.856119	3	0.937046	3	47.27	0.0156796	2	1668.97
lNLYVLTPk	1	P69446	N-Term(iTRAQ8plex); K9(iTRAQ8plex)	1.02003	4	0.727382	4	0.59782	4	38.55	0.0471344	2	1669.05
eHNASPGYYDGR	1	F2D3J2	N-Term(iTRAQ8plex)	1.12591	4	1.34846	4	0.900356	4	41.34	0.00670244	3	1669.78
yDSMLGTFk	2	F2CWJ3;J3LJK2	N-Term(iTRAQ8plex); K9(iTRAQ8plex)							28.98	0.683274	2	1669.9
aADTVAQEEk	1	M8B6Q5	N-Term(iTRAQ8plex); K10(iTRAQ8plex)	0.984971	1	0.98073	1	1.13556	1	40.75	0.055389	2	1669.92
gGAIDDSVVTk	2	W5B7Y9;I1J202	N-Term(iTRAQ8plex); K11(iTRAQ8plex)							42.71	0.0461508	2	1669.96
gLDEGILSMk	1	M8CHR0	N-Term(iTRAQ8plex); K10(iTRAQ8plex)	1.02639	2	1.13918	2	1.12945	2	51.05	0.00661011	2	1670.95
vAGPPVImNPISR	1	M0YLG3	N-Term(iTRAQ8plex); M8(Oxidation)	0.941581	1	1.02744	1	0.897939	1	46.43	0.0196102	3	1670.95
sPFLEQLTk	1	B7SA66	N-Term(iTRAQ8plex); K9(iTRAQ8plex)	1.03566	1	0.997184	1	0.994935	1	38.03	0.122141	2	1670.99
iNEPILHVk	1	M0XW70	N-Term(iTRAQ8plex); K9(iTRAQ8plex)	0.786722	1	0.852346	1	0.904253	1	39.37	0.0504701	3	1671.04
aVVDTASAPAPAAAR	1	W5EAE9	N-Term(iTRAQ8plex)	0.973275	4	0.784619	4	0.82305	4	50.83	0.00622296	2	1671.93
dLLDEALLRPGR	1	W4ZZC1	N-Term(iTRAQ8plex)	1.13298	1	1.06671	1	1.01509	1	29.27	0.954478	3	1671.97
gVQYLNEIk	2	W5G125;A0A0E3T7B1	N-Term(iTRAQ8plex); K9(iTRAQ8plex)							20.96	5.64782	2	1671.99
iGGVEIPNHk	1	R7WCS2	N-Term(iTRAQ8plex); K10(iTRAQ8plex)	1.08899	4	1.01868	4	1.06906	4	36.48	0.152407	3	1672
dVISLIFEk	2	Q03387;W5ASI9	N-Term(iTRAQ8plex); K9(iTRAQ8plex)							29.12	0.704093	3	1672.01
tIGEmEQEFLR	1	M0Z798	N-Term(iTRAQ8plex); M5(Oxidation)	1.0618	1	0.913869	1	1.10339	1	29.39	0.32303	2	1672.85
lQTANFDQk	1	W5ACA2	N-Term(iTRAQ8plex); K9(iTRAQ8plex)	0.895231	1	0.95679	1	0.998715	1	45.83	0.021502	2	1672.94
tTLcTIIDk	1	F2D5U1	N-Term(iTRAQ8plex); C4(Carbamidomethyl); K9(iTRAQ8plex)	1.21964	3	1.34445	3	1.09114	3	46.79	0.0183884	2	1672.97
yASVASPEIk	3	W5CDG6;M8BHW0;F2DU93	N-Term(iTRAQ8plex); K10(iTRAQ8plex)							34.39	0.319554	2	1672.97
eLDLAHPAAk	1	J3MES7	N-Term(iTRAQ8plex); K10(iTRAQ8plex)	0.931436	2	1.065	2	1.23008	2	40.12	0.0838994	2	1672.98
qIGAYADAEk	1	W5FIP7	N-Term(iTRAQ8plex); K10(iTRAQ8plex)	0.868203	2	0.995882	2	1.08275	2	25.96	1.95775	2	1673.93
tLxDYNIQk	4	Q9ZSW0;G3DQF2;I1W260;A0A0E0C584	N-Term(iTRAQ8plex); X3(A); K9(iTRAQ8plex)							40.84	0.0688567	2	1673.96
lYATIDLEk	3	W5D4Q6;W5CN49;N1QSW5	N-Term(iTRAQ8plex); K9(iTRAQ8plex)							42.06	0.04984	2	1673.99
nVIHGSDSVESAR	1	M8ARU5	N-Term(iTRAQ8plex)	0.766947	1	0.909898	1	0.962924	1	27.43	0.780247	3	1674.87
mFEFSNVEVLR	1	W5A7X5	N-Term(iTRAQ8plex)	0.904252	1	0.794603	1	0.8822	1	39.38	0.0546968	2	1674.88
dLEEPAESVLLR	2	R7WDW8;J3MDM8	N-Term(iTRAQ8plex)							29.41	0.859765	2	1674.92
vLESLGADPSNIR	2	W5G312;F2DXI0	N-Term(iTRAQ8plex)							38.67	0.106016	2	1674.93
tLADYDIQk	1	A0A0D3GR59	N-Term(iTRAQ8plex); K9(iTRAQ8plex)	0.958867	1	1.01821	1	1.04752	1	39.15	0.102348	2	1674.95
vIPGLAGTNIMER	1	F2DRD3	N-Term(iTRAQ8plex)	0.897754	1	0.79624	1	0.808758	1	49.99	0.00864338	3	1674.95
qFPTIGFEk	3	I1GNI8;A0A0D9VYR9;A6XMY5	N-Term(iTRAQ8plex); K9(iTRAQ8plex)							26.91	1.71967	3	1674.97
sYLIAVSGEk	1	M8BGA1	N-Term(iTRAQ8plex); K10(iTRAQ8plex)	1.10037	4	1.17864	4	1.19977	4	38.45	0.113026	2	1674.98
aIEEAPPVIk	1	F2CR22	N-Term(iTRAQ8plex); K10(iTRAQ8plex)	0.867111	1	0.889026	1	1.14881	1	35.79	0.158958	2	1675.03
iGIVGLPNVGk	1	A0A077RXR6	N-Term(iTRAQ8plex); K11(iTRAQ8plex)	0.946444	2	0.877161	2	0.923242	2	47.18	0.00712773	3	1675.07
aGLDYVScSPFR	1	M7ZXX2	N-Term(iTRAQ8plex); C8(Carbamidomethyl)	1.01589	2	1.12947	2	0.998496	2	42.12	0.0177745	3	1675.85
eTHEAIAIAmNR	4	A0A0E0LPA6;K3ZQ31;M8CY84;W5BKM7	N-Term(iTRAQ8plex); M10(Oxidation)							49.57	0.00456702	2	1675.87
aASDTADAAmk	2	N1QV35;M7ZEV7	N-Term(iTRAQ8plex); M10(Oxidation); K11(iTRAQ8plex)							53.67	0.00183348	2	1675.87
gLALLQGGEEQTR	1	F2CX39	N-Term(iTRAQ8plex)	1.10559	1	0.984537	1	0.93779	1	45.28	0.0226587	2	1675.93
sLELSDFEk	1	W5HUN1	N-Term(iTRAQ8plex); K9(iTRAQ8plex)	1.23821	1	1.1453	1	1.28837	1	21.56	5.75169	2	1675.94
fEAVVYVLk	1	M0ZD98	N-Term(iTRAQ8plex); K9(iTRAQ8plex)	0.863284	4	0.641321	4	0.582766	4	34.25	0.214547	2	1676.02
aPLIPGMxAVk	1	W5AW12	N-Term(iTRAQ8plex); X8(A); K11(iTRAQ8plex)	0.968238	1	0.866945	1	1.03573	1	34.65	0.176337	3	1676.04
aVSLVLPQLk	1	F2CWJ3	N-Term(iTRAQ8plex); K10(iTRAQ8plex)	1.26886	15	0.97288	15	0.935102	15	46.96	0.00517024	2	1676.09
fcTGGmSLGAISR	4	A0A0E0LPA6;K3ZQ31;M8CY84;W5BKM7	N-Term(iTRAQ8plex); C2(Carbamidomethyl); M6(Oxidation)							49.3	0.00255893	2	1676.84
nVSLEVSSPGVER	1	W5AUV7	N-Term(iTRAQ8plex)	0.95988	1	0.821321	1	0.82123	1	36.39	0.166161	3	1676.91
vSLAGHEEYIVR	4	F2DCS7;B6TF69;M8BE45;I1HG69	N-Term(iTRAQ8plex)							31.69	0.509993	2	1676.92
yGVSGFPTLk	1	M8BD82	N-Term(iTRAQ8plex); K10(iTRAQ8plex)	0.960588	2	0.971527	2	0.877814	2	31.99	0.441993	3	1676.98
dALTALGcMEHR	1	M8CY84	N-Term(iTRAQ8plex); C8(Carbamidomethyl)	1.05787	2	1.28866	2	1.17402	2	35.72	0.0546952	2	1677.83
aRPNLVESTSGSR	1	F2E048	N-Term(iTRAQ8plex)	0.913608	1	0.823864	1	0.637012	1	27.51	1.2618	3	1677.92
sVGVSNYSEk	1	W5ATB2	N-Term(iTRAQ8plex); K10(iTRAQ8plex)	1.10438	1	1.22026	1	1.11135	1	46.44	0.0186742	2	1677.92
tLGSSGAGSSVVVPR	1	M0XJ70	N-Term(iTRAQ8plex)	0.933659	1	0.921757	1	0.885736	1	84.09	3.40439e-06	3	1677.94
qVWPIEGIk	2	M8BIS3;M7YIK5	N-Term(iTRAQ8plex); K9(iTRAQ8plex)							32.37	0.355972	3	1678.01
dGAGVVTLLPk	1	W5EJ43	N-Term(iTRAQ8plex); K11(iTRAQ8plex)	0.973107	3	1.12743	3	0.993426	3	49.64	0.00616981	2	1678.04
nSLENYAYNMR	3	A0A0D3FQQ8;W5FEE5;M7YWU3	N-Term(iTRAQ8plex)							44.55	0.00485967	2	1678.81
nALENYSYNMR	2	M0WQY8;F2D884	N-Term(iTRAQ8plex)							36.51	0.0309461	2	1678.81
nLDDGITDDQLR	1	W5BY00	N-Term(iTRAQ8plex)	1.09944	1	1.38998	1	1.07035	1	40.17	0.0297667	2	1678.85
vIAcVGETLEQR	2	A0A077RSI3;W5DIU6	N-Term(iTRAQ8plex); C4(Carbamidomethyl)							67.33	0.00012305	3	1678.91
mISPSNVAVDIGR	1	F2EBI3	N-Term(iTRAQ8plex); M1(Oxidation)	0.773834	1	0.752381	1	0.96407	1	64.6	0.000221669	2	1678.91
eGDILTLLESER	1	A0A0D9VPY2	N-Term(iTRAQ8plex)	0.906674	2	0.795201	2	1.08635	2	54.78	0.00234059	2	1678.91
yDVAVDVIPEVR	1	W5HVP3	N-Term(iTRAQ8plex)	0.903317	2	0.924274	2	1.14388	2	40.94	0.0601537	2	1678.93
hVLcDAVEk	2	W5C8V8;W5BIA8	N-Term(iTRAQ8plex); C4(Carbamidomethyl); K9(iTRAQ8plex)							41.28	0.0565624	2	1678.94
sEVLGQFYk	1	W5BKM7	N-Term(iTRAQ8plex); K9(iTRAQ8plex)	1.06114	1	1.08347	1	1.14226	1	36.26	0.177255	2	1678.96
aDSVIQYFk	1	Q84ZY0	N-Term(iTRAQ8plex); K9(iTRAQ8plex)	1.3993	2	1.26435	2	1.22484	2	59.05	0.00092231	2	1678.96
gILADVELLk	2	W5BPL2;M8BLH7	N-Term(iTRAQ8plex); K10(iTRAQ8plex)							57.65	0.000979723	3	1679.05
aTLLTPDVLk	1	Q8L803	N-Term(iTRAQ8plex); K10(iTRAQ8plex)	0.887063	2	1.00038	2	1.06168	2	44.24	0.0208788	2	1679.05
yScTVIDAPGHR	1	M0Y9X7	N-Term(iTRAQ8plex); C3(Carbamidomethyl)	0.675297	1	0.532465	1	0.470614	1	44.49	0.0103578	3	1679.84
amTFDLDDk	1	R7WFB8	N-Term(iTRAQ8plex); M2(Oxidation); K9(iTRAQ8plex)	1.09168	2	1.17333	2	1.16017	2	38.34	0.070786	2	1679.87
iATTATEIVDVSR	1	F2DVE5	N-Term(iTRAQ8plex)	0.941168	1	0.982814	1	1.00485	1	59.73	0.000708506	2	1679.94
vNLEADILGk	1	W5F5F1	N-Term(iTRAQ8plex); K10(iTRAQ8plex)	0.92715	2	0.904172	2	0.982675	2	41.96	0.0483901	3	1680
iQEVGADIVk	2	A0A077RRZ5;W5D8T9	N-Term(iTRAQ8plex); K10(iTRAQ8plex)							44.12	0.0289979	2	1680.01
vNAALIETLk	1	M0Z3K4	N-Term(iTRAQ8plex); K10(iTRAQ8plex)	1.15655	2	0.83402	2	1.04238	2	29.87	0.622044	3	1680.05
lLLIGDSGVGk	6	A0A0E0JK43;A0A0E0P357;M8C7F4;M8BW67;M7ZZT1;A0A0D9WMK1	N-Term(iTRAQ8plex); K11(iTRAQ8plex)							27.69	1.01712	3	1680.05
qVLMDFQENPR	2	F8RP11;W5GKA6	N-Term(iTRAQ8plex)							37.91	0.0653381	2	1680.86
nVANGASGGPYITR	1	D2T2K0	N-Term(iTRAQ8plex)	0.856535	1	0.886674	1	0.910604	1	40.13	0.0531791	3	1680.89
eDTFLQLAHFR	1	A0A0E0FZR4	N-Term(iTRAQ8plex)	0.974262	1	0.978114	1	1.05371	1	30.28	0.530566	3	1680.9
gIGEHFEGVk	1	A0A0D9XFL0	N-Term(iTRAQ8plex); K10(iTRAQ8plex)	1.02078	2	1.04211	2	1.1086	2	58.04	0.00107538	2	1680.94
lNNQDEVLk	1	F2D7I2	N-Term(iTRAQ8plex); K9(iTRAQ8plex)	1.00592	1	1.03532	1	1.12923	1	32.49	0.421996	2	1680.96
aANGVVIATEk	1	M7ZS81	N-Term(iTRAQ8plex); K11(iTRAQ8plex)	0.9382	1	0.997376	1	1.01065	1	40.17	0.0750635	2	1681
gAVVGSVQEVk	1	F2D1J8	N-Term(iTRAQ8plex); K11(iTRAQ8plex)	1.02634	2	0.93095	2	1.01677	2	55.41	0.00211287	2	1681.01
lADPxGYVPk	1	W5AGI0	N-Term(iTRAQ8plex); X5(L); K10(iTRAQ8plex)	0.855944	1	0.881118	1	0.981178	1	44.62	0.026136	2	1681.01
iAEEVASLLk	1	M0WQ20	N-Term(iTRAQ8plex); K10(iTRAQ8plex)	1.07825	2	1.17024	2	1.15477	2	29.17	0.777083	3	1681.03
lHDLYYDWPR	1	W5CKM0	N-Term(iTRAQ8plex)	0.86492	1	0.89814	1	0.852352	1	24.23	1.43572	3	1681.86
eAcLQTHSk	1	W5A848	N-Term(iTRAQ8plex); C3(Carbamidomethyl); K9(iTRAQ8plex)	1.21837	2	1.22026	2	1.27702	2	21.22	4.40672	2	1681.91
lQAGYLFPEIAR	1	W5EM06	N-Term(iTRAQ8plex)	1.02256	2	0.847604	2	0.788539	2	55.52	0.0021693	3	1681.96
eTGWLPLHVVAR	1	M0XN33	N-Term(iTRAQ8plex)	1.08765	1	1.04957	1	1.00165	1	25.64	2.32004	3	1681.97
cDPLLSLGAk	1	M0YMJ0	N-Term(iTRAQ8plex); C1(Carbamidomethyl); K10(iTRAQ8plex)	1.00026	1	1.05871	1	0.996026	1	34.66	0.297283	2	1681.98
tNFGIGHSIk	1	A0A089N0R5	N-Term(iTRAQ8plex); K10(iTRAQ8plex)	1.13953	2	0.966248	2	0.80869	2	37.82	0.142234	2	1681.99
wVELAGLTGk	2	W5HAX6;N1QSV7	N-Term(iTRAQ8plex); K10(iTRAQ8plex)							47.5	0.0144281	2	1682.01
nLSESTTEDNLR	1	W5I8K5	N-Term(iTRAQ8plex)	0.794489	2	0.731114	2	0.937767	2	49.47	0.00361817	2	1682.85
hLFYQDASELR	1	M7ZGH4	N-Term(iTRAQ8plex)	1.01887	2	1.11285	2	0.965788	2	32.03	0.273172	3	1682.88
aEEQAAVATGk	1	W5EAG8	N-Term(iTRAQ8plex); K11(iTRAQ8plex)	1.10889	1	1.0839	1	1.15734	1	58.87	0.000986375	2	1682.95
aAIESAAADGAk	1	W5DZW0	N-Term(iTRAQ8plex); K12(iTRAQ8plex)	1.00426	1	1.01558	1	0.960393	1	28.65	1.05059	3	1682.95
aLmLDAPAEk	5	N1QPR4;W5FJP8;M8BR59;F2D448;W5DAH4	N-Term(iTRAQ8plex); M3(Oxidation); K10(iTRAQ8plex)							34.57	0.264858	2	1682.95
eAEAIISDVk	1	M8B843	N-Term(iTRAQ8plex); K10(iTRAQ8plex)	1.04614	1	1.16424	1	1.12578	1	29.71	0.938737	3	1682.98
aMEDALLAIk	1	W5AVV3	N-Term(iTRAQ8plex); K10(iTRAQ8plex)	0.848205	1	0.854561	1	0.970447	1	36.6	0.179068	3	1682.99
aVALVGQFAAk	1	M7Y5X3	N-Term(iTRAQ8plex); K11(iTRAQ8plex)	0.828367	1	0.952656	1	0.815671	1	34.42	0.175248	3	1683.04
dVcTSSNQELAR	1	I1J2E5	N-Term(iTRAQ8plex); C3(Carbamidomethyl)	1.05618	1	1.10552	1	1.21319	1	39.57	0.0220098	2	1683.82
vEDLEPFYPDR	2	W5EAG8;M7ZP37	N-Term(iTRAQ8plex)							41.99	0.0209866	2	1683.85
vLDIMPTAVHQR	1	W5EAE9	N-Term(iTRAQ8plex)	0.967829	4	0.992885	4	0.994096	4	41.78	0.0557478	4	1683.95
qVSIEEGEGk	1	B4FVJ6	N-Term(iTRAQ8plex); K10(iTRAQ8plex)	0.98522	1	1.01532	1	1.12382	1	50.51	0.00691843	2	1683.93
hSQGEGHPVk	1	W5DYH0	N-Term(iTRAQ8plex); K10(iTRAQ8plex)	0.751458	1	0.739654	1	0.816574	1	19.4	9.17203	3	1683.94
qAQALAGGPLVQAR	2	W5AP51;N1QUF9	N-Term(iTRAQ8plex)							61.05	0.000715821	3	1683.98
tVTVGELTAGk	2	W5H3F9;W5GFX3	N-Term(iTRAQ8plex); K11(iTRAQ8plex)							40.1	0.0826352	2	1684
tAGTTILSAIk	2	Q8RWR5;Q6PQF3	N-Term(iTRAQ8plex); K11(iTRAQ8plex)							52.85	0.00263758	2	1684.04
vLHVNPVIGk	1	T1N9U8	N-Term(iTRAQ8plex); K10(iTRAQ8plex)	1.1266	1	1.03816	1	1.01131	1	37.46	0.0475784	3	1684.07
lVTAEDDGSGSSSR	1	F2DF85	N-Term(iTRAQ8plex)	0.837891	1	0.92004	1	0.93151	1	49.58	0.00244707	2	1684.84
vWEMNNVGk	1	I1HJM2	N-Term(iTRAQ8plex); K9(iTRAQ8plex)	0.959017	2	0.88538	2	0.789629	2	25.65	1.83578	2	1684.93
sGGELESAQAk	2	J3KZ27;M7ZP21	N-Term(iTRAQ8plex); K11(iTRAQ8plex)							31.74	0.45167	2	1684.93
aNLPGAENLVVQR	1	M8A710	N-Term(iTRAQ8plex)	1.09985	2	1.02338	2	1.08431	2	64.54	0.000262967	3	1684.95
dRLPANLVQAQR	2	M0VF49;W8SJN1	N-Term(iTRAQ8plex)							37.85	0.137186	2	1684.97
fLGVDALTLk	1	W5GDC6	N-Term(iTRAQ8plex); K10(iTRAQ8plex)	1.05869	3	0.757999	3	1.02664	3	54.92	0.00140503	2	1685.04
hDLLPLLQk	1	R7WCP0	N-Term(iTRAQ8plex); K9(iTRAQ8plex)	0.939128	2	0.728117	2	0.851248	2	37.18	0.07077	3	1685.05
lLDIVHPAAk	1	M0X0Z3	N-Term(iTRAQ8plex); K10(iTRAQ8plex)	1.03024	3	0.944289	3	0.924324	3	45.28	0.0105415	2	1685.05
eHNSSPGYYDGR	5	W5BMD1;M7YIK5;Q9SAW6;M8BIS3;I1IIT7	N-Term(iTRAQ8plex)							56.11	0.000179516	3	1685.78
mVDVVcGPDAYR	1	M0URK4	N-Term(iTRAQ8plex); C6(Carbamidomethyl)	0.924858	1	0.77844	1	0.769542	1	25.11	0.704046	2	1685.83
dTLDNDEQk	1	W5HDP4	N-Term(iTRAQ8plex); K9(iTRAQ8plex)	0.993767	2	0.767687	2	1.03562	2	54.52	0.00124003	2	1685.87
aTEEAWDGAk	2	Q8S385;A0A0D5BX49	N-Term(iTRAQ8plex); K10(iTRAQ8plex)							58.63	0.000650895	2	1685.89
sVEAISAcLk	1	W5EZ49	N-Term(iTRAQ8plex); C8(Carbamidomethyl); K10(iTRAQ8plex)	0.976933	1	1.00338	1	1.02772	1	30.22	0.866048	2	1685.97
nFMTLPNIk	3	Q9M4V3;M7ZAC1;C0P5X1	N-Term(iTRAQ8plex); K9(iTRAQ8plex)							27.3	1.6864	3	1685.98
aLLEADVSLPVVR	1	M7ZF91	N-Term(iTRAQ8plex)	0.775855	1	0.896618	1	0.818078	1	48.23	0.0116283	2	1686.01
vAASSSPWYGSDR	2	A0A096USS5;F2E9F1	N-Term(iTRAQ8plex)							54.47	0.000824228	2	1686.84
sSTFFcSDk	1	M0Z5U6	N-Term(iTRAQ8plex); C6(Carbamidomethyl); K9(iTRAQ8plex)	1.02241	2	1.08256	2	1.03977	2	24.85	0.922937	2	1686.86
sLGLQVSSTGYDR	1	M8A8Q5	N-Term(iTRAQ8plex)	0.751879	1	0.881625	1	0.78297	1	36.6	0.0959662	2	1686.89
lLPDGTPDVHYR	1	M0VH64	N-Term(iTRAQ8plex)	0.793265	3	0.887104	3	0.891852	3	43.58	0.025437	4	1686.91
eAIDDLTSSk	1	W5BC81	N-Term(iTRAQ8plex); K10(iTRAQ8plex)	1.12838	1	1.13363	1	1.1187	1	43.53	0.029948	2	1686.93
mELMLSQVk	1	Q7X729	N-Term(iTRAQ8plex); K9(iTRAQ8plex)	0.98655	2	0.885164	2	0.974617	2	43.07	0.0405463	2	1686.97
rVEPTAPASSVLR	1	M7Z442	N-Term(iTRAQ8plex)	0.656583	2	0.581551	2	0.689189	2	28.69	1.32557	3	1686.98
aAYALSQNLk	2	M0WDD4;W5F021	N-Term(iTRAQ8plex); K10(iTRAQ8plex)							28.73	1.22982	2	1686.99
aAYPTAFPLk	1	M0YMJ0	N-Term(iTRAQ8plex); K10(iTRAQ8plex)	0.870358	1	0.897463	1	0.84045	1	33.36	0.399547	2	1687
mHDFSSIEDFR	1	W5GMH5	N-Term(iTRAQ8plex)	1.08257	1	0.987752	1	1.13694	1	28.12	0.173056	3	1687.8
aYQEQVMSNSAR	1	A6XMY5	N-Term(iTRAQ8plex)	1.08913	2	1.02689	2	1.02305	2	37.7	0.0363764	2	1687.83
lTYIFDEETPR	1	W5EHB8	N-Term(iTRAQ8plex)	0.94818	1	1.0803	1	1.08571	1	41.75	0.0271181	2	1687.88
nVIALPEPVk	1	W5ACG0	N-Term(iTRAQ8plex); K10(iTRAQ8plex)	0.95546	1	0.959962	1	0.811505	1	28.76	0.721239	3	1688.05
fLENFcGDQVR	1	M8C6L3	N-Term(iTRAQ8plex); C6(Carbamidomethyl)	1.1077	1	1.13765	1	0.872464	1	45.56	0.00506881	2	1688.83
gMGLFFSDNQLR	1	F2CZS1	N-Term(iTRAQ8plex)	0.885081	1	0.899245	1	0.83468	1	45.26	0.0101016	2	1688.87
gFSGQQTNNk	1	A0A0F6QSA7	N-Term(iTRAQ8plex); K10(iTRAQ8plex)	0.893442	1	0.829564	1	1.01574	1	40.84	0.0476764	2	1688.91
lDSINDEFk	1	A0A0D3GVU7	N-Term(iTRAQ8plex); K9(iTRAQ8plex)	0.886888	1	1.08873	1	0.975821	1	34.2	0.254955	2	1688.92
aAAAAGEHkPSA	1	P93608	N-Term(iTRAQ8plex); K9(iTRAQ8plex)	1.15317	1	1.14627	1	1.1917	1	34.29	0.309085	3	1688.95
lTFDEIQSk	1	F2CRK1	N-Term(iTRAQ8plex); K9(iTRAQ8plex)	1.8489	3	2.38052	3	1.44716	3	45.08	0.0270407	2	1688.97
aVLDAFFLGk	1	W5AQ58	N-Term(iTRAQ8plex); K10(iTRAQ8plex)	0.883722	3	0.893624	3	0.856447	3	47.14	0.0143024	2	1689.02
dFVcVENAk	1	W5FCH4	N-Term(iTRAQ8plex); C4(Carbamidomethyl); K9(iTRAQ8plex)	1.2157	2	1.07652	2	1.01891	2	54.63	0.00192974	2	1689.9
hYVFDAAMk	2	M7ZFR9;M8CLL6	N-Term(iTRAQ8plex); K9(iTRAQ8plex)							18.77	9.48423	3	1689.92
eIPHLEEHLLR	1	W5CP46	N-Term(iTRAQ8plex)	0.84403	1	0.741454	1	1.00737	1	31.83	0.5384	4	1689.96
fYDEVALPk	3	W5CE13;A0A077RVA3;M0Z2K1	N-Term(iTRAQ8plex); K9(iTRAQ8plex)							51.33	0.00569861	2	1689.96
aGVAAGMPVVAVSTR	0		N-Term(iTRAQ8plex)							27.43	1.38457	2	1689.97
tFAEETWAk	2	N1QSA4;F2CXA5	N-Term(iTRAQ8plex); K9(iTRAQ8plex)							26.75	1.35253	2	1690.91
tLAPHEYIGMVR	1	F2EBI3	N-Term(iTRAQ8plex)	0.857042	4	0.872389	4	0.945185	4	34.79	0.240009	3	1690.92
eFITGFAVAk	1	M7ZY44	N-Term(iTRAQ8plex); K10(iTRAQ8plex)	0.67376	2	0.727535	2	0.750535	2	74.03	2.70628e-05	2	1690.99
iVPQLIQSGk	1	W5BTY8	N-Term(iTRAQ8plex); K10(iTRAQ8plex)	0.90896	1	0.963785	1	0.936665	1	39.55	0.0576494	2	1691.06
aFDLLHEGGcLR	3	W5H151;M7ZD99;I1IDV1	N-Term(iTRAQ8plex); C10(Carbamidomethyl)							20.9	3.76747	3	1691.88
acEDLIFNHLR	1	M8CAC5	N-Term(iTRAQ8plex); C2(Carbamidomethyl)	1.15011	1	1.11077	1	0.955889	1	36.76	0.107424	3	1691.89
yTSDGEAAAAk	1	F2ELD1	N-Term(iTRAQ8plex); K11(iTRAQ8plex)	1.17767	1	1.11187	1	1.27585	1	53.52	0.00270669	2	1691.9
lLPDAVGTTcGQR	3	W5I774;C5JA75;I1H038	N-Term(iTRAQ8plex); C10(Carbamidomethyl)							36.34	0.148644	3	1691.91
lASIGLENTEANR	5	K3Y7X1;A0A0F7IN65;M7Z4Y9;F2ELD1;J3N6C9	N-Term(iTRAQ8plex)							54.14	0.00270702	3	1691.92
eIDEVILVGGSTR	1	N1QXI7	N-Term(iTRAQ8plex)	0.913165	2	1.03989	2	1.02976	2	47.19	0.0142647	2	1691.94
sIVLDANATSQLR	1	W5E4N7	N-Term(iTRAQ8plex)	0.937478	1	1.03573	1	0.928791	1	31.9	0.477978	2	1691.95
vVLDcATADPDGR	1	W5G1Y0	N-Term(iTRAQ8plex); C5(Carbamidomethyl)	0.936856	2	0.820076	2	0.897557	2	55.09	0.000760262	2	1692.85
eGGAATTALDEVVR	1	N1QTR3	N-Term(iTRAQ8plex)	0.893966	1	0.919542	1	0.962373	1	35.03	0.176654	2	1692.9
dVNPHEFVk	1	M7Y6X6	N-Term(iTRAQ8plex); K9(iTRAQ8plex)	0.793215	1	0.860476	1	0.918436	1	43.09	0.0346066	2	1692.95
qALGYIYEk	1	W5F1G3	N-Term(iTRAQ8plex); K9(iTRAQ8plex)	0.864828	3	0.994401	3	1.07571	3	40.19	0.0639549	2	1692.97
fVLPPGLTLk	2	W5FIQ5;F2EB29	N-Term(iTRAQ8plex); K10(iTRAQ8plex)							41.83	0.0248646	2	1693.08
dALTALGcmEHR	1	M8CY84	N-Term(iTRAQ8plex); C8(Carbamidomethyl); M9(Oxidation)	1.08182	2	1.09022	2	1.02921	2	41.56	0.0122051	3	1693.83
yYDDTALPk	3	W5GAT4;M8BFW3;I1IDE0	N-Term(iTRAQ8plex); K9(iTRAQ8plex)							45.33	0.0195872	2	1693.92
aAVEDVQPEk	2	W5G9C7;R7WFW5	N-Term(iTRAQ8plex); K10(iTRAQ8plex)							40.48	0.0640813	2	1693.95
lPFAAAQIGQAFR	4	F2DUI9;W5HUC2;W5AU16;K3YGI3	N-Term(iTRAQ8plex)							40.89	0.0588135	3	1693.97
vATLQSLSGTGSLR	1	W5GJ93	N-Term(iTRAQ8plex)	0.856919	2	0.875738	2	0.68202	2	30.84	0.588599	2	1693.97
lGESMVQSPEGTR	2	W5I7T2;M8BJF7	N-Term(iTRAQ8plex)							31.82	0.238105	2	1694.86
nLFYYAVESER	1	N1QS33	N-Term(iTRAQ8plex)	0.953719	1	0.981052	1	0.867757	1	43.59	0.0170765	2	1694.87
ncAPAVYTPELR	1	W5GSX4	N-Term(iTRAQ8plex); C2(Carbamidomethyl)	1.16898	1	1.27615	1	1.13631	1	34.57	0.172179	2	1694.88
aLNAMNLEMDLR	1	I1GXN5	N-Term(iTRAQ8plex)	0.999757	1	0.976854	1	0.917661	1	34.28	0.182874	2	1694.88
dVMVDVVMDVLR	1	W5DG20	N-Term(iTRAQ8plex)	1.32965	1	2.20778	1			58.7	0.000898072	3	1694.92
hAFAAGNLASk	1	R7WAI6	N-Term(iTRAQ8plex); K11(iTRAQ8plex)	0.913006	1	0.89616	1	0.928248	1	31.94	0.465663	2	1694.97
nISVVAVcPk	4	F2DCS7;M8BE45;B6TF69;I1HG69	N-Term(iTRAQ8plex); C8(Carbamidomethyl); K10(iTRAQ8plex)							48.24	0.0114718	2	1695
mAVTPLDLVk	1	W5GVS6	N-Term(iTRAQ8plex); K10(iTRAQ8plex)	1.17658	1	0.996562	1	1.12072	1	32.3	0.428619	3	1695.03
lALETIDLAk	1	A0A096RKL2	N-Term(iTRAQ8plex); K10(iTRAQ8plex)	0.924881	1	0.991246	1	0.879182	1	27.49	1.05936	3	1695.05
fALLPLLDGk	1	M7ZRZ0	N-Term(iTRAQ8plex); K10(iTRAQ8plex)	0.921194	1	0.922753	1	0.972408	1	43.72	0.0171037	3	1695.06
eNPGcLFIATNR	2	M8C200;R7WB58	N-Term(iTRAQ8plex); C5(Carbamidomethyl)							52.75	0.00232103	3	1695.88
iDGGDDVFIGDIR	1	T1L8G1	N-Term(iTRAQ8plex)	0.99369	1	0.898138	1	0.93268	1	47.8	0.00751959	2	1695.88
lTSSNcTIAIVGR	1	A0A0C4BK49	N-Term(iTRAQ8plex); C6(Carbamidomethyl)	0.988696	1	1.0348	1	0.721688	1	45.11	0.0179411	2	1695.92
gLYPVETISTVGR	1	W5EZ49	N-Term(iTRAQ8plex)	0.931692	2	1.04253	2	1.04067	2	40.13	0.0700805	2	1695.96
yLEDVIAHk	2	P35267;I1I8W1	N-Term(iTRAQ8plex); K9(iTRAQ8plex)							43.47	0.0366143	3	1695.98
hGLLEEVYk	1	F2CS63	N-Term(iTRAQ8plex); K9(iTRAQ8plex)	1.08028	2	1.01823	2	1.08213	2	27.31	1.44964	2	1695.99
kGVVTLEEGR	2	W5HDP4;W5DSU6	N-Term(iTRAQ8plex); K1(iTRAQ8plex)							26.43	1.85045	3	1696.01
lSGVTAAGQGVk	1	A0A096ULU9	N-Term(iTRAQ8plex); K12(iTRAQ8plex)	0.924555	2	0.88757	2	0.993631	2	70.63	7.17491e-05	2	1696.02
iLMVGLDAAGk	1	C4J8Y5	N-Term(iTRAQ8plex); K11(iTRAQ8plex)	0.865247	3	0.718753	3	0.818658	3	34.49	0.272058	3	1696.03
iLSEANSLLk	2	W5AA07;R7W023	N-Term(iTRAQ8plex); K10(iTRAQ8plex)							42.02	0.0381922	3	1696.05
dAATADDDLcAVR	1	F2DGR3	N-Term(iTRAQ8plex); C10(Carbamidomethyl)	1.00077	1	1.08176	1	1.06939	1	54.03	0.000506662	2	1696.81
aLSVNSTNEcAAR	0		N-Term(iTRAQ8plex); C10(Carbamidomethyl)							30.25	0.309746	2	1696.86
dLNGAADHAPQQR	1	W5BZV1	N-Term(iTRAQ8plex)	1.10207	1	1.06762	1	0.788724	1	40.19	0.0347892	3	1696.86
aVYGTLFEAEHR	1	W5GE85	N-Term(iTRAQ8plex)	0.980012	1	1.07674	1	1.08002	1	36.74	0.102804	3	1696.89
gFVISDWQGIDR	2	Q8RWR5;Q6PQF3	N-Term(iTRAQ8plex)							47.9	0.00929135	3	1696.89
fNEDILSVWNR	0		N-Term(iTRAQ8plex)							16.41	13.1239	2	1696.89
vGDTITHFAk	1	W5GRF9	N-Term(iTRAQ8plex); K10(iTRAQ8plex)	0.974683	3	0.956477	3	0.949947	3	41.72	0.0549788	2	1696.99
dLATGTESTPFVR	1	B3TZE7	N-Term(iTRAQ8plex)	0.875961	3	1.06064	3	0.85452	3	35.89	0.141479	3	1697.9
iIFLETIcNDR	1	M8A1W5	N-Term(iTRAQ8plex); C8(Carbamidomethyl)	1.1798	2	1.09843	2	0.81669	2	39.24	0.0704739	3	1697.91
hTFLLSDEk	2	B2ZGK8;B2ZGL0	N-Term(iTRAQ8plex); K9(iTRAQ8plex)							19.87	8.53263	3	1697.96
aMQLLESGLk	1	W5CN13	N-Term(iTRAQ8plex); K10(iTRAQ8plex)	0.857982	2	0.921062	2	0.896325	2	37.17	0.159336	3	1698
dAVLLVFANk	1	C4J8Y5	N-Term(iTRAQ8plex); K10(iTRAQ8plex)	1.00092	2	0.827552	2	0.833273	2	27.41	1.01406	3	1698.04
cILELLTTk	1	W5CAR8	N-Term(iTRAQ8plex); C1(Carbamidomethyl); K9(iTRAQ8plex)	0.962726	3	0.812718	3	0.773474	3	39.84	0.0689178	2	1699.02
tLAFGIPMIk	1	M7YY67	N-Term(iTRAQ8plex); K10(iTRAQ8plex)	0.684514	1	0.486653	1	0.715701	1	28.27	0.710053	3	1699.04
aQVGPPPALIk	2	Q03387;W5ASI9	N-Term(iTRAQ8plex); K11(iTRAQ8plex)							51.28	0.00209046	2	1699.07
vSEEEAATcEDR	1	W5C7J3	N-Term(iTRAQ8plex); C9(Carbamidomethyl)	1.20049	1	1.03031	1	1.223	1	41.49	0.00300861	2	1699.78
dEAFVIVcETGR	1	M8BF29	N-Term(iTRAQ8plex); C8(Carbamidomethyl)	0.871424	1	0.941094	1	0.938281	1	39.33	0.0379913	2	1699.86
vLDImPTAVHQR	1	W5EAE9	N-Term(iTRAQ8plex); M5(Oxidation)	1.06085	1	0.997499	1	1.02335	1	39.13	0.0916472	3	1699.95
vSGVEIVPDPVER	1	W5BDE7	N-Term(iTRAQ8plex)	1.10675	1	1.40972	1	1.05381	1	54.83	0.00247724	2	1699.95
fNDLNEVIk	2	W5HIV3;Q8LST6	N-Term(iTRAQ8plex); K9(iTRAQ8plex)							44.41	0.0312724	2	1699.98
fSGALDPVTGk	1	W5EJ43	N-Term(iTRAQ8plex); K11(iTRAQ8plex)	1.09681	2	1.16083	2	1.0135	2	36.38	0.195887	2	1699.98
lGSTAIGLMTk	1	W5DR73	N-Term(iTRAQ8plex); K11(iTRAQ8plex)	1.01402	1	0.898484	1	0.98403	1	25.73	1.87057	3	1700.03
fEELcSDLIDR	4	C7ENF7;D3YE92;B6UFB3;N1QXI7	N-Term(iTRAQ8plex); C5(Carbamidomethyl)							19.64	2.68021	3	1700.85
hAVETNILSAADR	2	W5GFL5;M8BHQ1	N-Term(iTRAQ8plex)							66.6	0.000141297	3	1700.92
iGYDNAAAVAk	1	I1H5P4	N-Term(iTRAQ8plex); K11(iTRAQ8plex)	0.969423	1	0.966796	1	0.949398	1	50.08	0.00835173	2	1700.97
aDILDSALLRPGR	3	M8BVC8;M7Z620;M0Y1W3	N-Term(iTRAQ8plex)							29.33	0.963318	3	1701
dASGVLSPFDFSR	1	M0Y2A5	N-Term(iTRAQ8plex)	0.653026	2	0.845113	2	0.827377	2	63.47	0.000145549	2	1701.86
aATAAAEPEASRPR	1	W5DV44	N-Term(iTRAQ8plex)	1.29318	1	1.54935	1	1.21824	1	26.98	1.23626	3	1701.92
vLESLGADPNNIR	2	A0A096UUG6;M0YW98	N-Term(iTRAQ8plex)							28.16	1.13498	3	1701.94
aGVPDLASAQELAR	2	A0A077RU36;T1MQT9	N-Term(iTRAQ8plex)							66.67	0.000163848	3	1701.94
sAEPLLEGLLEAR	2	W5HCN9;M8BQ27	N-Term(iTRAQ8plex)							55.89	0.00214311	3	1701.97
aTLAQLGYEk	2	M8CY84;W5BKM7	N-Term(iTRAQ8plex); K10(iTRAQ8plex)							50.35	0.00691375	2	1702
lLQAVETGQVAIR	1	I1H3D7	N-Term(iTRAQ8plex)	0.908306	1	0.829169	1	0.838674	1	35.77	0.185885	2	1702.01
nPLDLLPPSk	2	M8A775;W5HPZ2	N-Term(iTRAQ8plex); K10(iTRAQ8plex)							37.36	0.120201	2	1702.03
sASAPLLPLPk	1	Q6PQF3	N-Term(iTRAQ8plex); K11(iTRAQ8plex)	1.29583	1	1.6643	1	1.732	1	41.59	0.0352815	2	1702.07
aLGLPLERPk	1	M0Y818	N-Term(iTRAQ8plex); K10(iTRAQ8plex)	1.14825	3	1.06597	3	1.0932	3	32.38	0.259218	2	1702.08
vLGEGDDPSSPIGR	1	M0Z356	N-Term(iTRAQ8plex)	1.03012	1	1.12542	1	1.08889	1	34.91	0.135048	2	1702.88
vAVcSTSNEk	1	W5I3H6	N-Term(iTRAQ8plex); C4(Carbamidomethyl); K10(iTRAQ8plex)	1.21243	1	1.20211	1	1.17984	1	47.3	0.0118103	2	1702.92
qYTLEGQGAk	1	F2DAA1	N-Term(iTRAQ8plex); K10(iTRAQ8plex)	0.703207	1	0.846912	1	0.705144	1	45.44	0.024761	2	1702.95
eVLAGVNPMVITR	0		N-Term(iTRAQ8plex)							13.89	36.4956	2	1702.99
eVLAGVNPVMITR	1	W5EB58	N-Term(iTRAQ8plex)	0.973425	1	0.966713	1	1.00891	1	13.89	36.4956	2	1702.99
lENTITYIk	1	A0A0G2QKG4	N-Term(iTRAQ8plex); K9(iTRAQ8plex)	1.12285	1	0.896405	1	0.897153	1	47.67	0.013976	2	1703.01
yTGTLDAILk	2	M8BWH8;A0A0E0B534	N-Term(iTRAQ8plex); K10(iTRAQ8plex)							37.81	0.124092	2	1703.02
qAEVVPPVQk	2	M8A775;W5HPZ2	N-Term(iTRAQ8plex); K10(iTRAQ8plex)							41.97	0.0458105	2	1703.03
eLGITALHIk	1	R7W0Z8	N-Term(iTRAQ8plex); K10(iTRAQ8plex)	0.939866	2	0.776371	2	0.897465	2	36.01	0.128651	4	1703.07
gVLLVGPPGTGk	3	M8BVC8;M7Z620;M0Y1W3	N-Term(iTRAQ8plex); K12(iTRAQ8plex)							46.18	0.0123712	3	1703.07
aQIMTDGFNScR	1	M8ACQ0	N-Term(iTRAQ8plex); C11(Carbamidomethyl)	1.12127	1	1.17797	1	1.05909	1	29.93	0.124897	3	1703.82
aYQEQVmSNSAR	1	A6XMY5	N-Term(iTRAQ8plex); M7(Oxidation)	1.00856	2	1.1154	2	0.917573	2	50.79	0.00151938	2	1703.83
yGELWDFTVNR	1	W5CH71	N-Term(iTRAQ8plex)	1.00042	1	0.875311	1	1.0283	1	39.67	0.0333395	2	1703.86
vGLTGLTVAEHFR	1	Q41534	N-Term(iTRAQ8plex)	1.01126	4	0.880106	4	0.821137	4	57.22	0.00158697	2	1703.97
dHEVIAGLNk	3	A0A077RX13;W5DGM2;W5CMF5	N-Term(iTRAQ8plex); K10(iTRAQ8plex)							36.43	0.178663	3	1703.98
ePGPLPGISTk	1	M7YAG3	N-Term(iTRAQ8plex); K11(iTRAQ8plex)	0.953359	2	0.839054	2	0.924038	2	54.18	0.00239995	2	1704.02
tGGVAAAPNLPk	1	W5BBF4	N-Term(iTRAQ8plex); K12(iTRAQ8plex)	0.618611	1	0.738707	1	0.664356	1	44.9	0.0212666	2	1704.03
lAVEQVVIPk	1	A0A096UVQ3	N-Term(iTRAQ8plex); K10(iTRAQ8plex)	0.991452	1	0.852254	1	1.0373	1	31.88	0.219692	3	1704.08
aYVEEYTEVAAR	1	M7YG80	N-Term(iTRAQ8plex)	0.680048	1	0.686412	1	0.655273	1	45.51	0.00950422	2	1704.87
lGFEGTQEVQHR	1	M7YRN1	N-Term(iTRAQ8plex)	0.64709	2	0.836618	2	0.768766	2	44.54	0.0168872	2	1704.89
aDDVTHFLDVIR	1	M8A710	N-Term(iTRAQ8plex)	1.14958	2	1.22277	2	1.11972	2	18.96	8.83684	3	1704.93
eAVDDELVEIIR	1	W4ZRA1	N-Term(iTRAQ8plex)	1.06235	1	1.10574	1	1.06083	1	28.94	0.880807	2	1704.92
tFAEALDTTk	1	P12783	N-Term(iTRAQ8plex); K10(iTRAQ8plex)	0.924423	2	0.920561	2	0.971084	2	43.02	0.0392971	2	1704.96
iAVIVGTITDDQR	1	M0UFA2	N-Term(iTRAQ8plex)	0.934591	2	0.741885	2	0.753402	2	62.95	0.000414947	3	1704.98
sVDLSGTPDQINR	2	W5H3M0;M8C5I4	N-Term(iTRAQ8plex)							35.5	0.145922	2	1705.9
lMAGVGAHDDLFR	1	F2DGR3	N-Term(iTRAQ8plex)	1.57978	1	1.88387	1	1.18051	1	41.98	0.033481	3	1705.9
eVTEEEYAk	1	B7SA66	N-Term(iTRAQ8plex); K9(iTRAQ8plex)	1.31772	1	1.29004	1	1.25372	1	42.04	0.0352097	2	1705.9
lASIGLDNTEVNR	2	A0A0E0BW56;W5DK18	N-Term(iTRAQ8plex)							56.81	0.00152501	3	1705.94
mGAILASGILDAGGR	1	M7Z617	N-Term(iTRAQ8plex)	1.06196	1	0.73625	1	0.611166	1	64.63	0.000248638	3	1705.95
vTEVMYDLk	1	M0V459	N-Term(iTRAQ8plex); K9(iTRAQ8plex)	1.07385	1	1.04275	1	1.24186	1	41.9	0.0478817	2	1705.96
vVTGFGYVGAk	1	W5EHB8	N-Term(iTRAQ8plex); K11(iTRAQ8plex)	0.946191	2	0.859437	2	0.853375	2	41.6	0.0459341	2	1706.01
nFPPENEEISAR	1	N1QV10	N-Term(iTRAQ8plex)	1.39174	2	1.70898	2	1.29355	2	38.59	0.0480374	2	1706.87
tYGFLTPDFWR	6	M8BR59;W5DAH4;W5FJP8;M7ZBV9;N1QPR4;F2D448	N-Term(iTRAQ8plex)							16.19	11.2849	3	1706.88
tLAPHEYIGmVR	1	F2EBI3	N-Term(iTRAQ8plex); M10(Oxidation)	0.780204	1	0.806009	1	0.920079	1	18.38	9.82136	3	1706.92
scSASLAPVILER	2	W5BGZ1;F2DDR0	N-Term(iTRAQ8plex); C2(Carbamidomethyl)							29.15	0.870364	2	1706.94
vANVEIYYk	1	M8A710	N-Term(iTRAQ8plex); K9(iTRAQ8plex)	0.97508	2	0.898938	2	0.998962	2	39.36	0.0851759	2	1706.99
eNLIAGWAPk	2	Q84UH6;C9EF64	N-Term(iTRAQ8plex); K10(iTRAQ8plex)							49.58	0.00796964	2	1707
fTILDAPGHk	1	W5C6I8	N-Term(iTRAQ8plex); K10(iTRAQ8plex)	0.896657	1	0.81878	1	0.816494	1	46.77	0.0152734	3	1707
vDLMSAYAQHLR	2	C0PGY0;R7WDW8	N-Term(iTRAQ8plex)							43.31	0.0271456	3	1707.91
dLGMTALVSQVNR	1	R7WF41	N-Term(iTRAQ8plex)	0.916514	1	0.927001	1	0.991214	1	57.88	0.00112837	2	1707.93
wNPVANVDGk	2	B9FXF9;W5B0M1	N-Term(iTRAQ8plex); K10(iTRAQ8plex)							36.45	0.163587	2	1707.96
nYLLEPTDLVAR	1	W5DE02	N-Term(iTRAQ8plex)	0.983044	1	1.04027	1	0.942081	1	31.97	0.43266	2	1707.97
vPSDLLEQAk	1	F2DYJ0	N-Term(iTRAQ8plex); K10(iTRAQ8plex)	0.936654	1	1.00863	1	1.12626	1	43.04	0.0340116	2	1708
iGSVALADLLk	1	W5GJV4	N-Term(iTRAQ8plex); K11(iTRAQ8plex)	0.954811	2	0.800064	2	0.706863	2	42.5	0.0261095	2	1708.08
gYPTEFLVcYR	1	M7YJY0	N-Term(iTRAQ8plex); C9(Carbamidomethyl)	0.85132	1	0.930554	1	0.749862	1	27.89	0.564228	2	1708.86
gEGLGNQFLSNIR	1	W5FU56	N-Term(iTRAQ8plex)	1.0081	2	0.961421	2	0.921067	2	56.93	0.00130786	2	1708.93
fTSFFGPGIk	1	A0A0E0LU58	N-Term(iTRAQ8plex); K10(iTRAQ8plex)	1.26179	2	0.860272	2	0.692517	2	34.83	0.237053	3	1708.99
lSELLGIEVk	6	M7ZR60;H9ZX57;C1JYE1;C1JYE0;C1JYE2;R4RYY8	N-Term(iTRAQ8plex); K10(iTRAQ8plex)							63.85	0.000257376	2	1709.06
iGVIESLLEk	7	M7ZR60;C1JYE1;A0A068CDZ5;H9ZX57;C1JYE0;C1JYE2;R4RYY8	N-Term(iTRAQ8plex); K10(iTRAQ8plex)							46.96	0.0117199	2	1709.06
dQTGSFFGDk	2	M7ZNQ9;N1QUQ1	N-Term(iTRAQ8plex); K10(iTRAQ8plex)							45.46	0.0131499	2	1709.89
eNVADAQATFLAR	3	W5H807;M7YRV7;F2CR16	N-Term(iTRAQ8plex)							67.51	8.462e-05	3	1709.9
aTDLNQGVVYGLR	1	M0V3W4	N-Term(iTRAQ8plex)	0.886521	2	1.09231	2	0.937792	2	44.48	0.0240961	2	1709.95
aWDNLLQNk	1	M0Z2H5	N-Term(iTRAQ8plex); K9(iTRAQ8plex)	1.04139	2	0.904315	2	0.922404	2	39.28	0.0933988	2	1709.97
aDVDAAVEALk	1	K3YGI3	N-Term(iTRAQ8plex); K11(iTRAQ8plex)	0.99103	2	0.969287	2	0.999989	2	33.7	0.351011	2	1709.98
aLLEVVESGGk	2	F2D8B8;F2DAZ1	N-Term(iTRAQ8plex); K11(iTRAQ8plex)							39.37	0.105437	3	1710.02
sLQALEALEk	1	M8A1M7	N-Term(iTRAQ8plex); K10(iTRAQ8plex)	0.778187	1	0.749488	1	1.09239	1	50.44	0.0080113	2	1710.02
sIEEcEADAVAGR	1	F8WTQ7	N-Term(iTRAQ8plex); C5(Carbamidomethyl)	0.734131	1	0.832084	1	0.716502	1	35.87	0.0349797	3	1710.82
tVDSEELTVEER	2	K3Y9M3;R7W5X9	N-Term(iTRAQ8plex)							28.08	0.548945	3	1710.87
eSNFYDAEk	1	M8A710	N-Term(iTRAQ8plex); K9(iTRAQ8plex)	1.07292	1	1.13403	1	1.23331	1	29.72	0.40216	2	1710.88
gLELFVcGDQIR	1	M0WKZ6	N-Term(iTRAQ8plex); C7(Carbamidomethyl)	1.02658	1	1.388	1	1.12217	1	34.45	0.199758	3	1710.92
vLDDDDFVLISR	1	W5B678	N-Term(iTRAQ8plex)	0.803667	1	1.01799	1	1.03743	1	53.16	0.00274208	2	1710.92
gLPMEELWk	1	W5DT48	N-Term(iTRAQ8plex); K9(iTRAQ8plex)	0.893706	1	0.968018	1	1.07581	1	28.56	1.11153	3	1710.97
aSASNSPWYGPDR	1	M8CA60	N-Term(iTRAQ8plex)	0.832138	3	0.829327	3	0.725114	3	39.42	0.0207661	3	1711.83
tGEIAAETPYTVR	3	A0A077RX13;W5DGM2;W5CMF5	N-Term(iTRAQ8plex)							28.11	0.90127	3	1711.92
fDHIDISEk	2	M7ZJZ7;M8C9N3	N-Term(iTRAQ8plex); K9(iTRAQ8plex)							37.01	0.133037	2	1711.94
eGILSAIDTGk	1	R7VZE3	N-Term(iTRAQ8plex); K11(iTRAQ8plex)	0.652781	3	0.713655	3	0.835997	3	41.57	0.062268	2	1712
lEGDSLALSAk	1	M7YV12	N-Term(iTRAQ8plex); K11(iTRAQ8plex)	1.17546	1	1.05841	1	1.21047	1	35.48	0.248313	2	1712.01
fGEIIGILNk	1	W5G8S4	N-Term(iTRAQ8plex); K10(iTRAQ8plex)	1.01104	2	0.872917	2	0.899116	2	34.79	0.153485	3	1712.06
qVSSGSPWYGANR	1	M7Z312	N-Term(iTRAQ8plex)	0.745936	1	0.760351	1	0.814598	1	39.4	0.0288818	2	1712.85
aDALMLSGESAMGR	2	F2E9M5;A0A0A9IFN9	N-Term(iTRAQ8plex)							41.79	0.0188202	2	1712.86
lLAEAGADVGHAER	1	M0W468	N-Term(iTRAQ8plex)	0.805957	2	0.798049	2	0.845516	2	68.75	8.44319e-05	3	1712.92
sLDLIPTDIHER	1	D8L9K9	N-Term(iTRAQ8plex)	1.0569	7	1.07857	7	1.03074	7	53.25	0.00346205	3	1712.95
sNVNALIDMk	1	A0A0E0QA38	N-Term(iTRAQ8plex); K10(iTRAQ8plex)	1.13846	1	1.04315	1	1.07608	1	29.81	0.890781	3	1712.98
gLSLEEIESk	1	A0A0A9BWG7	N-Term(iTRAQ8plex); K10(iTRAQ8plex)	1.08027	1	0.976141	1	0.972509	1	45.51	0.0245465	2	1712.98
vIATGGLHVVGTER	1	I1HF07	N-Term(iTRAQ8plex)	1.03701	1	1.04388	1	0.933004	1	37.15	0.168071	3	1713
vITAGGLHVVGTER	0		N-Term(iTRAQ8plex)							37.15	0.168071	3	1713
lLTGSADQTAk	1	F2CRB4	N-Term(iTRAQ8plex); K11(iTRAQ8plex)	0.872434	1	0.863666	1	0.899358	1	40.57	0.0753081	2	1713
dVPVHDPVVk	2	Q1XHC6;F2E781	N-Term(iTRAQ8plex); K10(iTRAQ8plex)							30.41	0.676657	3	1713.02
eSAEDGEDEESGR	1	V9HXE7	N-Term(iTRAQ8plex)	0.936718	1	0.892769	1	1.02105	1	66.98	1.56349e-06	2	1713.74
gANDFMLDEIER	1	M7ZCY9	N-Term(iTRAQ8plex)	0.893049	1	0.997033	1	1.04515	1	66.03	4.75719e-05	2	1713.84
qVSSGSPWYGADR	1	M7YUK9	N-Term(iTRAQ8plex)	1.16127	2	0.945182	2	0.985586	2	17.36	4.02294	3	1713.84
aHDDPAAQASAEAR	1	W5FIC4	N-Term(iTRAQ8plex)	1.37245	1	1.426	1	1.13828	1	47.36	0.00404865	3	1713.84
yASGTNPVTGVSTR	1	W5GKT7	N-Term(iTRAQ8plex)	1.18712	1	1.18906	1	0.870735	1	44.93	0.0161454	2	1713.9
gSQYGVQLESSVR	1	M7ZT06	N-Term(iTRAQ8plex)	0.843225	1	0.755766	1	1.01615	1	49.13	0.00637902	2	1713.91
aLAESSGDIDk	3	R7W2H4;W5FLJ0;W5F5B3	N-Term(iTRAQ8plex); K11(iTRAQ8plex)							42.76	0.0361283	2	1713.93
gTVIEAcLDk	1	W5HIT4	N-Term(iTRAQ8plex); C7(Carbamidomethyl); K10(iTRAQ8plex)	0.922108	2	0.849973	2	0.912018	2	24.85	2.73133	3	1713.97
qTDALVPPHk	1	W5EJ14	N-Term(iTRAQ8plex); K10(iTRAQ8plex)	0.956842	2	1.04986	2	0.903806	2	35.9	0.217121	2	1714.01
vLNTGSPITVPVGR	1	Q41534	N-Term(iTRAQ8plex)	0.941297	4	1.01388	4	0.899558	4	57.45	0.00136993	2	1714.01
cEEIcMSGGLVR	1	A0A0D9VZ62	N-Term(iTRAQ8plex); C1(Carbamidomethyl); C5(Carbamidomethyl)	0.777631	1	0.850558	1	0.830913	1	34.76	0.0461356	2	1714.82
aEVADVSEAVHQR	1	F2E9M5	N-Term(iTRAQ8plex)	1.09361	1	1.01282	1	0.947018	1	67.57	8.41501e-05	3	1714.9
aVDALWLEHSGGR	1	T1MN84	N-Term(iTRAQ8plex)	0.838301	2	0.905256	2	1.09155	2	52.1	0.00356114	2	1714.92
lAEDVELEHISR	1	W5EMB1	N-Term(iTRAQ8plex)	0.93568	2	0.844026	2	0.901015	2	29.99	0.59126	3	1714.92
dYADILEFLVGR	1	M8AW00	N-Term(iTRAQ8plex)	0.766333	2	0.740632	2	0.693294	1	45.55	0.018068	3	1714.93
lNFDALNGDk	2	W5DYH0;M8BDX3	N-Term(iTRAQ8plex); K10(iTRAQ8plex)							30.2	0.761989	3	1714.95
iVQGDVPQALTNR	2	M8CQ07;F2DQ38	N-Term(iTRAQ8plex)							24.21	3.17164	3	1714.97
vVGcScVVVk	2	M0VTY9;K3ZXX1	N-Term(iTRAQ8plex); C4(Carbamidomethyl); C6(Carbamidomethyl); K10(iTRAQ8plex)							52.14	0.00521531	2	1714.98
eALSGFELLk	1	W5FEY2	N-Term(iTRAQ8plex); K10(iTRAQ8plex)	1.00931	2	0.964504	2	1.00708	2	37.9	0.121174	3	1715.02
nILVLGPVPGk	2	W5E353;A0A059Q9X4	N-Term(iTRAQ8plex); K11(iTRAQ8plex)							47.17	0.0106208	3	1715.1
wNVQAEIVHcR	1	F2CQY2	N-Term(iTRAQ8plex); C10(Carbamidomethyl)	0.994678	2	1.00777	2	1.10854	2	34.82	0.151324	2	1715.9
aVSGVILQAPVSDR	1	M0VQY7	N-Term(iTRAQ8plex)	0.987493	1	1.06728	1	1.10294	1	36.74	0.17181	3	1715.99
iESILVSLPLTAR	1	W5AXT4	N-Term(iTRAQ8plex)	0.874808	3	0.974988	3	0.656897	3	39.67	0.0640355	3	1716.05
gGHELSLSTGNAGGR	2	W5HN42;A0A0A7DPH2	N-Term(iTRAQ8plex)							63.18	0.000193009	2	1716.89
mQSSLSDVNk	1	Q8VX48	N-Term(iTRAQ8plex); K10(iTRAQ8plex)	1.1584	2	1.14669	2	1.09702	2	52.8	0.00375211	2	1716.94
lPAAGPPSPAEHLR	1	I1ITX3	N-Term(iTRAQ8plex)	1.00743	2	1.06788	2	0.996344	2	44.17	0.0328291	2	1716.97
lNAQGSAVTPVTVR	1	W5BVD0	N-Term(iTRAQ8plex)	1.07223	1	1.20128	1	1.06326	1	46.45	0.0199232	2	1716.99
eMTVVLSTTk	1	F2CZ65	N-Term(iTRAQ8plex); K10(iTRAQ8plex)	0.937307	4	0.948458	4	0.981574	4	28.19	1.23715	3	1717
dVcGGGTGHAEVVR	1	A0A0C5B2M8	N-Term(iTRAQ8plex); C3(Carbamidomethyl)	0.908173	1	1.0203	1	0.633402	1	56.34	0.000584865	3	1717.86
vVEPTPGVPLHLR	1	M8ANB9	N-Term(iTRAQ8plex)	1.0478	2	1.03259	2	0.901846	2	24.8	2.16013	3	1718.02
dIDSFTQQFASR	1	W5AZ35	N-Term(iTRAQ8plex)	0.968379	1	0.963656	1	1.15874	1	34.45	0.0979677	2	1718.86
yDDLLDTFWAR	1	A0A0C5B1N2	N-Term(iTRAQ8plex)	1.07449	3	1.03421	3	0.974252	3	42.57	0.0160638	2	1718.87
ePVGAEAAFGPDVR	1	W5IBL2	N-Term(iTRAQ8plex)	1.10311	1	1.02449	1	1.02909	1	38.28	0.075545	2	1718.9
gLEGGPVTTEDALR	3	A0A077RU36;R7W6D1;T1MQT9	N-Term(iTRAQ8plex)							64.46	0.000215288	3	1718.92
lAASTASTEVPPDR	1	W5EB84	N-Term(iTRAQ8plex)	1.10175	1	1.15094	1	1.07254	1	48.18	0.00961214	2	1718.92
eVAGFAPYEk	1	A0A0A9QPU7	N-Term(iTRAQ8plex); K10(iTRAQ8plex)	1.30592	3	1.5355	3	1.27526	3	32.48	0.455396	2	1718.96
aAAATGEHkPSA	1	T1VYS7	N-Term(iTRAQ8plex); K9(iTRAQ8plex)	1.13018	2	1.06448	2	1.2028	2	42.04	0.0504389	3	1718.96
sDTTLVEAFk	1	W5DL52	N-Term(iTRAQ8plex); K10(iTRAQ8plex)	0.935655	1	0.814066	1	0.864313	1	44.19	0.0316189	2	1718.97
lHEVEGWIk	1	W5E6D1	N-Term(iTRAQ8plex); K9(iTRAQ8plex)	1.05057	2	0.967778	2	0.991391	2	14.56	27.0263	3	1719
aQImTDGFNScR	1	M8ACQ0	N-Term(iTRAQ8plex); M4(Oxidation); C11(Carbamidomethyl)	1.24554	1	1.47617	1	1.21564	1	41.12	0.00763795	2	1719.81
aNNDNSDAVGAPDR	1	M0XRD2	N-Term(iTRAQ8plex)	1.25204	1	1.01164	1	1.2635	1	73.92	4.79108e-06	2	1719.82
nLEAYYDAWDR	1	W5CCX6	N-Term(iTRAQ8plex)	1.225	1	1.08839	1	1.09224	1	48.06	0.00212823	2	1719.83
dTSGVLSPYSFSR	1	F2D488	N-Term(iTRAQ8plex)	0.814535	1	1.10883	1	0.676573	1	20.1	4.01547	2	1719.89
rDDADVIDMLPR	1	W5HNA0	N-Term(iTRAQ8plex)	1.14136	1	1.05985	1	0.892619	1	17.82	8.50347	3	1719.9
vTVTSDGAFSk	2	W5BNJ7;M8AWE2	N-Term(iTRAQ8plex); K11(iTRAQ8plex)							49.19	0.00984936	3	1719.97
tVVVSTAHGLk	4	N1R3N8;I1HQL5;R7WF41;A0A0A9PFG0	N-Term(iTRAQ8plex); K11(iTRAQ8plex)							37.82	0.0992581	2	1720.06
aIINDVLILk	1	M0Z798	N-Term(iTRAQ8plex); K10(iTRAQ8plex)	1.12638	2	0.936121	2	0.972681	2	51.91	0.00170351	2	1720.11
iVGNEHYETAQR	12	A0A075VYR7;A9L9W7;A9L9Z4;V5N3T8;B3SHD1;A9L9Y9;A0A0F6NQY1;A9L9T1;A0A0F6NQZ9;A9L9W8;A9L9U8;A9L9V1	N-Term(iTRAQ8plex)							61.78	0.000319957	3	1720.89
dxFMSADEAk	1	P24064	N-Term(iTRAQ8plex); X2(V); K10(iTRAQ8plex)	0.802675	2	0.848067	2	0.987442	2	61.9	0.000325991	2	1720.89
nSSGDLMSSSk	3	W5D5R6;A0A096UP27;S6AWC2	N-Term(iTRAQ8plex); K11(iTRAQ8plex)							43.29	0.0242681	2	1720.9
aVVFDTGMHGLGGR	1	W5G281	N-Term(iTRAQ8plex)	0.818913	1	0.872782	1	0.711369	1	33.12	0.2932	2	1720.91
vEANVGAPQVNYR	2	J3LZY6;W5AUA8	N-Term(iTRAQ8plex)							54.2	0.00266019	3	1720.93
qSNILEDLDTLR	1	W4ZSD1	N-Term(iTRAQ8plex)	1.07261	1	1.01504	1	1.17665	1	33.51	0.305631	2	1720.93
fQQSIAPGGLAGDR	1	A0A077RZZ9	N-Term(iTRAQ8plex)	0.973415	1	1.11942	1	0.759267	1	29.34	0.812676	3	1720.93
iAQLPVSEAYLGR	3	P12112;Q8S7T5;G9HXQ7	N-Term(iTRAQ8plex)							44.45	0.0271399	2	1720.99
vDAPDLAAcGSDAR	1	N1QSS8	N-Term(iTRAQ8plex); C9(Carbamidomethyl)	1.03888	1	1.40527	1	1.07267	1	56.35	0.000440653	2	1721.84
iVGDEHYETAQR	1	Q8M8Y1	N-Term(iTRAQ8plex)	1.01571	1	0.95787	1	0.815321	1	31.45	0.230061	2	1721.87
tIFSMDSFVNTR	1	W5I663	N-Term(iTRAQ8plex)	0.940417	3	0.98878	3	0.776294	3	41.63	0.0244974	2	1721.88
dLEPVLYMNPLN	1	A0A075BBR0	N-Term(iTRAQ8plex)	1.1431	2	0.9541	2	1.10913	2	56.92	0.00103386	2	1721.91
vADALAALScEAAR	1	W5ALZ8	N-Term(iTRAQ8plex); C10(Carbamidomethyl)	0.891909	1	0.996462	1	0.863321	1	66.35	0.000127607	3	1721.92
eVDEVLLVGGMTR	1	W5DCU4	N-Term(iTRAQ8plex)	0.71127	1	0.669619	1	0.664579	1	37.98	0.106734	3	1721.94
eGLLQLPTDk	1	M0YH83	N-Term(iTRAQ8plex); K10(iTRAQ8plex)	1.25033	3	1.07123	3	1.25	3	34.36	0.235399	3	1722.02
qGALANELLGk	1	N1QPI5	N-Term(iTRAQ8plex); K11(iTRAQ8plex)	0.91479	2	0.975739	2	0.992216	2	51.47	0.00488768	2	1722.03
lSGVTAPGQGVk	1	M0YVB7	N-Term(iTRAQ8plex); K12(iTRAQ8plex)	0.986237	2	0.991157	2	0.979829	2	41.26	0.0512234	2	1722.03
lGNGNILVWk	2	A0A096UKR2;T1L8G1	N-Term(iTRAQ8plex); K10(iTRAQ8plex)							23.69	2.93971	3	1722.05
eMYNEWPFFR	1	F2CYX9	N-Term(iTRAQ8plex)	1.18903	2	1.05897	2	1.01083	2	23.69	0.557542	3	1722.82
aLDMNTAEDAIVR	1	M8AMX9	N-Term(iTRAQ8plex)	1.02179	4	1.06905	4	1.10085	4	60.55	0.000417089	3	1722.9
eAGALLSYDPNLR	1	A0A077S6B3	N-Term(iTRAQ8plex)	0.845859	1	1.02832	1	0.954339	1	29.13	0.730086	3	1722.93
tIAGNLEGLVk	3	W5H4T3;W5DH65;W5GF36	N-Term(iTRAQ8plex); K11(iTRAQ8plex)							66.46	0.000158319	2	1723.06
gSGASPPGAccSGVR	1	W5DG81	N-Term(iTRAQ8plex); C10(Carbamidomethyl); C11(Carbamidomethyl)	0.887671	3	0.9009	3	0.774411	3	61.26	6.90186e-05	2	1723.81
eYLTFFcLGNR	3	W5D4Q6;N1QSW5;W5CN49	N-Term(iTRAQ8plex); C7(Carbamidomethyl)							34.96	0.118725	2	1723.88
vMAcIGELLEER	2	M0WDD4;W5F021	N-Term(iTRAQ8plex); C4(Carbamidomethyl)							45.94	0.0131926	2	1723.9
tLSEAGDIESLER	1	W5C1X2	N-Term(iTRAQ8plex)	0.799838	1	1.09697	1	1.20097	1	51.45	0.00355744	2	1723.9
lGLPFVMGTTGGNR	2	I1HZZ5;W5AN26	N-Term(iTRAQ8plex)							25.58	1.79367	3	1723.94
iGSFxTSFGAk	1	W4ZNR3	N-Term(iTRAQ8plex); X5(T); K11(iTRAQ8plex)	1.1512	2	1.12955	2	0.834796	2	39.58	0.0761164	2	1723.98
aMLADALPDAk	1	M8ANB9	N-Term(iTRAQ8plex); K11(iTRAQ8plex)	1.00121	1	1.11386	1	1.02171	1	54.04	0.00287678	2	1723.99
fTLDAANHVk	1	M0WID2	N-Term(iTRAQ8plex); K10(iTRAQ8plex)	1.13488	1	1.0737	1	1.26142	1	35.59	0.198237	2	1723.99
vNQAIYLLTTGAR	1	W5CKV1	N-Term(iTRAQ8plex)	0.576837	2	0.44798	2	0.406688	2	56.86	0.00156505	2	1723.99
vGIDEVASVVk	1	F2DUI9	N-Term(iTRAQ8plex); K11(iTRAQ8plex)	0.835259	2	0.881527	2	0.955391	2	64.07	0.000294805	2	1724.04
nPEAPIIGLVLQR	1	W5BPL2	N-Term(iTRAQ8plex)	0.967005	1	0.908373	1	0.720936	1	34.71	0.264434	3	1724.03
gDILAVAVTEk	3	W5GWY5;M7ZYF8;W5GLA4	N-Term(iTRAQ8plex); K11(iTRAQ8plex)							65.35	0.000220018	2	1724.04
nPGHIQAALTENR	1	M0WAY3	N-Term(iTRAQ8plex)	0.905604	2	0.945441	2	0.842252	2	66.85	0.000126628	2	1724.93
eEIAQVENGk	2	A0A077S2R7;M0VRL8	N-Term(iTRAQ8plex); K10(iTRAQ8plex)							42.44	0.0414281	2	1724.96
gLDGSLENAIk	2	M8CY84;W5BKM7	N-Term(iTRAQ8plex); K11(iTRAQ8plex)							54.71	0.00279563	3	1725
nIIVATGSDVk	1	W4ZUZ6	N-Term(iTRAQ8plex); K11(iTRAQ8plex)	0.999518	2	1.09993	2	1.09791	2	50.67	0.00692401	2	1725.03
eVVDALMLVk	1	W5AZR9	N-Term(iTRAQ8plex); K10(iTRAQ8plex)	0.92973	1	0.854608	1	0.89246	1	35.25	0.214694	3	1725.04
eTVVSLLDLk	1	M0VW05	N-Term(iTRAQ8plex); K10(iTRAQ8plex)	1.29337	2	1.27548	2	1.00166	2	31.4	0.407133	3	1725.06
gLTDLLLIMk	1	J3RTV2	N-Term(iTRAQ8plex); K10(iTRAQ8plex)	1.65966	2	1.28232	2	1.65732	2	35.03	0.130567	3	1725.07
dDENVNSQPFxR	1	P51994	N-Term(iTRAQ8plex); X11(T)	1.18391	2	1.13489	2	1.09385	2	33.38	0.066974	2	1725.83
iIAVcADDPEYR	1	M8AD54	N-Term(iTRAQ8plex); C5(Carbamidomethyl)	1.13489	2	1.14101	2	1.02535	2	38.06	0.0554605	3	1725.87
hDEFEISEFLR	1	M8AS47	N-Term(iTRAQ8plex)	1.11522	1	0.963075	1	0.980271	1	44.09	0.0131937	3	1725.87
nDcPHIVVGTPGR	1	W4ZTA4	N-Term(iTRAQ8plex); C3(Carbamidomethyl)	0.98741	2	1.09107	2	0.889514	2	52.05	0.00276252	2	1725.9
dGPVTFEQPk	1	M7ZAC1	N-Term(iTRAQ8plex); K10(iTRAQ8plex)	1.06273	3	1.21659	3	1.21029	3	38.46	0.099429	2	1725.96
eLSEIAEQAk	1	M0Z2H5	N-Term(iTRAQ8plex); K10(iTRAQ8plex)	1.13629	2	1.15705	2	1.08091	2	40.19	0.0804234	2	1725.98
lPIHHIPGPEGVR	1	A0A0C4BIT2	N-Term(iTRAQ8plex)	1.14848	1	0.922748	1	0.854429	1	30.39	0.799346	4	1726.01
sLILSGLAESk	1	M8CD05	N-Term(iTRAQ8plex); K11(iTRAQ8plex)	1.12808	1	1.10466	1	1.11507	1	47.33	0.0108996	2	1726.06
lGFGVVDAVIk	1	W5GL37	N-Term(iTRAQ8plex); K11(iTRAQ8plex)	0.851629	2	0.92651	2	1.01013	2	70.85	4.12231e-05	2	1726.07
lLPLTTANFk	2	W5I2R0;W5HBX9	N-Term(iTRAQ8plex); K10(iTRAQ8plex)							50.13	0.00463516	2	1726.07
gNMQLFSVDQQR	1	M8A710	N-Term(iTRAQ8plex)	0.632046	1	0.713006	1	0.614171	1	47.67	0.00625524	2	1726.88
vFHAEPAVLHFR	1	W5GVC1	N-Term(iTRAQ8plex)	0.964028	1	0.920083	1	0.849413	1	56.64	0.00162101	4	1726.97
eLATDIESLk	1	M7Z647	N-Term(iTRAQ8plex); K10(iTRAQ8plex)	1.25674	1	1.11028	1	1.10278	1	30.67	0.707699	3	1727
aGQVLANRPDIIR	1	M0Y5Q9	N-Term(iTRAQ8plex)	1.57605	1	1.40136	1	1.6088	1	33.22	0.368162	2	1727.02
vMLGGSGVAVTk	1	W5ATB2	N-Term(iTRAQ8plex); K12(iTRAQ8plex)	1.06834	4	0.938458	4	0.999227	4	62.09	0.000419819	2	1727.04
yVDAVLTIPk	1	M8C7V8	N-Term(iTRAQ8plex); K10(iTRAQ8plex)	0.798763	3	0.849251	3	0.979258	3	37.41	0.0903128	2	1727.05
lLADDLFLAk	1	R7WG68	N-Term(iTRAQ8plex); K10(iTRAQ8plex)	0.990459	1	1.04763	1	1.0976	1	38.94	0.0644219	3	1727.05
gHLVEIILPk	1	M0W520	N-Term(iTRAQ8plex); K10(iTRAQ8plex)	1.08236	1	0.993312	1	1.00314	1	18.22	3.07499	3	1727.1
eLAEDGYSGVEVR	1	M7YMD7	N-Term(iTRAQ8plex)	0.912932	4	0.90481	4	0.939961	4	57.1	0.000617613	3	1727.87
qVASSSPWYGADR	1	M0X0F4	N-Term(iTRAQ8plex)	0.829833	1	0.75235	1	0.886758	1	29.93	0.303096	2	1727.87
fAAGGPAAGLEcFR	1	M8BLM7	N-Term(iTRAQ8plex); C12(Carbamidomethyl)	1.05316	2	1.1009	2	0.90727	2	45.82	0.00890051	2	1727.88
yASGTNPITGVSTR	1	F2D4T4	N-Term(iTRAQ8plex)	1.12289	2	1.05115	2	0.862177	2	52.14	0.00343258	2	1727.92
fINLNNQEk	1	M0V5H1	N-Term(iTRAQ8plex); K9(iTRAQ8plex)	1.09333	1	0.986658	1	1.12159	1	43.29	0.039528	2	1727.98
vFLVDGADRk	1	W5G736	N-Term(iTRAQ8plex); K10(iTRAQ8plex)	0.976552	2	1.1363	2	1.01238	2	48.01	0.0131418	2	1728.02
vFFDMTVGGAPAGR	3	Q93XQ6;M0WCQ8;C5XT06	N-Term(iTRAQ8plex)							44.12	0.0156762	2	1728.89
nVADcVLSDk	1	W5HR23	N-Term(iTRAQ8plex); C5(Carbamidomethyl); K10(iTRAQ8plex)	0.897386	2	0.912518	2	1.04108	2	48.59	0.00921732	2	1728.94
sTTTGHLIYk	5	A0A0D9Z2R9;Q9M7E3;M7ZWP2;M0Y9X7;Q9FYV3	N-Term(iTRAQ8plex); K10(iTRAQ8plex)							34.71	0.289316	2	1729
vQRPGIEPIIFR	1	M0Y5Q9	N-Term(iTRAQ8plex)	1.29405	1	0.884229	1	0.826198	1	27	1.17681	3	1729.05
nILVIGPIPGk	1	A0A0F6NH93	N-Term(iTRAQ8plex); K11(iTRAQ8plex)	0.443732	2	0.461932	2	0.467625	2	24.38	1.24819	3	1729.11
mGDSSVEVTEESR	2	W5H3A8;A0A096UUF6	N-Term(iTRAQ8plex)							55.68	0.000227538	2	1729.81
eGLHVAcENALGR	1	P93594	N-Term(iTRAQ8plex); C7(Carbamidomethyl)	0.802785	1	1.19543	1	1.17319	1	40.29	0.0424768	2	1729.9
gTSGQLGHGEIVDR	1	M8AQ94	N-Term(iTRAQ8plex)	1.26518	1	1.56048	1	1.03174	1	13.76	22.5804	3	1729.91
dVADcVLSDk	1	F2DW94	N-Term(iTRAQ8plex); C5(Carbamidomethyl); K10(iTRAQ8plex)	1.04214	1	1.06326	1	1.10522	1	37.96	0.0858003	2	1729.91
aGVPDLVSAQELAR	1	R7W6D1	N-Term(iTRAQ8plex)	0.766055	2	0.969257	2	0.77772	2	67.37	0.000147226	3	1729.97
iGLPHTVPck	4	N1QPR4;W5FJP8;M7ZBV9;F2D448	N-Term(iTRAQ8plex); C9(Carbamidomethyl); K10(iTRAQ8plex)							12.44	41.1972	4	1730.02
qPGPLPGINTk	1	M8B1Z5	N-Term(iTRAQ8plex); K11(iTRAQ8plex)	0.913097	2	0.932268	2	0.971387	2	27.56	1.15484	3	1730.04
sITSGFGVLLk	1	W5GVS6	N-Term(iTRAQ8plex); K11(iTRAQ8plex)	0.920474	1	0.645921	1	0.746037	1	36.54	0.121102	3	1730.07
eTcSIAFSLSGVR	1	W5EB84	N-Term(iTRAQ8plex); C3(Carbamidomethyl)	0.732548	2	0.784779	2	0.786975	2	29.94	0.455145	3	1730.9
cGHTAVALVGGATGR	2	W4ZUH6;A0A0E0JJ93	N-Term(iTRAQ8plex); C1(Carbamidomethyl)							76.1	1.50547e-05	2	1730.93
lEGDDLDAFk	1	M7YF70	N-Term(iTRAQ8plex); K10(iTRAQ8plex)	0.957052	2	0.95252	2	1.11325	2	49.91	0.00692758	2	1730.94
sTVHDVVIVGGSTR	4	F2D884;A0A0D3FQQ8;M8AVT1;M0WQY8	N-Term(iTRAQ8plex)							62.5	0.000443294	2	1730.97
sSIHDVVLVGGSTR	0		N-Term(iTRAQ8plex)							29.59	0.869533	3	1730.97
fcNWITSTENR	1	I1IY24	N-Term(iTRAQ8plex); C2(Carbamidomethyl)	1.0126	2	0.820504	2	0.796489	2	45.24	0.00538907	2	1731.84
fSENVLDATk	2	W5G9C7;R7WFW5	N-Term(iTRAQ8plex); K10(iTRAQ8plex)							43.84	0.0339525	2	1731.97
nVEHLLAVFETR	1	M0UZH0	N-Term(iTRAQ8plex)	0.945993	1	0.921423	1	1.00212	1	20.39	7.48796	3	1731.97
aEELIHVGQk	2	I0JTW5;W5CIP0	N-Term(iTRAQ8plex); K10(iTRAQ8plex)							37.6	0.126321	2	1732.02
mDYMDFVQSHR	3	A5GZ74;W5F0F9;W5F9H2	N-Term(iTRAQ8plex)							47.02	0.00157994	3	1732.81
eSFTTLSTEEER	1	W5G3Q1	N-Term(iTRAQ8plex)	0.921165	1	1.15198	1	1.09177	1	44.98	0.00601223	2	1732.85
fFPSEFGLDVDR	1	M7Z7R6	N-Term(iTRAQ8plex)	0.867702	1	1.00596	1	1.06762	1	46.46	0.00739965	2	1732.88
yDDLLETFWAR	1	A0A0C5B4U4	N-Term(iTRAQ8plex)	1.0173	1	1.12212	1	0.966819	1	29.78	0.353038	2	1732.88
lIFGNTADHGDLR	1	M8C1Z2	N-Term(iTRAQ8plex)	1.08871	2	1.12194	2	0.96379	2	60.46	0.000625511	3	1732.93
dGIDWLDYk	1	M8B795	N-Term(iTRAQ8plex); K9(iTRAQ8plex)	1.21032	2	1.09678	2	1.14369	2	36.07	0.176073	2	1732.93
dIELVMTQAGVPR	1	I1HK18	N-Term(iTRAQ8plex)	0.798468	2	0.794555	2	0.750161	2	58.31	0.00126719	3	1732.96
lASINVENVEANR	1	M7YRV7	N-Term(iTRAQ8plex)	1.46669	3	1.33324	3	1.26644	3	63.18	0.00040114	2	1732.95
lTAPADQILPAYR	1	W4ZWP5	N-Term(iTRAQ8plex)	0.858416	1	0.990007	1	0.845085	1	48.4	0.0134303	2	1732.98
dVESILTGYk	1	W5HB66	N-Term(iTRAQ8plex); K10(iTRAQ8plex)	0.925644	2	0.861841	2	0.999462	2	36.07	0.22882	2	1732.99
fLVDGFEVAk	1	M0YNE8	N-Term(iTRAQ8plex); K10(iTRAQ8plex)	0.83576	2	0.798211	2	1.06641	2	46.26	0.0203871	2	1733
iALDLLEPIk	1	W5HG39	N-Term(iTRAQ8plex); K10(iTRAQ8plex)	1.12744	4	1.14472	4	1.16256	4	48.23	0.00665366	2	1733.1
gEYDESGPAIVHR	1	F2DE91	N-Term(iTRAQ8plex)	0.740625	1	0.903178	1	0.871532	1	69.29	3.32674e-05	3	1733.87
rDDAEVIDMLPR	1	F2D8F5	N-Term(iTRAQ8plex)	0.983298	1	0.894184	1	0.895037	1	22.14	3.28565	3	1733.91
iEDVTPVPTDSTR	1	R7W0Z8	N-Term(iTRAQ8plex)	0.864296	3	0.845611	3	0.787484	3	30.15	0.604072	3	1733.92
qLVADQDTIGDVR	1	M0V3M9	N-Term(iTRAQ8plex)	0.787115	1	0.923238	1	0.983692	1	39.78	0.0686984	2	1733.93
vYGDIIPPTLADR	1	W5GPH0	N-Term(iTRAQ8plex)	0.969782	1	0.981774	1	0.921563	1	31.43	0.5793	2	1733.97
qDIVVVEVPk	1	O81534	N-Term(iTRAQ8plex); K10(iTRAQ8plex)	0.587887	1	0.58575	1	0.954227	1	64.27	0.000220856	2	1734.06
aDMWLGNLLLER	1	W5GIK1	N-Term(iTRAQ8plex)	1.10531	1	0.867754	1	0.929842	1	44.31	0.0266056	2	1734.95
aFGGQSLDFGk	1	W5EUP2	N-Term(iTRAQ8plex); K11(iTRAQ8plex)	0.958638	2	0.943058	2	0.976326	2	28.82	0.965123	2	1734.96
gENLIDMEPEER	1	A0A096UQM6	N-Term(iTRAQ8plex)	1.01271	1	0.996968	1	1.03989	1	63.43	7.03156e-05	2	1735.84
vVAEDAFDcLHR	3	M8CG01;W4ZXN2;M7YSB4	N-Term(iTRAQ8plex); C9(Carbamidomethyl)							53.28	0.00132604	2	1735.87
lDSIGLENTEANR	1	W5FL09	N-Term(iTRAQ8plex)	1.10355	7	1.13515	7	1.08041	7	70.18	5.05844e-05	3	1735.91
dLGMTVLVSQVNR	2	N1R3N8;I1HQL5	N-Term(iTRAQ8plex)							54.05	0.00284438	3	1735.97
fLADGAAAYTk	1	W5D7Q4	N-Term(iTRAQ8plex); K11(iTRAQ8plex)	1.26181	1	1.3213	1	0.946223	1	32.63	0.390708	3	1735.98
aPWVAEDLVk	1	W5E8F3	N-Term(iTRAQ8plex); K10(iTRAQ8plex)	0.87308	2	0.876963	2	1.0661	2	19.11	8.95847	3	1736.02
dAGVLISYDPNLR	1	W5HWH6	N-Term(iTRAQ8plex)	1.00896	1	0.970525	1	0.993847	1	34.39	0.249045	2	1736.94
hNELFELVk	1	M7YE10	N-Term(iTRAQ8plex); K9(iTRAQ8plex)	0.920787	1	0.826891	1	0.945355	1	30.47	0.654674	3	1737.01
aQALVEALEGk	1	W4ZXF2	N-Term(iTRAQ8plex); K11(iTRAQ8plex)	1.12128	1	1.01608	1	1.14278	1	40.11	0.0749426	3	1737.03
fASVLAPAPAGk	1	W5AFC7	N-Term(iTRAQ8plex); K12(iTRAQ8plex)	0.908883	1	0.833618	1	0.840132	1	38.56	0.104487	2	1737.05
lVQETGLQLk	1	P56664	N-Term(iTRAQ8plex); K10(iTRAQ8plex)	1.06556	1	0.900404	1	1.04454	1	55.48	0.00202544	2	1737.07
fVQAGSEVSxLLGR	14	A0A075VYR7;A9L9W7;A9L9Z4;V5N3T8;B3SHD1;A9L9Y9;A0A0F6NQY1;A9L9T1;A0A0F6NQZ9;A9L9W8;W5FU37;Q8M8Y1;A9L9U8;A9L9V1	N-Term(iTRAQ8plex); X10(A)							88.86	9.34237e-07	3	1737.98
aNGEQPVTWk	2	J3L8Q1;W5GCG0	N-Term(iTRAQ8plex); K10(iTRAQ8plex)							48.87	0.00841545	2	1737.96
sPELLVTNEk	1	M7Y5X3	N-Term(iTRAQ8plex); K10(iTRAQ8plex)	1.25376	2	1.1252	2	1.1769	2	50.04	0.0080728	2	1738.01
gIAGDLVEEVk	1	W5F689	N-Term(iTRAQ8plex); K11(iTRAQ8plex)	1.04462	2	1.04766	2	1.22717	2	59.05	0.000977193	2	1738.02
tMDLLAQIPk	1	M7ZRZ0	N-Term(iTRAQ8plex); K10(iTRAQ8plex)	0.970672	1	0.9689	1	0.994915	1	33.94	0.330303	2	1738.03
aVAQGcLVALk	1	W5A711	N-Term(iTRAQ8plex); C6(Carbamidomethyl); K11(iTRAQ8plex)	1.25758	2	1.24747	2	1.2319	2	67.18	0.000156768	2	1738.05
vLVTPTSDLGk	1	M0ZCR3	N-Term(iTRAQ8plex); K11(iTRAQ8plex)	0.928412	1	1.02636	1	1.05188	1	52.1	0.00462508	2	1738.05
aLDmNTAEDAIVR	1	M8AMX9	N-Term(iTRAQ8plex); M4(Oxidation)	0.797024	1	0.768252	1	0.901479	1	33.12	0.181336	3	1738.89
dAIATYPDLSNVR	1	W5BDU7	N-Term(iTRAQ8plex)	1.20121	3	1.24147	3	1.22379	3	45.59	0.0148284	2	1738.93
dVELVMTQASVSR	0		N-Term(iTRAQ8plex)							58.25	0.000824501	3	1738.93
dIDLVMTQASVSR	2	W5E3X5;M7Z6V7	N-Term(iTRAQ8plex)							57.41	0.00100044	3	1738.93
qSGGSGQFADILVR	2	W5AUA8;J3LZY6	N-Term(iTRAQ8plex)							65.85	0.000151836	2	1738.94
aVAVLTGSEGVk	2	F2DHH7;C3VQ50	N-Term(iTRAQ8plex); K12(iTRAQ8plex)							56.64	0.00172289	2	1739.04
nIIIATGSDVk	1	W5A848	N-Term(iTRAQ8plex); K11(iTRAQ8plex)	1.13554	3	1.17122	3	1.03842	3	50.27	0.00718512	2	1739.05
nEcPHIVVGTPGR	1	I1HNH2	N-Term(iTRAQ8plex); C3(Carbamidomethyl)	0.485751	1	0.553001	1	0.466339	1	25.05	1.59008	3	1739.92
gNLSQLPLLEVPR	1	W5BKY5	N-Term(iTRAQ8plex)	1.50256	2	1.45322	2	1.14996	2	58.34	0.00122329	2	1740.03
aELTTEQVLk	1	M8C4U3	N-Term(iTRAQ8plex); K10(iTRAQ8plex)	0.981862	1	0.825341	1	0.883534	1	58.39	0.00120835	2	1740.03
sGLLLISGPFk	1	W5GVR2	N-Term(iTRAQ8plex); K11(iTRAQ8plex)	0.782365	3	0.635732	3	0.640743	3	27.77	0.740126	3	1740.09
aQGDTAYGANLEAR	2	W5AA07;R7W023	N-Term(iTRAQ8plex)							81.98	1.98591e-06	2	1740.88
gGDLVTAFAELMGR	1	D4P3E7	N-Term(iTRAQ8plex)	0.823588	3	0.970428	3	0.78106	3	63.66	0.000236445	2	1740.92
acESQAEPLk	1	R7W2G4	N-Term(iTRAQ8plex); C2(Carbamidomethyl); K10(iTRAQ8plex)	0.886689	1	0.961149	1	1.07642	1	50.41	0.00558004	2	1740.93
lVYSAAANATHYR	1	K3Z2R6	N-Term(iTRAQ8plex)	1.28581	1	1.25014	1	0.99152	1	38.39	0.0915189	3	1740.94
vVGVDTSGDGVk	1	W5A848	N-Term(iTRAQ8plex); K12(iTRAQ8plex)	1.04562	2	1.03804	2	0.977982	2	42.62	0.0463952	3	1740.99
tLTScGVAVPk	1	W5A6H1	N-Term(iTRAQ8plex); C5(Carbamidomethyl); K11(iTRAQ8plex)	0.696161	2	0.725102	2	0.724687	2	50.71	0.00731696	2	1741
vVLSVSNADTk	1	W4ZLQ8	N-Term(iTRAQ8plex); K11(iTRAQ8plex)	0.989136	1	0.990924	1	1.28798	1	22.9	3.97237	3	1741.03
yDTVHGQWk	10	J3LZ24;A0A0D9X3Z7;J3MQ06;G5DAC5;A0A0D9VHX1;K3YS38;W5G5H3;A5YVV3;K3YIG5;C9EAC1	N-Term(iTRAQ8plex); K9(iTRAQ8plex)							37.65	0.117952	2	1741.94
vLDIMPTEVHQR	1	W5EG56	N-Term(iTRAQ8plex)	1.00992	3	1.06058	3	0.904763	3	40.54	0.0654009	4	1741.95
sGELQETLEk	1	M0VRB9	N-Term(iTRAQ8plex); K10(iTRAQ8plex)	0.936979	2	0.922171	2	1.14491	2	47.38	0.0155471	2	1741.97
tVTDAAALMLk	1	W5GM11	N-Term(iTRAQ8plex); K11(iTRAQ8plex)	1.00815	1	0.925005	1	1.04185	1	47.32	0.0141897	2	1742.03
gGYEISIVDASDGR	2	W5E353;A0A0F6NH93	N-Term(iTRAQ8plex)							54.62	0.00124355	2	1742.88
fNSSQIPDVk	1	F2DB74	N-Term(iTRAQ8plex); K10(iTRAQ8plex)	0.987713	1	1.08061	1	0.943203	1	29.37	0.994257	3	1742.99
hGDFFSALLk	1	M8B550	N-Term(iTRAQ8plex); K10(iTRAQ8plex)	0.979911	3	0.789113	3	0.811599	3	40.58	0.074798	2	1743
lDELSGLFLk	1	W5AYW9	N-Term(iTRAQ8plex); K10(iTRAQ8plex)	0.867926	1	1.1018	1	0.698557	1	41.96	0.0412134	3	1743.05
gSGTSPSGAccSGVR	1	Q9ATG4	N-Term(iTRAQ8plex); C10(Carbamidomethyl); C11(Carbamidomethyl)	0.818431	2	0.88031	2	0.76223	2	50.89	0.000425276	3	1743.8
lSATDEEVYDAAR	1	W5DX32	N-Term(iTRAQ8plex)	1.09304	1	1.18491	1	1.14229	1	56.22	0.000536661	2	1743.87
yGSLIISTGcAAAR	2	F2DF21;N1QPN2	N-Term(iTRAQ8plex); C10(Carbamidomethyl)							29.15	0.681429	3	1743.93
vGDIMTEENk	1	W5DPM6	N-Term(iTRAQ8plex); K10(iTRAQ8plex)	0.941459	1	0.901397	1	0.904197	1	31.9	0.375835	2	1743.94
vYPGNNVGMGk	1	B6TM74	N-Term(iTRAQ8plex); K11(iTRAQ8plex)	0.757872	1	0.864465	1	0.854429	1	57.58	0.00122845	2	1743.96
vTFLDDAQVk	1	J3MTL9	N-Term(iTRAQ8plex); K10(iTRAQ8plex)	0.982694	7	1.08503	7	1.11004	7	66.23	0.000202783	2	1744
vFDAALTSLAk	2	W5CGC8;M8BRS4	N-Term(iTRAQ8plex); K11(iTRAQ8plex)							40.3	0.0731391	2	1744.04
lPATAYTALSk	1	W5HXE1	N-Term(iTRAQ8plex); K11(iTRAQ8plex)	0.987234	1	0.964503	1	0.997381	1	52.77	0.00429309	2	1744.04
vVDLAHLVAAk	1	F2CWJ3	N-Term(iTRAQ8plex); K11(iTRAQ8plex)	1.31524	15	1.06086	15	1.01785	15	68.18	8.64203e-05	2	1744.09
yQAFAQTLQQSR	3	W5EMB1;A0A0E0K8W0;W5A6T5	N-Term(iTRAQ8plex)							43.51	0.0229246	2	1744.93
sTIHDVVLVGGSTR	2	W5FEE5;M7YWU3	N-Term(iTRAQ8plex)							63.39	0.000384633	2	1744.99
eVGEYVAEIk	1	Q8L803	N-Term(iTRAQ8plex); K10(iTRAQ8plex)	0.987548	5	1.01805	5	1.06209	5	54.53	0.00294371	2	1744.99
iGQPHTVPck	1	M8BR59	N-Term(iTRAQ8plex); C9(Carbamidomethyl); K10(iTRAQ8plex)	0.823269	1	1.01949	1	0.929558	1	13.24	39.9976	3	1744.99
yVDAVMTIPk	2	P80607;N1QSY3	N-Term(iTRAQ8plex); K10(iTRAQ8plex)							31.11	0.647566	2	1745.01
gTNGTDSEFFNPR	1	W5IB66	N-Term(iTRAQ8plex)	0.982592	1	1.06131	1	1.13016	1	71.69	9.12444e-06	2	1745.84
nVGAcLSEVEHAR	1	M0W079	N-Term(iTRAQ8plex); C5(Carbamidomethyl)	0.968523	1	0.904729	1	0.965808	1	33.1	0.166402	3	1745.89
aEQWNVEVy	2	M0YPY6;M8B795	N-Term(iTRAQ8plex); Y9(iTRAQ8plex)							45.08	0.0165659	2	1745.93
fAQVTNPAIDPLR	4	A0A0E0LPA6;M8CY84;W5BKM7;K3ZQ31	N-Term(iTRAQ8plex)							61.46	0.000646834	2	1745.98
dQTISFIGEk	3	N1QV35;W5E5C6;M7ZEV7	N-Term(iTRAQ8plex); K10(iTRAQ8plex)							38.55	0.122287	3	1745.99
sGATPILVATDVAAR	1	W5F180	N-Term(iTRAQ8plex)	0.879198	2	0.904647	2	0.717835	2	75.13	2.63537e-05	2	1746
iGFDLDSDEk	4	W5G312;M0YW98;W5FLU4;F2DXI0	N-Term(iTRAQ8plex); K10(iTRAQ8plex)							35.29	0.161774	2	1746.93
mEVPYcIVk	1	M0VKS2	N-Term(iTRAQ8plex); C6(Carbamidomethyl); K9(iTRAQ8plex)	0.902506	2	0.906411	2	1.09493	2	37.9	0.125715	2	1746.97
gAGGQIPVFLDGGVR	1	M7ZEZ2	N-Term(iTRAQ8plex)	1.27675	2	1.09522	2	0.948327	2	43.91	0.0322696	3	1746.97
nYITGNTVEk	1	M0UEI5	N-Term(iTRAQ8plex); K10(iTRAQ8plex)	0.98541	1	1.00525	1	0.960794	1	23.12	3.90364	3	1746.98
gVHVVTVNDYLAR	2	J3KZB2;I1HF07	N-Term(iTRAQ8plex)							29.28	0.935404	2	1746.98
lSEPFLGFTk	1	W5GJ32	N-Term(iTRAQ8plex); K10(iTRAQ8plex)	0.938699	4	0.843338	4	0.836981	4	30.14	0.68433	3	1747.02
lEEAVVHLTk	1	W5H3A8	N-Term(iTRAQ8plex); K10(iTRAQ8plex)	1.05602	2	1.12362	2	0.976956	2	25.32	1.85777	2	1747.05
yQQAMGMAVEcR	1	M7Z617	N-Term(iTRAQ8plex); C11(Carbamidomethyl)	1.10748	1	1.19136	1	0.888386	1	47.02	0.00222741	2	1747.82
yGEEIHcAVIPR	2	W5BGZ1;F2DDR0	N-Term(iTRAQ8plex); C7(Carbamidomethyl)							21.41	3.61276	3	1747.91
tFQGPPxGIQVER	1	I1UTX2	N-Term(iTRAQ8plex); X7(D)	1.09865	1	1.38343	1	1.14901	1	42.86	0.0290507	2	1747.92
iGELFVYENFGR	1	U3RA73	N-Term(iTRAQ8plex)	1.01842	2	1.19669	2	0.911737	2	51.75	0.00373036	3	1747.92
lVAADALHHDIIR	3	W5BL76;W5B4C2;W5C4W2	N-Term(iTRAQ8plex)							63.27	0.000361875	3	1748.01
vQFTEFIQk	2	A0A0E0D4X4;M8C5D0	N-Term(iTRAQ8plex); K9(iTRAQ8plex)							46.03	0.0195227	2	1748.02
mQIAAIHLDk	1	M0XW70	N-Term(iTRAQ8plex); K10(iTRAQ8plex)	0.897178	1	0.821488	1	0.857404	1	28.32	1.10607	3	1748.03
dFLYDLILk	4	M8AW62;W5FL28;M7YT03;T1LSZ4	N-Term(iTRAQ8plex); K9(iTRAQ8plex)							35.7	0.1955	2	1748.04
mDYMDFVQSHR	3	A5GZ74;W5F0F9;W5F9H2	N-Term(iTRAQ8plex); M1(Oxidation)							20.7	0.561751	3	1748.8
lASINVENVESNR	1	F2CR16	N-Term(iTRAQ8plex)	1.15038	9	1.16803	9	0.98277	9	64.52	0.000241948	2	1748.94
eIAQVGTISANGER	1	W5ACA2	N-Term(iTRAQ8plex)	0.842415	1	0.87704	1	0.868084	1	65.93	0.000174056	2	1748.94
iAVDMVNEALVDR	1	M7ZXX2	N-Term(iTRAQ8plex)	1.36745	1	1.32059	1	1.24227	1	53.54	0.00314039	2	1748.95
yVDPLVGHLk	1	M8BLK9	N-Term(iTRAQ8plex); K10(iTRAQ8plex)	0.865878	1	0.958216	1	0.918646	1	41.36	0.0472755	3	1749.05
eVAIAAPGTLAk	2	M8BFW3;W5GAT4	N-Term(iTRAQ8plex); K12(iTRAQ8plex)							43.96	0.0227373	2	1749.07
aSSSSSSPDSSFGSR	2	T1N1J9;F2ECW3	N-Term(iTRAQ8plex)							38.96	0.00948484	2	1749.82
yFDFASPWEQR	1	Q35322	N-Term(iTRAQ8plex)	1.0354	1	0.882475	1	0.839371	1	29.95	0.168074	2	1749.85
hAPAPAGYGGGDYGR	1	A0A0C4B2Z2	N-Term(iTRAQ8plex)	0.847965	2	0.872896	2	0.743048	2	58.76	0.000255447	3	1749.86
yTSDGEAAEAk	3	K3Y7X1;W5FL09;J3N6C9	N-Term(iTRAQ8plex); K11(iTRAQ8plex)							59.41	0.000518688	2	1749.91
qAQAALAAGTSPGFR	1	W5DMP7	N-Term(iTRAQ8plex)	0.640343	1	0.669951	1	0.463524	1	38.72	0.0962494	3	1749.95
sGAQPDNIVIk	1	W5EV00	N-Term(iTRAQ8plex); K11(iTRAQ8plex)	1.08412	1	0.912836	1	1.17866	1	55.02	0.00200417	2	1750.02
lNLLDLAPGGHLGR	1	W5FIP7	N-Term(iTRAQ8plex)	0.993113	5	0.975657	5	0.79687	5	45.61	0.0180427	3	1750.03
lSDAPLAIVDk	1	A0A096TZ10	N-Term(iTRAQ8plex); K11(iTRAQ8plex)	0.909461	1	1.01403	1	0.968121	1	37.67	0.122018	2	1750.05
vPTVDGVVDLk	1	W5F5K9	N-Term(iTRAQ8plex); K11(iTRAQ8plex)	0.94956	2	1.00555	2	1.12213	2	38.49	0.102624	2	1750.05
lAEIPFkPAR	5	W5GZW2;J3MR12;W5GJ91;M8CLL6;M7ZFR9	N-Term(iTRAQ8plex); K7(iTRAQ8plex)							31.55	0.474283	3	1750.08
fVLPPNLTLk	1	M7ZEZ2	N-Term(iTRAQ8plex); K10(iTRAQ8plex)	1.07262	3	0.764083	3	0.816433	3	29.58	0.510619	3	1750.11
tLSGDAPAVIAk	1	W5GL37	N-Term(iTRAQ8plex); K12(iTRAQ8plex)	0.925198	1	1.02711	1	0.98409	1	47.21	0.01526	2	1751.05
lQLAAEALDAk	1	M7ZGT3	N-Term(iTRAQ8plex); K11(iTRAQ8plex)	1.0687	2	1.05547	2	1.11167	2	44.16	0.0299829	3	1751.05
gENLIDmEPEER	1	A0A096UQM6	N-Term(iTRAQ8plex); M7(Oxidation)	1.0776	1	1.05579	1	1.12784	1	58.36	0.00020314	2	1751.84
yNEAIFSTAk	1	F2E2I3	N-Term(iTRAQ8plex); K10(iTRAQ8plex)	1.18353	2	1.06295	2	1.05594	2	35.71	0.19074	2	1751.97
rPVVPLYVFDSR	1	M0VZQ8	N-Term(iTRAQ8plex)	0.985909	1	0.948151	1	1.04941	1	35.96	0.203672	3	1752.01
tLAPVLGSEEk	1	Q6I5U6	N-Term(iTRAQ8plex); K11(iTRAQ8plex)	1.08446	1	0.983978	1	0.975832	1	25.44	2.45981	3	1752.03
sDLGILGFPPk	2	W5GGC8;W5GQY9	N-Term(iTRAQ8plex); K11(iTRAQ8plex)							46.08	0.0200785	2	1752.05
aDSPSPSGTSSQATR	1	M0YI51	N-Term(iTRAQ8plex)	1.31106	2	1.15389	2	1.33848	2	41.52	0.0154187	2	1752.86
fDMEALPEDLIR	3	M8AW62;W5FL28;M7YT03	N-Term(iTRAQ8plex)							51.41	0.00347616	3	1752.91
rGDNAPMAYIELV	1	W5F1G3	N-Term(iTRAQ8plex)	0.915485	2	0.953523	2	0.959246	2	37.66	0.0944905	3	1752.92
vATVQcLSGTGSLR	1	W5CFX2	N-Term(iTRAQ8plex); C6(Carbamidomethyl)	0.770042	1	0.719414	1	0.680529	1	42.69	0.037905	2	1752.96
iIYGVHDEAk	1	F2DYJ0	N-Term(iTRAQ8plex); K10(iTRAQ8plex)	0.788161	2	0.844356	2	0.913437	2	41.45	0.0574777	2	1753.01
eAITQVVADAk	1	A0A0C4BJE3	N-Term(iTRAQ8plex); K11(iTRAQ8plex)	0.966158	2	0.899676	2	1.06212	2	54.36	0.00342876	2	1753.02
eTIAGLGENIk	3	R7W2H4;W5FLJ0;W5F5B3	N-Term(iTRAQ8plex); K11(iTRAQ8plex)							48.62	0.01278	3	1753.03
vAIIENSEAAk	3	W5AA07;W5ANF6;R7W023	N-Term(iTRAQ8plex); K11(iTRAQ8plex)							63.64	0.000401394	2	1753.03
aLEQLDAAVSk	1	I0AW29	N-Term(iTRAQ8plex); K11(iTRAQ8plex)	0.965199	2	0.992272	2	1.01376	2	69.93	9.28191e-05	2	1753.03
qATAQVLASxk	2	M0W5Q8;W5D7D4	N-Term(iTRAQ8plex); X10(Q); K11(iTRAQ8plex)							40.53	0.0820325	2	1753.04
lDMSEYMEk	2	M8CQ07;F2DQ38	N-Term(iTRAQ8plex); K9(iTRAQ8plex)							43.65	0.0135389	2	1753.89
aDLGIIFDTDVDR	1	F2CT64	N-Term(iTRAQ8plex)	0.896547	1	0.90868	1	0.901578	1	47.13	0.00927159	2	1753.92
eGLVSEAIESFIR	1	M8A710	N-Term(iTRAQ8plex)	0.952306	2	0.873181	2	1.09927	2	49.32	0.00716552	2	1753.96
lGIDWEEVGk	1	M0V861	N-Term(iTRAQ8plex); K10(iTRAQ8plex)	0.822687	2	0.736415	2	0.78848	2	47.63	0.0126789	2	1753.98
eVPIDAVFQk	2	M0X0C6;A1YE34	N-Term(iTRAQ8plex); K10(iTRAQ8plex)							49.17	0.0101842	2	1754.03
eVPVEAVFQk	3	A1YE31;F2DI93;I1IU29	N-Term(iTRAQ8plex); K10(iTRAQ8plex)							39.4	0.0993727	3	1754.02
lDGVVTLVDSk	2	W5GIK1;F2E3Q0	N-Term(iTRAQ8plex); K11(iTRAQ8plex)							60.96	0.000629758	2	1754.05
rEEILATSVk	2	W5GVM3;M0VQG6	N-Term(iTRAQ8plex); K10(iTRAQ8plex)							25.91	1.78052	3	1754.06
lGISTIDSLVk	1	W5CKT3	N-Term(iTRAQ8plex); K11(iTRAQ8plex)	0.922592	2	0.926089	2	0.997754	2	43.4	0.0194445	2	1754.09
gNGASPSAAccSGVR	1	W5E5K7	N-Term(iTRAQ8plex); C10(Carbamidomethyl); C11(Carbamidomethyl)	0.52208	1	0.498424	1	0.534952	1	11.73	5.48222	3	1754.82
aAQDSSEASSGSVVR	1	W5CDZ8	N-Term(iTRAQ8plex)	0.796316	3	0.820757	3	0.983754	3	54.81	0.00095642	2	1754.88
sSMTQEDLAELAR	2	W5GVM3;M0VQG6	N-Term(iTRAQ8plex)							40.6	0.0269389	2	1754.89
dEDDIIDLAk	1	F2CRK8	N-Term(iTRAQ8plex); K10(iTRAQ8plex)	1.16543	1	0.90024	1	0.933643	1	49.75	0.00709965	2	1754.95
iGGASEAEVGEk	4	W5E3I4;I1HH23;M0YB80;K4A7Q9	N-Term(iTRAQ8plex); K12(iTRAQ8plex)							49.99	0.00783402	2	1754.97
aATALTQDDLk	1	F2D226	N-Term(iTRAQ8plex); K11(iTRAQ8plex)	1.06111	1	1.0598	1	1.12793	1	38.69	0.126121	2	1755.01
lHNLPVQEFVVR	1	M8BP82	N-Term(iTRAQ8plex)	1.11697	1	1.10152	1	0.952119	1	33.29	0.429058	3	1755.02
mITGDQLAIGk	2	M0Z2H5;M8B6N2	N-Term(iTRAQ8plex); K11(iTRAQ8plex)							51.46	0.00642296	2	1755.02
tLTScGIAVPk	1	M8BZN6	N-Term(iTRAQ8plex); C5(Carbamidomethyl); K11(iTRAQ8plex)	0.752071	1	0.725823	1	0.825783	1	25.65	2.39693	3	1755.03
vVLRPEITPSLAR	1	M7YSY0	N-Term(iTRAQ8plex)	1.08349	1	0.875414	1	0.802495	1	16.78	10.6091	3	1755.08
dDENVNSQPFMR	57	G9HXR8;Q7YMR7;Q37358;Q37734;C0SJR0;Q7YMS4;Q539W8;Q58U33;Q32606;B0YIC4;Q7YMS1;Q537Z6;Q0IPF7;Q5K3D7;B0BCP2;Q5K3E1;Q539X0;A0A089N276;G0WYK7;G0WY03;Q37230;A1YB23;A0A0F6NPK1;W5GC49;W5DW81;B0YIC3;A0A0F7G6C2;U5NQK7;T1MEW5;L0N8C5;G0WXZ5;U6BR77;P51994;B0YID8;M1PLK2;U5NQX4;A0A0C5GCK0;C0SJP2;B0YIA8;D3W6J4;Q66MG6;Q5K3F3;D3W6I5;A0A0F7G692;D3W6K3;S6CNS6;A0A0F7CRW9;B0B722;I4EBI1;A0A0F7G6N3;G9DIQ7;U6BMM4;U5IKP9;…	N-Term(iTRAQ8plex)							46.88	0.00406335	3	1755.83
aHDDPAAQAEAEAR	1	R7WG41	N-Term(iTRAQ8plex)	0.999825	2	1.09867	2	0.955219	2	49.25	0.00307287	2	1755.85
yYcTVIDAPGHR	4	A0A0D9Z2R9;Q9M7E3;M7ZWP2;Q9FYV3	N-Term(iTRAQ8plex); C3(Carbamidomethyl)							55.15	0.000830328	2	1755.88
lQHELDDVVGNGR	1	M8AW33	N-Term(iTRAQ8plex)	1.07152	1	1.02596	1	1.28135	1	27.04	0.937578	3	1755.93
aLDTEGIDSVk	1	B7SA66	N-Term(iTRAQ8plex); K11(iTRAQ8plex)	1.1475	2	1.14749	2	1.07447	2	65.52	0.00025291	2	1755.99
aPEYLALNEk	1	M8BGN0	N-Term(iTRAQ8plex); K10(iTRAQ8plex)	0.964551	1	1.15796	1	1.14171	1	36.37	0.213063	3	1756.01
eITALAPSSMk	6	A0A067YNJ5;F2DE91;A0A0E0BVT3;B4FRH8;F2CRK3;C5XQM4	N-Term(iTRAQ8plex); K11(iTRAQ8plex)							43.47	0.0416699	2	1756.01
fYTEcLGMk	2	M7YAG3;Q9XGF2	N-Term(iTRAQ8plex); C5(Carbamidomethyl); K9(iTRAQ8plex)							37.84	0.076488	2	1756.92
tASVATLVESFATR	1	W5AQ91	N-Term(iTRAQ8plex)	1.02918	1	1.03043	1	0.715636	1	47.67	0.0133065	3	1756.97
vLDEEFGIVk	1	F2CWJ3	N-Term(iTRAQ8plex); K10(iTRAQ8plex)	1.18645	18	1.13972	18	1.13411	18	52.23	0.0046718	2	1757.03
sNLGSVQLDHDLR	1	M7YZQ1	N-Term(iTRAQ8plex)	0.796795	1	0.883668	1	0.895908	1	53.13	0.00286518	2	1757.94
vLDImPTEVHQR	1	W5EG56	N-Term(iTRAQ8plex); M5(Oxidation)	0.898593	3	0.990481	3	0.724458	3	39.35	0.0722595	3	1757.95
fVIGGPHGDAGLTGR	5	A0A077RWS5;B4FAD1;B0LXM0;A0A096UUP6;M7YB04	N-Term(iTRAQ8plex)							39.21	0.0801685	3	1757.96
aFQELIDEGk	1	W5DNF0	N-Term(iTRAQ8plex); K10(iTRAQ8plex)	1.06651	2	0.92723	2	1.0687	2	48.97	0.0110089	2	1757.99
aTIFPHNVGLGATR	2	Q8RWR5;Q6PQF3	N-Term(iTRAQ8plex)							31.17	0.656861	3	1758
lIDGVPETLDLLR	1	M8C200	N-Term(iTRAQ8plex)	1.07119	6	1.12531	6	1.02304	6	53.92	0.00347582	3	1758.02
lEDVVVGQYk	1	M0V1B0	N-Term(iTRAQ8plex); K10(iTRAQ8plex)	1.04893	1	0.991036	1	0.999239	1	47.26	0.0158614	2	1758.03
eGFDVVLcDTSGR	1	W5CAR8	N-Term(iTRAQ8plex); C8(Carbamidomethyl)	0.800184	1	0.951977	1	0.99344	1	53.41	0.000876503	2	1758.86
lDYDGIFGTALNR	1	M0V3W4	N-Term(iTRAQ8plex)	0.983615	2	1.03296	2	1.02507	2	48.43	0.00805812	2	1758.93
sSAGGFLGDLVk	1	R7W0C1	N-Term(iTRAQ8plex); K12(iTRAQ8plex)	1.25242	1	0.991845	1	1.01918	1	27.88	1.20796	3	1759.02
vVSTQAPVQLGSLR	1	A0A0C4BIT2	N-Term(iTRAQ8plex)	0.986555	3	0.973419	3	0.773075	3	49.69	0.00727789	2	1759.04
gIAGGMHIGLPk	1	W5DXJ3	N-Term(iTRAQ8plex); K12(iTRAQ8plex)	0.829829	3	0.795232	3	0.762137	3	45.51	0.01962	2	1759.04
gISAGQGAScGFGMR	1	W5DXJ3	N-Term(iTRAQ8plex); C10(Carbamidomethyl)	0.676923	1	0.794514	1	0.771538	1	42.1	0.0100104	3	1759.86
tcLLQNDHDPSR	2	B2ZGK8;B2ZGL0	N-Term(iTRAQ8plex); C2(Carbamidomethyl)							11.74	15.2935	3	1759.87
iTNGLEFDDk	1	M0X4U0	N-Term(iTRAQ8plex); K10(iTRAQ8plex)	1.20491	3	1.09122	3	1.22892	3	32.12	0.447831	3	1759.96
vSELVNEAYk	1	A0A077RTM5	N-Term(iTRAQ8plex); K10(iTRAQ8plex)	1.01359	2	0.941894	2	1.01539	2	48.62	0.0110542	2	1759.99
sFGFDTAVEEAQR	1	K3ZDH8	N-Term(iTRAQ8plex)	1.09956	1	1.0847	1	0.996643	1	49.48	0.00250858	2	1760.87
tAPEAEDAVVDALR	1	W5H4P1	N-Term(iTRAQ8plex)	0.809766	1	1.01995	1	1.12682	1	39.46	0.0592925	3	1760.93
fNSSQMPDVk	1	W5BWB4	N-Term(iTRAQ8plex); K10(iTRAQ8plex)	1.08269	2	1.04943	2	1.06032	2	22.25	3.53674	3	1760.94
vVLGcDGVNSPIAR	1	M7Z5R4	N-Term(iTRAQ8plex); C5(Carbamidomethyl)	1.1747	1	1.17355	1	1.0968	1	57.23	0.0014133	2	1760.96
qGNLDLIGTGALER	1	R7W563	N-Term(iTRAQ8plex)	0.819972	1	0.911671	1	1.05835	1	42.81	0.0436002	2	1760.98
vELRPLLTGSSER	1	M8BQ27	N-Term(iTRAQ8plex)	1.09073	1	0.963694	1	1.01287	1	16.29	19.9554	3	1761.02
lQEDIPGPGVk	1	N1QPI5	N-Term(iTRAQ8plex); K11(iTRAQ8plex)	1.01923	2	1.06913	2	1.00096	2	25.31	2.44416	3	1761.03
hLEEELALAk	3	A0A077RX13;W5DGM2;W5CMF5	N-Term(iTRAQ8plex); K10(iTRAQ8plex)							25.84	2.03137	4	1761.04
sMGLAAPPAIPk	1	W5CY74	N-Term(iTRAQ8plex); K12(iTRAQ8plex)	0.982095	1	0.904634	1	1.10711	1	42.17	0.0433028	2	1761.05
vPAAEVLAALAk	1	M7Y841	N-Term(iTRAQ8plex); K12(iTRAQ8plex)	1.26186	2	0.914476	2	0.974163	2	43.89	0.0169575	3	1761.11
aINEILkPVR	1	W5H674	N-Term(iTRAQ8plex); K7(iTRAQ8plex)	1.10433	1	1.09786	1	0.868484	1	23.71	1.58599	2	1761.12
aEYEESGPAIVHR	1	A0A067YNJ5	N-Term(iTRAQ8plex)	0.797316	1	1.14462	1	1.00541	1	38.52	0.0508146	2	1761.89
fAEWESSGLk	1	F2DR89	N-Term(iTRAQ8plex); K10(iTRAQ8plex)	0.869382	2	0.921847	2	0.921805	2	43.74	0.0304004	2	1761.96
aVSAIVScLLGPDR	1	W5I3H6	N-Term(iTRAQ8plex); C8(Carbamidomethyl)	1.24759	3	1.17486	3	0.854479	3	55.46	0.00227386	3	1761.98
eVLGDHIDQk	2	W5E4N7;M0Z264	N-Term(iTRAQ8plex); K10(iTRAQ8plex)							25.49	2.28279	3	1762
lDGTEHIAVAk	1	M0XRP1	N-Term(iTRAQ8plex); K11(iTRAQ8plex)	1.17772	1	1.0684	1	1.18174	1	47.98	0.0122043	2	1762.02
sATHAVLAAANk	1	A0A0C4BK49	N-Term(iTRAQ8plex); K12(iTRAQ8plex)	1.00158	1	0.90024	1	0.976489	1	33.16	0.352029	3	1762.04
qLVDGPQSSEGWR	1	F2DGE5	N-Term(iTRAQ8plex)	1.37463	1	1.55384	1	1.00075	1	32.8	0.186569	2	1762.9
eVLHTQGVEFGSR	1	W5F2C6	N-Term(iTRAQ8plex)	0.946206	2	0.961814	2	1.06253	2	32.27	0.330586	3	1762.93
aENVVLEAGGcALR	1	W5E1H4	N-Term(iTRAQ8plex); C11(Carbamidomethyl)	0.897353	1	1.05172	1	0.925883	1	53.39	0.00316095	3	1762.94
aNSEATLGTYk	5	R7W4G6;W5CCA9;W5CHQ6;C1J959;Q9XGH5	N-Term(iTRAQ8plex); K11(iTRAQ8plex)							37.1	0.160355	3	1762.98
fEDENFILk	1	M0XDV8	N-Term(iTRAQ8plex); K9(iTRAQ8plex)	0.893849	1	0.992013	1	0.985498	1	50.51	0.00745462	2	1762.98
fESLGVEFVk	1	M7ZZ97	N-Term(iTRAQ8plex); K10(iTRAQ8plex)	1.0625	1	1.01021	1	0.972325	1	32.46	0.445381	3	1763.01
[truncated: 9,010 more rows]

## Sheet: Unique peptides
Sequence	Protein Groups	Protein Group Accessions	Modifications	116/(113+114+115)	116/(113+114+115) Count	117/(113+114+115)	117/(113+114+115) Count	118/(113+114+115)	118/(113+114+115) Count	IonScore	Exp Value	Charge	MH+ [Da]
eSAPAAPR	1	W5AN26	N-Term(iTRAQ8plex)	0.69829	1	0.789997	1	0.861144	1	26.58	0.446495	2	1102.61
aAEGAAPAR	1	N1QV10	N-Term(iTRAQ8plex)	1.06168	2	0.920285	2	0.995323	2	31.17	0.205319	2	1117.62
gAAGHAAAAR	1	M7ZP29	N-Term(iTRAQ8plex)	0.790295	1	0.700381	1	0.891721	1	33.07	0.177567	2	1156.64
tAVSPLLR	1	A0A096RGJ0	N-Term(iTRAQ8plex)	1.1044	1	1.03042	1	1.06714	1	54.71	0.00230543	3	1160.73
aNIGDVLR	1	W5G736	N-Term(iTRAQ8plex)	1.01659	1	0.982254	1	1.10472	1	61.37	0.000694188	3	1161.69
aAAAVAASAR	1	A0A077RPB8	N-Term(iTRAQ8plex)	1.10263	1	1.03576	1	0.852182	1	48.22	0.0130532	3	1162.68
mISVTGPR	1	A0A077RTE5	N-Term(iTRAQ8plex)	0.865141	1	0.78983	1	0.98866	1	42.05	0.0512461	3	1164.67
tNcNNLH	1	Q5NE33	N-Term(iTRAQ8plex); C3(Carbamidomethyl)	0.500161	1	0.398036	1	0.534288	1	49.8	0.000577491	2	1176.57
vMPAVIVR	1	M8B264	N-Term(iTRAQ8plex)	0.921715	1	0.909076	1	0.786251	1	45.12	0.0132503	3	1188.74
vAALALATR	1	Q7YIZ3	N-Term(iTRAQ8plex)	1.3845	1	0.822851	1	0.491013	1	32.32	0.360358	2	1189.75
acGHTEGR	1	W5AVV3	N-Term(iTRAQ8plex); C2(Carbamidomethyl)	0.965723	1	0.878182	1	1.0234	1	41.07	0.00591692	3	1191.58
aGLLSAAER	1	Q2QN87	N-Term(iTRAQ8plex)	1.02387	1	1.03885	1	0.853629	1	33.19	0.417464	2	1191.7
hANmEHR	1	M0XV95	N-Term(iTRAQ8plex); M4(Oxidation)	0.802893	1	1.09906	1	0.740554	1	42.16	0.00850477	3	1214.6
fGLAPSANR	1	W5EP32	N-Term(iTRAQ8plex)	1.03023	1	0.874809	1	0.910324	1	43.12	0.0300244	3	1236.7
gLIGEVISR	1	M8ARU5	N-Term(iTRAQ8plex)	0.932733	1	0.865482	1	0.640212	1	52.26	0.00374047	3	1247.76
vAIIHGLAR	1	W5ASU4	N-Term(iTRAQ8plex)	0.894946	1	0.589434	1	0.496835	1	42.37	0.0676715	3	1253.8
gASSSLDSAR	1	W5GRU6	N-Term(iTRAQ8plex)	1.04698	1	0.994318	1	1.09419	1	38.88	0.045821	2	1254.66
dTAAHLIGR	1	F2DSX3	N-Term(iTRAQ8plex)	1.09933	2	1.20823	2	1.27965	2	30.66	0.611274	2	1257.72
lVEVPEIR	1	Q8L803	N-Term(iTRAQ8plex)	0.531998	1	0.777929	1	0.775618	1	56.77	0.00174351	3	1258.77
dAGLAAGLLR	1	F2CZS1	N-Term(iTRAQ8plex)	0.835081	1	0.896594	1	1.02821	1	43.23	0.0447623	2	1260.75
gASVLLLER	1	W5FC65	N-Term(iTRAQ8plex)	0.813046	1	0.899332	1	0.700394	1	35.15	0.14016	2	1261.78
gIIIHIHR	1	A3ARH8	N-Term(iTRAQ8plex)	1.06208	1	0.862363	1	0.620307	1	50.79	0.00228429	3	1262.8
iAQAEAMAR	1	M7Z6J0	N-Term(iTRAQ8plex)	0.964799	1	0.93264	1	0.961719	1	35.22	0.21005	2	1264.7
gANQAAcGGR	1	M8CE76	N-Term(iTRAQ8plex); C7(Carbamidomethyl)	0.926585	1	0.797436	1	0.916727	1	36.84	0.03217	2	1265.63
gEIIASESR	1	P12112	N-Term(iTRAQ8plex)	1.09017	3	1.16089	3	1.14378	3	61.07	0.000515132	3	1265.7
aLAATAGVHR	1	Q6EZE8	N-Term(iTRAQ8plex)	0.893027	2	0.994993	2	0.603498	2	51.85	0.00601794	3	1270.75
eADNVVAPR	1	P35267	N-Term(iTRAQ8plex)	0.798854	2	0.925746	2	0.989943	2	34.93	0.154995	2	1274.7
vVSVGDGIAR	1	B0LXE1	N-Term(iTRAQ8plex)	0.976539	1	0.893402	1	1.03924	1	55.3	0.00254881	3	1276.75
dLLVAPPPR	1	M7ZVH9	N-Term(iTRAQ8plex)	0.788935	1	0.81656	1	0.743555	1	47.34	0.0112906	3	1281.78
qILALIPGR	1	M8BDK9	N-Term(iTRAQ8plex)	1.11838	1	0.853549	1	0.668412	1	27.65	0.488659	2	1284.83
aAQEALLLR	1	W5FL09	N-Term(iTRAQ8plex)	1.06882	2	1.14586	2	1.1469	2	45.82	0.021045	3	1288.79
vGDVVELVR	1	M0VC57	N-Term(iTRAQ8plex)	0.450155	1	0.550584	1	0.593028	1	34.98	0.260917	2	1289.77
aQcPIIER	1	W5CKV1	N-Term(iTRAQ8plex); C3(Carbamidomethyl)	0.999379	1	1.00823	1	1.19371	1	33.48	0.25399	3	1290.71
eAAAGGGDSVR	1	M0VVW8	N-Term(iTRAQ8plex)	0.840843	1	0.810292	1	1.00096	1	28.77	0.350299	2	1293.67
aVLDFVAVR	1	M0WTA6	N-Term(iTRAQ8plex)	0.852288	1	0.711921	1	0.974412	1	28.94	0.633624	2	1293.78
iFEGAALLR	1	M7YT19	N-Term(iTRAQ8plex)	0.804827	1	0.732101	1	0.748515	1	54.87	0.00157021	3	1293.78
vAAVHLAPGR	1	I1ID47	N-Term(iTRAQ8plex)	1.12382	1	0.93172	1	0.771324	1	41.45	0.0257668	3	1294.79
gTHIINLxR	1	A0A090AKN1	N-Term(iTRAQ8plex); X8(A)	0.982062	2	0.770431	2	0.843272	2	26.74	1.62404	2	1298.78
mPPAALNER	1	M8AD54	N-Term(iTRAQ8plex)	1.07005	2	1.11012	2	1.06287	2	41.93	0.0317046	3	1302.71
qxVDISPLR	1	W5CKV1	N-Term(iTRAQ8plex); X2(A)	0.903825	1	0.84222	1	1.12386	1	48.74	0.0106573	3	1302.77
gAIANPDEGR	1	I1IQV5	N-Term(iTRAQ8plex)	0.85492	1	0.858574	1	1.05644	1	27.5	0.526015	3	1303.69
qVAAQEAER	1	F2E048	N-Term(iTRAQ8plex)	0.945838	3	0.83243	3	1.09324	3	39.2	0.0609368	3	1305.71
sINQITGLR	1	M7ZXX2	N-Term(iTRAQ8plex)	0.999769	1	1.08783	1	0.96867	1	47.22	0.0117036	3	1305.78
tVAAAVEEGR	1	W5BIA8	N-Term(iTRAQ8plex)	1.01679	2	1.26665	2	1.1945	2	50.75	0.00636053	3	1306.72
mLEPLLHR	1	R7WG68	N-Term(iTRAQ8plex)	1.23926	2	1.02534	2	0.811009	2	33.58	0.348369	3	1312.77
aVELVILPR	1	F2CTR7	N-Term(iTRAQ8plex)	0.761623	1	0.645759	1	0.841409	1	34.29	0.13624	2	1313.84
qGIPLITbR	1	B3SH89	N-Term(iTRAQ8plex); B8(D)	1.09192	1	0.872949	1	0.814155	1	41.09	0.0547465	3	1316.78
gEVLSATVSR	1	M8BN30	N-Term(iTRAQ8plex)	0.909228	1	0.919583	1	0.927095	1	49.19	0.00689582	3	1322.76
iPVLLHDGR	1	M7ZJS5	N-Term(iTRAQ8plex)	1.12961	2	1.07824	2	0.925207	2	46.17	0.0110821	3	1323.81
lGVEAYNVR	1	M7Z3H3	N-Term(iTRAQ8plex)	0.618573	1	0.810844	1	0.908113	1	62.78	0.000287446	3	1324.75
aTYNLLGLR	1	W5FU56	N-Term(iTRAQ8plex)	0.978894	1	0.742924	1	0.750708	1	26.69	1.29473	2	1324.79
aSSMEEVLR	1	W5GCG0	N-Term(iTRAQ8plex)	1.05927	1	1.20191	1	1.15445	1	35.34	0.116147	2	1325.7
iPDAHVLTR	1	W5EB84	N-Term(iTRAQ8plex)	0.981123	1	0.963127	1	1.04206	1	34.09	0.268202	3	1325.78
nIYEDIISG	1	A0A096UKY5	N-Term(iTRAQ8plex)	0.963328	1	0.870059	1	0.935923	1	53.87	0.00141992	2	1327.7
lGDIVPADAR	1	M0Z2H5	N-Term(iTRAQ8plex)	1.13785	1	0.834669	1	0.853905	1	48.82	0.00914406	3	1330.76
tQPSAAEVAR	1	F2CQ53	N-Term(iTRAQ8plex)	0.713388	1	0.702219	1	0.884845	1	38.47	0.0904672	2	1333.74
gATIVVSGDGR	1	Q8VX48	N-Term(iTRAQ8plex)	1.11964	1	1.17331	1	1.11373	1	59.38	0.0007791	2	1335.76
iGTLMELVR	1	N1QV10	N-Term(iTRAQ8plex)	1.34328	1	1.07024	1	0.703799	1	32.87	0.244136	2	1335.79
hAIPIVIGGR	1	W5F180	N-Term(iTRAQ8plex)	1.06338	1	0.861263	1	0.8432	1	23.39	2.80772	3	1336.83
vGDFVELVR	1	W5AX02	N-Term(iTRAQ8plex)	1.15476	1	1.42308	1	1.44422	1	63.98	0.000209351	3	1337.77
hAIPISLAGR	1	A0A0D9XTV1	N-Term(iTRAQ8plex)	1.04301	1	1.35048	1	1.13516	1	21.05	5.75656	3	1338.81
vATESSLSSR	1	W5E8I4	N-Term(iTRAQ8plex)	1.0286	1	0.922034	1	1.02139	1	39.24	0.0508482	2	1340.73
aGDAVVVLHR	1	A0A096ULJ8	N-Term(iTRAQ8plex)	1.10048	1	1.56281	1	0.763832	1	67.3	0.000147086	3	1340.79
sPSPLLVPAR	1	T1MKQ3	N-Term(iTRAQ8plex)	0.781769	1	0.855208	1	0.850798	1	44.45	0.0305766	3	1340.82
tPGPGAQAALR	1	R7W0Z8	N-Term(iTRAQ8plex)	0.909113	2	1.00239	2	1.0293	2	30.83	0.593467	3	1342.77
yAEFLTFR	1	I1J2J2	N-Term(iTRAQ8plex)	1.13476	3	0.977911	3	0.896102	3	39.71	0.0635446	3	1350.73
sVPLALDEAH	1	A0A077HCQ0	N-Term(iTRAQ8plex)	0.902153	1	1.74884	1	0.594057	1	40.55	0.0408102	2	1355.74
ncFAIASDR	1	M8B6S0	N-Term(iTRAQ8plex); C2(Carbamidomethyl)	0.958932	1	1.01611	1	0.935898	1	20.79	1.59191	2	1357.68
aVVIHVPYR	1	M0WY98	N-Term(iTRAQ8plex)	0.884647	2	0.877571	2	0.785561	2	40.26	0.0784264	3	1357.82
tPGPGAQSAxR	1	B1NEV4	N-Term(iTRAQ8plex); X10(L)	0.673332	1	0.69379	1	0.687043	1	30.62	0.561098	3	1358.77
gADIVVATPGR	1	W5DHZ8	N-Term(iTRAQ8plex)	0.810183	1	0.962138	1	0.938441	1	40.29	0.0760578	2	1359.79
hNVAcTAER	1	W5HR23	N-Term(iTRAQ8plex); C5(Carbamidomethyl)	1.14413	2	1.10513	2	1.04907	2	29.38	0.174517	3	1361.69
eAAQIELER	1	W5G9R9	N-Term(iTRAQ8plex)	1.00312	1	1.18367	1	1.03893	1	22.63	3.46966	2	1362.76
aATAAPSSLNR	1	W5FKZ0	N-Term(iTRAQ8plex)	0.597389	1	0.665688	1	0.615708	1	32.35	0.41536	3	1362.76
dITEVIASGR	1	M8A407	N-Term(iTRAQ8plex)	0.941839	1	0.818287	1	1.02531	1	42.35	0.0382587	3	1364.77
aMQLIESIR	1	W5B840	N-Term(iTRAQ8plex)	0.743942	1	0.807676	1	0.682554	1	24.96	2.15652	2	1364.79
aNALLEFER	1	M8AZH6	N-Term(iTRAQ8plex)	1.02198	1	0.998026	1	1.06906	1	30.81	0.490193	2	1366.76
nAWEFAVAR	1	F2DXG7	N-Term(iTRAQ8plex)	1.04082	1	1.07534	1	0.927216	1	32.69	0.261061	2	1367.74
dISELPPHR	1	M8AD54	N-Term(iTRAQ8plex)	1.31556	4	1.59036	4	1.15049	4	51.07	0.00369944	3	1367.76
hVLLPITDR	1	W5FZJ6	N-Term(iTRAQ8plex)	1.09181	1	0.963182	1	0.814808	1	50.47	0.00719155	3	1367.83
gLVDHLQER	1	F2CRM3	N-Term(iTRAQ8plex)	0.942617	1	0.90504	1	0.955169	1	41.65	0.0447039	2	1370.77
eLVETAYSR	1	M8AZK4	N-Term(iTRAQ8plex)	1.31923	1	1.24385	1	1.26447	1	39.11	0.0559099	3	1371.74
lASAIAVHMR	1	M0XZA6	N-Term(iTRAQ8plex)	0.970769	1	0.96314	1	0.710414	1	59.1	0.00110035	3	1372.8
qSSNEEYGR	1	V9HXE7	N-Term(iTRAQ8plex)	0.749953	1	0.824239	1	0.946057	1	22.23	0.63282	2	1373.66
iGADFDNYR	1	W5GV09	N-Term(iTRAQ8plex)	1.06516	1	1.08714	1	1.01481	1	21.76	1.15024	2	1374.69
tVAIVNPTTR	1	M0Z5J0	N-Term(iTRAQ8plex)	1.03678	1	0.844071	1	0.901355	1	45.93	0.0191287	3	1375.82
dIGAVNTIIR	1	F2DVE5	N-Term(iTRAQ8plex)	0.885889	1	0.960646	1	1.05195	1	32.13	0.461651	2	1375.82
gGVETVLIER	1	F2EBI3	N-Term(iTRAQ8plex)	0.888047	1	0.890584	1	1.26507	1	60.21	0.000703164	3	1376.8
aLLDDPEFR	1	W5HG39	N-Term(iTRAQ8plex)	1.21929	1	1.15161	1	1.12943	1	56.06	0.00143901	3	1379.75
iLVDIAk	1	M0X0Z3	N-Term(iTRAQ8plex); K7(iTRAQ8plex)	0.817227	1	0.882759	1	0.872531	1	35.42	0.12396	2	1379.9
fWDSPPDGR	1	A0A077RYE2	N-Term(iTRAQ8plex)	0.9073	1	0.940649	1	0.883094	1	25.31	0.431358	2	1380.68
aLFAIEGVTR	1	M7Z4C8	N-Term(iTRAQ8plex)	0.939683	1	1.06581	1	0.807412	1	39.42	0.062144	2	1380.81
gHAVGDIPGVR	1	W5FDV8	N-Term(iTRAQ8plex)	1.01341	1	0.947582	1	0.912007	1	38.09	0.0797616	3	1381.78
gQAAASAAk	1	F2CT73	N-Term(iTRAQ8plex); K9(iTRAQ8plex)	0.888796	1	0.657493	1	0.950249	1	46.17	0.0215036	2	1382.82
gSPEPVMVLR	1	M0V4V7	N-Term(iTRAQ8plex)	0.917494	1	1.02711	1	1.04232	1	28.67	0.957271	3	1388.78
aLAAGALSPASR	1	F2DC44	N-Term(iTRAQ8plex)	1.20742	1	1.23794	1	0.856083	1	28.03	1.26328	3	1388.82
gYDVTVFER	1	W5ASU4	N-Term(iTRAQ8plex)	0.814149	1	0.915201	1	0.960428	1	28.59	0.426969	2	1389.73
aSPLVQSVER	1	W5F8Y0	N-Term(iTRAQ8plex)	1.14321	1	1.06324	1	1.22862	1	41.27	0.0600219	3	1389.8
nVLEVAGEVR	1	M0V5H1	N-Term(iTRAQ8plex)	0.934893	1	0.994758	1	0.982482	1	31.39	0.583862	2	1389.8
aLVDAPDMVR	1	B9F156	N-Term(iTRAQ8plex)	0.888716	3	0.774278	3	0.997782	3	41.09	0.0445893	2	1390.76
aTDLVASAAIR	1	A0A090AKN1	N-Term(iTRAQ8plex)	0.718098	1	0.773286	1	0.952312	1	40.62	0.0628417	3	1391.81
gLETQSDPSR	1	M0ZBC3	N-Term(iTRAQ8plex)	0.922823	1	0.961574	1	1.15008	1	42.45	0.0181379	2	1393.72
aLPASSSTLSR	1	F2EIW1	N-Term(iTRAQ8plex)	1.39494	1	0.984156	1	1.00008	1	37.66	0.109171	3	1393.79
dEVFAIENR	1	W5DM32	N-Term(iTRAQ8plex)	1.08744	1	1.10189	1	1.1016	1	29.56	0.497483	2	1396.74
iSEYVSQLR	1	B1NC18	N-Term(iTRAQ8plex)	0.939188	1	0.800333	1	0.871173	1	25.44	2.04346	2	1398.79
tLFSADSISR	1	M8BDK9	N-Term(iTRAQ8plex)	1.08173	1	1.13766	1	0.945843	1	21.39	3.84037	2	1400.77
lDAGAGGPAAAAR	1	N1QQE6	N-Term(iTRAQ8plex)	0.678697	1	0.751049	1	0.616545	1	74.01	2.20878e-05	3	1401.77
vMNDLLHTR	1	F2DDA5	N-Term(iTRAQ8plex)	0.92474	1	0.790293	1	0.926259	1	30.59	0.497856	3	1402.78
aMEVFDTMR	1	T1MBE7	N-Term(iTRAQ8plex)	0.804255	1	0.791073	1	0.95866	1	13.56	6.79336	2	1403.7
gAGLTPDDAQR	1	W5HMZ7	N-Term(iTRAQ8plex)	1.04648	1	1.13428	1	1.15299	1	33.58	0.15581	2	1404.73
aAPGVTISDDR	1	M0WKZ6	N-Term(iTRAQ8plex)	0.884294	2	0.899037	2	0.938999	2	59.42	0.000579554	3	1405.75
vETILEELR	1	W5HER5	N-Term(iTRAQ8plex)	1.11886	2	1.02813	2	1.02113	2	47.51	0.0149671	3	1405.82
aLGALPLYER	1	M0X743	N-Term(iTRAQ8plex)	0.946983	1	1.00683	1	0.815865	1	37.74	0.103771	2	1406.83
eVQSILMQR	1	I1HLR2	N-Term(iTRAQ8plex)	0.896781	2	0.943764	2	0.952255	2	58.09	0.00117337	3	1407.8
aQGDADGSLDR	1	A0A089N0U2	N-Term(iTRAQ8plex)	0.978732	2	1.00203	2	1.11677	2	41.57	0.0107594	2	1408.7
ecHVGHPLR	1	W5I4T2	N-Term(iTRAQ8plex); C2(Carbamidomethyl)	1.20996	1	1.14137	1	1.11339	1	26.92	0.902976	2	1408.74
aQHEHEAQR	1	W5G9R9	N-Term(iTRAQ8plex)	1.0681	2	0.88084	2	1.04837	2	48.87	0.00350368	3	1409.72
qLEGVGAk	1	F2CS15	N-Term(iTRAQ8plex); K8(iTRAQ8plex)	1.44559	2	1.75898	2	1.55704	2	32.15	0.400771	2	1409.85
hSGFGLGFER	1	M7YWY6	N-Term(iTRAQ8plex)	0.980665	1	0.875105	1	0.928923	1	28.5	0.613041	3	1410.74
lGADEFLVSR	1	M0Y2A5	N-Term(iTRAQ8plex)	0.90523	1	0.91026	1	0.966482	1	29.3	0.598963	2	1410.79
vEQLTFLTR	1	M0YIK4	N-Term(iTRAQ8plex)	0.977507	1	0.969141	1	0.97802	1	23.44	2.79166	2	1410.82
aAQTAAAAk	1	A0A077S2Z7	N-Term(iTRAQ8plex); K9(iTRAQ8plex)	0.896851	1	0.90157	1	0.869135	1	43.52	0.0446588	2	1410.85
gSSSGDAGGAADR	1	W5EMB1	N-Term(iTRAQ8plex)	1.19174	1	1.00214	1	1.26781	1	67.65	1.47397e-05	2	1411.67
sLGLGSEDSSR	1	W5H8X1	N-Term(iTRAQ8plex)	0.708801	1	0.733831	1	0.936801	1	36.12	0.082087	2	1411.73
tYPMQAGAIR	1	M0YU33	N-Term(iTRAQ8plex)	1.07589	1	1.01443	1	0.949859	1	26.28	1.10899	3	1411.76
gWAGLHTIPR	1	O81119	N-Term(iTRAQ8plex)	0.973554	1	0.832141	1	0.822044	1	18.69	10.2081	3	1411.81
aNVSTGGAk	1	M8B1V8	N-Term(iTRAQ8plex); K9(iTRAQ8plex)	0.761605	1	0.646332	1	0.78927	1	35	0.28987	2	1412.83
aVELIASHLR	1	W5G4T9	N-Term(iTRAQ8plex)	1.10127	2	0.904461	2	0.867038	2	33.39	0.38012	3	1412.85
fNAVILk	1	Q5I7L0	N-Term(iTRAQ8plex); K7(iTRAQ8plex)	0.998122	2	0.72257	2	0.785107	2	28.62	0.544945	2	1412.91
gLNATGEFFR	1	A0A0D9VH87	N-Term(iTRAQ8plex)	1.3629	1	1.92837	1	1.09583	1	56.58	0.000848044	2	1415.76
vVMHADGDLR	1	M0XCR5	N-Term(iTRAQ8plex)	0.869204	1	0.922144	1	0.847758	1	21.88	2.52124	3	1416.76
dYAEAIk	1	M0YKB8	N-Term(iTRAQ8plex); K7(iTRAQ8plex)	1.18131	2	1.16845	2	1.15826	2	32.44	0.450914	2	1417.81
gHVGVGVGk	1	W5DT48	N-Term(iTRAQ8plex); K9(iTRAQ8plex)	0.839077	2	0.781398	2	0.925272	2	40.8	0.0554703	2	1417.87
vGDTVQVIAGR	1	W5HQS2	N-Term(iTRAQ8plex)	1.04718	3	0.860906	3	0.900482	3	40.85	0.0680776	2	1418.82
iTNQTALAQR	1	W5FMC2	N-Term(iTRAQ8plex)	0.923189	1	0.99637	1	0.855573	1	28.07	1.22222	2	1419.82
gPQLPPTPGPR	1	M0WPH0	N-Term(iTRAQ8plex)	0.878951	5	0.888351	5	0.960535	5	26.27	1.76576	3	1420.82
hIVVPSPDVR	1	M0YZB2	N-Term(iTRAQ8plex)	1.05168	1	0.899423	1	0.838024	1	44.79	0.0164586	3	1422.84
qEVAEFIQR	1	M8ACQ0	N-Term(iTRAQ8plex)	0.977737	1	1.26561	1	0.997148	1	49.77	0.00628784	3	1423.78
dAAAQAAAk	1	I1HLR2	N-Term(iTRAQ8plex); K9(iTRAQ8plex)	1.87767	2	1.90606	2	2.00833	2	42.25	0.0366868	2	1424.83
hMAPGAALVVR	1	F2DTE5	N-Term(iTRAQ8plex)	1.26967	1	1.32163	1	1.05164	1	25.49	1.96033	3	1425.83
gATVGDAVk	1	W5GVS6	N-Term(iTRAQ8plex); K9(iTRAQ8plex)	1.02639	1	1.01099	1	1.1643	1	40.28	0.074119	2	1425.85
sFADIITSIR	1	B3SH89	N-Term(iTRAQ8plex)	1.1492	2	0.620596	2	0.607825	2	32.14	0.491197	2	1426.82
nLVDHLQER	1	F2CS15	N-Term(iTRAQ8plex)	0.868093	3	0.851754	3	0.834334	3	31.58	0.405616	2	1427.79
dIEAHVVSVR	1	A0A077RZZ9	N-Term(iTRAQ8plex)	1.28203	1	1.59049	1	1.06482	1	19.22	9.36031	3	1428.81
aDSFVGDMER	1	M8B1V8	N-Term(iTRAQ8plex)	0.658272	1	0.668687	1	0.779685	1	33.89	0.0434656	2	1430.68
iAEGYEMASR	1	F2DEG1	N-Term(iTRAQ8plex)	0.98128	1	0.973278	1	1.01794	1	28.12	0.308726	2	1430.72
aAFDAAEk	1	N1QSA4	N-Term(iTRAQ8plex); K8(iTRAQ8plex)	0.833202	2	0.822956	2	0.974047	2	38.09	0.111097	2	1430.8
dLTLIIEPGR	1	M8B297	N-Term(iTRAQ8plex)	0.905613	1	0.954067	1	1.0113	1	43.87	0.0360487	2	1430.85
sLFSAIGk	1	Q84UC6	N-Term(iTRAQ8plex); K8(iTRAQ8plex)	0.819471	1	0.693014	1	0.738649	1	28.99	0.833942	2	1430.88
fVAQGAYDTR	1	I1HQV8	N-Term(iTRAQ8plex)	1.06644	3	1.08217	3	0.999599	3	35.94	0.0829248	3	1431.75
gLNAAAATPADR	1	Q9S876	N-Term(iTRAQ8plex)	0.310187	1	0.454793	1	0.609321	1	57.68	0.000947046	2	1431.78
lAVGLEELQR	1	M8CD05	N-Term(iTRAQ8plex)	0.763009	1	0.8086	1	0.877789	1	63.72	0.000359356	3	1431.84
iNVAELLLSR	1	W5EB84	N-Term(iTRAQ8plex)	0.952617	1	0.768117	1	0.772652	1	43.66	0.0287678	2	1431.88
sFAYSGDLLR	1	W5H9C5	N-Term(iTRAQ8plex)	0.81816	1	0.759741	1	0.691552	1	33.53	0.214684	3	1432.77
qITPSVLSER	1	A0A096TKG4	N-Term(iTRAQ8plex)	0.842852	2	0.921648	2	0.984607	2	49.2	0.00965358	3	1433.83
xALEAcVQAR	1	L0N8C5	N-Term(iTRAQ8plex); X1(L); C6(Carbamidomethyl)	0.339233	3	0.306265	5	0.294522	4	46.95	0.0142396	3	1434.8
gDLGILSTAAGR	1	M0YD95	N-Term(iTRAQ8plex)	1.17741	3	1.18813	3	1.15811	3	51.99	0.00462641	3	1434.82
nASEATVLAVR	1	W5B5P7	N-Term(iTRAQ8plex)	1.15698	1	1.01075	1	1.12195	1	24.51	2.56506	3	1434.82
gATFcQEYR	1	M0Z5J0	N-Term(iTRAQ8plex); C5(Carbamidomethyl)	0.990268	1	1.02008	1	1.04962	1	33.42	0.0428599	2	1435.69
aLLVDGLk	1	M7ZSD1	N-Term(iTRAQ8plex); K8(iTRAQ8plex)	0.900028	1	0.86125	1	0.996228	1	40.42	0.0404979	2	1436.93
dVGAVVVGFDR	1	M8C200	N-Term(iTRAQ8plex)	1.15515	2	1.0927	2	1.04398	2	52.2	0.00404227	3	1437.8
mGSQVLVPFR	1	M7YJY0	N-Term(iTRAQ8plex)	0.911175	1	0.905095	1	0.772741	1	30.88	0.492113	2	1437.82
aELQNAGk	1	M7YZ66	N-Term(iTRAQ8plex); K8(iTRAQ8plex)	0.863689	1	0.851644	1	1.01114	1	38.64	0.089511	2	1438.85
aVELIANHLR	1	W5F6F7	N-Term(iTRAQ8plex)	0.995583	1	0.982407	1	0.866984	1	38.89	0.11446	3	1439.86
hGVPISTVAVR	1	W5ERT5	N-Term(iTRAQ8plex)	0.970447	1	0.852294	1	0.682815	1	39.4	0.107639	3	1439.86
aPGVQTPVIVR	1	A0A0A7MA13	N-Term(iTRAQ8plex)	1.01056	2	0.999401	2	0.758423	2	41.12	0.0662844	3	1440.88
gASEVDEk	1	A0A0D5BX49	N-Term(iTRAQ8plex); K8(iTRAQ8plex)	1.06219	3	0.884214	3	1.00014	3	38.35	0.0786286	2	1442.79
vAGAPIALSSPR	1	F2CRN6	N-Term(iTRAQ8plex)	0.892544	1	0.910325	1	0.818574	1	44.03	0.0333571	3	1442.86
aAELVHIAcR	1	W5HIT5	N-Term(iTRAQ8plex); C9(Carbamidomethyl)	0.964282	1	1.19067	1	0.884292	1	39.42	0.070407	3	1443.8
vGDPVDLVGIR	1	M0ZD98	N-Term(iTRAQ8plex)	0.985367	2	0.970711	2	1.07129	2	59.26	0.000921283	3	1443.84
fVASAVNk	1	D8L9K9	N-Term(iTRAQ8plex); K8(iTRAQ8plex)	1.19128	1	1.10654	1	1.06522	1	38.78	0.0900751	2	1443.88
aESFVGDMER	1	A0A077S1D5	N-Term(iTRAQ8plex)	0.600575	1	0.607803	1	0.82517	1	36.08	0.0293952	2	1444.7
vMFEDGDTAR	1	W5C6X4	N-Term(iTRAQ8plex)	0.933475	1	0.959264	1	1.11721	1	40.73	0.0112295	2	1444.7
iAEFLASHPR	1	B4FXS6	N-Term(iTRAQ8plex)	0.934065	1	0.810711	1	0.660477	1	33.94	0.326367	3	1444.82
lASAVGVTLGPR	1	M7Z848	N-Term(iTRAQ8plex)	0.879122	3	0.686808	3	0.621221	3	48.48	0.0112106	3	1444.88
aTAFGLMk	1	W5HTT3	N-Term(iTRAQ8plex); K8(iTRAQ8plex)	1.21916	1	0.931738	1	1.09324	1	32.85	0.40565	3	1446.85
aAEILGHk	1	I1H5P4	N-Term(iTRAQ8plex); K8(iTRAQ8plex)	0.92317	2	0.913798	2	0.956063	2	35.4	0.179718	3	1446.88
eGSLLGVDEAR	1	W4ZPA0	N-Term(iTRAQ8plex)	0.835226	1	0.892485	1	1.00672	1	35.47	0.162684	2	1449.78
nLNLSTVNDR	1	M8ASX7	N-Term(iTRAQ8plex)	1.00826	2	0.991027	2	0.903536	2	39.25	0.0805805	2	1449.8
eFVGGAAELPR	1	M0V1K8	N-Term(iTRAQ8plex)	0.663979	2	0.744276	2	0.688371	2	55.1	0.00215224	3	1449.8
lSVLVESNER	1	M0YIK4	N-Term(iTRAQ8plex)	0.936673	1	0.932444	1	0.997352	1	38.65	0.101464	2	1449.81
aYISEPITPR	1	M0XIW2	N-Term(iTRAQ8plex)	1.76864	1	1.70351	1	1.3797	1	22.1	4.24002	3	1450.82
gLSYFEk	1	A0A0E0EPX3	N-Term(iTRAQ8plex); K7(iTRAQ8plex)	1.4114	3	1.17611	3	1.38457	3	25.63	1.65292	2	1451.83
iPTLAIHLDR	1	M7Z8B9	N-Term(iTRAQ8plex)	1.05723	1	0.889799	1	0.833865	1	51.27	0.00601041	3	1452.88
sAALINQk	1	A0A077RTE5	N-Term(iTRAQ8plex); K8(iTRAQ8plex)	1.36593	1	1.1015	1	1.46776	1	37.39	0.14862	2	1452.89
aGVLVESFATR	1	W5C2M6	N-Term(iTRAQ8plex)	0.907872	1	1.05329	1	0.8943	1	37.37	0.106705	2	1453.83
nIDTMNTVSR	1	D8L9J1	N-Term(iTRAQ8plex)	1.0585	1	1.10483	1	1.15828	1	30.36	0.367582	2	1454.76
lVTLGEEFSR	1	W5CY74	N-Term(iTRAQ8plex)	0.683391	2	0.6937	2	0.977992	2	41.62	0.0393014	3	1454.82
hDNVDIAVIR	1	W5H061	N-Term(iTRAQ8plex)	0.926888	1	0.970261	1	0.981495	1	43.76	0.0314304	3	1455.82
eTHNLVVSPR	1	W5F8Y0	N-Term(iTRAQ8plex)	1.06612	1	1.36092	1	0.912046	1	37.5	0.13619	2	1455.82
vVPGYGHGVLR	1	M0Y818	N-Term(iTRAQ8plex)	1.08205	1	1.01626	1	0.6927	1	30.01	0.819212	3	1457.85
hAVLPGAGk	1	F2D7T7	N-Term(iTRAQ8plex); K9(iTRAQ8plex)	0.847789	1	0.864812	1	0.941465	1	27.52	0.944265	2	1457.9
aIFTAVTk	1	W5BGH0	N-Term(iTRAQ8plex); K8(iTRAQ8plex)	0.989127	1	0.730262	1	0.90481	1	35.8	0.129225	2	1458.91
tETNPLLVLR	1	W4ZNA5	N-Term(iTRAQ8plex)	0.848973	1	0.905465	1	0.846813	1	39.84	0.0695922	3	1459.88
hITIFSPEGR	1	F2CSW4	N-Term(iTRAQ8plex)	0.872134	1	0.873058	1	0.919014	1	20.69	6.20929	3	1460.81
gGVVDEEALLR	1	F2DG93	N-Term(iTRAQ8plex)	0.930084	1	1.00476	1	1.03751	1	35.28	0.22294	2	1461.82
aLGSIGAGTTPGR	1	W5H4D7	N-Term(iTRAQ8plex)	0.707002	5	0.768158	5	0.823285	5	61.06	0.000637477	3	1461.83
lLGVTTLDVAR	1	W5EVZ9	N-Term(iTRAQ8plex)	1.30451	2	1.12073	2	0.931843	2	66.29	0.000100165	3	1461.89
vGTAVVTGQNGR	1	M0VW05	N-Term(iTRAQ8plex)	1.36456	1	1.38339	1	1.05456	1	26.25	1.88536	2	1462.83
dIHAEAAk	1	M8CCF0	N-Term(iTRAQ8plex); K8(iTRAQ8plex)	1.03946	2	0.843408	2	1.1256	2	39.35	0.0945651	2	1462.84
dGAVAAQEATAR	1	A0A077RYU3	N-Term(iTRAQ8plex)	0.994533	1	1.12512	1	1.00317	1	34.65	0.175771	2	1463.78
pEGTGGFIEPR	1	A6N104	N-Term(iTRAQ8plex)	0.796437	2	1.03836	2	0.823757	2	42.9	0.0263175	3	1463.78
sAPEADDAASAR	1	M0VC62	N-Term(iTRAQ8plex)	0.863803	1	0.858546	1	1.10138	1	39.81	0.0153626	2	1464.72
qGLTSDEGAQR	1	M0Z2H5	N-Term(iTRAQ8plex)	0.829247	2	0.942897	2	0.852278	2	49.8	0.0035571	3	1465.75
aELAAALAk	1	W5B8C0	N-Term(iTRAQ8plex); K9(iTRAQ8plex)	1.0498	1	0.908326	1	1.14276	1	51.5	0.00681256	2	1465.91
rEVLDDFLR	1	F2EBI3	N-Term(iTRAQ8plex)	0.895873	1	0.897148	1	0.951312	1	25.77	1.50038	3	1466.83
lIDEALGk	1	W5I3H6	N-Term(iTRAQ8plex); K8(iTRAQ8plex)	1.20464	4	1.06826	4	1.15778	4	32.55	0.462234	2	1466.9
cATITPDETR	1	W5BTN2	N-Term(iTRAQ8plex); C1(Carbamidomethyl)	1.01995	1	0.974684	1	0.958685	1	41.23	0.0243937	2	1467.74
gSASVGQSTLTR	1	E2GJT4	N-Term(iTRAQ8plex)	1.01776	3	0.854475	3	0.834023	3	60.38	0.000563796	3	1467.81
dLTAQLAk	1	W5A595	N-Term(iTRAQ8plex); K8(iTRAQ8plex)	0.901137	1	0.89132	1	1.00296	1	33.03	0.449282	2	1467.89
qLAELTGk	1	P12783	N-Term(iTRAQ8plex); K8(iTRAQ8plex)	1.02888	2	0.986214	2	1.0875	2	29.54	0.998113	2	1467.9
sDDGScLYTF	1	M7ZAC1	N-Term(iTRAQ8plex); C6(Carbamidomethyl)	0.992896	1	0.865662	1	1.07406	1	24.16	0.0702184	2	1468.65
dDENVNSQPF	1	U5IKM1	N-Term(iTRAQ8plex)	1.5215	1	1.57093	1	0.962391	1	71.34	3.26124e-06	2	1468.68
gHYLNATAGTc	1	G0WXZ5	N-Term(iTRAQ8plex); C11(Carbamidomethyl)	1.45171	1	1.27909	1	1.17845	1	28.81	0.209844	2	1468.71
nMHFYAEPR	1	R7WFB8	N-Term(iTRAQ8plex)	0.96821	1	1.07199	1	1.04513	1	21.23	1.57979	2	1468.73
dVLDSLEFAR	1	M8CET9	N-Term(iTRAQ8plex)	0.691832	1	0.85142	1	0.779536	1	29.62	0.502499	2	1468.79
yNDTVALVNR	1	M8A209	N-Term(iTRAQ8plex)	0.83174	1	0.923552	1	0.889291	1	44.41	0.0173804	2	1468.8
aAQDAWAk	1	M7ZEY4	N-Term(iTRAQ8plex); K8(iTRAQ8plex)	1.03752	1	0.990725	1	0.927226	1	34.99	0.234263	2	1468.84
gASVAEAEk	1	W5CGC8	N-Term(iTRAQ8plex); K9(iTRAQ8plex)	0.856227	1	0.88445	1	1.05791	1	40.83	0.0635595	2	1469.84
vPPALHQFTR	1	M0VKS2	N-Term(iTRAQ8plex)	0.978313	1	0.794005	1	1.21791	1	41.32	0.0643268	3	1469.85
cIAcEVcVR	1	A0A0E0EN60	N-Term(iTRAQ8plex); C1(Carbamidomethyl); C4(Carbamidomethyl); C7(Carbamidomethyl)	0.947181	1	0.813388	1	1.03144	1	22.01	0.959997	2	1470.71
qLYDIMVER	1	W5H402	N-Term(iTRAQ8plex)	1.14684	1	1.11229	1	1.12962	1	27.63	0.835219	2	1470.8
aSSAVVPAGRPR	1	M7YJ04	N-Term(iTRAQ8plex)	1.18443	2	1.21995	2	1.46672	2	19.35	9.80553	2	1471.86
vYVGNLAk	1	M8BN30	N-Term(iTRAQ8plex); K8(iTRAQ8plex)	1.02171	1	0.895374	1	1.07894	1	33.19	0.322045	2	1471.9
sFIEELFQR	1	M7ZRZ0	N-Term(iTRAQ8plex)	1.08171	2	0.713473	2	0.817459	2	36.1	0.13507	3	1472.81
ccDQAVcTR	1	P09863	N-Term(iTRAQ8plex); C1(Carbamidomethyl); C2(Carbamidomethyl); C7(Carbamidomethyl)	0.741367	1	0.819202	1	0.818879	1	32.53	0.00924268	2	1473.65
sGFYDLQLAR	1	F2DFS9	N-Term(iTRAQ8plex)	0.925006	1	0.951385	1	0.913502	1	31.43	0.332601	2	1473.8
tVAPAPAASASAR	1	W5DNR0	N-Term(iTRAQ8plex)	0.817753	3	0.975439	3	0.968111	3	37.85	0.115686	2	1473.83
fDLSGIPPAPR	1	W5H454	N-Term(iTRAQ8plex)	0.938499	2	0.943661	2	0.910151	2	33.5	0.333628	3	1473.83
yLLSNGAk	1	M7ZR60	N-Term(iTRAQ8plex); K8(iTRAQ8plex)	1.42646	2	1.27989	2	1.10385	2	36.87	0.147685	2	1473.88
yTPANPPTGPR	1	W5ATB2	N-Term(iTRAQ8plex)	0.761442	1	0.805466	1	0.723347	1	33	0.255881	3	1474.79
lLAHPAFDMR	1	M8CXX4	N-Term(iTRAQ8plex)	1.1191	1	0.926264	1	0.926133	1	18.15	9.66269	3	1474.81
nVLAPAAPYVR	1	W5AGI0	N-Term(iTRAQ8plex)	1.00373	2	1.0888	2	0.917825	2	38.17	0.134742	3	1474.87
dAITQIVGEAR	1	M7YGN5	N-Term(iTRAQ8plex)	1.0271	3	0.91847	3	0.985905	3	50.04	0.00809312	3	1476.83
gAVNQcLAANR	1	W5C6X4	N-Term(iTRAQ8plex); C6(Carbamidomethyl)	0.551853	1	0.495647	1	0.724497	1	21.97	2.65727	3	1477.78
aYINEPITPR	1	W5C5L8	N-Term(iTRAQ8plex)	0.865337	1	0.99174	1	0.72658	1	34.61	0.259403	2	1477.83
lESALAATEIR	1	W5E0L9	N-Term(iTRAQ8plex)	0.914996	1	1.01566	1	0.694722	1	36.66	0.153621	3	1477.85
vVDLLAPYQR	1	Q41534	N-Term(iTRAQ8plex)	1.11242	2	0.954851	2	1.11438	2	38.29	0.0889659	3	1477.87
iYLPNGLLDR	1	M0X4U0	N-Term(iTRAQ8plex)	1.23575	1	0.956089	1	1.04653	1	36.22	0.131533	3	1477.87
lAEFLGELQR	1	A0A0A9PM81	N-Term(iTRAQ8plex)	0.843351	1	1.13497	1	0.805952	1	48.94	0.00767331	3	1479.85
sAAGGLNPGk	1	W5DG81	N-Term(iTRAQ8plex); K10(iTRAQ8plex)	1.18753	5	1.11922	5	1.12145	5	41.66	0.0385453	2	1479.87
aGLLQEIk	1	M0UF06	N-Term(iTRAQ8plex); K8(iTRAQ8plex)	1.00615	2	0.896969	2	0.994342	2	45.12	0.0245657	2	1479.93
gDDVQVEQMR	1	J3N8R1	N-Term(iTRAQ8plex)	1.13595	1	1.32655	1	1.36156	1	45.44	0.00567517	2	1480.73
vQcQNSTALR	1	M8C8R8	N-Term(iTRAQ8plex); C3(Carbamidomethyl)	0.910402	1	1.00062	1	1.0609	1	37.84	0.0857047	2	1480.78
gVTLNGLAk	1	R7WFB8	N-Term(iTRAQ8plex); K9(iTRAQ8plex)	1.08833	1	0.95949	1	1.04401	1	46.3	0.014376	2	1480.93
aEEYFSk	1	W5DXJ3	N-Term(iTRAQ8plex); K7(iTRAQ8plex)	0.907981	2	0.969266	2	1.05808	2	36.94	0.106987	2	1481.8
dVVYDAGNGLR	1	F2EGN0	N-Term(iTRAQ8plex)	0.913711	1	0.99306	1	1.02662	1	41.37	0.0311004	2	1482.78
gFIWPVAAYR	1	M8BGA1	N-Term(iTRAQ8plex)	1.07658	1	0.705645	1	0.7329	1	28.87	0.894989	3	1483.83
aASVAEAEk	1	M8BRS4	N-Term(iTRAQ8plex); K9(iTRAQ8plex)	0.953457	1	0.904356	1	1.09274	1	44.83	0.0279606	2	1483.85
eGIDWIEYR	1	W5DSZ0	N-Term(iTRAQ8plex)	1.1678	2	1.1947	2	1.27081	2	27.72	0.525305	2	1484.77
iDATcSGTVTR	1	W4ZT89	N-Term(iTRAQ8plex); C5(Carbamidomethyl)	0.945048	1	1.00615	1	1.03046	1	27.54	0.53291	2	1484.77
aWMENVk	1	M7YEA9	N-Term(iTRAQ8plex); K7(iTRAQ8plex)	0.926448	1	0.871858	1	0.849747	1	36.21	0.159179	2	1485.83
gITHLFPIQR	1	M7YY67	N-Term(iTRAQ8plex)	0.835505	1	0.888059	1	0.811434	1	29.69	0.891572	3	1485.88
aGYDVLLk	1	F2DAT1	N-Term(iTRAQ8plex); K8(iTRAQ8plex)	0.823516	1	0.798211	1	0.852472	1	24.07	2.7228	2	1486.91
dLATAFIk	1	F2ECE5	N-Term(iTRAQ8plex); K8(iTRAQ8plex)	3.59194	1	4.11731	1	2.44306	1	34.12	0.27503	2	1486.91
sPVITNHLFR	1	O65305	N-Term(iTRAQ8plex)	0.956366	1	0.876413	1	0.879333	1	45.05	0.0258964	3	1487.86
dHGAVGPVk	1	W5FWY8	N-Term(iTRAQ8plex); K9(iTRAQ8plex)	1.06209	2	0.9764	2	1.01759	2	38.09	0.124098	3	1487.87
aFDLGGHQIAR	1	M7ZYZ3	N-Term(iTRAQ8plex)	0.859792	2	0.837132	2	0.887586	2	58.25	0.000981605	3	1488.82
eENVTLGPAVR	1	R7W0Z8	N-Term(iTRAQ8plex)	0.942874	3	0.827487	3	0.968469	3	41.48	0.0498667	3	1488.83
sNGIQNVLALR	1	N1QRS8	N-Term(iTRAQ8plex)	1.00967	1	0.918037	1	0.922994	1	38.06	0.141613	2	1488.88
rPAVALVSTDR	1	F2D891	N-Term(iTRAQ8plex)	0.817983	1	1.00128	1	0.796244	1	58.7	0.00121542	3	1488.88
lHPDVTAk	1	Q8L803	N-Term(iTRAQ8plex); K8(iTRAQ8plex)	0.780303	1	0.899802	1	0.97459	1	36.24	0.215627	3	1488.89
aFVPAQHFIR	1	W5I7T2	N-Term(iTRAQ8plex)	1.09686	1	0.883149	1	0.952725	1	33.88	0.333977	3	1489.86
eALALGDPNMR	1	N1QP33	N-Term(iTRAQ8plex)	1.06554	1	0.957899	1	1.50315	1	40.97	0.0379601	2	1490.79
lELGEGSAPASR	1	W5F8Y0	N-Term(iTRAQ8plex)	1.19257	1	1.27742	1	1.29783	1	33.45	0.277507	2	1490.81
gSVDSLLNLLR	1	S5CG12	N-Term(iTRAQ8plex)	0.843607	1	0.677153	1	0.607507	1	45.78	0.017897	2	1490.88
gIANPLGIk	1	T1MV14	N-Term(iTRAQ8plex); K9(iTRAQ8plex)	0.754919	1	0.662611	1	0.985651	1	38.52	0.0742112	3	1490.95
aGNLGDSVTVTR	1	W5BNJ7	N-Term(iTRAQ8plex)	0.50601	1	0.671958	1	0.611445	1	37.86	0.112089	3	1493.82
vHGEPLLGVIR	1	I1GTF0	N-Term(iTRAQ8plex)	0.890501	1	0.945668	1	0.96108	1	40.22	0.0585525	3	1493.91
nVSPIEVk	1	M7Z178	N-Term(iTRAQ8plex); K8(iTRAQ8plex)	1.22682	3	1.19303	3	1.09491	3	27.76	1.02465	3	1493.91
aYEIALQQVR	1	M7Z620	N-Term(iTRAQ8plex)	0.999834	3	1.16354	3	0.758241	3	35.8	0.164734	3	1494.86
vPEALIPPAGAR	1	W5CDX0	N-Term(iTRAQ8plex)	0.828534	1	0.659378	1	0.912928	1	25.16	2.05931	3	1494.89
gAIEELEk	1	D7F3X1	N-Term(iTRAQ8plex); K8(iTRAQ8plex)	1.0738	2	0.90498	2	1.11058	2	40.16	0.0791496	2	1496.87
nLcTAIAk	1	W5CFA0	N-Term(iTRAQ8plex); C3(Carbamidomethyl); K8(iTRAQ8plex)	0.91522	1	1.00568	1	0.942701	1	40.43	0.0834225	2	1498.88
vFHDPQLDAR	1	W4ZMM8	N-Term(iTRAQ8plex)	1.20861	1	1.10404	1	1.06492	1	17.9	7.71576	3	1501.8
iTESDVVAHAR	1	M7YYG1	N-Term(iTRAQ8plex)	1.15028	1	1.29998	1	0.985538	1	38.56	0.0831366	2	1501.83
lAQPSAAALAER	1	M8C8R8	N-Term(iTRAQ8plex)	0.8687	1	0.913589	1	0.667748	1	39.64	0.0805856	3	1501.86
vLFGDHNPSGR	1	M0WSA4	N-Term(iTRAQ8plex)	0.958951	1	0.836283	1	1.06765	1	17.93	7.52091	3	1502.8
sQAPVIPMEAR	1	W4ZZS7	N-Term(iTRAQ8plex)	0.616107	1	0.538052	1	0.471651	1	30.65	0.6005	3	1502.83
aEANYGAAk	1	W5DT48	N-Term(iTRAQ8plex); K9(iTRAQ8plex)	1.0046	2	1.1368	2	0.971688	2	25.08	2.22488	3	1502.83
aLYAEEAk	1	D8L9K9	N-Term(iTRAQ8plex); K8(iTRAQ8plex)	1.06103	1	1.09456	1	1.04159	1	47.87	0.0137046	2	1502.86
yGDVIDSk	1	F2EID0	N-Term(iTRAQ8plex); K8(iTRAQ8plex)	1.53365	2	1.8916	2	1.65694	2	23.91	3.36393	2	1504.85
eGISAEVINLR	1	W5IB10	N-Term(iTRAQ8plex)	0.957875	3	0.881826	3	0.876723	3	56.15	0.00211164	3	1504.86
iVAWNAAEGDR	1	M0Z0F7	N-Term(iTRAQ8plex)	0.786886	1	0.942087	1	0.90048	1	35.02	0.151721	2	1505.8
vAAAYDck	1	W4ZLQ8	N-Term(iTRAQ8plex); C7(Carbamidomethyl); K8(iTRAQ8plex)	1.0228	1	0.965757	1	1.06881	1	26.71	1.34009	2	1505.82
fGMHAQVGTVR	1	M7YZQ1	N-Term(iTRAQ8plex)	0.802083	2	0.722417	2	0.730779	2	52.4	0.00353637	3	1506.81
dLQMVNLTLR	1	M8BB60	N-Term(iTRAQ8plex)	1.03554	1	0.864754	1	0.84463	1	29.47	0.829666	2	1506.86
gVILVSSDVSAR	1	W5CY74	N-Term(iTRAQ8plex)	0.790885	1	0.755359	1	0.939833	1	36.78	0.136379	2	1506.88
aAELTTLLESR	1	B0LXE1	N-Term(iTRAQ8plex)	0.944159	1	0.929956	1	0.783358	1	39.3	0.0789766	3	1507.86
aPEATSAAAPYR	1	M8AW09	N-Term(iTRAQ8plex)	1.01694	2	0.891922	2	0.989229	2	54.8	0.00171377	2	1508.8
lADVTEcLAGR	1	W5FZY6	N-Term(iTRAQ8plex); C7(Carbamidomethyl)	0.992036	2	0.957965	2	1.15859	2	36.03	0.129769	2	1508.8
nFEGILIGADR	1	W5BTY8	N-Term(iTRAQ8plex)	0.99707	1	1.04849	1	0.897414	1	35.69	0.168285	2	1508.83
aEIAAALNk	1	M8A5T6	N-Term(iTRAQ8plex); K9(iTRAQ8plex)	1.38942	3	0.925227	3	0.813975	3	50.32	0.00638432	2	1508.92
gSAITGPIGk	1	M8B264	N-Term(iTRAQ8plex); K10(iTRAQ8plex)	1.19659	1	0.876991	1	0.865052	1	31.09	0.55863	2	1508.92
sLDVVETESAR	1	M8BZA9	N-Term(iTRAQ8plex)	1.5502	1	0.672059	1	0.998096	1	34.6	0.220629	3	1509.81
sQNxVLMGGLR	1	W4ZNR3	N-Term(iTRAQ8plex); X4(M)	1.04543	1	0.935321	1	0.994129	1	30.47	0.609175	2	1509.81
vSPWHDVPLR	1	W5G736	N-Term(iTRAQ8plex)	1.06453	1	0.947873	1	0.883499	1	24.17	2.74619	3	1509.84
lFGVSTLDVVR	1	F2DK80	N-Term(iTRAQ8plex)	0.910032	1	0.846392	1	0.684428	1	46.73	0.0168628	2	1509.89
vVDLGVTHLPR	1	M8BPG2	N-Term(iTRAQ8plex)	1.13009	1	1.17294	1	1.06288	1	51.19	0.00634872	3	1509.9
aGELSAEEMDR	1	M8AGJ9	N-Term(iTRAQ8plex)	0.816242	1	0.882766	1	0.959276	1	44.12	0.00492785	3	1511.73
fVEVDEEQGR	1	M7Z6J0	N-Term(iTRAQ8plex)	0.866686	2	0.876353	2	0.964161	2	40	0.027125	2	1511.76
yDDVNLVTIR	1	F2D8A6	N-Term(iTRAQ8plex)	0.894132	2	1.01576	2	0.991302	2	40.57	0.047836	2	1511.83
gTAATAAAAAk	1	W5BNJ7	N-Term(iTRAQ8plex); K11(iTRAQ8plex)	0.925805	1	0.931699	1	1.09439	1	70.33	8.44666e-05	2	1511.9
sLLMALQk	1	R7W2N3	N-Term(iTRAQ8plex); K8(iTRAQ8plex)	1.07663	2	0.835205	2	0.739637	2	48.63	0.00719027	2	1511.94
nGAVVLAPTNPR	1	W5DYH0	N-Term(iTRAQ8plex)	0.947175	2	0.919393	2	0.930637	2	49.03	0.0097814	3	1512.88
eGVSNGTLk	1	R7WAY7	N-Term(iTRAQ8plex); K9(iTRAQ8plex)	1.41248	4	1.33459	4	1.38796	4	35.05	0.242881	2	1512.88
sYEVLVSDAAR	1	W5GGC8	N-Term(iTRAQ8plex)	0.922708	2	1.13616	2	0.985205	2	36.69	0.0912871	2	1513.81
hLEHLEk	1	M0YQD9	N-Term(iTRAQ8plex); K7(iTRAQ8plex)	0.956064	2	0.952998	2	1.02957	2	15.84	21.8122	3	1513.89
sSQGIVFTTDR	1	W5GJ73	N-Term(iTRAQ8plex)	0.841074	1	0.890901	1	1.06212	1	59.54	0.000539523	2	1514.81
hPEVAQFLGGR	1	M7ZD36	N-Term(iTRAQ8plex)	1.11391	2	1.13771	2	1.04915	2	27.57	1.15061	3	1514.84
dGPALQVELLR	1	F2DQ23	N-Term(iTRAQ8plex)	0.455118	1	0.689218	1	0.602202	1	45.41	0.0229156	3	1514.88
aSADFVNSGGMR	1	M7Z483	N-Term(iTRAQ8plex)	0.868089	1	1.07586	1	1.02849	1	50.98	0.001673	2	1515.75
qFDGIVDVYR	1	F2DSV2	N-Term(iTRAQ8plex)	1.00944	3	1.0117	3	1.03193	3	46.04	0.0104781	3	1515.81
aAENVYIk	1	K7V853	N-Term(iTRAQ8plex); K8(iTRAQ8plex)	1.00882	2	1.08706	2	1.01522	2	38.59	0.126029	2	1515.89
aLQQVLANSLR	1	W5HM46	N-Term(iTRAQ8plex)	1.15621	2	0.816893	2	0.728318	2	20.5	6.1269	2	1516.91
sSDTWVAEYR	1	W5G616	N-Term(iTRAQ8plex)	0.925702	1	0.987421	1	0.963583	1	22.09	1.06392	2	1517.75
iSFNETFAER	1	W5I3H6	N-Term(iTRAQ8plex)	1.04025	1	1.06972	1	0.93301	1	40.46	0.0293056	2	1517.79
fAGAMDAVk	1	M7ZMI0	N-Term(iTRAQ8plex); K9(iTRAQ8plex)	1.05463	2	1.01686	2	1.15142	2	47.13	0.0151244	2	1517.86
tFDLGGHQIAR	1	W5CNX3	N-Term(iTRAQ8plex)	0.937511	1	0.981063	1	1.09976	1	36.08	0.1661	3	1518.83
vYYELDEER	1	F2CRU4	N-Term(iTRAQ8plex)	1.0383	1	1.20208	1	1.07897	1	39.58	0.0190566	2	1519.75
sEAANYEk	1	F2DYJ0	N-Term(iTRAQ8plex); K8(iTRAQ8plex)	1.03542	1	0.941545	1	0.981916	1	33.38	0.263626	2	1519.82
gGESIYGTk	1	A3BFA0	N-Term(iTRAQ8plex); K9(iTRAQ8plex)	0.973384	1	0.932834	1	1.04405	1	49.24	0.00875622	2	1519.84
eAISHVAGk	1	W5DAD8	N-Term(iTRAQ8plex); K9(iTRAQ8plex)	1.03591	1	1.09042	1	1.14024	1	29.2	0.795057	2	1519.9
fFPAAAQHTAR	1	A0A080YUF9	N-Term(iTRAQ8plex)	1.06301	1	1.19568	1	0.832145	1	48.11	0.0097776	3	1520.83
aFAGSPIVGEIR	1	W5BA74	N-Term(iTRAQ8plex)	0.842313	1	0.968287	1	0.865849	1	50.53	0.00626839	3	1520.87
eALFVLAQLGR	1	R7WG68	N-Term(iTRAQ8plex)	0.886125	1	0.597472	1	0.949601	1	64.43	0.000233637	3	1520.91
aLVLGVNVk	1	M0Z2H5	N-Term(iTRAQ8plex); K9(iTRAQ8plex)	0.898571	1	0.729617	1	0.776092	1	51.99	0.0018498	2	1521
aLIAEGScGSPR	1	I1IQV5	N-Term(iTRAQ8plex); C8(Carbamidomethyl)	0.907409	1	0.986117	1	0.940652	1	26.97	0.78877	3	1521.79
lANILIEk	1	M8AZK4	N-Term(iTRAQ8plex); K8(iTRAQ8plex)	1.18932	2	1.07725	2	0.923027	2	40.14	0.0335799	2	1521.98
aSSPTETSSVPR	1	A0A077RX13	N-Term(iTRAQ8plex)	0.800238	1	0.701371	1	0.853854	1	44.4	0.0162877	3	1522.8
sLLDSNLEDGR	1	A0A096ZN71	N-Term(iTRAQ8plex)	1.09775	1	1.003	1	1.1043	1	34.33	0.182054	2	1522.8
yMVFAcADSR	1	R7WAY7	N-Term(iTRAQ8plex); C6(Carbamidomethyl)	1.10134	18	1.04579	18	0.932978	18	35.2	0.0306223	2	1523.73
aLDGAGHAPAALR	1	M8BXT4	N-Term(iTRAQ8plex)	0.778961	1	1.02993	1	0.852283	1	22.75	3.37696	3	1523.86
eHAPVALGAAGAR	1	N1R3Y4	N-Term(iTRAQ8plex)	0.702274	1	0.751122	1	0.592113	1	26.67	1.35367	3	1523.86
tVLGDVLAk	1	M8BB25	N-Term(iTRAQ8plex); K9(iTRAQ8plex)	1.61924	4	1.95598	4	1.56565	4	47.52	0.0103543	2	1523.96
hFEVDLSAFR	1	W5HL13	N-Term(iTRAQ8plex)	1.25622	1	1.1584	1	1.14609	1	14.78	15.5385	3	1524.81
gEGFNTPTDER	1	A0A0C5B4U8	N-Term(iTRAQ8plex)	0.954881	1	1.1799	1	0.993618	1	45.49	0.00407771	2	1526.74
dLFMDPEEAR	1	M0XFA8	N-Term(iTRAQ8plex)	1.44542	1	1.0487	1	0.891721	1	39.22	0.0184537	3	1526.74
gDGVILVSPPLR	1	A0A0A9NHL3	N-Term(iTRAQ8plex)	0.94509	1	0.98497	1	0.992617	1	33.85	0.342226	2	1526.92
aGELSSEEMDR	1	N1QQI7	N-Term(iTRAQ8plex)	1.02872	1	1.06589	1	1.11105	1	19.13	0.956058	2	1527.72
gITDEDAAk	1	F2D1J8	N-Term(iTRAQ8plex); K9(iTRAQ8plex)	1.10662	1	1.09328	1	1.02321	1	43.21	0.0293298	2	1527.84
aALFLSSDPFR	1	M7ZL69	N-Term(iTRAQ8plex)	0.821549	1	0.758727	1	0.71994	1	31.42	0.492408	2	1527.85
aVHPIALAk	1	W5GMH5	N-Term(iTRAQ8plex); K9(iTRAQ8plex)	1.06032	2	0.922883	2	0.865358	2	41.34	0.0323884	2	1527.98
cVEENAAk	1	M7ZEV7	N-Term(iTRAQ8plex); C1(Carbamidomethyl); K8(iTRAQ8plex)	1.12861	1	1.07673	1	1.32594	1	37.34	0.0790681	2	1528.82
lGGSAAFIGk	1	W5HWH6	N-Term(iTRAQ8plex); K10(iTRAQ8plex)	1.09664	2	1.00113	2	0.920974	2	39.69	0.0807694	2	1528.92
nLATNLFk	1	M0VKS2	N-Term(iTRAQ8plex); K8(iTRAQ8plex)	1.04614	1	0.73278	1	0.830479	1	35.81	0.197302	2	1528.92
eVLHQDDLTR	1	W4ZR57	N-Term(iTRAQ8plex)	1.15676	2	1.22334	2	1.10881	2	42.73	0.0291281	2	1529.82
fYTPTVNVER	1	W5B1L6	N-Term(iTRAQ8plex)	0.824854	3	0.89966	3	0.841469	3	41.7	0.0381412	2	1529.82
vYVAVDQk	1	M7ZLZ0	N-Term(iTRAQ8plex); K8(iTRAQ8plex)	0.846731	1	0.797351	1	0.962087	1	40.95	0.0689626	2	1529.91
nLATVIYk	1	F2CRK8	N-Term(iTRAQ8plex); K8(iTRAQ8plex)	1.14169	1	1.00844	1	0.824723	1	32.21	0.361726	2	1529.95
vEPTAPASSVLR	1	M7Z442	N-Term(iTRAQ8plex)	0.86397	1	0.907122	1	0.915664	1	37.53	0.145522	3	1530.88
sILSLVVPDQR	1	W5D8U4	N-Term(iTRAQ8plex)	1.12031	1	0.982092	1	0.893469	1	44.26	0.02592	3	1530.91
sEAELAEPIIR	1	W5GRU6	N-Term(iTRAQ8plex)	0.961847	1	1.05628	1	1.13515	1	31.62	0.562663	2	1531.86
vSQLEHVFIR	1	A0A0E0BSC7	N-Term(iTRAQ8plex)	0.906536	1	1.07627	1	0.941397	1	30.88	0.700342	3	1531.89
lLDELDLLQR	1	W5DXQ0	N-Term(iTRAQ8plex)	0.977117	1	0.852706	1	1.14668	1	39.44	0.0946847	2	1531.9
dVASGGPDALATR	1	R7W4C5	N-Term(iTRAQ8plex)	0.72553	4	0.669202	4	0.69354	4	52.1	0.00305924	3	1533.82
dTSFIQIYSR	1	W5BYZ6	N-Term(iTRAQ8plex)	1.00071	1	1.05738	1	0.956926	1	32.65	0.269235	2	1533.82
aAPAAAAYPAVTR	1	R7W4R7	N-Term(iTRAQ8plex)	0.849622	2	0.886831	2	0.784384	2	64.92	0.000264321	3	1533.87
sGTSAFVEk	1	B7SA66	N-Term(iTRAQ8plex); K9(iTRAQ8plex)	0.999159	1	1.1613	1	1.10865	1	45.03	0.0253141	2	1533.87
aIVAVPDLk	1	M7YMB7	N-Term(iTRAQ8plex); K9(iTRAQ8plex)	0.992207	1	0.901857	1	1.14146	1	29.04	0.340161	2	1533.98
aSHAFNILDSR	1	N1QRH1	N-Term(iTRAQ8plex)	1.12707	1	1.033	1	1.01624	1	44.91	0.0217584	2	1534.83
tLLNVADNSGAR	1	Q2QW46	N-Term(iTRAQ8plex)	1.34246	2	1.07916	2	0.944981	2	34.84	0.243545	2	1534.85
gSSNSYAIk	1	W5CKV1	N-Term(iTRAQ8plex); K9(iTRAQ8plex)	0.887831	1	0.835931	1	0.893731	1	48.16	0.012481	2	1534.87
eGSLLGWNEAR	1	M0VI26	N-Term(iTRAQ8plex)	1.00654	1	1.04733	1	1.06206	1	36.08	0.120774	2	1535.81
tNVSPEVAASTR	1	A0A077RSI3	N-Term(iTRAQ8plex)	0.718149	3	0.961489	3	0.775023	3	42.53	0.0331061	2	1535.83
tALTTSNPSALR	1	W5EMB1	N-Term(iTRAQ8plex)	0.83565	3	0.855068	3	0.713653	3	27.82	1.14151	3	1535.87
gHILYDEVMR	1	M8APV9	N-Term(iTRAQ8plex)	1.15005	1	0.950515	1	1.02561	1	36.37	0.120135	3	1536.81
eYLTFLSGFR	1	W5IB66	N-Term(iTRAQ8plex)	0.989684	2	0.827125	2	0.822338	2	33.26	0.304221	3	1536.83
lAVAAWGLk	1	F2D4I5	N-Term(iTRAQ8plex); K9(iTRAQ8plex)	0.82213	2	0.607016	2	0.571905	2	33.31	0.330418	2	1536.97
eNGQQILk	1	A0A096UQM6	N-Term(iTRAQ8plex); K8(iTRAQ8plex)	0.750628	1	0.913939	1	0.97261	1	32.77	0.378472	2	1537.92
lDAIAEAVk	1	W5BBF4	N-Term(iTRAQ8plex); K9(iTRAQ8plex)	0.773854	3	0.808118	3	0.927307	3	49.69	0.00773219	2	1537.94
lQLVEAEk	1	F2CT57	N-Term(iTRAQ8plex); K8(iTRAQ8plex)	1.12497	1	1.02378	1	1.16032	1	43.48	0.0327091	2	1537.94
aPETTSAAAPYR	1	W5AH72	N-Term(iTRAQ8plex)	0.698884	3	0.570091	3	0.58858	3	46.06	0.01125	2	1538.81
fAANLQPSSSGR	1	M7ZYA0	N-Term(iTRAQ8plex)	1.17593	1	1.08742	1	1.08202	1	35.33	0.150252	2	1538.82
gANAHAVTVPAAR	1	N1QZ60	N-Term(iTRAQ8plex)	0.812682	1	0.857676	1	0.710292	1	33.98	0.264903	3	1538.87
eVGGIAISGk	1	F2CTR7	N-Term(iTRAQ8plex); K10(iTRAQ8plex)	0.720399	2	0.659707	2	0.818429	2	39.2	0.0947024	2	1538.93
vVGTGAEAVk	1	M0ZAF6	N-Term(iTRAQ8plex); K10(iTRAQ8plex)	1.14252	1	1.05032	1	1.18401	1	33.47	0.358924	2	1538.93
ymVFAcADSR	1	R7WAY7	N-Term(iTRAQ8plex); M2(Oxidation); C6(Carbamidomethyl)	1.05967	2	1.0139	2	1.02666	2	17.31	1.58564	3	1539.73
aEPAWMLDFR	1	F2CRG4	N-Term(iTRAQ8plex)	1.03547	1	1.1153	1	1.11213	1	28.45	0.522904	2	1539.79
vMFDMGPPVSR	1	M8ACQ0	N-Term(iTRAQ8plex)	1.2989	1	1.15049	1	1.17135	1	22.51	2.11207	2	1539.79
sLQNFDIGGER	1	I1H5P4	N-Term(iTRAQ8plex)	0.921723	1	1.01017	1	0.973499	1	41.17	0.0342695	2	1539.8
gFGVVAGTTDVGR	1	F2CSN3	N-Term(iTRAQ8plex)	1.07455	1	1.1404	1	0.748209	1	45.41	0.0153452	3	1539.84
aIVVVGDMk	1	W5DT48	N-Term(iTRAQ8plex); K9(iTRAQ8plex)	0.859155	2	0.863127	2	0.962209	2	36.91	0.182448	2	1539.94
vTTSVcDLSVR	1	M0VNR7	N-Term(iTRAQ8plex); C6(Carbamidomethyl)	1.06398	1	1.02132	1	0.976005	1	30.59	0.409685	2	1540.83
aAAPGAVPEGAAVR	1	W5IBL2	N-Term(iTRAQ8plex)	1.17061	1	1.02028	1	0.89548	1	48.81	0.00925392	3	1540.88
iNDLcGIk	1	M8AHS8	N-Term(iTRAQ8plex); C5(Carbamidomethyl); K8(iTRAQ8plex)	1.01442	2	0.965943	2	0.96079	2	38.13	0.126113	2	1540.9
aEMLDILk	1	M7ZJS5	N-Term(iTRAQ8plex); K8(iTRAQ8plex)	1.13302	2	1.17843	2	1.09291	2	50.33	0.00730249	2	1540.92
vSAANSRPPNPQ	1	M0VZ62	N-Term(iTRAQ8plex)	1.12346	1	0.98245	1	0.949939	1	40.18	0.0606053	2	1541.83
aAADSAAQTk	1	N1QZX3	N-Term(iTRAQ8plex); K10(iTRAQ8plex)	1.24908	1	1.03649	1	1.29813	1	35.84	0.19842	2	1541.87
eLSESIQk	1	W5EVZ9	N-Term(iTRAQ8plex); K8(iTRAQ8plex)	1.28295	1	1.2005	1	1.21863	1	37.43	0.15539	2	1541.9
dGNVVLAPSNPR	1	W5DYH0	N-Term(iTRAQ8plex)	0.691554	2	0.734762	2	0.732596	2	59.81	0.000707798	2	1542.85
aAAFLELANYR	1	W5ECT3	N-Term(iTRAQ8plex)	0.836611	2	0.912247	2	0.914077	2	28.24	1.03321	3	1542.86
nGTVVLAPTNPR	1	I1GR21	N-Term(iTRAQ8plex)	0.732569	1	0.753799	1	0.681852	1	48.6	0.011099	2	1542.89
gLIScVTGk	1	M0Z5J0	N-Term(iTRAQ8plex); C5(Carbamidomethyl); K9(iTRAQ8plex)	1.08771	2	0.913262	2	0.931162	2	38.5	0.108829	2	1542.91
fYTPTINVER	1	W5BNZ6	N-Term(iTRAQ8plex)	0.766018	1	0.746789	1	0.7657	1	25.44	1.6434	2	1543.84
aTLSVGNVLPLR	1	F2CT73	N-Term(iTRAQ8plex)	0.914371	2	0.719596	2	0.724999	2	70.69	6.58593e-05	3	1543.95
sMGVVQFDTTR	1	A0A0E0CY74	N-Term(iTRAQ8plex)	0.919934	1	1.03843	1	1.15731	1	29.58	0.364444	2	1544.8
aFFDATGGLWR	1	M7ZDA2	N-Term(iTRAQ8plex)	0.861978	1	0.82715	1	0.822733	1	27.72	0.703308	3	1544.82
dHEDIELLTR	1	M0Y941	N-Term(iTRAQ8plex)	1.13801	2	1.05253	2	1.01605	2	28.37	0.655612	3	1544.82
gFTLEELk	1	Q8S3J1	N-Term(iTRAQ8plex); K8(iTRAQ8plex)	0.758463	2	0.830156	2	0.990762	2	49.33	0.00919854	2	1544.91
lMMDSVNk	1	I0JTT9	N-Term(iTRAQ8plex); K8(iTRAQ8plex)	1.14057	2	1.06228	2	1.19279	2	51.83	0.00453626	2	1545.85
sLGGNPTQAQLR	1	N1R2S0	N-Term(iTRAQ8plex)	0.793605	1	0.847948	1	0.947516	1	31.99	0.511115	2	1545.86
eIIIDVELAAR	1	M8BGA1	N-Term(iTRAQ8plex)	1.0312	18	0.977381	19	0.99441	18	64.44	0.000318828	3	1545.91
fYTLATGANER	1	M0WMZ5	N-Term(iTRAQ8plex)	1.0881	3	1.10523	3	0.789017	3	42.89	0.0240495	2	1546.81
hLQFNDQADR	1	F2D8A6	N-Term(iTRAQ8plex)	1.10592	1	1.03716	1	1.31169	1	36.92	0.0459211	3	1547.78
rPAAATTAAEER	1	M8AZ52	N-Term(iTRAQ8plex)	0.69923	1	0.673906	1	0.607677	1	58.1	0.00104925	3	1547.84
sFGEDNLcFR	1	N1QZC6	N-Term(iTRAQ8plex); C8(Carbamidomethyl)	1.16159	1	1.14826	1	1.15583	1	29.87	0.0941258	2	1548.74
gDIGDGEDVLVR	1	M0XRP1	N-Term(iTRAQ8plex)	1.06004	1	0.927567	1	1.04402	1	42.34	0.0255432	2	1548.81
dAELLGAAEAER	1	F2DDR9	N-Term(iTRAQ8plex)	0.978156	2	1.12203	2	0.951156	2	48.86	0.00606269	2	1548.82
nLSEEALEALR	1	M8CDI7	N-Term(iTRAQ8plex)	0.938361	1	1.32912	1	1.14684	1	47.96	0.0109722	2	1548.85
aPINATLLk	1	W5CN74	N-Term(iTRAQ8plex); K9(iTRAQ8plex)	1.16107	2	0.629616	2	0.81775	2	31.8	0.28869	3	1548.99
eLFSNFGk	1	W5BY00	N-Term(iTRAQ8plex); K8(iTRAQ8plex)	1.02312	2	0.946326	2	1.05314	2	31.47	0.5191	2	1549.88
gLLDPLDPHLR	1	W4ZRX7	N-Term(iTRAQ8plex)	0.89152	1	0.942124	1	0.925028	1	25.18	1.93941	3	1549.9
tVMVYDSk	1	M0Z798	N-Term(iTRAQ8plex); K8(iTRAQ8plex)	1.01507	1	1.02225	1	1.048	1	38.74	0.0952324	2	1550.87
lVQTVALAk	1	M8CWM1	N-Term(iTRAQ8plex); K9(iTRAQ8plex)	1.26236	1	1.18788	1	1.0695	1	52.02	0.00212692	2	1551.01
aFEGVPPPYDR	1	M0XCF8	N-Term(iTRAQ8plex)	0.831338	2	0.882407	2	0.927991	2	33.83	0.172741	2	1551.81
yIGSMVADVHR	1	D8L9K9	N-Term(iTRAQ8plex)	0.85934	2	0.940644	2	0.841968	2	69.97	5.04825e-05	3	1551.82
dAGVISGLNVmR	1	M8AVT1	N-Term(iTRAQ8plex); M11(Oxidation)	0.952407	1	0.847175	1	0.862243	1	41.41	0.0405149	3	1551.84
yQAFELIHAR	1	M0X4U0	N-Term(iTRAQ8plex)	1.10684	5	1.06323	5	1.03211	5	35.46	0.165676	2	1551.86
lHPLSPEVISR	1	B8BMX0	N-Term(iTRAQ8plex)	0.866578	1	0.904852	1	0.8656	1	35.38	0.182953	3	1551.91
qDPMLVLk	1	A0A0D3FWN8	N-Term(iTRAQ8plex); K8(iTRAQ8plex)	0.91049	1	0.818666	1	0.983571	1	34.89	0.221346	3	1551.94
eEAVALALk	1	W5HGD1	N-Term(iTRAQ8plex); K9(iTRAQ8plex)	0.924806	1	0.878839	1	0.960932	1	45.68	0.0195821	2	1551.94
gISGEESDIDAR	1	W5AVS9	N-Term(iTRAQ8plex)	1.04115	1	0.99346	1	1.20501	1	51.11	0.00145095	2	1552.76
vILEcIScVR	1	M0ZEJ0	N-Term(iTRAQ8plex); C5(Carbamidomethyl); C8(Carbamidomethyl)	0.864683	1	0.792641	1	0.824127	1	43.87	0.0245651	2	1552.84
nDQVDLLk	1	A0A077RVD7	N-Term(iTRAQ8plex); K8(iTRAQ8plex)	0.92266	1	0.942112	1	0.916466	1	35.36	0.238446	2	1552.91
lGVQVSDVk	1	T1NAD0	N-Term(iTRAQ8plex); K9(iTRAQ8plex)	1.10503	3	1.15417	3	1.02324	3	37.2	0.165413	2	1552.95
tSTVEINDESR	1	W5CNB6	N-Term(iTRAQ8plex)	0.866574	2	0.892125	2	0.929386	2	49.71	0.00352093	2	1554.79
gYDLHDVk	1	W4ZLJ5	N-Term(iTRAQ8plex); K8(iTRAQ8plex)	1.03857	1	1.01934	1	1.14513	1	28.08	1.13967	2	1554.87
tYLDTLQQLR	1	W5GRX7	N-Term(iTRAQ8plex)	0.989067	1	0.925246	1	0.837117	1	29.64	0.880385	2	1554.88
vMFDmGPPVSR	1	M8ACQ0	N-Term(iTRAQ8plex); M5(Oxidation)	1.19859	2	1.16172	2	0.959947	2	39.91	0.0318788	3	1555.79
gVDAVVcATGFR	1	F2CSN3	N-Term(iTRAQ8plex); C7(Carbamidomethyl)	1.29314	1	1.28376	1	0.960297	1	38.37	0.0633052	2	1555.82
vDLSHPDAELR	1	M0UNC4	N-Term(iTRAQ8plex)	0.977044	1	1.01176	1	1.04798	1	31.76	0.350574	3	1555.84
eVYVGTLDSLR	1	F2D8K6	N-Term(iTRAQ8plex)	0.944591	2	0.975596	2	0.910569	2	38.42	0.100817	2	1555.86
aELLAAIAPLDR	1	W5EEI2	N-Term(iTRAQ8plex)	0.927609	1	1.0701	1	0.94324	1	34.91	0.227157	2	1556.93
gFNVVYDINGR	1	F2ECE5	N-Term(iTRAQ8plex)	0.998062	5	1.06914	5	0.962356	5	48.55	0.00655944	2	1557.84
aMDDAGLEk	1	W5H454	N-Term(iTRAQ8plex); K9(iTRAQ8plex)	1.08865	1	1.09566	1	1.27882	1	47.31	0.00870196	2	1557.84
gFEGGQMPLYR	1	W5DXJ3	N-Term(iTRAQ8plex)	0.681742	2	0.760755	2	0.829939	2	45.29	0.00914913	3	1558.8
dSGAEWSAk	1	M0XHQ5	N-Term(iTRAQ8plex); K9(iTRAQ8plex)	0.92321	1	0.978469	1	1.0333	1	42.04	0.0283016	2	1558.83
aSEGADSVSk	1	M7YYU2	N-Term(iTRAQ8plex); K10(iTRAQ8plex)	2.19999	2	2.43976	2	1.79462	2	45.8	0.0175491	2	1558.85
nVNEIYAk	1	M7YNW9	N-Term(iTRAQ8plex); K8(iTRAQ8plex)	1.07873	1	1.16325	1	1.24159	1	32.31	0.513848	2	1558.9
gVAASGVLPASAVR	1	Q84UC6	N-Term(iTRAQ8plex)	0.941618	1	0.914798	1	0.944492	1	36.45	0.177186	2	1558.93
lTIFDITk	1	M7ZYD4	N-Term(iTRAQ8plex); K8(iTRAQ8plex)	1.03463	1	0.829543	1	0.994283	1	36.8	0.120448	2	1558.96
vLGSGPADGEVVR	1	W5DLI7	N-Term(iTRAQ8plex)	0.986165	1	1.10574	1	1.00516	1	36.38	0.167188	2	1559.87
mGDIVHTLTNR	1	W5B6R4	N-Term(iTRAQ8plex)	1.09894	2	1.05181	2	1.03519	2	38.59	0.0794928	2	1560.84
cGFSALAVk	1	W5DG23	N-Term(iTRAQ8plex); C1(Carbamidomethyl); K9(iTRAQ8plex)	1.09346	1	0.999411	1	0.998785	1	34.77	0.290514	2	1560.89
vPVVIAINk	1	W5HIT4	N-Term(iTRAQ8plex); K9(iTRAQ8plex)	1.07268	1	0.799323	1	0.872268	1	55.51	0.000358799	2	1561.02
eDVAGSFTk	1	W5G8A5	N-Term(iTRAQ8plex); K9(iTRAQ8plex)	0.920034	1	0.919567	1	1.0737	1	28.12	1.07002	2	1561.86
aQEEIVDVAER	1	M0XEC5	N-Term(iTRAQ8plex)	1.39139	1	1.37481	1	1.43621	1	43.34	0.0273457	2	1562.83
gEAGTGNVVEAVR	1	Q3S861	N-Term(iTRAQ8plex)	0.775419	2	0.950116	2	0.80162	2	36.04	0.162784	2	1562.84
dIVESVPETDR	1	A0A096ZN71	N-Term(iTRAQ8plex)	1.22474	1	1.13211	1	1.25591	1	36.04	0.113492	2	1563.82
aAPAATAYPAVTR	1	M7ZJZ9	N-Term(iTRAQ8plex)	0.954635	2	0.830428	2	0.968674	2	66.15	0.000181474	2	1563.88
gVYQFVDk	1	Q6XW17	N-Term(iTRAQ8plex); K8(iTRAQ8plex)	1.55575	6	1.7134	6	1.4166	6	37.37	0.131313	2	1563.89
aGAEVLNGLFLR	1	F2EBI3	N-Term(iTRAQ8plex)	0.773928	2	0.637682	2	0.75479	2	49.57	0.00742162	2	1563.91
dTVNNGSISPTR	1	T1LDX6	N-Term(iTRAQ8plex)	0.99688	1	0.852534	1	1.03617	1	32.65	0.241719	2	1564.82
eLQEYFk	1	F2CPQ1	N-Term(iTRAQ8plex); K7(iTRAQ8plex)	1.11436	2	1.03116	2	1.07698	2	27.39	1.37868	2	1564.88
tIITAGEDATIR	1	F2CRB4	N-Term(iTRAQ8plex)	0.914605	2	0.868627	2	0.84965	2	35.91	0.195644	3	1564.88
iGESVPNcDDR	1	W5E3Y3	N-Term(iTRAQ8plex); C8(Carbamidomethyl)	1.15284	1	1.25258	1	1.11965	1	31.77	0.0749098	2	1565.75
qLVSEVTSENR	1	W5H3M0	N-Term(iTRAQ8plex)	0.944025	1	1.05596	1	1.0384	1	33.64	0.269672	2	1565.85
aAAEGALPVLGHR	1	I1H2R0	N-Term(iTRAQ8plex)	0.303988	1	0.185434	1	0.541465	1	30.77	0.528313	3	1565.91
qAITAVVQk	1	W5FYN0	N-Term(iTRAQ8plex); K9(iTRAQ8plex)	0.960111	1	0.81812	1	0.992719	1	36.43	0.144309	2	1565.98
sDGDVAGDEELR	1	W5H3D8	N-Term(iTRAQ8plex)	1.16172	1	1.23786	1	1.5008	1	52.28	0.000693014	2	1566.75
sLEGMQSNIQR	1	Q8S3J1	N-Term(iTRAQ8plex)	0.837252	3	0.866343	3	0.928421	3	54.05	0.00173792	3	1566.82
dLGSAVWDMIR	1	W5FI90	N-Term(iTRAQ8plex)	1.18652	1	1.03578	1	1.07614	1	17.47	8.30483	2	1566.82
dLLEAHTPPGGR	1	A0A089N0R5	N-Term(iTRAQ8plex)	1.22117	5	0.931619	5	0.892152	5	40.25	0.0591596	2	1566.85
lWDLSTGLTTR	1	F2D6E2	N-Term(iTRAQ8plex)	0.942541	1	0.850238	1	0.854204	1	44.41	0.0242594	3	1566.88
eLALQSGIk	1	F2CUW3	N-Term(iTRAQ8plex); K9(iTRAQ8plex)	0.87393	2	0.824429	2	1.0009	2	43.73	0.0355436	2	1566.96
eGYASIGGGSPLR	1	F2CUW3	N-Term(iTRAQ8plex)	0.805984	1	0.849674	1	0.919618	1	35.38	0.150966	2	1567.83
aAPPAPAPDTTVR	1	W5HYV8	N-Term(iTRAQ8plex)	1.02446	2	0.886271	2	1.01594	2	33.65	0.251036	2	1567.87
exTLGFVDLLR	1	A0A0F6TFY8	N-Term(iTRAQ8plex); X2(T)	1.21266	4	0.932814	4	0.77874	4	44.51	0.0260312	3	1567.9
dVNELLEk	1	H6BDL9	N-Term(iTRAQ8plex); K8(iTRAQ8plex)	0.92122	1	0.890496	1	1.11287	1	44.37	0.0265404	2	1567.9
iDDIVSGIk	1	J3MES7	N-Term(iTRAQ8plex); K9(iTRAQ8plex)	0.848107	1	0.830034	1	1.05915	1	57.89	0.00139423	2	1567.95
vAGVGTAVASk	1	W5H0X8	N-Term(iTRAQ8plex); K11(iTRAQ8plex)	0.93077	1	1.05707	1	0.91983	1	48.03	0.00929358	2	1567.97
tLLDTVIGk	1	A0A0E0QA38	N-Term(iTRAQ8plex); K9(iTRAQ8plex)	1.05435	1	1.03699	1	0.969401	1	35.17	0.144685	2	1567.98
gEDTLATWSER	1	W5BKQ5	N-Term(iTRAQ8plex)	0.919661	1	0.995036	1	1.07844	1	40.6	0.0228759	2	1568.79
tYIAAATAPETR	1	R7W8K6	N-Term(iTRAQ8plex)	1.02687	1	1.02367	1	0.860124	1	34.26	0.215028	2	1568.86
gVVTDVIHDPGR	1	F2CT73	N-Term(iTRAQ8plex)	1.02899	2	1.14195	2	0.981615	2	58.99	0.00079369	3	1568.87
iIAVDHDMPVR	1	F2E4G5	N-Term(iTRAQ8plex)	1.1097	1	1.23092	1	0.943105	1	40.8	0.0513656	3	1569.87
sIFEIPGAk	1	W5EM06	N-Term(iTRAQ8plex); K9(iTRAQ8plex)	1.05463	1	1.01924	1	1.05686	1	22.2	4.6617	2	1569.94
sQQPVYLk	1	M8C4I9	N-Term(iTRAQ8plex); K8(iTRAQ8plex)	1.1222	1	1.00446	1	1.03669	1	36.63	0.167276	2	1570.93
lSDEIAADMFR	1	M8B843	N-Term(iTRAQ8plex)	1.18453	1	1.18102	1	1.31957	1	32.56	0.155988	2	1571.8
iVAYEAVHPIR	1	W5FRA8	N-Term(iTRAQ8plex)	1.16342	1	1.33623	1	1.14289	1	31.2	0.690533	3	1571.91
aFLVEEQk	1	W5BHC0	N-Term(iTRAQ8plex); K8(iTRAQ8plex)	0.878523	1	0.990229	1	1.08992	1	36.94	0.189719	2	1571.92
aDLEGAIFk	1	M0Y484	N-Term(iTRAQ8plex); K9(iTRAQ8plex)	1.06452	2	1.02267	2	1.07415	2	44.75	0.0305271	3	1571.92
gIPYLNTYDGR	1	I1HLR2	N-Term(iTRAQ8plex)	0.850176	2	0.905287	2	0.819355	2	51.3	0.00356718	3	1572.83
hIPQLTQk	1	A0A096UMT6	N-Term(iTRAQ8plex); K8(iTRAQ8plex)	0.979357	1	0.912406	1	1.12131	1	27.11	1.093	3	1572.96
aAPVIIVPGk	1	J3LG96	N-Term(iTRAQ8plex); K10(iTRAQ8plex)	0.806736	1	0.841168	1	0.882721	1	36.09	0.075115	2	1573.02
lVILEHIk	1	N1QUF9	N-Term(iTRAQ8plex); K8(iTRAQ8plex)	0.925077	1	0.85524	1	0.754437	1	21.02	1.92767	3	1573.03
gLSFDEGMEER	1	M0YWV5	N-Term(iTRAQ8plex)	0.89189	1	1.11488	1	0.960435	1	38.27	0.0148862	2	1573.74
lAPcAAATQNPR	1	A0A0D9YHB5	N-Term(iTRAQ8plex); C4(Carbamidomethyl)	0.834904	1	0.632551	1	0.952614	1	43.7	0.0194392	3	1573.83
sIVDIcMk	1	M0V8W2	N-Term(iTRAQ8plex); C6(Carbamidomethyl); K8(iTRAQ8plex)	0.929995	1	1.02609	1	1.06007	1	31.75	0.507774	2	1573.88
aDGYILEGk	1	R7WA39	N-Term(iTRAQ8plex); K9(iTRAQ8plex)	0.979255	4	0.931309	4	1.05277	4	45.14	0.0267861	2	1573.9
lAVFDAAMk	1	N1QRT2	N-Term(iTRAQ8plex); K9(iTRAQ8plex)	1.11718	2	0.941071	2	1.00987	2	31.21	0.66677	3	1573.92
lVGTPLTHk	1	M0YD95	N-Term(iTRAQ8plex); K9(iTRAQ8plex)	1.24206	1	1.19699	1	1.1316	1	30.99	0.523196	3	1573.98
dSSNFIDMSVR	1	N1R5T6	N-Term(iTRAQ8plex)	0.89148	3	1.01092	3	0.835375	3	32.33	0.0969582	3	1574.77
gGDYDSAVALFR	1	T1MBE7	N-Term(iTRAQ8plex)	0.935751	1	0.849129	1	1.03297	1	33.55	0.15137	2	1574.81
gQLLGLDDFHR	1	W5BMG0	N-Term(iTRAQ8plex)	0.883793	1	0.99296	1	1.15945	1	21.89	4.20319	3	1574.86
mELDAFLk	1	A0A0A9AM13	N-Term(iTRAQ8plex); K8(iTRAQ8plex)	0.834578	1	0.903213	1	0.927716	1	40.23	0.0795201	2	1574.9
eEGIALVAEAIR	1	W5ALU9	N-Term(iTRAQ8plex)	0.810172	2	0.912132	2	0.908344	2	47.11	0.016022	3	1574.9
aAMAFAEEk	1	W5BBF0	N-Term(iTRAQ8plex); K9(iTRAQ8plex)	0.970356	1	0.916898	1	0.960894	1	34.31	0.253138	2	1575.86
nSGLAVAGLAADGR	1	F2DYJ0	N-Term(iTRAQ8plex)	0.961992	1	1.20307	1	0.949671	1	73.76	3.18679e-05	2	1575.87
dVILDPLLAFR	1	M8C400	N-Term(iTRAQ8plex)	0.879085	1	1.0308	1	0.913211	1	41.23	0.0553603	2	1575.94
gEAGTGNVIEAVR	1	A0A096UMG6	N-Term(iTRAQ8plex)	1.02038	2	0.965565	2	0.994466	2	47.28	0.0126851	2	1576.86
aTTQQVEIQVR	1	W5FYH5	N-Term(iTRAQ8plex)	1.06883	1	1.04322	1	1.01956	1	20.95	6.46276	2	1576.9
hLLTLDEk	1	M7YT19	N-Term(iTRAQ8plex); K8(iTRAQ8plex)	0.98128	3	0.915381	3	1.05272	3	29.29	0.636025	2	1576.95
mDGGEFTVFDR	1	M8BUQ1	N-Term(iTRAQ8plex)	1.03797	1	1.04882	1	1.0417	1	37.92	0.0162485	2	1577.76
qDGSDIVTEGPR	1	M0Z798	N-Term(iTRAQ8plex)	1.17631	1	1.15895	1	1.15357	1	50.71	0.00267789	2	1577.8
gEAGTGDVIEAVR	1	F2EKK7	N-Term(iTRAQ8plex)	0.973297	1	0.924715	1	0.891091	1	49.08	0.00810473	3	1577.86
vSSLLADHk	1	M0WCB0	N-Term(iTRAQ8plex); K9(iTRAQ8plex)	1.06034	1	0.995151	1	0.964303	1	24.68	2.01232	3	1577.95
vPIVDLEGk	1	A0A023JMN5	N-Term(iTRAQ8plex); K9(iTRAQ8plex)	1.05432	1	0.842312	1	0.96624	1	43.52	0.027885	2	1577.97
lPVVAAQVLHAR	1	F2CSC6	N-Term(iTRAQ8plex)	1.02531	1	0.857145	1	0.781134	1	62.88	0.000334177	3	1577.98
lGSLSGLVPk	1	M8D5J5	N-Term(iTRAQ8plex); K10(iTRAQ8plex)	1.22103	1	1.0211	1	0.957897	1	39.62	0.0685643	2	1579
eNVSSEALEAAR	1	I1HLE6	N-Term(iTRAQ8plex)	0.711647	1	0.776972	1	0.638346	1	59.33	0.00064898	3	1579.82
aADHVTTEk	1	M0XZA6	N-Term(iTRAQ8plex); K9(iTRAQ8plex)	0.87319	2	0.886133	2	0.912688	2	38.46	0.0950809	2	1579.88
yAGDVAQLGIIR	1	M7Z442	N-Term(iTRAQ8plex)	1.03311	2	0.953985	2	1.02472	2	32.97	0.322125	2	1579.91
sLVAYYQk	1	F2CQC7	N-Term(iTRAQ8plex); K8(iTRAQ8plex)	0.926619	1	0.698498	1	0.747333	1	40.02	0.0715547	2	1579.92
gHTEVLSTk	1	W5ALU9	N-Term(iTRAQ8plex); K9(iTRAQ8plex)	0.935215	1	0.909163	1	1.60015	1	18.88	9.33762	3	1579.93
aLGIVEELk	1	F2D7T7	N-Term(iTRAQ8plex); K9(iTRAQ8plex)	0.892144	2	0.883906	2	0.951483	2	46.36	0.0137637	3	1579.99
lFYGVHVDNGR	1	W5AGI0	N-Term(iTRAQ8plex)	1.01576	1	0.935116	1	0.885476	1	25.62	1.5568	3	1580.85
fNSVSFSGk	1	W5HYN8	N-Term(iTRAQ8plex); K9(iTRAQ8plex)	1.24001	3	1.18577	3	0.97246	3	31.3	0.47151	2	1580.88
vLMSAALSSELR	1	Q5ZDH6	N-Term(iTRAQ8plex)	0.929518	1	0.930624	1	0.814487	1	60.15	0.000633295	3	1580.89
sIYDFTVk	1	R7W0C1	N-Term(iTRAQ8plex); K8(iTRAQ8plex)	0.960951	1	0.971533	1	0.987086	1	27.08	1.26032	2	1580.91
dHDVVFLk	1	W5D7J8	N-Term(iTRAQ8plex); K8(iTRAQ8plex)	1.00612	2	1.00521	2	1.09951	2	48.28	0.0103726	2	1580.92
gEELGNLIk	1	M0XIT6	N-Term(iTRAQ8plex); K9(iTRAQ8plex)	1.13892	1	1.13652	1	1.05001	1	33.82	0.326361	2	1580.94
lGDLLDEAk	1	W5A7X5	N-Term(iTRAQ8plex); K9(iTRAQ8plex)	1.01964	1	0.969646	1	1.08408	1	37.52	0.138272	2	1581.93
gVDVVVIPAGVPR	1	F2DK80	N-Term(iTRAQ8plex)	0.802806	2	0.98164	2	0.983804	2	47.86	0.0130692	3	1581.96
lGcQVVLGk	1	W5FHK3	N-Term(iTRAQ8plex); C3(Carbamidomethyl); K9(iTRAQ8plex)	0.852542	1	0.900701	1	0.984213	1	25.61	2.11753	3	1581.96
lEAALTDLk	1	F2E0X3	N-Term(iTRAQ8plex); K9(iTRAQ8plex)	0.822425	1	0.84346	1	1.1124	1	46.35	0.0178578	2	1581.96
tALIDEIAk	1	N1R5T6	N-Term(iTRAQ8plex); K9(iTRAQ8plex)	1.03831	2	1.04874	2	1.03953	2	55.01	0.00235568	2	1581.96
iYDPATDDVNR	1	F2D535	N-Term(iTRAQ8plex)	0.882184	2	0.786291	2	0.88969	2	20.41	2.20563	2	1582.79
lAPTIGISVDHR	1	Q8S3J1	N-Term(iTRAQ8plex)	0.950328	1	0.930747	1	1.00026	1	36.33	0.203661	3	1582.92
aSAPSGAccSGVR	1	Q5NE33	N-Term(iTRAQ8plex); C8(Carbamidomethyl); C9(Carbamidomethyl)	0.291719	2	0.392846	2	0.557158	2	27.34	0.227859	3	1583.76
qSAIQAAGALHGR	1	M0YAL2	N-Term(iTRAQ8plex)	0.72181	1	0.75422	1	0.666053	1	28.26	1.06496	3	1583.89
aIVPALHQk	1	W5G8T3	N-Term(iTRAQ8plex); K9(iTRAQ8plex)	1.24116	1	1.20306	1	0.910427	1	23.63	1.66577	3	1585
gALLGGVQDAPAGR	1	M8AZH6	N-Term(iTRAQ8plex)	0.887339	2	0.91407	2	0.765368	2	51.7	0.00546275	3	1585.9
lSLDVTDLHIR	1	A0A0E0HIN7	N-Term(iTRAQ8plex)	0.914036	1	0.83849	1	0.902707	1	27.8	1.38343	3	1585.92
fQGAAAIATk	1	M7YS11	N-Term(iTRAQ8plex); K10(iTRAQ8plex)	1.02123	1	1.01756	1	1.07683	1	34.42	0.285225	2	1585.95
iAYMDTQDVAR	1	M0VPX1	N-Term(iTRAQ8plex)	1.04798	2	1.0981	2	1.18482	2	54.3	0.0011473	2	1586.81
sYAEMENVLAR	1	M7YMQ8	N-Term(iTRAQ8plex)	0.988435	1	1.0726	1	0.997486	1	49.55	0.00359539	2	1586.81
yPSVDLAYAAGR	1	M7ZYA0	N-Term(iTRAQ8plex)	0.930063	2	0.946759	2	0.992436	2	31.57	0.321075	2	1586.85
dADHALLSDVAR	1	R7W5H0	N-Term(iTRAQ8plex)	0.864089	1	0.949851	1	0.910975	1	27.76	0.836215	3	1586.85
vSEGADSVSk	1	C0L981	N-Term(iTRAQ8plex); K10(iTRAQ8plex)	1.82198	2	1.69765	2	1.37357	2	34.17	0.261929	3	1586.88
lIESPAPSIISR	1	P12112	N-Term(iTRAQ8plex)	1.17055	6	1.13381	6	1.06769	6	60.84	0.000630548	3	1586.94
eGDHVIIGQcR	1	K3Y9X3	N-Term(iTRAQ8plex); C10(Carbamidomethyl)	0.973914	2	0.87686	2	1.04282	2	44.91	0.0102133	2	1587.82
vLEDEHTIDGR	1	W5H883	N-Term(iTRAQ8plex)	0.78602	1	0.907663	1	0.816632	1	24.5	1.30678	3	1587.83
fVTHIDDPAIR	1	A0A077RU93	N-Term(iTRAQ8plex)	1.03207	1	1.09964	1	1.10998	1	28.23	1.05393	3	1587.88
lLAGESGVGPIDR	1	W5BGQ4	N-Term(iTRAQ8plex)	1.00107	1	0.739753	1	0.862258	1	58.19	0.00124914	3	1587.9
aSGVAYQVGk	1	W4ZUZ6	N-Term(iTRAQ8plex); K10(iTRAQ8plex)	1.17731	1	0.952809	1	1.03756	1	46.85	0.0161874	2	1587.93
lTEcVFHLEH	1	A0A0A9F1C4	N-Term(iTRAQ8plex); C4(Carbamidomethyl)	1.05651	1	1.14637	1	1.15963	1	23.21	1.42041	3	1588.81
aIGSHGAEFLQR	1	W5EPH1	N-Term(iTRAQ8plex)	0.961845	1	0.941989	1	0.909444	1	24.91	2.42008	3	1589.88
eTAEAYLGk	1	W5H454	N-Term(iTRAQ8plex); K9(iTRAQ8plex)	1.15093	1	1.04697	1	1.03607	1	47.59	0.0149743	2	1589.89
dVTLTAFSk	1	W5IB10	N-Term(iTRAQ8plex); K9(iTRAQ8plex)	0.981298	1	1.06805	1	1.14972	1	34.88	0.267531	2	1589.93
fGQLIPDGVAIR	1	M0V9J3	N-Term(iTRAQ8plex)	1.11802	1	1.19298	1	0.940464	1	31.13	0.636535	2	1589.93
dSSNFIDmSVR	1	N1R5T6	N-Term(iTRAQ8plex); M8(Oxidation)	1.03845	1	0.998832	1	1.0272	1	38.84	0.0167386	2	1590.77
aNLGMEVMHER	1	I1IY24	N-Term(iTRAQ8plex)	1.08179	4	1.01968	4	1.03469	4	54.17	0.00107019	3	1590.8
aDAVAIQNSLER	1	W5I868	N-Term(iTRAQ8plex)	0.897772	1	1.12459	1	0.947985	1	38.63	0.100205	2	1590.87
eELLEEIEQR	1	W5GI24	N-Term(iTRAQ8plex)	1.03456	2	0.950171	2	0.869448	2	33.84	0.226825	2	1591.85
eVIEVLGPk	1	A0A077RYE2	N-Term(iTRAQ8plex); K9(iTRAQ8plex)	1.08835	1	1.07794	1	1.0201	1	50.84	0.0053503	2	1591.98
aTEEEENVDPR	1	M7Z617	N-Term(iTRAQ8plex)	1.37332	1	1.30852	1	1.44411	1	90.05	1.10224e-07	2	1592.77
eEAEGAPAVAAHH	1	A0A0A9F1K7	N-Term(iTRAQ8plex)	0.919948	1	0.888816	1	0.91349	1	80.42	1.92503e-06	2	1592.79
gLcAIAQAESLR	1	M7YMD7	N-Term(iTRAQ8plex); C3(Carbamidomethyl)	1.04377	1	0.986976	1	1.1567	1	30.33	0.645074	3	1592.87
qMIMAPTVELR	1	M7ZXX2	N-Term(iTRAQ8plex)	0.877449	1	0.978963	1	1.09544	1	12.58	39.1478	3	1592.88
iETVQLGPk	1	W5FCH4	N-Term(iTRAQ8plex); K9(iTRAQ8plex)	1.40901	3	1.20761	3	1.13365	3	46.44	0.0137077	2	1592.98
cYHIEPVAGED	1	W5C1C8	N-Term(iTRAQ8plex); C1(Carbamidomethyl)	0.982971	2	1.10203	2	0.877586	2	37.66	0.0122891	2	1593.75
tNVSPEVAESTR	1	W5DIU6	N-Term(iTRAQ8plex)	1.40416	5	1.20851	5	1.07126	5	48.24	0.0080968	3	1593.84
gYIVPGLGDAGDR	1	W4ZLZ9	N-Term(iTRAQ8plex)	0.983357	2	1.02634	2	1.13533	2	39.92	0.0596895	3	1593.85
aSPSAQAEPk	1	W5BM05	N-Term(iTRAQ8plex); K10(iTRAQ8plex)	1.22028	1	1.33928	1	1.50931	1	52.38	0.00379809	2	1593.89
nILQELQk	1	M7Y6X6	N-Term(iTRAQ8plex); K8(iTRAQ8plex)	0.868712	2	0.947747	2	1.00027	2	45.89	0.0195929	2	1593.97
gGLVGVIQDk	1	W5GL37	N-Term(iTRAQ8plex); K10(iTRAQ8plex)	1.05716	2	1.01961	2	1.10246	2	59.12	0.000916319	2	1593.98
lSNIIIDAk	1	F2CSU5	N-Term(iTRAQ8plex); K9(iTRAQ8plex)	0.947635	2	0.989626	2	0.878356	2	39.3	0.0823133	2	1595
gVVENINDk	1	M7ZJU0	N-Term(iTRAQ8plex); K9(iTRAQ8plex)	0.845539	1	0.866129	1	0.867208	1	33.17	0.351003	2	1595.91
aDQLATIQk	1	M8B843	N-Term(iTRAQ8plex); K9(iTRAQ8plex)	0.959158	1	0.936755	1	1.11128	1	44.8	0.0259739	2	1595.95
sLGGQVEAVk	1	W5GZW1	N-Term(iTRAQ8plex); K10(iTRAQ8plex)	0.825879	1	0.770998	1	0.878114	1	57.85	0.0013055	2	1595.96
vQAQVSEVk	1	W5FKZ0	N-Term(iTRAQ8plex); K9(iTRAQ8plex)	0.935112	1	0.871784	1	0.9788	1	53.07	0.00389829	2	1595.96
nVcTEAGMAAIR	1	I1HYG5	N-Term(iTRAQ8plex); C3(Carbamidomethyl)	0.88134	2	0.823308	2	0.901555	2	45.46	0.00942512	2	1596.81
tASETGQSIQDR	1	N1QUQ1	N-Term(iTRAQ8plex)	1.01275	2	1.28839	2	0.989794	2	51.98	0.00218717	3	1596.81
eLSEEQIASMR	1	N1R2S0	N-Term(iTRAQ8plex)	0.795227	1	0.975161	1	1.012	1	35.6	0.103435	2	1596.82
nNVDSIFEQAR	1	W5B8X6	N-Term(iTRAQ8plex)	0.90053	1	1.16934	1	0.918237	1	32.29	0.229205	2	1596.82
dAEGAGIYGSQAR	1	M7ZY44	N-Term(iTRAQ8plex)	0.479943	2	0.530244	2	0.449261	2	53.71	0.00103952	2	1598.8
tFTLDEGDIQR	1	W5BDZ3	N-Term(iTRAQ8plex)	1.20599	1	1.23714	1	1.25621	1	32.31	0.230472	2	1598.83
tNTEFVEVLSR	1	W5G4I6	N-Term(iTRAQ8plex)	1.05475	1	0.961544	1	1.08616	1	37.47	0.100113	2	1598.86
lAELLEAEGHGR	1	R7WFU4	N-Term(iTRAQ8plex)	0.932868	1	0.989706	1	1.00188	1	37.33	0.11618	3	1598.88
vTHAVLPGMVDR	1	W5GXL1	N-Term(iTRAQ8plex)	0.869382	1	0.779149	1	0.661448	1	33.07	0.357058	3	1598.9
dLVGSSVSVk	1	M0UFZ8	N-Term(iTRAQ8plex); K10(iTRAQ8plex)	1.05822	1	0.986301	1	1.14871	1	33.43	0.334328	2	1598.95
wYDAVAAAVSSR	1	W5BLG9	N-Term(iTRAQ8plex)	0.857771	1	0.818045	1	0.855346	1	39.68	0.0462503	2	1599.84
dmTLGFVDLLR	1	A0A0F6NPK1	N-Term(iTRAQ8plex); M2(Oxidation)	1.25307	1	0.866935	1	1.18288	1	36.41	0.133685	3	1599.87
aGQPHAEVFALR	1	F2DCF4	N-Term(iTRAQ8plex)	0.949053	1	0.853668	1	0.613162	1	32.5	0.385935	3	1599.89
gFEVIDAIk	1	M0Z810	N-Term(iTRAQ8plex); K9(iTRAQ8plex)	1.00719	1	1.05543	1	1.01762	1	56.49	0.0016607	2	1599.96
lVAGLIPDAGTIR	1	W5FI90	N-Term(iTRAQ8plex)	0.959368	1	0.977779	1	0.835554	1	31.45	0.474911	2	1599.97
nIMGIYDVDTR	1	W5FT59	N-Term(iTRAQ8plex)	0.957109	2	1.24017	2	0.927302	2	50.93	0.00296134	2	1600.83
qFIEEAEk	1	W5G8S4	N-Term(iTRAQ8plex); K8(iTRAQ8plex)	0.997374	1	1.00918	1	1.02003	1	38.61	0.10002	3	1601.9
aAQAAEFASk	1	M8AWD6	N-Term(iTRAQ8plex); K10(iTRAQ8plex)	0.938334	1	0.859675	1	0.994895	1	51.15	0.00581468	2	1601.91
dFAYDNVANNR	1	A0A096QPU2	N-Term(iTRAQ8plex)	0.908643	1	1.00754	1	1.0254	1	32.66	0.0814898	2	1602.78
iAYmDTQDVAR	1	M0VPX1	N-Term(iTRAQ8plex); M4(Oxidation)	0.865666	1	0.816924	1	0.800454	1	34.77	0.0787053	2	1602.8
aQDMSHLLDLR	1	W5F5P2	N-Term(iTRAQ8plex)	1.12282	1	1.04797	1	1.03537	1	34.78	0.168026	3	1602.86
gQMPSQIGVLLR	1	N1QVY6	N-Term(iTRAQ8plex)	0.847325	1	0.676122	1	0.657427	1	29.99	0.806705	2	1602.93
aAGcMVTTGk	1	F2D8K6	N-Term(iTRAQ8plex); C4(Carbamidomethyl); K10(iTRAQ8plex)	0.972362	1	0.971586	1	1.11729	1	36.05	0.154451	2	1603.87
qVYNISGSk	1	F2ECE5	N-Term(iTRAQ8plex); K9(iTRAQ8plex)	1.84789	3	2.18414	3	1.3811	3	33.24	0.389044	2	1603.92
aAGIEGGFFk	1	F2DQ23	N-Term(iTRAQ8plex); K10(iTRAQ8plex)	0.669956	2	0.766766	2	1.07621	2	44.3	0.0290355	3	1604.92
cGSNVFWk	1	F2CUM9	N-Term(iTRAQ8plex); C1(Carbamidomethyl); K8(iTRAQ8plex)	1.11698	1	1.13001	1	0.849953	1	35.98	0.152847	3	1605.86
eTAESYLGk	1	W5DCU4	N-Term(iTRAQ8plex); K9(iTRAQ8plex)	1.00024	2	0.930503	2	1.00825	2	36.39	0.171844	2	1605.89
iIDFDLPITVR	1	M0UEI5	N-Term(iTRAQ8plex)	1.05553	2	1.00036	2	1.16843	2	49.27	0.00785244	3	1605.95
aNLGmEVMHER	1	I1IY24	N-Term(iTRAQ8plex); M5(Oxidation)	1.02665	7	0.912909	7	0.924328	7	52.52	0.0012505	3	1606.8
tAFEGQPGLVGAR	1	M0WD31	N-Term(iTRAQ8plex)	0.661329	2	0.85462	2	0.938073	2	31.04	0.584106	3	1606.88
lLNDLLVAk	1	I0JTT9	N-Term(iTRAQ8plex); K9(iTRAQ8plex)	1.23195	2	1.08735	2	0.92745	2	36.26	0.0807488	2	1607.03
dcEEWFFDR	1	R7WFB8	N-Term(iTRAQ8plex); C2(Carbamidomethyl)	0.969303	1	1.09113	1	1.02087	1	30.75	0.0109802	2	1607.71
hPLNcEPPLAR	1	F2CRN6	N-Term(iTRAQ8plex); C5(Carbamidomethyl)	1.43229	1	1.34741	1	1.02328	1	49.14	0.00814468	3	1607.86
iYHPNIDk	1	M8BRU6	N-Term(iTRAQ8plex); K8(iTRAQ8plex)	0.977057	1	0.991276	1	0.954163	1	25.39	2.1417	3	1607.93
aAGEVLALQk	1	I1IQV5	N-Term(iTRAQ8plex); K10(iTRAQ8plex)	1.04856	1	0.939617	1	1.06648	1	33.89	0.249524	3	1607.99
iSLAGLNLAk	1	W5GJ93	N-Term(iTRAQ8plex); K10(iTRAQ8plex)	0.98017	1	0.785615	1	0.716657	1	37.29	0.0773894	2	1608.02
tSAGMVFck	1	W5AP71	N-Term(iTRAQ8plex); C8(Carbamidomethyl); K9(iTRAQ8plex)	0.970931	1	0.912231	1	0.829655	1	25.32	1.75862	2	1608.86
yYDLIEGk	1	N1R1W1	N-Term(iTRAQ8plex); K8(iTRAQ8plex)	0.981874	2	0.937463	2	0.992485	2	30.4	0.635079	2	1608.91
aTEGPIVADk	1	W5ALU9	N-Term(iTRAQ8plex); K10(iTRAQ8plex)	0.939736	1	0.862903	1	1.01485	1	46.78	0.0133944	2	1608.94
aGGVFLPIVk	1	A0A0D3H1G0	N-Term(iTRAQ8plex); K10(iTRAQ8plex)	1.18779	2	0.900785	2	1.00557	2	56.46	0.000903322	2	1609.03
ePGFIHTAFMR	1	W5EEV4	N-Term(iTRAQ8plex)	0.895785	1	0.886888	1	0.927373	1	17.95	7.52964	3	1609.84
dVGLAGVGYEVAR	1	A0A077S1D5	N-Term(iTRAQ8plex)	0.631447	2	0.623712	2	0.872293	2	48.49	0.00819815	2	1609.88
eLDSPVTLk	1	W5GR03	N-Term(iTRAQ8plex); K9(iTRAQ8plex)	0.962795	2	0.972954	2	1.04604	2	34.36	0.318123	2	1609.96
lQNDLVTAk	1	W5B4A4	N-Term(iTRAQ8plex); K9(iTRAQ8plex)	0.917468	1	0.800198	1	0.990771	1	24.85	2.71349	2	1609.97
rPDLTLPLPQR	1	K3XJM9	N-Term(iTRAQ8plex)	1.11711	1	1.07897	1	0.906556	1	42.9	0.0424239	3	1609.97
aDIcQLGMDQR	1	W5H674	N-Term(iTRAQ8plex); C4(Carbamidomethyl)	1.0704	1	1.01937	1	1.05704	1	48.01	0.00267231	2	1610.79
tASETGQTIQDR	1	M7ZNQ9	N-Term(iTRAQ8plex)	0.920922	2	1.11277	2	1.02233	2	73.44	1.78057e-05	3	1610.83
iDNALDTIk	1	N1QRS8	N-Term(iTRAQ8plex); K9(iTRAQ8plex)	0.903943	2	1.04347	2	1.05682	2	44.84	0.0281506	2	1610.95
yDEIDAAPEER	1	M0ZD98	N-Term(iTRAQ8plex)	0.903841	1	1.18688	1	1.11999	1	52.24	0.000870776	2	1611.78
eYTVNLHk	1	M8ADJ8	N-Term(iTRAQ8plex); K8(iTRAQ8plex)	0.932907	2	0.991962	2	0.965457	2	32.14	0.529412	2	1611.92
sIGGSGVLVSk	1	W5EHB8	N-Term(iTRAQ8plex); K11(iTRAQ8plex)	1.004	2	0.95962	2	1.06621	2	40.38	0.0490636	2	1611.99
qGIGIGGFQk	1	M7Y6X6	N-Term(iTRAQ8plex); K10(iTRAQ8plex)	0.92307	1	0.997448	1	0.952328	1	35.68	0.209868	3	1612.96
aYDPEEMDALR	1	F2CR14	N-Term(iTRAQ8plex)	0.889905	1	0.981397	1	0.995277	1	36.65	0.0320407	2	1613.78
fLAIDAVEk	1	F2DEY7	N-Term(iTRAQ8plex); K9(iTRAQ8plex)	1.16706	13	1.14305	13	1.14488	13	53.15	0.0035071	2	1613.97
fALLADDLk	1	W5D7Q4	N-Term(iTRAQ8plex); K9(iTRAQ8plex)	1.10197	2	0.930728	2	0.98576	2	50.84	0.00574259	2	1613.97
lcAALAGAGHDVR	1	W5E8E5	N-Term(iTRAQ8plex); C2(Carbamidomethyl)	1.09374	1	1.20238	1	1.00831	1	63.99	0.000210825	3	1614.87
sTNTILATGGYGR	1	W5EUP2	N-Term(iTRAQ8plex)	1.06146	1	1.08514	1	1.02326	1	44.69	0.0181903	2	1614.87
vEHLFVVPGSAR	1	W5DBQ7	N-Term(iTRAQ8plex)	1.0247	1	1.02591	1	0.886967	1	30.48	0.757031	3	1614.92
aTELVFAQk	1	B2ZGL0	N-Term(iTRAQ8plex); K9(iTRAQ8plex)	0.982135	1	1.28451	1	1.06093	1	46.55	0.0163736	2	1614.96
lGADAFVVSk	1	M7Y7E2	N-Term(iTRAQ8plex); K10(iTRAQ8plex)	1.05144	1	0.893752	1	0.924653	1	56.27	0.0018001	2	1614.96
dQHGIPLVk	1	N1QVY6	N-Term(iTRAQ8plex); K9(iTRAQ8plex)	0.845498	2	0.939354	2	1.02322	2	43.18	0.0322523	2	1614.97
dNHPLGILk	1	W5F689	N-Term(iTRAQ8plex); K9(iTRAQ8plex)	0.969209	1	0.963156	1	1.06364	1	26.72	1.44043	3	1614.97
lIDIPFEHATR	1	C4WYK4	N-Term(iTRAQ8plex)	0.94579	1	1.06405	1	0.807739	1	31.93	0.538424	3	1615.91
gFEVIDSIk	1	A0A0D9X2X2	N-Term(iTRAQ8plex); K9(iTRAQ8plex)	1.31207	1	1.22736	1	1.275	1	54.14	0.0033739	2	1615.95
sEDADALLSHVR	1	M0Z466	N-Term(iTRAQ8plex)	1.06515	1	0.872583	1	1.03901	1	33.52	0.204908	3	1616.85
tATETADATk	1	M7ZNQ9	N-Term(iTRAQ8plex); K10(iTRAQ8plex)	0.998221	1	1.06454	1	1.10024	1	47.25	0.0128041	2	1616.89
gAVEcEGck	1	I1HN58	N-Term(iTRAQ8plex); C5(Carbamidomethyl); C8(Carbamidomethyl); K9(iTRAQ8plex)	1.42742	1	1.33354	1	1.52769	1	35.96	0.0560644	2	1617.81
fAQHTGANAIAGR	1	I1H4Q7	N-Term(iTRAQ8plex)	1.41583	1	1.63273	1	1.26713	1	16.34	13.9689	3	1617.88
yLDANSAGAk	1	W5DNF0	N-Term(iTRAQ8plex); K10(iTRAQ8plex)	1.03136	1	1.03208	1	1.12922	1	37.32	0.142444	2	1617.9
aAAPSVSDDLVLR	1	A0A077RPB8	N-Term(iTRAQ8plex)	0.938076	2	0.956129	2	0.895391	2	64.17	0.000312921	3	1617.91
cFFDVEIGGDR	1	A0A077RAJ8	N-Term(iTRAQ8plex); C1(Carbamidomethyl)	0.928249	1	1.02066	1	1.05433	1	31.24	0.102146	2	1618.78
gQEQVLQELDR	1	W5EGG5	N-Term(iTRAQ8plex)	1.08702	1	1.2951	1	0.963943	1	34.85	0.200087	2	1618.87
vINTWADIINR	1	I1IY24	N-Term(iTRAQ8plex)	0.996132	6	0.755204	6	0.690464	6	51.39	0.00610002	2	1618.92
fSELTSAGAk	1	R7WFB8	N-Term(iTRAQ8plex); K10(iTRAQ8plex)	1.18564	3	1.13919	3	1.11762	3	47.19	0.0160953	2	1618.92
dVEFPYIk	1	Q84ZY0	N-Term(iTRAQ8plex); K8(iTRAQ8plex)	1.33908	2	1.22103	2	1.23196	2	37.79	0.136633	2	1618.92
vPLMAVVGPk	1	W5GB96	N-Term(iTRAQ8plex); K10(iTRAQ8plex)	1.09176	2	0.926384	2	1.02273	2	35.2	0.134494	3	1619.01
vDPATGEVTTLGR	1	A0A0D3RNP1	N-Term(iTRAQ8plex)	1.3308	1	1.136	1	0.963607	1	29.79	0.81922	3	1619.89
sTcSScGYPAAR	1	F2DBR3	N-Term(iTRAQ8plex); C3(Carbamidomethyl); C6(Carbamidomethyl)	1.03363	3	0.743672	3	1.05696	3	46.34	0.000907029	2	1620.74
aPVTSAEVSQDGR	1	A0A0D9VDJ7	N-Term(iTRAQ8plex)	0.892646	2	0.950927	2	0.66198	2	42.41	0.0291192	3	1620.85
sSNLDWYk	1	M0Y9X7	N-Term(iTRAQ8plex); K8(iTRAQ8plex)	0.892041	1	0.929766	1	0.952219	1	26.79	1.43405	2	1620.88
gDYAEVLLPPSR	1	F2CTR7	N-Term(iTRAQ8plex)	0.735421	1	0.804405	1	1.03858	1	24.42	2.64624	2	1620.89
nHVVTEADk	1	M7ZEZ2	N-Term(iTRAQ8plex); K9(iTRAQ8plex)	1.19303	1	1.17059	1	1.10854	1	36.89	0.146802	2	1620.91
tVMGPIPAVk	1	M0Z356	N-Term(iTRAQ8plex); K10(iTRAQ8plex)	0.908308	2	0.944567	2	1.14494	2	40.92	0.0495693	2	1620.99
vIGDLIGVVk	1	W5ELV3	N-Term(iTRAQ8plex); K10(iTRAQ8plex)	1.20684	1	0.944993	1	0.918965	1	27.81	0.518339	3	1621.05
vGDDLLVDGGMAR	1	F2E9M5	N-Term(iTRAQ8plex)	0.705283	1	0.704214	1	0.963815	1	28.44	0.52461	2	1621.84
aLLDATADDAVSR	1	M8D9T0	N-Term(iTRAQ8plex)	0.814809	1	0.941445	1	0.938503	1	38.95	0.0731628	2	1621.87
mAHPDGEYATAR	1	M7ZEZ2	N-Term(iTRAQ8plex)	0.720623	2	0.713255	2	0.661985	2	40.32	0.0131635	2	1622.79
aNLGmEVmHER	1	I1IY24	N-Term(iTRAQ8plex); M5(Oxidation); M8(Oxidation)	1.06324	1	1.01752	1	1.13717	1	24.03	0.613016	3	1622.79
aVSNLDGSDLDGR	1	T1N8D9	N-Term(iTRAQ8plex)	0.645829	2	0.617003	2	0.843583	2	61.45	0.000283521	2	1622.83
eAITNIINDcR	1	M7ZZG4	N-Term(iTRAQ8plex); C10(Carbamidomethyl)	0.843765	2	0.798432	2	1.09682	2	41.65	0.035707	3	1622.85
tADVGELTVEER	1	F2CRF1	N-Term(iTRAQ8plex)	0.884561	2	1.01819	2	0.897845	2	34.85	0.172214	3	1622.85
vAPEVIAEYTAR	1	C1J959	N-Term(iTRAQ8plex)	0.90705	1	0.838461	1	1.21075	1	50.13	0.00617681	2	1622.9
tLGDIIGVVk	1	W5EEK9	N-Term(iTRAQ8plex); K10(iTRAQ8plex)	0.972043	4	0.854425	4	0.920387	4	47.86	0.00785345	2	1623.03
aIDAAMSAGDGAGGR	1	Q6EZE8	N-Term(iTRAQ8plex)	0.969196	2	1.28057	2	1.05617	2	58.69	0.000279271	2	1623.8
aADAPAAAAVAPPAR	1	I0JTW5	N-Term(iTRAQ8plex)	0.801727	2	0.761409	2	0.781015	2	41.38	0.0498857	3	1623.91
aHDVVIFSk	1	F2E5L1	N-Term(iTRAQ8plex); K9(iTRAQ8plex)	0.960838	1	0.885926	1	0.927732	1	38.96	0.111226	2	1623.96
aTELVFAHk	1	B2ZGK8	N-Term(iTRAQ8plex); K9(iTRAQ8plex)	1.02137	2	0.939575	2	1.02792	2	51.48	0.0062249	2	1623.96
aFVNSPVGPk	1	M7ZLM6	N-Term(iTRAQ8plex); K10(iTRAQ8plex)	0.955413	2	0.93634	2	1.01972	2	31.88	0.564831	3	1623.96
lVIVGDGGTGk	1	C0HHC1	N-Term(iTRAQ8plex); K11(iTRAQ8plex)	0.977079	2	0.979455	2	1.00405	2	36.08	0.214656	2	1623.98
fSQGLAQDPTTR	1	A0A089N0R5	N-Term(iTRAQ8plex)	0.833552	3	0.87203	3	0.785568	3	48.2	0.00783949	3	1624.86
hAALFTSTVMSR	1	M8AMX9	N-Term(iTRAQ8plex)	1.05831	2	0.785171	2	0.607763	2	53.29	0.00278452	3	1624.88
lGDLLDTmSALR	1	W5HM46	N-Term(iTRAQ8plex); M8(Oxidation)	0.926856	1	1.04217	1	0.830151	1	23.52	2.57041	2	1624.88
fLVADTNNSAIR	1	M8A7L2	N-Term(iTRAQ8plex)	0.908699	2	0.933133	2	0.783399	2	60.7	0.000498129	3	1624.9
gVEDLADAVk	1	W5E3I4	N-Term(iTRAQ8plex); K10(iTRAQ8plex)	1.05902	1	0.977059	1	1.01408	1	43.83	0.0309403	3	1624.93
aPGGAPANVAVGIAR	1	W5HWH6	N-Term(iTRAQ8plex)	1.24066	1	1.08409	1	0.742901	1	49.98	0.0078576	3	1624.94
iLGDGDLSVk	1	W5DXJ3	N-Term(iTRAQ8plex); K10(iTRAQ8plex)	1.18719	2	1.38018	2	1.24303	2	35.84	0.227257	2	1624.96
dQGQPETLDYR	1	W5G736	N-Term(iTRAQ8plex)	0.793815	3	0.902729	3	0.893539	3	36.03	0.0601696	2	1625.81
qWPYVMNDLR	1	M8BB25	N-Term(iTRAQ8plex)	0.819236	3	1.01221	3	0.818215	3	29.13	0.502893	3	1625.84
sNAELGTVVk	1	W5DXN9	N-Term(iTRAQ8plex); K10(iTRAQ8plex)	0.880405	1	0.97053	1	1.00702	1	51.12	0.00698851	2	1625.96
gSGMSIMEMSHR	1	I1H9J2	N-Term(iTRAQ8plex)	1.10458	1	1.13114	1	0.925037	1	38.37	0.0145983	3	1626.77
lTSFYMEk	1	W5B7K0	N-Term(iTRAQ8plex); K8(iTRAQ8plex)	0.906702	1	0.986371	1	0.893529	1	43	0.0313718	2	1626.89
yGVSDLLVTEAR	1	W5FMA5	N-Term(iTRAQ8plex)	0.748323	2	0.775262	2	0.821396	2	61.59	0.000472951	3	1626.9
gLDLGVEGMk	1	W5EUA2	N-Term(iTRAQ8plex); K10(iTRAQ8plex)	1.07535	2	1.1063	2	1.18549	2	46.81	0.0164612	2	1626.93
dGTSLVLWk	1	W5DYH0	N-Term(iTRAQ8plex); K9(iTRAQ8plex)	0.761359	1	0.734699	1	0.852119	1	33.6	0.36639	2	1626.97
gVMENINDk	1	M7ZJU0	N-Term(iTRAQ8plex); K9(iTRAQ8plex)	0.916725	1	0.969635	1	0.94875	1	50.11	0.00592891	2	1627.89
dPEAFAELk	1	W5AG21	N-Term(iTRAQ8plex); K9(iTRAQ8plex)	1.22545	2	1.35334	2	1.31055	2	42.44	0.0439882	3	1627.91
vYGEPMPVk	1	F2DYJ0	N-Term(iTRAQ8plex); K9(iTRAQ8plex)	0.889766	1	0.964275	1	0.912193	1	33	0.416336	2	1627.93
vIELYHPLALR	1	F2DDA5	N-Term(iTRAQ8plex)	0.734755	1	0.862301	1	0.707801	1	32.4	0.384595	3	1627.98
sQFNAVILk	1	M0UFA2	N-Term(iTRAQ8plex); K9(iTRAQ8plex)	1.02177	1	0.79016	1	0.89483	1	41.89	0.037777	2	1628
rFDLGDADFLR	1	W5B6R4	N-Term(iTRAQ8plex)	1.05537	1	1.13222	1	1.13738	1	28.46	0.745236	3	1628.87
lAELLETEGHGR	1	M7ZTL8	N-Term(iTRAQ8plex)	0.943783	1	1.07213	1	0.827759	1	46.14	0.0146066	3	1628.89
vSQLGDEAPGVPR	1	M0WSA4	N-Term(iTRAQ8plex)	0.672384	2	0.799101	2	0.796029	2	44.26	0.0225415	2	1628.89
gSNNIGVVVNPVR	1	W5BSJ2	N-Term(iTRAQ8plex)	0.890775	1	0.820343	1	0.825524	1	52.3	0.00510351	2	1628.94
lQFVGESLk	1	A0A077S1T7	N-Term(iTRAQ8plex); K9(iTRAQ8plex)	0.988165	2	0.838339	2	0.902625	2	27.84	1.25811	2	1628.98
dTIMDSTLNcR	1	W5B7Y9	N-Term(iTRAQ8plex); C10(Carbamidomethyl)	1.08277	1	0.852224	1	1.22014	1	30.07	0.130873	3	1629.79
aVcTEAGMFALR	1	A0A0D3GIE0	N-Term(iTRAQ8plex); C3(Carbamidomethyl)	0.839696	1	0.929596	1	0.994843	1	38.44	0.0457298	2	1629.84
dVDGFHPVNIGR	1	M7YLJ3	N-Term(iTRAQ8plex)	1.1719	1	1.46333	1	1.2243	1	27.99	0.722868	2	1629.86
wLAYGEIFNGR	1	J9XY60	N-Term(iTRAQ8plex)	0.9158	1	0.677945	1	0.711126	1	38.18	0.0718763	3	1629.87
aGFEGPQEAQHR	1	F2EA93	N-Term(iTRAQ8plex)	0.680799	1	0.774633	1	0.807761	1	43.3	0.013141	2	1630.82
tAADITSEYLSR	1	C5Y8Z8	N-Term(iTRAQ8plex)	1.06217	2	1.01202	2	0.951092	2	48.53	0.00641016	2	1630.86
gISSSALPYk	1	N1QVY6	N-Term(iTRAQ8plex); K10(iTRAQ8plex)	0.941582	2	0.864975	2	1.02046	2	41.3	0.0614324	2	1630.95
dDQMEYLEER	1	Q0Q0I7	N-Term(iTRAQ8plex)	1.11305	1	1.06609	1	1.22743	1	52.17	0.00032248	2	1631.75
fQGGSTVFTLDR	1	M8C7E9	N-Term(iTRAQ8plex)	1.31327	1	1.38732	1	1.1139	1	37.91	0.0848036	2	1631.87
aSVcLDSSGk	1	W5HM46	N-Term(iTRAQ8plex); C4(Carbamidomethyl); K10(iTRAQ8plex)	1.17305	2	1.14174	2	1.27327	2	38.77	0.0767433	2	1631.88
ncLPDQVVVQR	1	A0A0A9HNR0	N-Term(iTRAQ8plex); C2(Carbamidomethyl)	1.08404	1	0.970213	1	1.03581	1	32.77	0.310514	2	1631.88
lMVAMLNHDER	1	W5HJZ9	N-Term(iTRAQ8plex)	1.09689	1	0.838027	1	0.958597	1	33.03	0.192649	3	1632.85
eDVAWYGGk	1	M7ZRR9	N-Term(iTRAQ8plex); K9(iTRAQ8plex)	1.10565	3	0.996187	3	1.03225	3	22.22	3.24997	2	1632.87
vNVATGDAVPETR	1	W5H644	N-Term(iTRAQ8plex)	1.13577	1	1.27686	1	0.781981	1	59.16	0.000735192	2	1632.88
wSAFVDDGk	1	A0A077RRF3	N-Term(iTRAQ8plex); K9(iTRAQ8plex)	0.841029	2	0.985142	2	0.838306	2	26.58	1.34949	2	1632.88
fVTAVVGFGk	1	A0A0A9RPC1	N-Term(iTRAQ8plex); K10(iTRAQ8plex)	1.03712	1	0.822211	1	0.851135	1	33.44	0.271376	3	1632.99
iDATAVGLHk	1	W5C6I1	N-Term(iTRAQ8plex); K10(iTRAQ8plex)	1.01902	1	0.99444	1	0.964816	1	32.17	0.388402	3	1632.99
aGIVGLPNVGk	1	W5FU56	N-Term(iTRAQ8plex); K11(iTRAQ8plex)	1.14565	1	1.03044	1	1.11696	1	46.29	0.0113006	3	1633.02
nFEMGVSNk	1	M8A775	N-Term(iTRAQ8plex); K9(iTRAQ8plex)	1.00006	2	0.988742	2	1.13448	2	34.82	0.202183	2	1633.88
tGSSQYAIAk	1	B6TC95	N-Term(iTRAQ8plex); K10(iTRAQ8plex)	0.869185	2	1.04755	2	1.09956	2	44.88	0.0252495	2	1633.94
yLFSADSVASDR	1	T1NE57	N-Term(iTRAQ8plex)	0.920951	1	0.852376	1	0.998118	1	42.57	0.0166365	2	1634.83
qEVGAVGGAEEER	1	W5FWL8	N-Term(iTRAQ8plex)	1.23463	1	1.19281	1	1.22969	1	35.26	0.0895491	2	1634.83
eGQPTAIVDDMR	1	A0A0A9HNR0	N-Term(iTRAQ8plex)	0.877027	1	0.896025	1	0.805961	1	31.88	0.187877	2	1635.83
vAVLVGETGDTDR	1	Q6EZE8	N-Term(iTRAQ8plex)	1.02429	2	1.07866	2	0.927488	2	34.6	0.224235	2	1635.88
gVAESVLSTLAER	1	W5C536	N-Term(iTRAQ8plex)	0.933865	1	1.00192	1	1.11581	1	42.79	0.0385045	2	1635.92
eIHMQLEk	1	A1YE34	N-Term(iTRAQ8plex); K8(iTRAQ8plex)	1.00245	1	0.980376	1	1.05485	1	26.89	1.48234	2	1635.93
ySEFLAAVk	1	A0A0C4B3H7	N-Term(iTRAQ8plex); K9(iTRAQ8plex)	1.11982	5	1.10586	5	1.03317	5	47.46	0.0121521	2	1635.95
gISDALVLEMER	1	F2DDR9	N-Term(iTRAQ8plex)	0.998939	1	1.0424	1	1.07214	1	48.91	0.00827018	2	1636.88
lAGIDIEAVk	1	W5E8Y0	N-Term(iTRAQ8plex); K10(iTRAQ8plex)	1.21084	1	1.12919	1	1.18854	1	60.54	0.000545655	2	1637
lLLDGLTVGk	1	W5AI62	N-Term(iTRAQ8plex); K10(iTRAQ8plex)	0.996046	1	1.01044	1	1.06405	1	39.57	0.047376	2	1637.03
dITEEFFNYR	1	I1IUJ1	N-Term(iTRAQ8plex)	1.02111	1	1.03141	1	1.02107	1	21.52	1.34843	2	1637.81
fVHLMEELcR	1	F2DYC3	N-Term(iTRAQ8plex); C9(Carbamidomethyl)	0.96528	1	1.06235	1	0.876426	1	27.49	0.705376	3	1637.84
lLVSDSFPGNER	1	M0Z5J0	N-Term(iTRAQ8plex)	0.962889	2	0.983776	2	0.935599	2	55.42	0.00153716	3	1637.87
iGGGDDVFIGDIR	1	A0A096UKR2	N-Term(iTRAQ8plex)	0.761357	1	0.882443	1	0.855532	1	43.45	0.0245448	3	1637.87
aYGSNIGGYk	1	W5HTT3	N-Term(iTRAQ8plex); K10(iTRAQ8plex)	1.10442	1	0.909626	1	0.866732	1	56.57	0.00131515	2	1637.91
lIEYDALLLDR	1	M7ZKL3	N-Term(iTRAQ8plex)	1.07203	1	0.959899	1	0.979919	1	27.6	1.20134	2	1637.94
vVATEVLGGGk	1	W5EB84	N-Term(iTRAQ8plex); K11(iTRAQ8plex)	1.03079	2	0.997257	2	1.13415	2	60.74	0.000680613	2	1638
sDEDVAGDEELR	1	W5GCL5	N-Term(iTRAQ8plex)	1.46886	1	1.42004	1	1.29163	1	63.82	3.88604e-05	2	1638.78
mAHPDGEYATAR	1	M7ZEZ2	N-Term(iTRAQ8plex); M1(Oxidation)	0.873595	2	0.99542	2	0.832802	2	44.12	0.00407008	3	1638.78
aPGGAPANVAIAVAR	1	A0A077S6B3	N-Term(iTRAQ8plex)	0.960104	1	0.953961	1	0.806284	1	37.95	0.144188	2	1638.96
eGGFGLIIPk	1	W5FW68	N-Term(iTRAQ8plex); K10(iTRAQ8plex)	1.10806	2	1.04067	2	0.957035	2	40.2	0.0797419	3	1639
sTSESVVASSLLR	1	W5GI23	N-Term(iTRAQ8plex)	0.806957	2	0.885715	2	0.868663	2	27.7	1.13256	2	1639.91
hAALFTSTVmSR	1	M8AMX9	N-Term(iTRAQ8plex); M10(Oxidation)	0.783315	1	1.03336	1	0.602102	1	46.73	0.0102033	3	1640.87
dLGGLQAYVTGSR	1	M8C0I4	N-Term(iTRAQ8plex)	1.00781	2	0.975968	2	0.872071	2	34.46	0.196989	2	1640.89
mNPLAPGAPALER	1	W5FED3	N-Term(iTRAQ8plex)	0.8454	1	0.945472	1	0.901244	1	28.59	0.909141	2	1640.91
eGDLVDVSAk	1	W5H4D7	N-Term(iTRAQ8plex); K10(iTRAQ8plex)	1.0127	1	0.998603	1	1.16995	1	37.04	0.146335	2	1640.92
lSSELVDAAk	1	W4ZNA5	N-Term(iTRAQ8plex); K10(iTRAQ8plex)	1.79382	1	2.30813	1	1.29171	1	35.43	0.253823	2	1640.97
aQQAFNELFNR	1	W5AFP0	N-Term(iTRAQ8plex)	1.00721	1	0.924838	1	0.930185	1	36.89	0.0901664	2	1641.86
tDPNAVEck	1	F2CWJ3	N-Term(iTRAQ8plex); C8(Carbamidomethyl); K9(iTRAQ8plex)	1.26882	2	1.13326	2	1.23741	2	29.2	0.57348	3	1641.87
aDSTVLGTAAk	1	W5DSU6	N-Term(iTRAQ8plex); K11(iTRAQ8plex)	0.808843	2	0.699446	2	1.11513	2	58.63	0.00115552	2	1641.96
gDGGGVFILAk	1	W5AHL4	N-Term(iTRAQ8plex); K11(iTRAQ8plex)	1.23592	1	1.18952	1	0.957907	1	25.67	2.16585	3	1641.98
dDALEPADLHSR	1	W5G2H0	N-Term(iTRAQ8plex)	1.10335	2	1.11182	2	0.953716	2	36.71	0.0670949	3	1642.83
aVETGGcPHAAIR	1	W5A719	N-Term(iTRAQ8plex); C7(Carbamidomethyl)	0.97305	1	1.07236	1	0.946122	1	39.38	0.0591318	3	1642.87
fAQYTGANAIAGR	1	M0WYK5	N-Term(iTRAQ8plex)	0.980608	3	0.90586	3	0.954873	3	40.78	0.0417509	2	1643.87
aQELLSPEPSLR	1	W5GMF3	N-Term(iTRAQ8plex)	0.939841	1	1.04082	1	1.02283	1	51.8	0.00520593	2	1643.93
yVALAETIR	1	A0A075VYR7	N-Term(iTRAQ8plex); Y1(iTRAQ8plex)	1.056	1	0.979897	1	1.10627	1	17.53	11.896	3	1643.99
sLGAAVIYNk	1	A0A0A9P8Z4	N-Term(iTRAQ8plex); K10(iTRAQ8plex)	0.928833	2	0.864086	2	0.905019	2	46.34	0.0145078	2	1643.99
iAQGLVHLGk	1	W5GRU6	N-Term(iTRAQ8plex); K10(iTRAQ8plex)	1.07336	2	0.813394	2	0.91131	2	21.72	3.26461	3	1644.04
cAASGDAAYGELR	1	F2DQP8	N-Term(iTRAQ8plex); C1(Carbamidomethyl)	1.56909	1	1.4958	1	1.10338	1	45.38	0.00402441	2	1644.79
mNEVAEESk	1	N1QXI7	N-Term(iTRAQ8plex); K9(iTRAQ8plex)	0.929572	2	0.944997	2	1.06184	2	42.94	0.0275651	2	1644.87
lISQDPFHEVR	1	M8AL10	N-Term(iTRAQ8plex)	0.987491	1	0.883152	1	0.71355	1	35.35	0.234853	3	1644.9
eVEPGEVIVVDR	1	F2DBJ6	N-Term(iTRAQ8plex)	1.08538	1	1.12265	1	1.05044	1	43.99	0.0336378	2	1644.91
aTIGADFLTk	1	W4ZMW5	N-Term(iTRAQ8plex); K10(iTRAQ8plex)	0.995512	2	0.897255	2	1.08779	2	51.86	0.00516774	2	1644.97
gLDPGTIHVk	1	A0A096ZN71	N-Term(iTRAQ8plex); K10(iTRAQ8plex)	0.983498	2	0.943002	2	0.924804	2	28.03	1.19843	3	1644.98
nQGGFDMIcSGR	1	W5HSJ6	N-Term(iTRAQ8plex); C9(Carbamidomethyl)	0.82877	1	1.04361	1	0.843651	1	50.74	0.000789783	2	1645.77
dTImDSTLNcR	1	W5B7Y9	N-Term(iTRAQ8plex); M4(Oxidation); C10(Carbamidomethyl)	0.931185	4	1.41418	4	0.961996	4	35.9	0.0297266	2	1645.78
vFGHPMLTNVAR	1	M7ZIU0	N-Term(iTRAQ8plex)	0.903357	1	0.786914	1	0.813467	1	19.64	9.46657	3	1645.92
dVAQEGFNLGHR	1	M8B2T3	N-Term(iTRAQ8plex)	0.86981	1	0.973194	1	0.877393	1	41.08	0.0307799	3	1646.86
iIHGDIADMMAR	1	F2CX39	N-Term(iTRAQ8plex)	1.02382	2	1.00396	2	1.06842	2	34.2	0.176256	3	1646.87
eDVAWYAxk	1	A0A0C4BKI1	N-Term(iTRAQ8plex); X8(G); K9(iTRAQ8plex)	0.844104	2	0.894243	2	0.977478	2	51.99	0.00413724	2	1646.89
qQVQGTLAAEAAR	1	M7YQ36	N-Term(iTRAQ8plex)	0.888799	3	0.880536	3	0.956556	3	52.8	0.00387911	3	1646.91
tPPASVLLLk	1	M0VCG5	N-Term(iTRAQ8plex); K10(iTRAQ8plex)	0.944791	2	0.798861	2	0.898206	2	29.61	0.226832	2	1647.07
vTmVEHVDNQR	1	W5GI24	N-Term(iTRAQ8plex); M3(Oxidation)	1.29565	2	1.27926	2	1.18936	2	50.69	0.00268215	3	1647.84
vGESVYNSGk	1	A0A0E0K9Y0	N-Term(iTRAQ8plex); K10(iTRAQ8plex)	1.03066	1	0.980053	1	0.996063	1	37.08	0.146962	2	1647.91
qAALLDASLQGTR	1	W5CQE4	N-Term(iTRAQ8plex)	1.19248	2	1.62108	2	1.03353	2	68.59	0.000109094	3	1647.93
eAGPLPGIGTk	1	Q9XGF2	N-Term(iTRAQ8plex); K11(iTRAQ8plex)	0.969691	3	1.06423	3	1.06689	3	40.96	0.0549991	2	1647.99
gGGENLEDHFGGR	1	F2CWL8	N-Term(iTRAQ8plex)	1.1994	2	1.58091	2	1.31293	2	50.43	0.00114711	2	1648.79
gGSELLIEAGDQR	1	C0P7G9	N-Term(iTRAQ8plex)	0.863297	2	1.10182	2	0.818166	2	47.14	0.0110315	2	1648.88
vFQVEYAGk	1	F2DYJ0	N-Term(iTRAQ8plex); K9(iTRAQ8plex)	0.967851	2	0.974662	2	0.955011	2	44.55	0.0266115	2	1648.95
tGIAHIPFGk	1	F2CQP0	N-Term(iTRAQ8plex); K10(iTRAQ8plex)	0.910974	5	0.893832	5	0.822406	5	46.05	0.0152129	3	1648.99
tMGPVPLPTk	1	W5DXS5	N-Term(iTRAQ8plex); K10(iTRAQ8plex)	0.941256	1	0.950223	1	1.11805	1	19.75	6.85867	2	1648.99
aVAHFPTAVk	1	M0YWV5	N-Term(iTRAQ8plex); K10(iTRAQ8plex)	1.06194	3	1.09251	3	0.975999	3	38.06	0.0916239	2	1649
sTIAGGGGGDDDAPR	1	W5AKQ3	N-Term(iTRAQ8plex)	1.10593	1	1.13041	1	1.0924	1	56.45	0.000286364	2	1649.8
eAEPASSLGDLTR	1	M8BG27	N-Term(iTRAQ8plex)	0.943066	1	1.01662	1	0.995243	1	29.55	0.501292	2	1649.86
yGEAFDVLk	1	M0WIG5	N-Term(iTRAQ8plex); K9(iTRAQ8plex)	0.915108	1	0.861449	1	0.976019	1	42.87	0.0368618	2	1649.93
sDLVIETHk	1	F2D976	N-Term(iTRAQ8plex); K9(iTRAQ8plex)	1.18612	1	1.16595	1	0.889948	1	22.54	3.67715	3	1649.97
vVVIGDPGTGk	1	F2CSX0	N-Term(iTRAQ8plex); K11(iTRAQ8plex)	0.984862	1	1.01246	1	1.07811	1	34.23	0.249764	2	1650
vGQVAAVAQAk	1	F2DQ23	N-Term(iTRAQ8plex); K11(iTRAQ8plex)	0.74815	2	0.852014	2	0.914397	2	52.15	0.00427346	3	1650.01
gGVVALVEGLk	1	M7Z6J0	N-Term(iTRAQ8plex); K11(iTRAQ8plex)	0.975105	5	0.873357	5	0.963435	5	43.18	0.0270087	3	1650.04
eTTLAPDDEISR	1	M8C3Y9	N-Term(iTRAQ8plex)	1.03029	1	1.01137	1	1.0453	1	39.16	0.0450107	2	1650.85
aVQTNLFVAGGGGR	1	C6K7C4	N-Term(iTRAQ8plex)	0.974185	1	0.846683	1	0.829857	1	31.67	0.474632	2	1650.92
aILVGESLIk	1	W5BD87	N-Term(iTRAQ8plex); K10(iTRAQ8plex)	1.13876	1	0.96632	1	0.972712	1	46.41	0.00982122	2	1651.05
lSELLGIAVk	1	A0A068CDZ5	N-Term(iTRAQ8plex); K10(iTRAQ8plex)	0.973241	7	0.875763	7	0.807018	7	53.58	0.00129783	3	1651.06
aPAGSASVFEQQR	1	I1HWP1	N-Term(iTRAQ8plex)	0.99649	1	1.09268	1	0.913629	1	39.95	0.0469929	3	1651.86
iTESGGSLVISER	1	A0A096UK51	N-Term(iTRAQ8plex)	0.737611	1	0.864275	1	0.606212	1	38.19	0.101574	3	1651.91
aLDEYASFk	1	M7Z617	N-Term(iTRAQ8plex); K9(iTRAQ8plex)	1.03425	1	1.13209	1	1.11149	1	48.62	0.00927753	2	1651.91
dFIEGTAYk	1	Q8S9H0	N-Term(iTRAQ8plex); K9(iTRAQ8plex)	1.00179	1	1.0384	1	1.00566	1	45.51	0.0189958	2	1651.91
gYEVAIVDNLVR	1	M0V3W4	N-Term(iTRAQ8plex)	0.959825	4	0.958063	4	1.06113	4	59.06	0.000839605	3	1651.93
tVTVQPAAEk	1	F2CZ65	N-Term(iTRAQ8plex); K10(iTRAQ8plex)	0.968913	1	0.960174	1	1.08357	1	33.88	0.339523	2	1651.98
tGSIVDVPAGk	1	B0LXE1	N-Term(iTRAQ8plex); K11(iTRAQ8plex)	1.0733	1	1.0229	1	1.05523	1	38.61	0.115252	3	1651.99
mAWEGDGVVASAR	1	W5F587	N-Term(iTRAQ8plex)	1.03204	1	0.815585	1	0.854407	1	41.66	0.0226093	2	1652.84
gFGFVTMASk	1	F2DMR3	N-Term(iTRAQ8plex); K10(iTRAQ8plex)	0.945623	1	0.771075	1	0.89544	1	22.24	3.79774	3	1652.92
nNVENLVDk	1	W5E6D1	N-Term(iTRAQ8plex); K9(iTRAQ8plex)	0.983768	1	0.921203	1	1.02423	1	44.07	0.0285501	2	1652.94
fLGVGLPTLk	1	M8D4Z2	N-Term(iTRAQ8plex); K10(iTRAQ8plex)	1.2042	1	0.840161	1	0.806961	1	38.72	0.0356571	3	1653.05
eSVELTEEEER	1	W5FVF7	N-Term(iTRAQ8plex)	1.01016	1	1.10831	1	1.13532	1	43.85	0.00821104	2	1653.81
lSEEEVEEMVR	1	W5CE84	N-Term(iTRAQ8plex)	0.847206	2	1.02651	2	1.04059	2	40.66	0.0243058	2	1653.83
lSEGQLVDGk	1	W5G616	N-Term(iTRAQ8plex); K10(iTRAQ8plex)	0.965146	1	1.03923	1	1.08172	1	36.56	0.185903	2	1653.96
mLNQVLVTk	1	F2D1J8	N-Term(iTRAQ8plex); K9(iTRAQ8plex)	1.16213	2	0.894302	2	0.84279	2	39.13	0.0780425	3	1654.02
fcDFTNDk	1	M0Y484	N-Term(iTRAQ8plex); C2(Carbamidomethyl); K8(iTRAQ8plex)	0.938374	1	0.925514	1	1.02066	1	26.49	0.643545	2	1654.83
sQDDFDLLLER	1	J7F4X6	N-Term(iTRAQ8plex)	1.00346	1	1.23412	1	0.972164	1	38.58	0.0554425	2	1654.85
fDVGNVVMVTGGR	1	I1HLR2	N-Term(iTRAQ8plex)	0.838702	2	0.809697	2	0.976876	2	50.33	0.00510776	2	1654.89
lANILHANELSR	1	M8AR54	N-Term(iTRAQ8plex)	1.01962	2	1.01964	2	0.98587	2	29.77	0.888637	2	1654.96
vDGMDVLAVk	1	D4P3E7	N-Term(iTRAQ8plex); K10(iTRAQ8plex)	1.02676	1	0.893265	1	1.01111	1	31.16	0.66783	2	1654.95
vAGPPVIMNPISR	1	M0YLG3	N-Term(iTRAQ8plex)	0.823813	2	0.911743	2	0.747966	2	35.63	0.238639	3	1654.95
sAEAVELVTk	1	M8B1Z5	N-Term(iTRAQ8plex); K10(iTRAQ8plex)	0.916436	2	0.932734	2	1.13878	2	38.84	0.105447	2	1655
vTALVGSSGAGk	1	M0UER1	N-Term(iTRAQ8plex); K12(iTRAQ8plex)	1.18246	2	1.11763	2	1.11017	2	25.41	2.40666	3	1654.99
fVVAEcDADIGR	1	W5BDZ3	N-Term(iTRAQ8plex); C6(Carbamidomethyl)	1.14579	1	1.13923	1	0.975219	1	33.51	0.120283	2	1655.83
fEIWDTAGQER	1	A0A0E0K8W0	N-Term(iTRAQ8plex)	1.04395	1	1.0493	1	0.963381	1	31.66	0.185289	2	1655.83
sALDLGIADAIHR	1	W5ADJ9	N-Term(iTRAQ8plex)	0.966593	1	1.00899	1	0.999272	1	40.06	0.0788087	3	1655.94
vMEEEALVk	1	F2DTE5	N-Term(iTRAQ8plex); K9(iTRAQ8plex)	1.05037	1	1.10218	1	1.12783	1	44.26	0.0297447	2	1655.94
hQLPIQDFVVR	1	M7Z8B9	N-Term(iTRAQ8plex)	1.17189	1	0.96634	1	1.18474	1	33.32	0.377683	3	1655.95
aNEFGIVLGk	1	M8ATL8	N-Term(iTRAQ8plex); K10(iTRAQ8plex)	0.951568	1	0.977715	1	1.07633	1	51.58	0.00502155	2	1655.99
aLHVNPVIGk	1	H6BDL8	N-Term(iTRAQ8plex); K10(iTRAQ8plex)	1.1097	1	1.15898	1	0.933473	1	29.26	0.509169	3	1656.04
tIGEMEQEFLR	1	M0Z798	N-Term(iTRAQ8plex)	1.13188	2	0.896378	2	0.983764	2	36.02	0.0930003	3	1656.86
eHScLIFPPPR	1	A0A096TUH9	N-Term(iTRAQ8plex); C4(Carbamidomethyl)	1.03052	2	1.03609	2	0.975976	2	36.92	0.101465	3	1656.88
qQTGDTYEQQR	1	M7ZJU0	N-Term(iTRAQ8plex)	0.625106	2	0.725095	2	0.620167	2	35.64	0.0487805	3	1657.81
iAFSTEENDATR	1	W5C6X4	N-Term(iTRAQ8plex)	0.794964	1	1.01209	1	1.02706	1	61.71	0.000183505	2	1657.83
aDEEHQDILQR	1	W5FKH7	N-Term(iTRAQ8plex)	1.00915	2	1.07771	2	1.07316	2	46.93	0.00661734	3	1657.84
lFTLEEVAk	1	A0A077RAG2	N-Term(iTRAQ8plex); K9(iTRAQ8plex)	0.816336	1	0.777933	1	0.961654	1	28.33	0.940553	3	1657.99
eAAGEQQMPTHR	1	B2ZGK1	N-Term(iTRAQ8plex)	0.970116	1	1.05241	1	0.856715	1	30.3	0.216655	3	1658.82
mIYDVNSPLFR	1	B6SM71	N-Term(iTRAQ8plex)	0.935341	2	0.908564	2	0.968045	2	38.51	0.0838668	3	1658.89
tFDILDQAk	1	W5F8P7	N-Term(iTRAQ8plex); K9(iTRAQ8plex)	1.00172	1	0.986104	1	1.04002	1	33.79	0.36581	2	1658.95
qVPIIGLVMNDR	1	F2DVE5	N-Term(iTRAQ8plex)	1.40963	1	1.0494	1	0.89369	1	33.62	0.367987	3	1658.96
eNLAVPVEVETR	1	W5F0X1	N-Term(iTRAQ8plex)	1.15948	1	1.64091	1	1.09361	1	47	0.014323	2	1659.92
sFEVVDEVk	1	W5FZ92	N-Term(iTRAQ8plex); K9(iTRAQ8plex)	1.13302	1	1.26712	1	1.18999	1	39.53	0.0904361	2	1659.94
gVAIGVGQSEILGR	1	W5GBU0	N-Term(iTRAQ8plex)	0.895204	2	1.02531	2	0.899235	2	44.18	0.0300514	2	1659.97
sFSDVVAEAk	1	F2EJ93	N-Term(iTRAQ8plex); K10(iTRAQ8plex)	1.09746	1	1.01143	1	1.1034	1	51.48	0.00556347	2	1660.93
sVcTEAGMYAIR	1	M8AHS8	N-Term(iTRAQ8plex); C3(Carbamidomethyl)	0.807436	2	0.677257	2	0.738528	2	25.11	0.664581	3	1661.83
mYLEEEQIFR	1	M0V1B0	N-Term(iTRAQ8plex)	1.03537	1	1.02906	1	0.838633	1	34.99	0.0970205	2	1661.85
gcLDAENFk	1	F2E3G7	N-Term(iTRAQ8plex); C2(Carbamidomethyl); K9(iTRAQ8plex)	0.877447	1	0.855713	1	0.917678	1	38.08	0.0720879	3	1661.88
eTHAGNALLEFR	1	W5CCX6	N-Term(iTRAQ8plex)	1.0926	1	1.19515	1	1.14155	1	48.14	0.00856546	2	1661.89
nNIDAIVVDTAGR	1	M7ZF91	N-Term(iTRAQ8plex)	0.912219	1	0.975469	1	0.903416	1	77.75	1.18608e-05	2	1661.91
qVAAAGAIQPk	1	W5FG05	N-Term(iTRAQ8plex); K11(iTRAQ8plex)	0.848793	2	0.836428	2	0.917794	2	60.98	0.000471774	2	1662.01
nAGGGGGGGGGGGDAGGAR	1	W4ZRT8	N-Term(iTRAQ8plex)	1.16505	1	1.01724	1	0.916228	1	55.7	0.00020523	2	1662.78
qEGESFGSFTNR	1	W5AGI0	N-Term(iTRAQ8plex)	0.921927	1	0.934255	1	0.908909	1	46.66	0.00272955	2	1662.8
nALENYAYNMR	1	M8AVT1	N-Term(iTRAQ8plex)	1.25216	1	1.05521	1	1.04805	1	21.92	1.33968	2	1662.82
nDQLVVANAGDSR	1	M0YUJ1	N-Term(iTRAQ8plex)	1.04761	1	1.07721	1	0.977921	1	50.88	0.00387591	2	1662.87
hGLSESESFPLR	1	W5GJ73	N-Term(iTRAQ8plex)	0.993225	1	1.02304	1	1.07678	1	18.63	6.51854	3	1662.87
aLQESLASELAAR	1	M7ZV19	N-Term(iTRAQ8plex)	1.0223	1	0.807892	1	1.05399	1	61.66	0.000541368	3	1662.93
qVDQPGIIGk	1	F2DG93	N-Term(iTRAQ8plex); K10(iTRAQ8plex)	0.97324	1	1.07567	1	0.977896	1	47.6	0.0106041	2	1663
aDVLITPVVk	1	M8ANB9	N-Term(iTRAQ8plex); K10(iTRAQ8plex)	0.975275	2	1.19499	2	1.07913	2	44.44	0.0170971	3	1663.06
aAVQETVSATLNR	1	W5HYN8	N-Term(iTRAQ8plex)	1.14643	5	1.11303	5	0.855549	5	48.07	0.0112218	3	1663.93
iLHMEDFNEGR	1	F2CQ53	N-Term(iTRAQ8plex)	0.872446	1	0.910955	1	0.936104	1	28.91	0.336102	3	1664.84
hLVDQYLESTR	1	C5WQR1	N-Term(iTRAQ8plex)	0.956789	2	0.947271	2	0.896915	2	38.89	0.0760205	3	1664.89
hVcIDVVSk	1	W5HDY4	N-Term(iTRAQ8plex); C3(Carbamidomethyl); K9(iTRAQ8plex)	1.01947	1	1.07285	1	1.14748	1	25.08	2.2522	3	1664.95
vEAGVVELLk	1	W5ETT8	N-Term(iTRAQ8plex); K10(iTRAQ8plex)	0.479788	2	0.554391	2	0.552686	2	67.96	9.30063e-05	2	1665.03
aFLADLTENDPR	1	A0A075FKA2	N-Term(iTRAQ8plex)	0.993864	3	0.967948	3	0.939508	3	47.8	0.00778429	3	1665.87
lSGIVGVPTSk	1	F2D226	N-Term(iTRAQ8plex); K11(iTRAQ8plex)	1.10991	8	1.08679	8	1.05021	8	43.39	0.0326174	2	1666.03
eILVELITk	1	M7YNH0	N-Term(iTRAQ8plex); K9(iTRAQ8plex)	0.946224	2	0.765958	2	0.738842	2	39.14	0.0525506	3	1666.06
aLLEQPFIk	1	A0A0A9KL92	N-Term(iTRAQ8plex); K9(iTRAQ8plex)	1.1029	2	0.650782	2	0.706574	2	38.85	0.0768738	2	1667.03
iEGLLAAFPk	1	W4ZSD1	N-Term(iTRAQ8plex); K10(iTRAQ8plex)	1.00632	1	1.07901	1	0.805824	1	53.25	0.00270027	2	1667.03
iGGADDVYVADIR	1	W5FCR1	N-Term(iTRAQ8plex)	0.937497	2	0.987138	2	1.092	2	52.58	0.00323628	3	1667.89
vDISGVNVEk	1	W5GVR2	N-Term(iTRAQ8plex); K10(iTRAQ8plex)	0.955954	1	0.926832	1	1.05346	1	52.71	0.00449748	2	1667.98
nESLLNELk	1	M7ZYA0	N-Term(iTRAQ8plex); K9(iTRAQ8plex)	1.10487	1	1.20356	1	1.07924	1	39.63	0.0922378	2	1667.98
dDALEPADLYSR	1	C4PW04	N-Term(iTRAQ8plex)	1.13184	1	1.05291	1	0.95143	1	32.06	0.167399	2	1668.84
sFDDQALHk	1	Q6EZE8	N-Term(iTRAQ8plex); K9(iTRAQ8plex)	1.23835	1	1.02303	1	1.15202	1	37.64	0.0991108	3	1668.91
gSAAPLVSPGPQQR	1	G5CEW6	N-Term(iTRAQ8plex)	0.909725	2	0.803635	2	0.85567	2	35.5	0.183124	3	1668.93
vWEHLELPVSR	1	W5FRK7	N-Term(iTRAQ8plex)	0.88394	2	0.906928	2	0.934776	2	27.54	1.23462	2	1668.94
aDNTVLGTAAk	1	W5HDP4	N-Term(iTRAQ8plex); K11(iTRAQ8plex)	0.866632	3	0.856119	3	0.937046	3	47.27	0.0156796	2	1668.97
lNLYVLTPk	1	P69446	N-Term(iTRAQ8plex); K9(iTRAQ8plex)	1.02003	4	0.727382	4	0.59782	4	38.55	0.0471344	2	1669.05
eHNASPGYYDGR	1	F2D3J2	N-Term(iTRAQ8plex)	1.12591	4	1.34846	4	0.900356	4	41.34	0.00670244	3	1669.78
aADTVAQEEk	1	M8B6Q5	N-Term(iTRAQ8plex); K10(iTRAQ8plex)	0.984971	1	0.98073	1	1.13556	1	40.75	0.055389	2	1669.92
gLDEGILSMk	1	M8CHR0	N-Term(iTRAQ8plex); K10(iTRAQ8plex)	1.02639	2	1.13918	2	1.12945	2	51.05	0.00661011	2	1670.95
vAGPPVImNPISR	1	M0YLG3	N-Term(iTRAQ8plex); M8(Oxidation)	0.941581	1	1.02744	1	0.897939	1	46.43	0.0196102	3	1670.95
sPFLEQLTk	1	B7SA66	N-Term(iTRAQ8plex); K9(iTRAQ8plex)	1.03566	1	0.997184	1	0.994935	1	38.03	0.122141	2	1670.99
iNEPILHVk	1	M0XW70	N-Term(iTRAQ8plex); K9(iTRAQ8plex)	0.786722	1	0.852346	1	0.904253	1	39.37	0.0504701	3	1671.04
aVVDTASAPAPAAAR	1	W5EAE9	N-Term(iTRAQ8plex)	0.973275	4	0.784619	4	0.82305	4	50.83	0.00622296	2	1671.93
dLLDEALLRPGR	1	W4ZZC1	N-Term(iTRAQ8plex)	1.13298	1	1.06671	1	1.01509	1	29.27	0.954478	3	1671.97
iGGVEIPNHk	1	R7WCS2	N-Term(iTRAQ8plex); K10(iTRAQ8plex)	1.08899	4	1.01868	4	1.06906	4	36.48	0.152407	3	1672
tIGEmEQEFLR	1	M0Z798	N-Term(iTRAQ8plex); M5(Oxidation)	1.0618	1	0.913869	1	1.10339	1	29.39	0.32303	2	1672.85
lQTANFDQk	1	W5ACA2	N-Term(iTRAQ8plex); K9(iTRAQ8plex)	0.895231	1	0.95679	1	0.998715	1	45.83	0.021502	2	1672.94
tTLcTIIDk	1	F2D5U1	N-Term(iTRAQ8plex); C4(Carbamidomethyl); K9(iTRAQ8plex)	1.21964	3	1.34445	3	1.09114	3	46.79	0.0183884	2	1672.97
eLDLAHPAAk	1	J3MES7	N-Term(iTRAQ8plex); K10(iTRAQ8plex)	0.931436	2	1.065	2	1.23008	2	40.12	0.0838994	2	1672.98
qIGAYADAEk	1	W5FIP7	N-Term(iTRAQ8plex); K10(iTRAQ8plex)	0.868203	2	0.995882	2	1.08275	2	25.96	1.95775	2	1673.93
nVIHGSDSVESAR	1	M8ARU5	N-Term(iTRAQ8plex)	0.766947	1	0.909898	1	0.962924	1	27.43	0.780247	3	1674.87
mFEFSNVEVLR	1	W5A7X5	N-Term(iTRAQ8plex)	0.904252	1	0.794603	1	0.8822	1	39.38	0.0546968	2	1674.88
tLADYDIQk	1	A0A0D3GR59	N-Term(iTRAQ8plex); K9(iTRAQ8plex)	0.958867	1	1.01821	1	1.04752	1	39.15	0.102348	2	1674.95
vIPGLAGTNIMER	1	F2DRD3	N-Term(iTRAQ8plex)	0.897754	1	0.79624	1	0.808758	1	49.99	0.00864338	3	1674.95
sYLIAVSGEk	1	M8BGA1	N-Term(iTRAQ8plex); K10(iTRAQ8plex)	1.10037	4	1.17864	4	1.19977	4	38.45	0.113026	2	1674.98
aIEEAPPVIk	1	F2CR22	N-Term(iTRAQ8plex); K10(iTRAQ8plex)	0.867111	1	0.889026	1	1.14881	1	35.79	0.158958	2	1675.03
iGIVGLPNVGk	1	A0A077RXR6	N-Term(iTRAQ8plex); K11(iTRAQ8plex)	0.946444	2	0.877161	2	0.923242	2	47.18	0.00712773	3	1675.07
aGLDYVScSPFR	1	M7ZXX2	N-Term(iTRAQ8plex); C8(Carbamidomethyl)	1.01589	2	1.12947	2	0.998496	2	42.12	0.0177745	3	1675.85
gLALLQGGEEQTR	1	F2CX39	N-Term(iTRAQ8plex)	1.10559	1	0.984537	1	0.93779	1	45.28	0.0226587	2	1675.93
sLELSDFEk	1	W5HUN1	N-Term(iTRAQ8plex); K9(iTRAQ8plex)	1.23821	1	1.1453	1	1.28837	1	21.56	5.75169	2	1675.94
fEAVVYVLk	1	M0ZD98	N-Term(iTRAQ8plex); K9(iTRAQ8plex)	0.863284	4	0.641321	4	0.582766	4	34.25	0.214547	2	1676.02
aPLIPGMxAVk	1	W5AW12	N-Term(iTRAQ8plex); X8(A); K11(iTRAQ8plex)	0.968238	1	0.866945	1	1.03573	1	34.65	0.176337	3	1676.04
aVSLVLPQLk	1	F2CWJ3	N-Term(iTRAQ8plex); K10(iTRAQ8plex)	1.26886	15	0.97288	15	0.935102	15	46.96	0.00517024	2	1676.09
nVSLEVSSPGVER	1	W5AUV7	N-Term(iTRAQ8plex)	0.95988	1	0.821321	1	0.82123	1	36.39	0.166161	3	1676.91
yGVSGFPTLk	1	M8BD82	N-Term(iTRAQ8plex); K10(iTRAQ8plex)	0.960588	2	0.971527	2	0.877814	2	31.99	0.441993	3	1676.98
dALTALGcMEHR	1	M8CY84	N-Term(iTRAQ8plex); C8(Carbamidomethyl)	1.05787	2	1.28866	2	1.17402	2	35.72	0.0546952	2	1677.83
aRPNLVESTSGSR	1	F2E048	N-Term(iTRAQ8plex)	0.913608	1	0.823864	1	0.637012	1	27.51	1.2618	3	1677.92
sVGVSNYSEk	1	W5ATB2	N-Term(iTRAQ8plex); K10(iTRAQ8plex)	1.10438	1	1.22026	1	1.11135	1	46.44	0.0186742	2	1677.92
tLGSSGAGSSVVVPR	1	M0XJ70	N-Term(iTRAQ8plex)	0.933659	1	0.921757	1	0.885736	1	84.09	3.40439e-06	3	1677.94
dGAGVVTLLPk	1	W5EJ43	N-Term(iTRAQ8plex); K11(iTRAQ8plex)	0.973107	3	1.12743	3	0.993426	3	49.64	0.00616981	2	1678.04
nLDDGITDDQLR	1	W5BY00	N-Term(iTRAQ8plex)	1.09944	1	1.38998	1	1.07035	1	40.17	0.0297667	2	1678.85
mISPSNVAVDIGR	1	F2EBI3	N-Term(iTRAQ8plex); M1(Oxidation)	0.773834	1	0.752381	1	0.96407	1	64.6	0.000221669	2	1678.91
eGDILTLLESER	1	A0A0D9VPY2	N-Term(iTRAQ8plex)	0.906674	2	0.795201	2	1.08635	2	54.78	0.00234059	2	1678.91
yDVAVDVIPEVR	1	W5HVP3	N-Term(iTRAQ8plex)	0.903317	2	0.924274	2	1.14388	2	40.94	0.0601537	2	1678.93
sEVLGQFYk	1	W5BKM7	N-Term(iTRAQ8plex); K9(iTRAQ8plex)	1.06114	1	1.08347	1	1.14226	1	36.26	0.177255	2	1678.96
aDSVIQYFk	1	Q84ZY0	N-Term(iTRAQ8plex); K9(iTRAQ8plex)	1.3993	2	1.26435	2	1.22484	2	59.05	0.00092231	2	1678.96
aTLLTPDVLk	1	Q8L803	N-Term(iTRAQ8plex); K10(iTRAQ8plex)	0.887063	2	1.00038	2	1.06168	2	44.24	0.0208788	2	1679.05
yScTVIDAPGHR	1	M0Y9X7	N-Term(iTRAQ8plex); C3(Carbamidomethyl)	0.675297	1	0.532465	1	0.470614	1	44.49	0.0103578	3	1679.84
amTFDLDDk	1	R7WFB8	N-Term(iTRAQ8plex); M2(Oxidation); K9(iTRAQ8plex)	1.09168	2	1.17333	2	1.16017	2	38.34	0.070786	2	1679.87
iATTATEIVDVSR	1	F2DVE5	N-Term(iTRAQ8plex)	0.941168	1	0.982814	1	1.00485	1	59.73	0.000708506	2	1679.94
vNLEADILGk	1	W5F5F1	N-Term(iTRAQ8plex); K10(iTRAQ8plex)	0.92715	2	0.904172	2	0.982675	2	41.96	0.0483901	3	1680
vNAALIETLk	1	M0Z3K4	N-Term(iTRAQ8plex); K10(iTRAQ8plex)	1.15655	2	0.83402	2	1.04238	2	29.87	0.622044	3	1680.05
nVANGASGGPYITR	1	D2T2K0	N-Term(iTRAQ8plex)	0.856535	1	0.886674	1	0.910604	1	40.13	0.0531791	3	1680.89
eDTFLQLAHFR	1	A0A0E0FZR4	N-Term(iTRAQ8plex)	0.974262	1	0.978114	1	1.05371	1	30.28	0.530566	3	1680.9
gIGEHFEGVk	1	A0A0D9XFL0	N-Term(iTRAQ8plex); K10(iTRAQ8plex)	1.02078	2	1.04211	2	1.1086	2	58.04	0.00107538	2	1680.94
lNNQDEVLk	1	F2D7I2	N-Term(iTRAQ8plex); K9(iTRAQ8plex)	1.00592	1	1.03532	1	1.12923	1	32.49	0.421996	2	1680.96
aANGVVIATEk	1	M7ZS81	N-Term(iTRAQ8plex); K11(iTRAQ8plex)	0.9382	1	0.997376	1	1.01065	1	40.17	0.0750635	2	1681
gAVVGSVQEVk	1	F2D1J8	N-Term(iTRAQ8plex); K11(iTRAQ8plex)	1.02634	2	0.93095	2	1.01677	2	55.41	0.00211287	2	1681.01
lADPxGYVPk	1	W5AGI0	N-Term(iTRAQ8plex); X5(L); K10(iTRAQ8plex)	0.855944	1	0.881118	1	0.981178	1	44.62	0.026136	2	1681.01
iAEEVASLLk	1	M0WQ20	N-Term(iTRAQ8plex); K10(iTRAQ8plex)	1.07825	2	1.17024	2	1.15477	2	29.17	0.777083	3	1681.03
lHDLYYDWPR	1	W5CKM0	N-Term(iTRAQ8plex)	0.86492	1	0.89814	1	0.852352	1	24.23	1.43572	3	1681.86
eAcLQTHSk	1	W5A848	N-Term(iTRAQ8plex); C3(Carbamidomethyl); K9(iTRAQ8plex)	1.21837	2	1.22026	2	1.27702	2	21.22	4.40672	2	1681.91
lQAGYLFPEIAR	1	W5EM06	N-Term(iTRAQ8plex)	1.02256	2	0.847604	2	0.788539	2	55.52	0.0021693	3	1681.96
eTGWLPLHVVAR	1	M0XN33	N-Term(iTRAQ8plex)	1.08765	1	1.04957	1	1.00165	1	25.64	2.32004	3	1681.97
cDPLLSLGAk	1	M0YMJ0	N-Term(iTRAQ8plex); C1(Carbamidomethyl); K10(iTRAQ8plex)	1.00026	1	1.05871	1	0.996026	1	34.66	0.297283	2	1681.98
tNFGIGHSIk	1	A0A089N0R5	N-Term(iTRAQ8plex); K10(iTRAQ8plex)	1.13953	2	0.966248	2	0.80869	2	37.82	0.142234	2	1681.99
nLSESTTEDNLR	1	W5I8K5	N-Term(iTRAQ8plex)	0.794489	2	0.731114	2	0.937767	2	49.47	0.00361817	2	1682.85
hLFYQDASELR	1	M7ZGH4	N-Term(iTRAQ8plex)	1.01887	2	1.11285	2	0.965788	2	32.03	0.273172	3	1682.88
aEEQAAVATGk	1	W5EAG8	N-Term(iTRAQ8plex); K11(iTRAQ8plex)	1.10889	1	1.0839	1	1.15734	1	58.87	0.000986375	2	1682.95
aAIESAAADGAk	1	W5DZW0	N-Term(iTRAQ8plex); K12(iTRAQ8plex)	1.00426	1	1.01558	1	0.960393	1	28.65	1.05059	3	1682.95
eAEAIISDVk	1	M8B843	N-Term(iTRAQ8plex); K10(iTRAQ8plex)	1.04614	1	1.16424	1	1.12578	1	29.71	0.938737	3	1682.98
aMEDALLAIk	1	W5AVV3	N-Term(iTRAQ8plex); K10(iTRAQ8plex)	0.848205	1	0.854561	1	0.970447	1	36.6	0.179068	3	1682.99
aVALVGQFAAk	1	M7Y5X3	N-Term(iTRAQ8plex); K11(iTRAQ8plex)	0.828367	1	0.952656	1	0.815671	1	34.42	0.175248	3	1683.04
dVcTSSNQELAR	1	I1J2E5	N-Term(iTRAQ8plex); C3(Carbamidomethyl)	1.05618	1	1.10552	1	1.21319	1	39.57	0.0220098	2	1683.82
vLDIMPTAVHQR	1	W5EAE9	N-Term(iTRAQ8plex)	0.967829	4	0.992885	4	0.994096	4	41.78	0.0557478	4	1683.95
qVSIEEGEGk	1	B4FVJ6	N-Term(iTRAQ8plex); K10(iTRAQ8plex)	0.98522	1	1.01532	1	1.12382	1	50.51	0.00691843	2	1683.93
hSQGEGHPVk	1	W5DYH0	N-Term(iTRAQ8plex); K10(iTRAQ8plex)	0.751458	1	0.739654	1	0.816574	1	19.4	9.17203	3	1683.94
vLHVNPVIGk	1	T1N9U8	N-Term(iTRAQ8plex); K10(iTRAQ8plex)	1.1266	1	1.03816	1	1.01131	1	37.46	0.0475784	3	1684.07
lVTAEDDGSGSSSR	1	F2DF85	N-Term(iTRAQ8plex)	0.837891	1	0.92004	1	0.93151	1	49.58	0.00244707	2	1684.84
vWEMNNVGk	1	I1HJM2	N-Term(iTRAQ8plex); K9(iTRAQ8plex)	0.959017	2	0.88538	2	0.789629	2	25.65	1.83578	2	1684.93
aNLPGAENLVVQR	1	M8A710	N-Term(iTRAQ8plex)	1.09985	2	1.02338	2	1.08431	2	64.54	0.000262967	3	1684.95
fLGVDALTLk	1	W5GDC6	N-Term(iTRAQ8plex); K10(iTRAQ8plex)	1.05869	3	0.757999	3	1.02664	3	54.92	0.00140503	2	1685.04
hDLLPLLQk	1	R7WCP0	N-Term(iTRAQ8plex); K9(iTRAQ8plex)	0.939128	2	0.728117	2	0.851248	2	37.18	0.07077	3	1685.05
lLDIVHPAAk	1	M0X0Z3	N-Term(iTRAQ8plex); K10(iTRAQ8plex)	1.03024	3	0.944289	3	0.924324	3	45.28	0.0105415	2	1685.05
mVDVVcGPDAYR	1	M0URK4	N-Term(iTRAQ8plex); C6(Carbamidomethyl)	0.924858	1	0.77844	1	0.769542	1	25.11	0.704046	2	1685.83
dTLDNDEQk	1	W5HDP4	N-Term(iTRAQ8plex); K9(iTRAQ8plex)	0.993767	2	0.767687	2	1.03562	2	54.52	0.00124003	2	1685.87
sVEAISAcLk	1	W5EZ49	N-Term(iTRAQ8plex); C8(Carbamidomethyl); K10(iTRAQ8plex)	0.976933	1	1.00338	1	1.02772	1	30.22	0.866048	2	1685.97
aLLEADVSLPVVR	1	M7ZF91	N-Term(iTRAQ8plex)	0.775855	1	0.896618	1	0.818078	1	48.23	0.0116283	2	1686.01
sSTFFcSDk	1	M0Z5U6	N-Term(iTRAQ8plex); C6(Carbamidomethyl); K9(iTRAQ8plex)	1.02241	2	1.08256	2	1.03977	2	24.85	0.922937	2	1686.86
sLGLQVSSTGYDR	1	M8A8Q5	N-Term(iTRAQ8plex)	0.751879	1	0.881625	1	0.78297	1	36.6	0.0959662	2	1686.89
lLPDGTPDVHYR	1	M0VH64	N-Term(iTRAQ8plex)	0.793265	3	0.887104	3	0.891852	3	43.58	0.025437	4	1686.91
eAIDDLTSSk	1	W5BC81	N-Term(iTRAQ8plex); K10(iTRAQ8plex)	1.12838	1	1.13363	1	1.1187	1	43.53	0.029948	2	1686.93
mELMLSQVk	1	Q7X729	N-Term(iTRAQ8plex); K9(iTRAQ8plex)	0.98655	2	0.885164	2	0.974617	2	43.07	0.0405463	2	1686.97
rVEPTAPASSVLR	1	M7Z442	N-Term(iTRAQ8plex)	0.656583	2	0.581551	2	0.689189	2	28.69	1.32557	3	1686.98
aAYPTAFPLk	1	M0YMJ0	N-Term(iTRAQ8plex); K10(iTRAQ8plex)	0.870358	1	0.897463	1	0.84045	1	33.36	0.399547	2	1687
mHDFSSIEDFR	1	W5GMH5	N-Term(iTRAQ8plex)	1.08257	1	0.987752	1	1.13694	1	28.12	0.173056	3	1687.8
aYQEQVMSNSAR	1	A6XMY5	N-Term(iTRAQ8plex)	1.08913	2	1.02689	2	1.02305	2	37.7	0.0363764	2	1687.83
lTYIFDEETPR	1	W5EHB8	N-Term(iTRAQ8plex)	0.94818	1	1.0803	1	1.08571	1	41.75	0.0271181	2	1687.88
nVIALPEPVk	1	W5ACG0	N-Term(iTRAQ8plex); K10(iTRAQ8plex)	0.95546	1	0.959962	1	0.811505	1	28.76	0.721239	3	1688.05
fLENFcGDQVR	1	M8C6L3	N-Term(iTRAQ8plex); C6(Carbamidomethyl)	1.1077	1	1.13765	1	0.872464	1	45.56	0.00506881	2	1688.83
gMGLFFSDNQLR	1	F2CZS1	N-Term(iTRAQ8plex)	0.885081	1	0.899245	1	0.83468	1	45.26	0.0101016	2	1688.87
gFSGQQTNNk	1	A0A0F6QSA7	N-Term(iTRAQ8plex); K10(iTRAQ8plex)	0.893442	1	0.829564	1	1.01574	1	40.84	0.0476764	2	1688.91
lDSINDEFk	1	A0A0D3GVU7	N-Term(iTRAQ8plex); K9(iTRAQ8plex)	0.886888	1	1.08873	1	0.975821	1	34.2	0.254955	2	1688.92
aAAAAGEHkPSA	1	P93608	N-Term(iTRAQ8plex); K9(iTRAQ8plex)	1.15317	1	1.14627	1	1.1917	1	34.29	0.309085	3	1688.95
lTFDEIQSk	1	F2CRK1	N-Term(iTRAQ8plex); K9(iTRAQ8plex)	1.8489	3	2.38052	3	1.44716	3	45.08	0.0270407	2	1688.97
aVLDAFFLGk	1	W5AQ58	N-Term(iTRAQ8plex); K10(iTRAQ8plex)	0.883722	3	0.893624	3	0.856447	3	47.14	0.0143024	2	1689.02
dFVcVENAk	1	W5FCH4	N-Term(iTRAQ8plex); C4(Carbamidomethyl); K9(iTRAQ8plex)	1.2157	2	1.07652	2	1.01891	2	54.63	0.00192974	2	1689.9
eIPHLEEHLLR	1	W5CP46	N-Term(iTRAQ8plex)	0.84403	1	0.741454	1	1.00737	1	31.83	0.5384	4	1689.96
tLAPHEYIGMVR	1	F2EBI3	N-Term(iTRAQ8plex)	0.857042	4	0.872389	4	0.945185	4	34.79	0.240009	3	1690.92
eFITGFAVAk	1	M7ZY44	N-Term(iTRAQ8plex); K10(iTRAQ8plex)	0.67376	2	0.727535	2	0.750535	2	74.03	2.70628e-05	2	1690.99
iVPQLIQSGk	1	W5BTY8	N-Term(iTRAQ8plex); K10(iTRAQ8plex)	0.90896	1	0.963785	1	0.936665	1	39.55	0.0576494	2	1691.06
acEDLIFNHLR	1	M8CAC5	N-Term(iTRAQ8plex); C2(Carbamidomethyl)	1.15011	1	1.11077	1	0.955889	1	36.76	0.107424	3	1691.89
yTSDGEAAAAk	1	F2ELD1	N-Term(iTRAQ8plex); K11(iTRAQ8plex)	1.17767	1	1.11187	1	1.27585	1	53.52	0.00270669	2	1691.9
eIDEVILVGGSTR	1	N1QXI7	N-Term(iTRAQ8plex)	0.913165	2	1.03989	2	1.02976	2	47.19	0.0142647	2	1691.94
sIVLDANATSQLR	1	W5E4N7	N-Term(iTRAQ8plex)	0.937478	1	1.03573	1	0.928791	1	31.9	0.477978	2	1691.95
vVLDcATADPDGR	1	W5G1Y0	N-Term(iTRAQ8plex); C5(Carbamidomethyl)	0.936856	2	0.820076	2	0.897557	2	55.09	0.000760262	2	1692.85
eGGAATTALDEVVR	1	N1QTR3	N-Term(iTRAQ8plex)	0.893966	1	0.919542	1	0.962373	1	35.03	0.176654	2	1692.9
dVNPHEFVk	1	M7Y6X6	N-Term(iTRAQ8plex); K9(iTRAQ8plex)	0.793215	1	0.860476	1	0.918436	1	43.09	0.0346066	2	1692.95
qALGYIYEk	1	W5F1G3	N-Term(iTRAQ8plex); K9(iTRAQ8plex)	0.864828	3	0.994401	3	1.07571	3	40.19	0.0639549	2	1692.97
dALTALGcmEHR	1	M8CY84	N-Term(iTRAQ8plex); C8(Carbamidomethyl); M9(Oxidation)	1.08182	2	1.09022	2	1.02921	2	41.56	0.0122051	3	1693.83
vATLQSLSGTGSLR	1	W5GJ93	N-Term(iTRAQ8plex)	0.856919	2	0.875738	2	0.68202	2	30.84	0.588599	2	1693.97
nLFYYAVESER	1	N1QS33	N-Term(iTRAQ8plex)	0.953719	1	0.981052	1	0.867757	1	43.59	0.0170765	2	1694.87
ncAPAVYTPELR	1	W5GSX4	N-Term(iTRAQ8plex); C2(Carbamidomethyl)	1.16898	1	1.27615	1	1.13631	1	34.57	0.172179	2	1694.88
aLNAMNLEMDLR	1	I1GXN5	N-Term(iTRAQ8plex)	0.999757	1	0.976854	1	0.917661	1	34.28	0.182874	2	1694.88
dVMVDVVMDVLR	1	W5DG20	N-Term(iTRAQ8plex)	1.32965	1	2.20778	1			58.7	0.000898072	3	1694.92
hAFAAGNLASk	1	R7WAI6	N-Term(iTRAQ8plex); K11(iTRAQ8plex)	0.913006	1	0.89616	1	0.928248	1	31.94	0.465663	2	1694.97
mAVTPLDLVk	1	W5GVS6	N-Term(iTRAQ8plex); K10(iTRAQ8plex)	1.17658	1	0.996562	1	1.12072	1	32.3	0.428619	3	1695.03
lALETIDLAk	1	A0A096RKL2	N-Term(iTRAQ8plex); K10(iTRAQ8plex)	0.924881	1	0.991246	1	0.879182	1	27.49	1.05936	3	1695.05
fALLPLLDGk	1	M7ZRZ0	N-Term(iTRAQ8plex); K10(iTRAQ8plex)	0.921194	1	0.922753	1	0.972408	1	43.72	0.0171037	3	1695.06
iDGGDDVFIGDIR	1	T1L8G1	N-Term(iTRAQ8plex)	0.99369	1	0.898138	1	0.93268	1	47.8	0.00751959	2	1695.88
lTSSNcTIAIVGR	1	A0A0C4BK49	N-Term(iTRAQ8plex); C6(Carbamidomethyl)	0.988696	1	1.0348	1	0.721688	1	45.11	0.0179411	2	1695.92
gLYPVETISTVGR	1	W5EZ49	N-Term(iTRAQ8plex)	0.931692	2	1.04253	2	1.04067	2	40.13	0.0700805	2	1695.96
hGLLEEVYk	1	F2CS63	N-Term(iTRAQ8plex); K9(iTRAQ8plex)	1.08028	2	1.01823	2	1.08213	2	27.31	1.44964	2	1695.99
lSGVTAAGQGVk	1	A0A096ULU9	N-Term(iTRAQ8plex); K12(iTRAQ8plex)	0.924555	2	0.88757	2	0.993631	2	70.63	7.17491e-05	2	1696.02
iLMVGLDAAGk	1	C4J8Y5	N-Term(iTRAQ8plex); K11(iTRAQ8plex)	0.865247	3	0.718753	3	0.818658	3	34.49	0.272058	3	1696.03
dAATADDDLcAVR	1	F2DGR3	N-Term(iTRAQ8plex); C10(Carbamidomethyl)	1.00077	1	1.08176	1	1.06939	1	54.03	0.000506662	2	1696.81
dLNGAADHAPQQR	1	W5BZV1	N-Term(iTRAQ8plex)	1.10207	1	1.06762	1	0.788724	1	40.19	0.0347892	3	1696.86
aVYGTLFEAEHR	1	W5GE85	N-Term(iTRAQ8plex)	0.980012	1	1.07674	1	1.08002	1	36.74	0.102804	3	1696.89
vGDTITHFAk	1	W5GRF9	N-Term(iTRAQ8plex); K10(iTRAQ8plex)	0.974683	3	0.956477	3	0.949947	3	41.72	0.0549788	2	1696.99
dLATGTESTPFVR	1	B3TZE7	N-Term(iTRAQ8plex)	0.875961	3	1.06064	3	0.85452	3	35.89	0.141479	3	1697.9
iIFLETIcNDR	1	M8A1W5	N-Term(iTRAQ8plex); C8(Carbamidomethyl)	1.1798	2	1.09843	2	0.81669	2	39.24	0.0704739	3	1697.91
aMQLLESGLk	1	W5CN13	N-Term(iTRAQ8plex); K10(iTRAQ8plex)	0.857982	2	0.921062	2	0.896325	2	37.17	0.159336	3	1698
dAVLLVFANk	1	C4J8Y5	N-Term(iTRAQ8plex); K10(iTRAQ8plex)	1.00092	2	0.827552	2	0.833273	2	27.41	1.01406	3	1698.04
cILELLTTk	1	W5CAR8	N-Term(iTRAQ8plex); C1(Carbamidomethyl); K9(iTRAQ8plex)	0.962726	3	0.812718	3	0.773474	3	39.84	0.0689178	2	1699.02
tLAFGIPMIk	1	M7YY67	N-Term(iTRAQ8plex); K10(iTRAQ8plex)	0.684514	1	0.486653	1	0.715701	1	28.27	0.710053	3	1699.04
vSEEEAATcEDR	1	W5C7J3	N-Term(iTRAQ8plex); C9(Carbamidomethyl)	1.20049	1	1.03031	1	1.223	1	41.49	0.00300861	2	1699.78
dEAFVIVcETGR	1	M8BF29	N-Term(iTRAQ8plex); C8(Carbamidomethyl)	0.871424	1	0.941094	1	0.938281	1	39.33	0.0379913	2	1699.86
vLDImPTAVHQR	1	W5EAE9	N-Term(iTRAQ8plex); M5(Oxidation)	1.06085	1	0.997499	1	1.02335	1	39.13	0.0916472	3	1699.95
vSGVEIVPDPVER	1	W5BDE7	N-Term(iTRAQ8plex)	1.10675	1	1.40972	1	1.05381	1	54.83	0.00247724	2	1699.95
fSGALDPVTGk	1	W5EJ43	N-Term(iTRAQ8plex); K11(iTRAQ8plex)	1.09681	2	1.16083	2	1.0135	2	36.38	0.195887	2	1699.98
lGSTAIGLMTk	1	W5DR73	N-Term(iTRAQ8plex); K11(iTRAQ8plex)	1.01402	1	0.898484	1	0.98403	1	25.73	1.87057	3	1700.03
iGYDNAAAVAk	1	I1H5P4	N-Term(iTRAQ8plex); K11(iTRAQ8plex)	0.969423	1	0.966796	1	0.949398	1	50.08	0.00835173	2	1700.97
dASGVLSPFDFSR	1	M0Y2A5	N-Term(iTRAQ8plex)	0.653026	2	0.845113	2	0.827377	2	63.47	0.000145549	2	1701.86
aATAAAEPEASRPR	1	W5DV44	N-Term(iTRAQ8plex)	1.29318	1	1.54935	1	1.21824	1	26.98	1.23626	3	1701.92
lLQAVETGQVAIR	1	I1H3D7	N-Term(iTRAQ8plex)	0.908306	1	0.829169	1	0.838674	1	35.77	0.185885	2	1702.01
sASAPLLPLPk	1	Q6PQF3	N-Term(iTRAQ8plex); K11(iTRAQ8plex)	1.29583	1	1.6643	1	1.732	1	41.59	0.0352815	2	1702.07
aLGLPLERPk	1	M0Y818	N-Term(iTRAQ8plex); K10(iTRAQ8plex)	1.14825	3	1.06597	3	1.0932	3	32.38	0.259218	2	1702.08
vLGEGDDPSSPIGR	1	M0Z356	N-Term(iTRAQ8plex)	1.03012	1	1.12542	1	1.08889	1	34.91	0.135048	2	1702.88
vAVcSTSNEk	1	W5I3H6	N-Term(iTRAQ8plex); C4(Carbamidomethyl); K10(iTRAQ8plex)	1.21243	1	1.20211	1	1.17984	1	47.3	0.0118103	2	1702.92
qYTLEGQGAk	1	F2DAA1	N-Term(iTRAQ8plex); K10(iTRAQ8plex)	0.703207	1	0.846912	1	0.705144	1	45.44	0.024761	2	1702.95
eVLAGVNPVMITR	1	W5EB58	N-Term(iTRAQ8plex)	0.973425	1	0.966713	1	1.00891	1	13.89	36.4956	2	1702.99
lENTITYIk	1	A0A0G2QKG4	N-Term(iTRAQ8plex); K9(iTRAQ8plex)	1.12285	1	0.896405	1	0.897153	1	47.67	0.013976	2	1703.01
eLGITALHIk	1	R7W0Z8	N-Term(iTRAQ8plex); K10(iTRAQ8plex)	0.939866	2	0.776371	2	0.897465	2	36.01	0.128651	4	1703.07
aQIMTDGFNScR	1	M8ACQ0	N-Term(iTRAQ8plex); C11(Carbamidomethyl)	1.12127	1	1.17797	1	1.05909	1	29.93	0.124897	3	1703.82
aYQEQVmSNSAR	1	A6XMY5	N-Term(iTRAQ8plex); M7(Oxidation)	1.00856	2	1.1154	2	0.917573	2	50.79	0.00151938	2	1703.83
yGELWDFTVNR	1	W5CH71	N-Term(iTRAQ8plex)	1.00042	1	0.875311	1	1.0283	1	39.67	0.0333395	2	1703.86
vGLTGLTVAEHFR	1	Q41534	N-Term(iTRAQ8plex)	1.01126	4	0.880106	4	0.821137	4	57.22	0.00158697	2	1703.97
ePGPLPGISTk	1	M7YAG3	N-Term(iTRAQ8plex); K11(iTRAQ8plex)	0.953359	2	0.839054	2	0.924038	2	54.18	0.00239995	2	1704.02
tGGVAAAPNLPk	1	W5BBF4	N-Term(iTRAQ8plex); K12(iTRAQ8plex)	0.618611	1	0.738707	1	0.664356	1	44.9	0.0212666	2	1704.03
lAVEQVVIPk	1	A0A096UVQ3	N-Term(iTRAQ8plex); K10(iTRAQ8plex)	0.991452	1	0.852254	1	1.0373	1	31.88	0.219692	3	1704.08
aYVEEYTEVAAR	1	M7YG80	N-Term(iTRAQ8plex)	0.680048	1	0.686412	1	0.655273	1	45.51	0.00950422	2	1704.87
lGFEGTQEVQHR	1	M7YRN1	N-Term(iTRAQ8plex)	0.64709	2	0.836618	2	0.768766	2	44.54	0.0168872	2	1704.89
aDDVTHFLDVIR	1	M8A710	N-Term(iTRAQ8plex)	1.14958	2	1.22277	2	1.11972	2	18.96	8.83684	3	1704.93
eAVDDELVEIIR	1	W4ZRA1	N-Term(iTRAQ8plex)	1.06235	1	1.10574	1	1.06083	1	28.94	0.880807	2	1704.92
tFAEALDTTk	1	P12783	N-Term(iTRAQ8plex); K10(iTRAQ8plex)	0.924423	2	0.920561	2	0.971084	2	43.02	0.0392971	2	1704.96
iAVIVGTITDDQR	1	M0UFA2	N-Term(iTRAQ8plex)	0.934591	2	0.741885	2	0.753402	2	62.95	0.000414947	3	1704.98
lMAGVGAHDDLFR	1	F2DGR3	N-Term(iTRAQ8plex)	1.57978	1	1.88387	1	1.18051	1	41.98	0.033481	3	1705.9
eVTEEEYAk	1	B7SA66	N-Term(iTRAQ8plex); K9(iTRAQ8plex)	1.31772	1	1.29004	1	1.25372	1	42.04	0.0352097	2	1705.9
mGAILASGILDAGGR	1	M7Z617	N-Term(iTRAQ8plex)	1.06196	1	0.73625	1	0.611166	1	64.63	0.000248638	3	1705.95
vTEVMYDLk	1	M0V459	N-Term(iTRAQ8plex); K9(iTRAQ8plex)	1.07385	1	1.04275	1	1.24186	1	41.9	0.0478817	2	1705.96
vVTGFGYVGAk	1	W5EHB8	N-Term(iTRAQ8plex); K11(iTRAQ8plex)	0.946191	2	0.859437	2	0.853375	2	41.6	0.0459341	2	1706.01
nFPPENEEISAR	1	N1QV10	N-Term(iTRAQ8plex)	1.39174	2	1.70898	2	1.29355	2	38.59	0.0480374	2	1706.87
tLAPHEYIGmVR	1	F2EBI3	N-Term(iTRAQ8plex); M10(Oxidation)	0.780204	1	0.806009	1	0.920079	1	18.38	9.82136	3	1706.92
vANVEIYYk	1	M8A710	N-Term(iTRAQ8plex); K9(iTRAQ8plex)	0.97508	2	0.898938	2	0.998962	2	39.36	0.0851759	2	1706.99
fTILDAPGHk	1	W5C6I8	N-Term(iTRAQ8plex); K10(iTRAQ8plex)	0.896657	1	0.81878	1	0.816494	1	46.77	0.0152734	3	1707
dLGMTALVSQVNR	1	R7WF41	N-Term(iTRAQ8plex)	0.916514	1	0.927001	1	0.991214	1	57.88	0.00112837	2	1707.93
nYLLEPTDLVAR	1	W5DE02	N-Term(iTRAQ8plex)	0.983044	1	1.04027	1	0.942081	1	31.97	0.43266	2	1707.97
vPSDLLEQAk	1	F2DYJ0	N-Term(iTRAQ8plex); K10(iTRAQ8plex)	0.936654	1	1.00863	1	1.12626	1	43.04	0.0340116	2	1708
iGSVALADLLk	1	W5GJV4	N-Term(iTRAQ8plex); K11(iTRAQ8plex)	0.954811	2	0.800064	2	0.706863	2	42.5	0.0261095	2	1708.08
gYPTEFLVcYR	1	M7YJY0	N-Term(iTRAQ8plex); C9(Carbamidomethyl)	0.85132	1	0.930554	1	0.749862	1	27.89	0.564228	2	1708.86
gEGLGNQFLSNIR	1	W5FU56	N-Term(iTRAQ8plex)	1.0081	2	0.961421	2	0.921067	2	56.93	0.00130786	2	1708.93
fTSFFGPGIk	1	A0A0E0LU58	N-Term(iTRAQ8plex); K10(iTRAQ8plex)	1.26179	2	0.860272	2	0.692517	2	34.83	0.237053	3	1708.99
aTDLNQGVVYGLR	1	M0V3W4	N-Term(iTRAQ8plex)	0.886521	2	1.09231	2	0.937792	2	44.48	0.0240961	2	1709.95
aWDNLLQNk	1	M0Z2H5	N-Term(iTRAQ8plex); K9(iTRAQ8plex)	1.04139	2	0.904315	2	0.922404	2	39.28	0.0933988	2	1709.97
aDVDAAVEALk	1	K3YGI3	N-Term(iTRAQ8plex); K11(iTRAQ8plex)	0.99103	2	0.969287	2	0.999989	2	33.7	0.351011	2	1709.98
sLQALEALEk	1	M8A1M7	N-Term(iTRAQ8plex); K10(iTRAQ8plex)	0.778187	1	0.749488	1	1.09239	1	50.44	0.0080113	2	1710.02
sIEEcEADAVAGR	1	F8WTQ7	N-Term(iTRAQ8plex); C5(Carbamidomethyl)	0.734131	1	0.832084	1	0.716502	1	35.87	0.0349797	3	1710.82
eSNFYDAEk	1	M8A710	N-Term(iTRAQ8plex); K9(iTRAQ8plex)	1.07292	1	1.13403	1	1.23331	1	29.72	0.40216	2	1710.88
gLELFVcGDQIR	1	M0WKZ6	N-Term(iTRAQ8plex); C7(Carbamidomethyl)	1.02658	1	1.388	1	1.12217	1	34.45	0.199758	3	1710.92
vLDDDDFVLISR	1	W5B678	N-Term(iTRAQ8plex)	0.803667	1	1.01799	1	1.03743	1	53.16	0.00274208	2	1710.92
gLPMEELWk	1	W5DT48	N-Term(iTRAQ8plex); K9(iTRAQ8plex)	0.893706	1	0.968018	1	1.07581	1	28.56	1.11153	3	1710.97
aSASNSPWYGPDR	1	M8CA60	N-Term(iTRAQ8plex)	0.832138	3	0.829327	3	0.725114	3	39.42	0.0207661	3	1711.83
eGILSAIDTGk	1	R7VZE3	N-Term(iTRAQ8plex); K11(iTRAQ8plex)	0.652781	3	0.713655	3	0.835997	3	41.57	0.062268	2	1712
lEGDSLALSAk	1	M7YV12	N-Term(iTRAQ8plex); K11(iTRAQ8plex)	1.17546	1	1.05841	1	1.21047	1	35.48	0.248313	2	1712.01
fGEIIGILNk	1	W5G8S4	N-Term(iTRAQ8plex); K10(iTRAQ8plex)	1.01104	2	0.872917	2	0.899116	2	34.79	0.153485	3	1712.06
qVSSGSPWYGANR	1	M7Z312	N-Term(iTRAQ8plex)	0.745936	1	0.760351	1	0.814598	1	39.4	0.0288818	2	1712.85
lLAEAGADVGHAER	1	M0W468	N-Term(iTRAQ8plex)	0.805957	2	0.798049	2	0.845516	2	68.75	8.44319e-05	3	1712.92
sLDLIPTDIHER	1	D8L9K9	N-Term(iTRAQ8plex)	1.0569	7	1.07857	7	1.03074	7	53.25	0.00346205	3	1712.95
sNVNALIDMk	1	A0A0E0QA38	N-Term(iTRAQ8plex); K10(iTRAQ8plex)	1.13846	1	1.04315	1	1.07608	1	29.81	0.890781	3	1712.98
gLSLEEIESk	1	A0A0A9BWG7	N-Term(iTRAQ8plex); K10(iTRAQ8plex)	1.08027	1	0.976141	1	0.972509	1	45.51	0.0245465	2	1712.98
vIATGGLHVVGTER	1	I1HF07	N-Term(iTRAQ8plex)	1.03701	1	1.04388	1	0.933004	1	37.15	0.168071	3	1713
lLTGSADQTAk	1	F2CRB4	N-Term(iTRAQ8plex); K11(iTRAQ8plex)	0.872434	1	0.863666	1	0.899358	1	40.57	0.0753081	2	1713
eSAEDGEDEESGR	1	V9HXE7	N-Term(iTRAQ8plex)	0.936718	1	0.892769	1	1.02105	1	66.98	1.56349e-06	2	1713.74
gANDFMLDEIER	1	M7ZCY9	N-Term(iTRAQ8plex)	0.893049	1	0.997033	1	1.04515	1	66.03	4.75719e-05	2	1713.84
qVSSGSPWYGADR	1	M7YUK9	N-Term(iTRAQ8plex)	1.16127	2	0.945182	2	0.985586	2	17.36	4.02294	3	1713.84
aHDDPAAQASAEAR	1	W5FIC4	N-Term(iTRAQ8plex)	1.37245	1	1.426	1	1.13828	1	47.36	0.00404865	3	1713.84
yASGTNPVTGVSTR	1	W5GKT7	N-Term(iTRAQ8plex)	1.18712	1	1.18906	1	0.870735	1	44.93	0.0161454	2	1713.9
gSQYGVQLESSVR	1	M7ZT06	N-Term(iTRAQ8plex)	0.843225	1	0.755766	1	1.01615	1	49.13	0.00637902	2	1713.91
gTVIEAcLDk	1	W5HIT4	N-Term(iTRAQ8plex); C7(Carbamidomethyl); K10(iTRAQ8plex)	0.922108	2	0.849973	2	0.912018	2	24.85	2.73133	3	1713.97
qTDALVPPHk	1	W5EJ14	N-Term(iTRAQ8plex); K10(iTRAQ8plex)	0.956842	2	1.04986	2	0.903806	2	35.9	0.217121	2	1714.01
vLNTGSPITVPVGR	1	Q41534	N-Term(iTRAQ8plex)	0.941297	4	1.01388	4	0.899558	4	57.45	0.00136993	2	1714.01
cEEIcMSGGLVR	1	A0A0D9VZ62	N-Term(iTRAQ8plex); C1(Carbamidomethyl); C5(Carbamidomethyl)	0.777631	1	0.850558	1	0.830913	1	34.76	0.0461356	2	1714.82
aEVADVSEAVHQR	1	F2E9M5	N-Term(iTRAQ8plex)	1.09361	1	1.01282	1	0.947018	1	67.57	8.41501e-05	3	1714.9
aVDALWLEHSGGR	1	T1MN84	N-Term(iTRAQ8plex)	0.838301	2	0.905256	2	1.09155	2	52.1	0.00356114	2	1714.92
lAEDVELEHISR	1	W5EMB1	N-Term(iTRAQ8plex)	0.93568	2	0.844026	2	0.901015	2	29.99	0.59126	3	1714.92
dYADILEFLVGR	1	M8AW00	N-Term(iTRAQ8plex)	0.766333	2	0.740632	2	0.693294	1	45.55	0.018068	3	1714.93
eALSGFELLk	1	W5FEY2	N-Term(iTRAQ8plex); K10(iTRAQ8plex)	1.00931	2	0.964504	2	1.00708	2	37.9	0.121174	3	1715.02
wNVQAEIVHcR	1	F2CQY2	N-Term(iTRAQ8plex); C10(Carbamidomethyl)	0.994678	2	1.00777	2	1.10854	2	34.82	0.151324	2	1715.9
aVSGVILQAPVSDR	1	M0VQY7	N-Term(iTRAQ8plex)	0.987493	1	1.06728	1	1.10294	1	36.74	0.17181	3	1715.99
iESILVSLPLTAR	1	W5AXT4	N-Term(iTRAQ8plex)	0.874808	3	0.974988	3	0.656897	3	39.67	0.0640355	3	1716.05
mQSSLSDVNk	1	Q8VX48	N-Term(iTRAQ8plex); K10(iTRAQ8plex)	1.1584	2	1.14669	2	1.09702	2	52.8	0.00375211	2	1716.94
lPAAGPPSPAEHLR	1	I1ITX3	N-Term(iTRAQ8plex)	1.00743	2	1.06788	2	0.996344	2	44.17	0.0328291	2	1716.97
lNAQGSAVTPVTVR	1	W5BVD0	N-Term(iTRAQ8plex)	1.07223	1	1.20128	1	1.06326	1	46.45	0.0199232	2	1716.99
eMTVVLSTTk	1	F2CZ65	N-Term(iTRAQ8plex); K10(iTRAQ8plex)	0.937307	4	0.948458	4	0.981574	4	28.19	1.23715	3	1717
dVcGGGTGHAEVVR	1	A0A0C5B2M8	N-Term(iTRAQ8plex); C3(Carbamidomethyl)	0.908173	1	1.0203	1	0.633402	1	56.34	0.000584865	3	1717.86
vVEPTPGVPLHLR	1	M8ANB9	N-Term(iTRAQ8plex)	1.0478	2	1.03259	2	0.901846	2	24.8	2.16013	3	1718.02
dIDSFTQQFASR	1	W5AZ35	N-Term(iTRAQ8plex)	0.968379	1	0.963656	1	1.15874	1	34.45	0.0979677	2	1718.86
yDDLLDTFWAR	1	A0A0C5B1N2	N-Term(iTRAQ8plex)	1.07449	3	1.03421	3	0.974252	3	42.57	0.0160638	2	1718.87
ePVGAEAAFGPDVR	1	W5IBL2	N-Term(iTRAQ8plex)	1.10311	1	1.02449	1	1.02909	1	38.28	0.075545	2	1718.9
lAASTASTEVPPDR	1	W5EB84	N-Term(iTRAQ8plex)	1.10175	1	1.15094	1	1.07254	1	48.18	0.00961214	2	1718.92
eVAGFAPYEk	1	A0A0A9QPU7	N-Term(iTRAQ8plex); K10(iTRAQ8plex)	1.30592	3	1.5355	3	1.27526	3	32.48	0.455396	2	1718.96
aAAATGEHkPSA	1	T1VYS7	N-Term(iTRAQ8plex); K9(iTRAQ8plex)	1.13018	2	1.06448	2	1.2028	2	42.04	0.0504389	3	1718.96
sDTTLVEAFk	1	W5DL52	N-Term(iTRAQ8plex); K10(iTRAQ8plex)	0.935655	1	0.814066	1	0.864313	1	44.19	0.0316189	2	1718.97
lHEVEGWIk	1	W5E6D1	N-Term(iTRAQ8plex); K9(iTRAQ8plex)	1.05057	2	0.967778	2	0.991391	2	14.56	27.0263	3	1719
aQImTDGFNScR	1	M8ACQ0	N-Term(iTRAQ8plex); M4(Oxidation); C11(Carbamidomethyl)	1.24554	1	1.47617	1	1.21564	1	41.12	0.00763795	2	1719.81
aNNDNSDAVGAPDR	1	M0XRD2	N-Term(iTRAQ8plex)	1.25204	1	1.01164	1	1.2635	1	73.92	4.79108e-06	2	1719.82
nLEAYYDAWDR	1	W5CCX6	N-Term(iTRAQ8plex)	1.225	1	1.08839	1	1.09224	1	48.06	0.00212823	2	1719.83
dTSGVLSPYSFSR	1	F2D488	N-Term(iTRAQ8plex)	0.814535	1	1.10883	1	0.676573	1	20.1	4.01547	2	1719.89
rDDADVIDMLPR	1	W5HNA0	N-Term(iTRAQ8plex)	1.14136	1	1.05985	1	0.892619	1	17.82	8.50347	3	1719.9
aIINDVLILk	1	M0Z798	N-Term(iTRAQ8plex); K10(iTRAQ8plex)	1.12638	2	0.936121	2	0.972681	2	51.91	0.00170351	2	1720.11
dxFMSADEAk	1	P24064	N-Term(iTRAQ8plex); X2(V); K10(iTRAQ8plex)	0.802675	2	0.848067	2	0.987442	2	61.9	0.000325991	2	1720.89
aVVFDTGMHGLGGR	1	W5G281	N-Term(iTRAQ8plex)	0.818913	1	0.872782	1	0.711369	1	33.12	0.2932	2	1720.91
qSNILEDLDTLR	1	W4ZSD1	N-Term(iTRAQ8plex)	1.07261	1	1.01504	1	1.17665	1	33.51	0.305631	2	1720.93
fQQSIAPGGLAGDR	1	A0A077RZZ9	N-Term(iTRAQ8plex)	0.973415	1	1.11942	1	0.759267	1	29.34	0.812676	3	1720.93
vDAPDLAAcGSDAR	1	N1QSS8	N-Term(iTRAQ8plex); C9(Carbamidomethyl)	1.03888	1	1.40527	1	1.07267	1	56.35	0.000440653	2	1721.84
iVGDEHYETAQR	1	Q8M8Y1	N-Term(iTRAQ8plex)	1.01571	1	0.95787	1	0.815321	1	31.45	0.230061	2	1721.87
tIFSMDSFVNTR	1	W5I663	N-Term(iTRAQ8plex)	0.940417	3	0.98878	3	0.776294	3	41.63	0.0244974	2	1721.88
dLEPVLYMNPLN	1	A0A075BBR0	N-Term(iTRAQ8plex)	1.1431	2	0.9541	2	1.10913	2	56.92	0.00103386	2	1721.91
vADALAALScEAAR	1	W5ALZ8	N-Term(iTRAQ8plex); C10(Carbamidomethyl)	0.891909	1	0.996462	1	0.863321	1	66.35	0.000127607	3	1721.92
eVDEVLLVGGMTR	1	W5DCU4	N-Term(iTRAQ8plex)	0.71127	1	0.669619	1	0.664579	1	37.98	0.106734	3	1721.94
eGLLQLPTDk	1	M0YH83	N-Term(iTRAQ8plex); K10(iTRAQ8plex)	1.25033	3	1.07123	3	1.25	3	34.36	0.235399	3	1722.02
qGALANELLGk	1	N1QPI5	N-Term(iTRAQ8plex); K11(iTRAQ8plex)	0.91479	2	0.975739	2	0.992216	2	51.47	0.00488768	2	1722.03
lSGVTAPGQGVk	1	M0YVB7	N-Term(iTRAQ8plex); K12(iTRAQ8plex)	0.986237	2	0.991157	2	0.979829	2	41.26	0.0512234	2	1722.03
eMYNEWPFFR	1	F2CYX9	N-Term(iTRAQ8plex)	1.18903	2	1.05897	2	1.01083	2	23.69	0.557542	3	1722.82
aLDMNTAEDAIVR	1	M8AMX9	N-Term(iTRAQ8plex)	1.02179	4	1.06905	4	1.10085	4	60.55	0.000417089	3	1722.9
eAGALLSYDPNLR	1	A0A077S6B3	N-Term(iTRAQ8plex)	0.845859	1	1.02832	1	0.954339	1	29.13	0.730086	3	1722.93
gSGASPPGAccSGVR	1	W5DG81	N-Term(iTRAQ8plex); C10(Carbamidomethyl); C11(Carbamidomethyl)	0.887671	3	0.9009	3	0.774411	3	61.26	6.90186e-05	2	1723.81
tLSEAGDIESLER	1	W5C1X2	N-Term(iTRAQ8plex)	0.799838	1	1.09697	1	1.20097	1	51.45	0.00355744	2	1723.9
iGSFxTSFGAk	1	W4ZNR3	N-Term(iTRAQ8plex); X5(T); K11(iTRAQ8plex)	1.1512	2	1.12955	2	0.834796	2	39.58	0.0761164	2	1723.98
aMLADALPDAk	1	M8ANB9	N-Term(iTRAQ8plex); K11(iTRAQ8plex)	1.00121	1	1.11386	1	1.02171	1	54.04	0.00287678	2	1723.99
fTLDAANHVk	1	M0WID2	N-Term(iTRAQ8plex); K10(iTRAQ8plex)	1.13488	1	1.0737	1	1.26142	1	35.59	0.198237	2	1723.99
vNQAIYLLTTGAR	1	W5CKV1	N-Term(iTRAQ8plex)	0.576837	2	0.44798	2	0.406688	2	56.86	0.00156505	2	1723.99
vGIDEVASVVk	1	F2DUI9	N-Term(iTRAQ8plex); K11(iTRAQ8plex)	0.835259	2	0.881527	2	0.955391	2	64.07	0.000294805	2	1724.04
nPEAPIIGLVLQR	1	W5BPL2	N-Term(iTRAQ8plex)	0.967005	1	0.908373	1	0.720936	1	34.71	0.264434	3	1724.03
nPGHIQAALTENR	1	M0WAY3	N-Term(iTRAQ8plex)	0.905604	2	0.945441	2	0.842252	2	66.85	0.000126628	2	1724.93
nIIVATGSDVk	1	W4ZUZ6	N-Term(iTRAQ8plex); K11(iTRAQ8plex)	0.999518	2	1.09993	2	1.09791	2	50.67	0.00692401	2	1725.03
eVVDALMLVk	1	W5AZR9	N-Term(iTRAQ8plex); K10(iTRAQ8plex)	0.92973	1	0.854608	1	0.89246	1	35.25	0.214694	3	1725.04
eTVVSLLDLk	1	M0VW05	N-Term(iTRAQ8plex); K10(iTRAQ8plex)	1.29337	2	1.27548	2	1.00166	2	31.4	0.407133	3	1725.06
gLTDLLLIMk	1	J3RTV2	N-Term(iTRAQ8plex); K10(iTRAQ8plex)	1.65966	2	1.28232	2	1.65732	2	35.03	0.130567	3	1725.07
dDENVNSQPFxR	1	P51994	N-Term(iTRAQ8plex); X11(T)	1.18391	2	1.13489	2	1.09385	2	33.38	0.066974	2	1725.83
iIAVcADDPEYR	1	M8AD54	N-Term(iTRAQ8plex); C5(Carbamidomethyl)	1.13489	2	1.14101	2	1.02535	2	38.06	0.0554605	3	1725.87
hDEFEISEFLR	1	M8AS47	N-Term(iTRAQ8plex)	1.11522	1	0.963075	1	0.980271	1	44.09	0.0131937	3	1725.87
nDcPHIVVGTPGR	1	W4ZTA4	N-Term(iTRAQ8plex); C3(Carbamidomethyl)	0.98741	2	1.09107	2	0.889514	2	52.05	0.00276252	2	1725.9
dGPVTFEQPk	1	M7ZAC1	N-Term(iTRAQ8plex); K10(iTRAQ8plex)	1.06273	3	1.21659	3	1.21029	3	38.46	0.099429	2	1725.96
eLSEIAEQAk	1	M0Z2H5	N-Term(iTRAQ8plex); K10(iTRAQ8plex)	1.13629	2	1.15705	2	1.08091	2	40.19	0.0804234	2	1725.98
lPIHHIPGPEGVR	1	A0A0C4BIT2	N-Term(iTRAQ8plex)	1.14848	1	0.922748	1	0.854429	1	30.39	0.799346	4	1726.01
sLILSGLAESk	1	M8CD05	N-Term(iTRAQ8plex); K11(iTRAQ8plex)	1.12808	1	1.10466	1	1.11507	1	47.33	0.0108996	2	1726.06
lGFGVVDAVIk	1	W5GL37	N-Term(iTRAQ8plex); K11(iTRAQ8plex)	0.851629	2	0.92651	2	1.01013	2	70.85	4.12231e-05	2	1726.07
gNMQLFSVDQQR	1	M8A710	N-Term(iTRAQ8plex)	0.632046	1	0.713006	1	0.614171	1	47.67	0.00625524	2	1726.88
vFHAEPAVLHFR	1	W5GVC1	N-Term(iTRAQ8plex)	0.964028	1	0.920083	1	0.849413	1	56.64	0.00162101	4	1726.97
eLATDIESLk	1	M7Z647	N-Term(iTRAQ8plex); K10(iTRAQ8plex)	1.25674	1	1.11028	1	1.10278	1	30.67	0.707699	3	1727
aGQVLANRPDIIR	1	M0Y5Q9	N-Term(iTRAQ8plex)	1.57605	1	1.40136	1	1.6088	1	33.22	0.368162	2	1727.02
vMLGGSGVAVTk	1	W5ATB2	N-Term(iTRAQ8plex); K12(iTRAQ8plex)	1.06834	4	0.938458	4	0.999227	4	62.09	0.000419819	2	1727.04
yVDAVLTIPk	1	M8C7V8	N-Term(iTRAQ8plex); K10(iTRAQ8plex)	0.798763	3	0.849251	3	0.979258	3	37.41	0.0903128	2	1727.05
lLADDLFLAk	1	R7WG68	N-Term(iTRAQ8plex); K10(iTRAQ8plex)	0.990459	1	1.04763	1	1.0976	1	38.94	0.0644219	3	1727.05
gHLVEIILPk	1	M0W520	N-Term(iTRAQ8plex); K10(iTRAQ8plex)	1.08236	1	0.993312	1	1.00314	1	18.22	3.07499	3	1727.1
eLAEDGYSGVEVR	1	M7YMD7	N-Term(iTRAQ8plex)	0.912932	4	0.90481	4	0.939961	4	57.1	0.000617613	3	1727.87
qVASSSPWYGADR	1	M0X0F4	N-Term(iTRAQ8plex)	0.829833	1	0.75235	1	0.886758	1	29.93	0.303096	2	1727.87
fAAGGPAAGLEcFR	1	M8BLM7	N-Term(iTRAQ8plex); C12(Carbamidomethyl)	1.05316	2	1.1009	2	0.90727	2	45.82	0.00890051	2	1727.88
yASGTNPITGVSTR	1	F2D4T4	N-Term(iTRAQ8plex)	1.12289	2	1.05115	2	0.862177	2	52.14	0.00343258	2	1727.92
fINLNNQEk	1	M0V5H1	N-Term(iTRAQ8plex); K9(iTRAQ8plex)	1.09333	1	0.986658	1	1.12159	1	43.29	0.039528	2	1727.98
vFLVDGADRk	1	W5G736	N-Term(iTRAQ8plex); K10(iTRAQ8plex)	0.976552	2	1.1363	2	1.01238	2	48.01	0.0131418	2	1728.02
nVADcVLSDk	1	W5HR23	N-Term(iTRAQ8plex); C5(Carbamidomethyl); K10(iTRAQ8plex)	0.897386	2	0.912518	2	1.04108	2	48.59	0.00921732	2	1728.94
vQRPGIEPIIFR	1	M0Y5Q9	N-Term(iTRAQ8plex)	1.29405	1	0.884229	1	0.826198	1	27	1.17681	3	1729.05
nILVIGPIPGk	1	A0A0F6NH93	N-Term(iTRAQ8plex); K11(iTRAQ8plex)	0.443732	2	0.461932	2	0.467625	2	24.38	1.24819	3	1729.11
eGLHVAcENALGR	1	P93594	N-Term(iTRAQ8plex); C7(Carbamidomethyl)	0.802785	1	1.19543	1	1.17319	1	40.29	0.0424768	2	1729.9
gTSGQLGHGEIVDR	1	M8AQ94	N-Term(iTRAQ8plex)	1.26518	1	1.56048	1	1.03174	1	13.76	22.5804	3	1729.91
dVADcVLSDk	1	F2DW94	N-Term(iTRAQ8plex); C5(Carbamidomethyl); K10(iTRAQ8plex)	1.04214	1	1.06326	1	1.10522	1	37.96	0.0858003	2	1729.91
aGVPDLVSAQELAR	1	R7W6D1	N-Term(iTRAQ8plex)	0.766055	2	0.969257	2	0.77772	2	67.37	0.000147226	3	1729.97
qPGPLPGINTk	1	M8B1Z5	N-Term(iTRAQ8plex); K11(iTRAQ8plex)	0.913097	2	0.932268	2	0.971387	2	27.56	1.15484	3	1730.04
sITSGFGVLLk	1	W5GVS6	N-Term(iTRAQ8plex); K11(iTRAQ8plex)	0.920474	1	0.645921	1	0.746037	1	36.54	0.121102	3	1730.07
eTcSIAFSLSGVR	1	W5EB84	N-Term(iTRAQ8plex); C3(Carbamidomethyl)	0.732548	2	0.784779	2	0.786975	2	29.94	0.455145	3	1730.9
lEGDDLDAFk	1	M7YF70	N-Term(iTRAQ8plex); K10(iTRAQ8plex)	0.957052	2	0.95252	2	1.11325	2	49.91	0.00692758	2	1730.94
fcNWITSTENR	1	I1IY24	N-Term(iTRAQ8plex); C2(Carbamidomethyl)	1.0126	2	0.820504	2	0.796489	2	45.24	0.00538907	2	1731.84
nVEHLLAVFETR	1	M0UZH0	N-Term(iTRAQ8plex)	0.945993	1	0.921423	1	1.00212	1	20.39	7.48796	3	1731.97
eSFTTLSTEEER	1	W5G3Q1	N-Term(iTRAQ8plex)	0.921165	1	1.15198	1	1.09177	1	44.98	0.00601223	2	1732.85
fFPSEFGLDVDR	1	M7Z7R6	N-Term(iTRAQ8plex)	0.867702	1	1.00596	1	1.06762	1	46.46	0.00739965	2	1732.88
yDDLLETFWAR	1	A0A0C5B4U4	N-Term(iTRAQ8plex)	1.0173	1	1.12212	1	0.966819	1	29.78	0.353038	2	1732.88
lIFGNTADHGDLR	1	M8C1Z2	N-Term(iTRAQ8plex)	1.08871	2	1.12194	2	0.96379	2	60.46	0.000625511	3	1732.93
dGIDWLDYk	1	M8B795	N-Term(iTRAQ8plex); K9(iTRAQ8plex)	1.21032	2	1.09678	2	1.14369	2	36.07	0.176073	2	1732.93
dIELVMTQAGVPR	1	I1HK18	N-Term(iTRAQ8plex)	0.798468	2	0.794555	2	0.750161	2	58.31	0.00126719	3	1732.96
lASINVENVEANR	1	M7YRV7	N-Term(iTRAQ8plex)	1.46669	3	1.33324	3	1.26644	3	63.18	0.00040114	2	1732.95
lTAPADQILPAYR	1	W4ZWP5	N-Term(iTRAQ8plex)	0.858416	1	0.990007	1	0.845085	1	48.4	0.0134303	2	1732.98
dVESILTGYk	1	W5HB66	N-Term(iTRAQ8plex); K10(iTRAQ8plex)	0.925644	2	0.861841	2	0.999462	2	36.07	0.22882	2	1732.99
fLVDGFEVAk	1	M0YNE8	N-Term(iTRAQ8plex); K10(iTRAQ8plex)	0.83576	2	0.798211	2	1.06641	2	46.26	0.0203871	2	1733
iALDLLEPIk	1	W5HG39	N-Term(iTRAQ8plex); K10(iTRAQ8plex)	1.12744	4	1.14472	4	1.16256	4	48.23	0.00665366	2	1733.1
gEYDESGPAIVHR	1	F2DE91	N-Term(iTRAQ8plex)	0.740625	1	0.903178	1	0.871532	1	69.29	3.32674e-05	3	1733.87
rDDAEVIDMLPR	1	F2D8F5	N-Term(iTRAQ8plex)	0.983298	1	0.894184	1	0.895037	1	22.14	3.28565	3	1733.91
iEDVTPVPTDSTR	1	R7W0Z8	N-Term(iTRAQ8plex)	0.864296	3	0.845611	3	0.787484	3	30.15	0.604072	3	1733.92
qLVADQDTIGDVR	1	M0V3M9	N-Term(iTRAQ8plex)	0.787115	1	0.923238	1	0.983692	1	39.78	0.0686984	2	1733.93
vYGDIIPPTLADR	1	W5GPH0	N-Term(iTRAQ8plex)	0.969782	1	0.981774	1	0.921563	1	31.43	0.5793	2	1733.97
qDIVVVEVPk	1	O81534	N-Term(iTRAQ8plex); K10(iTRAQ8plex)	0.587887	1	0.58575	1	0.954227	1	64.27	0.000220856	2	1734.06
aDMWLGNLLLER	1	W5GIK1	N-Term(iTRAQ8plex)	1.10531	1	0.867754	1	0.929842	1	44.31	0.0266056	2	1734.95
aFGGQSLDFGk	1	W5EUP2	N-Term(iTRAQ8plex); K11(iTRAQ8plex)	0.958638	2	0.943058	2	0.976326	2	28.82	0.965123	2	1734.96
gENLIDMEPEER	1	A0A096UQM6	N-Term(iTRAQ8plex)	1.01271	1	0.996968	1	1.03989	1	63.43	7.03156e-05	2	1735.84
lDSIGLENTEANR	1	W5FL09	N-Term(iTRAQ8plex)	1.10355	7	1.13515	7	1.08041	7	70.18	5.05844e-05	3	1735.91
fLADGAAAYTk	1	W5D7Q4	N-Term(iTRAQ8plex); K11(iTRAQ8plex)	1.26181	1	1.3213	1	0.946223	1	32.63	0.390708	3	1735.98
aPWVAEDLVk	1	W5E8F3	N-Term(iTRAQ8plex); K10(iTRAQ8plex)	0.87308	2	0.876963	2	1.0661	2	19.11	8.95847	3	1736.02
dAGVLISYDPNLR	1	W5HWH6	N-Term(iTRAQ8plex)	1.00896	1	0.970525	1	0.993847	1	34.39	0.249045	2	1736.94
hNELFELVk	1	M7YE10	N-Term(iTRAQ8plex); K9(iTRAQ8plex)	0.920787	1	0.826891	1	0.945355	1	30.47	0.654674	3	1737.01
aQALVEALEGk	1	W4ZXF2	N-Term(iTRAQ8plex); K11(iTRAQ8plex)	1.12128	1	1.01608	1	1.14278	1	40.11	0.0749426	3	1737.03
fASVLAPAPAGk	1	W5AFC7	N-Term(iTRAQ8plex); K12(iTRAQ8plex)	0.908883	1	0.833618	1	0.840132	1	38.56	0.104487	2	1737.05
lVQETGLQLk	1	P56664	N-Term(iTRAQ8plex); K10(iTRAQ8plex)	1.06556	1	0.900404	1	1.04454	1	55.48	0.00202544	2	1737.07
sPELLVTNEk	1	M7Y5X3	N-Term(iTRAQ8plex); K10(iTRAQ8plex)	1.25376	2	1.1252	2	1.1769	2	50.04	0.0080728	2	1738.01
gIAGDLVEEVk	1	W5F689	N-Term(iTRAQ8plex); K11(iTRAQ8plex)	1.04462	2	1.04766	2	1.22717	2	59.05	0.000977193	2	1738.02
tMDLLAQIPk	1	M7ZRZ0	N-Term(iTRAQ8plex); K10(iTRAQ8plex)	0.970672	1	0.9689	1	0.994915	1	33.94	0.330303	2	1738.03
aVAQGcLVALk	1	W5A711	N-Term(iTRAQ8plex); C6(Carbamidomethyl); K11(iTRAQ8plex)	1.25758	2	1.24747	2	1.2319	2	67.18	0.000156768	2	1738.05
vLVTPTSDLGk	1	M0ZCR3	N-Term(iTRAQ8plex); K11(iTRAQ8plex)	0.928412	1	1.02636	1	1.05188	1	52.1	0.00462508	2	1738.05
aLDmNTAEDAIVR	1	M8AMX9	N-Term(iTRAQ8plex); M4(Oxidation)	0.797024	1	0.768252	1	0.901479	1	33.12	0.181336	3	1738.89
dAIATYPDLSNVR	1	W5BDU7	N-Term(iTRAQ8plex)	1.20121	3	1.24147	3	1.22379	3	45.59	0.0148284	2	1738.93
nIIIATGSDVk	1	W5A848	N-Term(iTRAQ8plex); K11(iTRAQ8plex)	1.13554	3	1.17122	3	1.03842	3	50.27	0.00718512	2	1739.05
nEcPHIVVGTPGR	1	I1HNH2	N-Term(iTRAQ8plex); C3(Carbamidomethyl)	0.485751	1	0.553001	1	0.466339	1	25.05	1.59008	3	1739.92
gNLSQLPLLEVPR	1	W5BKY5	N-Term(iTRAQ8plex)	1.50256	2	1.45322	2	1.14996	2	58.34	0.00122329	2	1740.03
aELTTEQVLk	1	M8C4U3	N-Term(iTRAQ8plex); K10(iTRAQ8plex)	0.981862	1	0.825341	1	0.883534	1	58.39	0.00120835	2	1740.03
sGLLLISGPFk	1	W5GVR2	N-Term(iTRAQ8plex); K11(iTRAQ8plex)	0.782365	3	0.635732	3	0.640743	3	27.77	0.740126	3	1740.09
gGDLVTAFAELMGR	1	D4P3E7	N-Term(iTRAQ8plex)	0.823588	3	0.970428	3	0.78106	3	63.66	0.000236445	2	1740.92
acESQAEPLk	1	R7W2G4	N-Term(iTRAQ8plex); C2(Carbamidomethyl); K10(iTRAQ8plex)	0.886689	1	0.961149	1	1.07642	1	50.41	0.00558004	2	1740.93
lVYSAAANATHYR	1	K3Z2R6	N-Term(iTRAQ8plex)	1.28581	1	1.25014	1	0.99152	1	38.39	0.0915189	3	1740.94
vVGVDTSGDGVk	1	W5A848	N-Term(iTRAQ8plex); K12(iTRAQ8plex)	1.04562	2	1.03804	2	0.977982	2	42.62	0.0463952	3	1740.99
tLTScGVAVPk	1	W5A6H1	N-Term(iTRAQ8plex); C5(Carbamidomethyl); K11(iTRAQ8plex)	0.696161	2	0.725102	2	0.724687	2	50.71	0.00731696	2	1741
vVLSVSNADTk	1	W4ZLQ8	N-Term(iTRAQ8plex); K11(iTRAQ8plex)	0.989136	1	0.990924	1	1.28798	1	22.9	3.97237	3	1741.03
vLDIMPTEVHQR	1	W5EG56	N-Term(iTRAQ8plex)	1.00992	3	1.06058	3	0.904763	3	40.54	0.0654009	4	1741.95
sGELQETLEk	1	M0VRB9	N-Term(iTRAQ8plex); K10(iTRAQ8plex)	0.936979	2	0.922171	2	1.14491	2	47.38	0.0155471	2	1741.97
tVTDAAALMLk	1	W5GM11	N-Term(iTRAQ8plex); K11(iTRAQ8plex)	1.00815	1	0.925005	1	1.04185	1	47.32	0.0141897	2	1742.03
fNSSQIPDVk	1	F2DB74	N-Term(iTRAQ8plex); K10(iTRAQ8plex)	0.987713	1	1.08061	1	0.943203	1	29.37	0.994257	3	1742.99
hGDFFSALLk	1	M8B550	N-Term(iTRAQ8plex); K10(iTRAQ8plex)	0.979911	3	0.789113	3	0.811599	3	40.58	0.074798	2	1743
lDELSGLFLk	1	W5AYW9	N-Term(iTRAQ8plex); K10(iTRAQ8plex)	0.867926	1	1.1018	1	0.698557	1	41.96	0.0412134	3	1743.05
gSGTSPSGAccSGVR	1	Q9ATG4	N-Term(iTRAQ8plex); C10(Carbamidomethyl); C11(Carbamidomethyl)	0.818431	2	0.88031	2	0.76223	2	50.89	0.000425276	3	1743.8
lSATDEEVYDAAR	1	W5DX32	N-Term(iTRAQ8plex)	1.09304	1	1.18491	1	1.14229	1	56.22	0.000536661	2	1743.87
vGDIMTEENk	1	W5DPM6	N-Term(iTRAQ8plex); K10(iTRAQ8plex)	0.941459	1	0.901397	1	0.904197	1	31.9	0.375835	2	1743.94
vYPGNNVGMGk	1	B6TM74	N-Term(iTRAQ8plex); K11(iTRAQ8plex)	0.757872	1	0.864465	1	0.854429	1	57.58	0.00122845	2	1743.96
vTFLDDAQVk	1	J3MTL9	N-Term(iTRAQ8plex); K10(iTRAQ8plex)	0.982694	7	1.08503	7	1.11004	7	66.23	0.000202783	2	1744
lPATAYTALSk	1	W5HXE1	N-Term(iTRAQ8plex); K11(iTRAQ8plex)	0.987234	1	0.964503	1	0.997381	1	52.77	0.00429309	2	1744.04
vVDLAHLVAAk	1	F2CWJ3	N-Term(iTRAQ8plex); K11(iTRAQ8plex)	1.31524	15	1.06086	15	1.01785	15	68.18	8.64203e-05	2	1744.09
eVGEYVAEIk	1	Q8L803	N-Term(iTRAQ8plex); K10(iTRAQ8plex)	0.987548	5	1.01805	5	1.06209	5	54.53	0.00294371	2	1744.99
iGQPHTVPck	1	M8BR59	N-Term(iTRAQ8plex); C9(Carbamidomethyl); K10(iTRAQ8plex)	0.823269	1	1.01949	1	0.929558	1	13.24	39.9976	3	1744.99
gTNGTDSEFFNPR	1	W5IB66	N-Term(iTRAQ8plex)	0.982592	1	1.06131	1	1.13016	1	71.69	9.12444e-06	2	1745.84
nVGAcLSEVEHAR	1	M0W079	N-Term(iTRAQ8plex); C5(Carbamidomethyl)	0.968523	1	0.904729	1	0.965808	1	33.1	0.166402	3	1745.89
sGATPILVATDVAAR	1	W5F180	N-Term(iTRAQ8plex)	0.879198	2	0.904647	2	0.717835	2	75.13	2.63537e-05	2	1746
mEVPYcIVk	1	M0VKS2	N-Term(iTRAQ8plex); C6(Carbamidomethyl); K9(iTRAQ8plex)	0.902506	2	0.906411	2	1.09493	2	37.9	0.125715	2	1746.97
gAGGQIPVFLDGGVR	1	M7ZEZ2	N-Term(iTRAQ8plex)	1.27675	2	1.09522	2	0.948327	2	43.91	0.0322696	3	1746.97
nYITGNTVEk	1	M0UEI5	N-Term(iTRAQ8plex); K10(iTRAQ8plex)	0.98541	1	1.00525	1	0.960794	1	23.12	3.90364	3	1746.98
lSEPFLGFTk	1	W5GJ32	N-Term(iTRAQ8plex); K10(iTRAQ8plex)	0.938699	4	0.843338	4	0.836981	4	30.14	0.68433	3	1747.02
lEEAVVHLTk	1	W5H3A8	N-Term(iTRAQ8plex); K10(iTRAQ8plex)	1.05602	2	1.12362	2	0.976956	2	25.32	1.85777	2	1747.05
yQQAMGMAVEcR	1	M7Z617	N-Term(iTRAQ8plex); C11(Carbamidomethyl)	1.10748	1	1.19136	1	0.888386	1	47.02	0.00222741	2	1747.82
tFQGPPxGIQVER	1	I1UTX2	N-Term(iTRAQ8plex); X7(D)	1.09865	1	1.38343	1	1.14901	1	42.86	0.0290507	2	1747.92
iGELFVYENFGR	1	U3RA73	N-Term(iTRAQ8plex)	1.01842	2	1.19669	2	0.911737	2	51.75	0.00373036	3	1747.92
mQIAAIHLDk	1	M0XW70	N-Term(iTRAQ8plex); K10(iTRAQ8plex)	0.897178	1	0.821488	1	0.857404	1	28.32	1.10607	3	1748.03
lASINVENVESNR	1	F2CR16	N-Term(iTRAQ8plex)	1.15038	9	1.16803	9	0.98277	9	64.52	0.000241948	2	1748.94
eIAQVGTISANGER	1	W5ACA2	N-Term(iTRAQ8plex)	0.842415	1	0.87704	1	0.868084	1	65.93	0.000174056	2	1748.94
iAVDMVNEALVDR	1	M7ZXX2	N-Term(iTRAQ8plex)	1.36745	1	1.32059	1	1.24227	1	53.54	0.00314039	2	1748.95
yVDPLVGHLk	1	M8BLK9	N-Term(iTRAQ8plex); K10(iTRAQ8plex)	0.865878	1	0.958216	1	0.918646	1	41.36	0.0472755	3	1749.05
yFDFASPWEQR	1	Q35322	N-Term(iTRAQ8plex)	1.0354	1	0.882475	1	0.839371	1	29.95	0.168074	2	1749.85
hAPAPAGYGGGDYGR	1	A0A0C4B2Z2	N-Term(iTRAQ8plex)	0.847965	2	0.872896	2	0.743048	2	58.76	0.000255447	3	1749.86
qAQAALAAGTSPGFR	1	W5DMP7	N-Term(iTRAQ8plex)	0.640343	1	0.669951	1	0.463524	1	38.72	0.0962494	3	1749.95
sGAQPDNIVIk	1	W5EV00	N-Term(iTRAQ8plex); K11(iTRAQ8plex)	1.08412	1	0.912836	1	1.17866	1	55.02	0.00200417	2	1750.02
lNLLDLAPGGHLGR	1	W5FIP7	N-Term(iTRAQ8plex)	0.993113	5	0.975657	5	0.79687	5	45.61	0.0180427	3	1750.03
lSDAPLAIVDk	1	A0A096TZ10	N-Term(iTRAQ8plex); K11(iTRAQ8plex)	0.909461	1	1.01403	1	0.968121	1	37.67	0.122018	2	1750.05
vPTVDGVVDLk	1	W5F5K9	N-Term(iTRAQ8plex); K11(iTRAQ8plex)	0.94956	2	1.00555	2	1.12213	2	38.49	0.102624	2	1750.05
fVLPPNLTLk	1	M7ZEZ2	N-Term(iTRAQ8plex); K10(iTRAQ8plex)	1.07262	3	0.764083	3	0.816433	3	29.58	0.510619	3	1750.11
tLSGDAPAVIAk	1	W5GL37	N-Term(iTRAQ8plex); K12(iTRAQ8plex)	0.925198	1	1.02711	1	0.98409	1	47.21	0.01526	2	1751.05
lQLAAEALDAk	1	M7ZGT3	N-Term(iTRAQ8plex); K11(iTRAQ8plex)	1.0687	2	1.05547	2	1.11167	2	44.16	0.0299829	3	1751.05
gENLIDmEPEER	1	A0A096UQM6	N-Term(iTRAQ8plex); M7(Oxidation)	1.0776	1	1.05579	1	1.12784	1	58.36	0.00020314	2	1751.84
yNEAIFSTAk	1	F2E2I3	N-Term(iTRAQ8plex); K10(iTRAQ8plex)	1.18353	2	1.06295	2	1.05594	2	35.71	0.19074	2	1751.97
rPVVPLYVFDSR	1	M0VZQ8	N-Term(iTRAQ8plex)	0.985909	1	0.948151	1	1.04941	1	35.96	0.203672	3	1752.01
tLAPVLGSEEk	1	Q6I5U6	N-Term(iTRAQ8plex); K11(iTRAQ8plex)	1.08446	1	0.983978	1	0.975832	1	25.44	2.45981	3	1752.03
aDSPSPSGTSSQATR	1	M0YI51	N-Term(iTRAQ8plex)	1.31106	2	1.15389	2	1.33848	2	41.52	0.0154187	2	1752.86
rGDNAPMAYIELV	1	W5F1G3	N-Term(iTRAQ8plex)	0.915485	2	0.953523	2	0.959246	2	37.66	0.0944905	3	1752.92
vATVQcLSGTGSLR	1	W5CFX2	N-Term(iTRAQ8plex); C6(Carbamidomethyl)	0.770042	1	0.719414	1	0.680529	1	42.69	0.037905	2	1752.96
iIYGVHDEAk	1	F2DYJ0	N-Term(iTRAQ8plex); K10(iTRAQ8plex)	0.788161	2	0.844356	2	0.913437	2	41.45	0.0574777	2	1753.01
eAITQVVADAk	1	A0A0C4BJE3	N-Term(iTRAQ8plex); K11(iTRAQ8plex)	0.966158	2	0.899676	2	1.06212	2	54.36	0.00342876	2	1753.02
aLEQLDAAVSk	1	I0AW29	N-Term(iTRAQ8plex); K11(iTRAQ8plex)	0.965199	2	0.992272	2	1.01376	2	69.93	9.28191e-05	2	1753.03
aDLGIIFDTDVDR	1	F2CT64	N-Term(iTRAQ8plex)	0.896547	1	0.90868	1	0.901578	1	47.13	0.00927159	2	1753.92
eGLVSEAIESFIR	1	M8A710	N-Term(iTRAQ8plex)	0.952306	2	0.873181	2	1.09927	2	49.32	0.00716552	2	1753.96
lGIDWEEVGk	1	M0V861	N-Term(iTRAQ8plex); K10(iTRAQ8plex)	0.822687	2	0.736415	2	0.78848	2	47.63	0.0126789	2	1753.98
lGISTIDSLVk	1	W5CKT3	N-Term(iTRAQ8plex); K11(iTRAQ8plex)	0.922592	2	0.926089	2	0.997754	2	43.4	0.0194445	2	1754.09
gNGASPSAAccSGVR	1	W5E5K7	N-Term(iTRAQ8plex); C10(Carbamidomethyl); C11(Carbamidomethyl)	0.52208	1	0.498424	1	0.534952	1	11.73	5.48222	3	1754.82
aAQDSSEASSGSVVR	1	W5CDZ8	N-Term(iTRAQ8plex)	0.796316	3	0.820757	3	0.983754	3	54.81	0.00095642	2	1754.88
dEDDIIDLAk	1	F2CRK8	N-Term(iTRAQ8plex); K10(iTRAQ8plex)	1.16543	1	0.90024	1	0.933643	1	49.75	0.00709965	2	1754.95
aATALTQDDLk	1	F2D226	N-Term(iTRAQ8plex); K11(iTRAQ8plex)	1.06111	1	1.0598	1	1.12793	1	38.69	0.126121	2	1755.01
lHNLPVQEFVVR	1	M8BP82	N-Term(iTRAQ8plex)	1.11697	1	1.10152	1	0.952119	1	33.29	0.429058	3	1755.02
tLTScGIAVPk	1	M8BZN6	N-Term(iTRAQ8plex); C5(Carbamidomethyl); K11(iTRAQ8plex)	0.752071	1	0.725823	1	0.825783	1	25.65	2.39693	3	1755.03
vVLRPEITPSLAR	1	M7YSY0	N-Term(iTRAQ8plex)	1.08349	1	0.875414	1	0.802495	1	16.78	10.6091	3	1755.08
aHDDPAAQAEAEAR	1	R7WG41	N-Term(iTRAQ8plex)	0.999825	2	1.09867	2	0.955219	2	49.25	0.00307287	2	1755.85
lQHELDDVVGNGR	1	M8AW33	N-Term(iTRAQ8plex)	1.07152	1	1.02596	1	1.28135	1	27.04	0.937578	3	1755.93
aLDTEGIDSVk	1	B7SA66	N-Term(iTRAQ8plex); K11(iTRAQ8plex)	1.1475	2	1.14749	2	1.07447	2	65.52	0.00025291	2	1755.99
aPEYLALNEk	1	M8BGN0	N-Term(iTRAQ8plex); K10(iTRAQ8plex)	0.964551	1	1.15796	1	1.14171	1	36.37	0.213063	3	1756.01
tASVATLVESFATR	1	W5AQ91	N-Term(iTRAQ8plex)	1.02918	1	1.03043	1	0.715636	1	47.67	0.0133065	3	1756.97
vLDEEFGIVk	1	F2CWJ3	N-Term(iTRAQ8plex); K10(iTRAQ8plex)	1.18645	18	1.13972	18	1.13411	18	52.23	0.0046718	2	1757.03
sNLGSVQLDHDLR	1	M7YZQ1	N-Term(iTRAQ8plex)	0.796795	1	0.883668	1	0.895908	1	53.13	0.00286518	2	1757.94
vLDImPTEVHQR	1	W5EG56	N-Term(iTRAQ8plex); M5(Oxidation)	0.898593	3	0.990481	3	0.724458	3	39.35	0.0722595	3	1757.95
aFQELIDEGk	1	W5DNF0	N-Term(iTRAQ8plex); K10(iTRAQ8plex)	1.06651	2	0.92723	2	1.0687	2	48.97	0.0110089	2	1757.99
lIDGVPETLDLLR	1	M8C200	N-Term(iTRAQ8plex)	1.07119	6	1.12531	6	1.02304	6	53.92	0.00347582	3	1758.02
lEDVVVGQYk	1	M0V1B0	N-Term(iTRAQ8plex); K10(iTRAQ8plex)	1.04893	1	0.991036	1	0.999239	1	47.26	0.0158614	2	1758.03
eGFDVVLcDTSGR	1	W5CAR8	N-Term(iTRAQ8plex); C8(Carbamidomethyl)	0.800184	1	0.951977	1	0.99344	1	53.41	0.000876503	2	1758.86
lDYDGIFGTALNR	1	M0V3W4	N-Term(iTRAQ8plex)	0.983615	2	1.03296	2	1.02507	2	48.43	0.00805812	2	1758.93
sSAGGFLGDLVk	1	R7W0C1	N-Term(iTRAQ8plex); K12(iTRAQ8plex)	1.25242	1	0.991845	1	1.01918	1	27.88	1.20796	3	1759.02
vVSTQAPVQLGSLR	1	A0A0C4BIT2	N-Term(iTRAQ8plex)	0.986555	3	0.973419	3	0.773075	3	49.69	0.00727789	2	1759.04
gIAGGMHIGLPk	1	W5DXJ3	N-Term(iTRAQ8plex); K12(iTRAQ8plex)	0.829829	3	0.795232	3	0.762137	3	45.51	0.01962	2	1759.04
gISAGQGAScGFGMR	1	W5DXJ3	N-Term(iTRAQ8plex); C10(Carbamidomethyl)	0.676923	1	0.794514	1	0.771538	1	42.1	0.0100104	3	1759.86
iTNGLEFDDk	1	M0X4U0	N-Term(iTRAQ8plex); K10(iTRAQ8plex)	1.20491	3	1.09122	3	1.22892	3	32.12	0.447831	3	1759.96
vSELVNEAYk	1	A0A077RTM5	N-Term(iTRAQ8plex); K10(iTRAQ8plex)	1.01359	2	0.941894	2	1.01539	2	48.62	0.0110542	2	1759.99
sFGFDTAVEEAQR	1	K3ZDH8	N-Term(iTRAQ8plex)	1.09956	1	1.0847	1	0.996643	1	49.48	0.00250858	2	1760.87
tAPEAEDAVVDALR	1	W5H4P1	N-Term(iTRAQ8plex)	0.809766	1	1.01995	1	1.12682	1	39.46	0.0592925	3	1760.93
fNSSQMPDVk	1	W5BWB4	N-Term(iTRAQ8plex); K10(iTRAQ8plex)	1.08269	2	1.04943	2	1.06032	2	22.25	3.53674	3	1760.94
vVLGcDGVNSPIAR	1	M7Z5R4	N-Term(iTRAQ8plex); C5(Carbamidomethyl)	1.1747	1	1.17355	1	1.0968	1	57.23	0.0014133	2	1760.96
qGNLDLIGTGALER	1	R7W563	N-Term(iTRAQ8plex)	0.819972	1	0.911671	1	1.05835	1	42.81	0.0436002	2	1760.98
vELRPLLTGSSER	1	M8BQ27	N-Term(iTRAQ8plex)	1.09073	1	0.963694	1	1.01287	1	16.29	19.9554	3	1761.02
lQEDIPGPGVk	1	N1QPI5	N-Term(iTRAQ8plex); K11(iTRAQ8plex)	1.01923	2	1.06913	2	1.00096	2	25.31	2.44416	3	1761.03
sMGLAAPPAIPk	1	W5CY74	N-Term(iTRAQ8plex); K12(iTRAQ8plex)	0.982095	1	0.904634	1	1.10711	1	42.17	0.0433028	2	1761.05
vPAAEVLAALAk	1	M7Y841	N-Term(iTRAQ8plex); K12(iTRAQ8plex)	1.26186	2	0.914476	2	0.974163	2	43.89	0.0169575	3	1761.11
aINEILkPVR	1	W5H674	N-Term(iTRAQ8plex); K7(iTRAQ8plex)	1.10433	1	1.09786	1	0.868484	1	23.71	1.58599	2	1761.12
aEYEESGPAIVHR	1	A0A067YNJ5	N-Term(iTRAQ8plex)	0.797316	1	1.14462	1	1.00541	1	38.52	0.0508146	2	1761.89
fAEWESSGLk	1	F2DR89	N-Term(iTRAQ8plex); K10(iTRAQ8plex)	0.869382	2	0.921847	2	0.921805	2	43.74	0.0304004	2	1761.96
aVSAIVScLLGPDR	1	W5I3H6	N-Term(iTRAQ8plex); C8(Carbamidomethyl)	1.24759	3	1.17486	3	0.854479	3	55.46	0.00227386	3	1761.98
lDGTEHIAVAk	1	M0XRP1	N-Term(iTRAQ8plex); K11(iTRAQ8plex)	1.17772	1	1.0684	1	1.18174	1	47.98	0.0122043	2	1762.02
sATHAVLAAANk	1	A0A0C4BK49	N-Term(iTRAQ8plex); K12(iTRAQ8plex)	1.00158	1	0.90024	1	0.976489	1	33.16	0.352029	3	1762.04
qLVDGPQSSEGWR	1	F2DGE5	N-Term(iTRAQ8plex)	1.37463	1	1.55384	1	1.00075	1	32.8	0.186569	2	1762.9
eVLHTQGVEFGSR	1	W5F2C6	N-Term(iTRAQ8plex)	0.946206	2	0.961814	2	1.06253	2	32.27	0.330586	3	1762.93
aENVVLEAGGcALR	1	W5E1H4	N-Term(iTRAQ8plex); C11(Carbamidomethyl)	0.897353	1	1.05172	1	0.925883	1	53.39	0.00316095	3	1762.94
fEDENFILk	1	M0XDV8	N-Term(iTRAQ8plex); K9(iTRAQ8plex)	0.893849	1	0.992013	1	0.985498	1	50.51	0.00745462	2	1762.98
fESLGVEFVk	1	M7ZZ97	N-Term(iTRAQ8plex); K10(iTRAQ8plex)	1.0625	1	1.01021	1	0.972325	1	32.46	0.445381	3	1763.01
sMSESDTVDYVAR	1	W5AF41	N-Term(iTRAQ8plex)	0.862287	1	1.00359	1	1.00268	1	30.15	0.107763	2	1763.84
vSGNAEDLAGEIER	1	M8BZZ2	N-Term(iTRAQ8plex)	1.27719	1	1.17759	1	1.03317	1	44.58	0.0136566	2	1763.9
tSDSAETSTEk	1	W5GAT4	N-Term(iTRAQ8plex); K11(iTRAQ8plex)	1.07983	1	0.738252	1	1.11765	1	42.31	0.025732	2	1763.91
lIFQYASFNNSR	1	I1IY24	N-Term(iTRAQ8plex)	0.856263	1	0.976347	1	0.763617	1	32.47	0.333458	2	1763.93
aEPVANAAAPAPAPGR	1	W5A1T9	N-Term(iTRAQ8plex)	0.819635	1	1.23128	1	1.12557	1	74.99	2.30729e-05	2	1763.96
sLQITLVGGSISER	1	W5DZW0	N-Term(iTRAQ8plex)	0.98546	1	1.13909	1	0.8712	1	40.82	0.0609283	2	1764.01
aAVDFIASHPk	1	M8CBQ6	N-Term(iTRAQ8plex); K11(iTRAQ8plex)	0.88463	3	0.897855	3	0.91458	3	40.89	0.0567971	2	1764.03
nIEIAVMTHk	1	F2D8B8	N-Term(iTRAQ8plex); K10(iTRAQ8plex)	1.02772	1	0.936196	1	0.931171	1	32.28	0.412792	3	1764.03
vNILAAEGIQk	1	W5BTY8	N-Term(iTRAQ8plex); K11(iTRAQ8plex)	0.996774	2	0.977102	2	1.09806	2	48.47	0.00867692	3	1764.08
fVTNEGTYGPYGR	1	O80370	N-Term(iTRAQ8plex)	0.371763	1	0.274515	1	0.371457	1	37.65	0.0454301	2	1764.88
fLDGIYVSDk	1	A0A077RTE5	N-Term(iTRAQ8plex); K10(iTRAQ8plex)	1.03805	3	0.804594	3	0.983823	3	64.1	0.000298164	2	1764.99
aALSDEYFIk	1	M8CUN3	N-Term(iTRAQ8plex); K10(iTRAQ8plex)	0.942818	1	1.00564	1	0.944927	1	35.08	0.235512	3	1764.99
aEFPFHAIPk	1	M0UV93	N-Term(iTRAQ8plex); K10(iTRAQ8plex)	1.09005	2	1.14137	2	1.10771	2	31.37	0.532431	2	1765.02
lLPINFAGLAk	1	W5EZ49	N-Term(iTRAQ8plex); K11(iTRAQ8plex)	1.06741	2	0.729796	2	0.686746	2	53.96	0.00163388	2	1765.12
dVDEINGcDIGVR	1	A6N081	N-Term(iTRAQ8plex); C8(Carbamidomethyl)	1.1434	1	1.31618	1	1.12272	1	52.69	0.00169824	2	1765.87
dSSGFADSMLk	1	M8BLH7	N-Term(iTRAQ8plex); K11(iTRAQ8plex)	0.834339	1	0.949832	1	1.21301	1	30.94	0.345387	2	1765.91
sNAAGSSTQEIAVAR	1	F2DI61	N-Term(iTRAQ8plex)	1.16371	1	0.766129	1	0.910517	1	39.21	0.0611265	2	1765.93
xGGQSALGSALGLMSR	1	W5A2N4	N-Term(iTRAQ8plex); X1(G)	1.07181	1	1.02016	1	0.789563	1	60.29	0.000559279	2	1765.95
dFFGEVTSGAk	1	F2CRK8	N-Term(iTRAQ8plex); K11(iTRAQ8plex)	1.1708	2	1.06035	2	1.13279	2	44.89	0.0204512	2	1765.95
nPFFVDFSGk	1	T1MQT9	N-Term(iTRAQ8plex); K10(iTRAQ8plex)	0.892804	2	0.904554	2	1.04592	2	54.87	0.00217398	2	1765.97
aMQDVVGFYk	1	W5EM06	N-Term(iTRAQ8plex); K10(iTRAQ8plex)	1.02365	2	1.03947	2	1.12643	2	48.25	0.0097966	2	1765.98
aNSNLADVILk	1	A0A0E0APP1	N-Term(iTRAQ8plex); K11(iTRAQ8plex)	0.898709	1	0.812729	1	0.961795	1	68.57	0.000123059	2	1766.05
aAQLDVVVTNk	1	F2EJZ0	N-Term(iTRAQ8plex); K11(iTRAQ8plex)	0.814416	3	0.946671	3	1.01273	3	48.39	0.0121581	2	1766.06
vIVPPDLGYGk	1	N1R1W1	N-Term(iTRAQ8plex); K11(iTRAQ8plex)	1.16894	3	1.02901	3	1.1713	3	69.92	8.31884e-05	2	1766.07
vLLPEALFGAk	1	M8BBJ1	N-Term(iTRAQ8plex); K11(iTRAQ8plex)	0.684584	1	0.659064	1	0.793675	1	26.36	1.37244	3	1766.09
aLELAEANLSk	1	P69446	N-Term(iTRAQ8plex); K11(iTRAQ8plex)	1.07771	6	1.03598	6	1.03078	6	59.22	0.00103362	2	1767.04
cANIFEALVGTLR	1	W5EC50	N-Term(iTRAQ8plex); C1(Carbamidomethyl)	0.799323	1	0.429145	1	0.799706	1	61.19	0.000489574	3	1767.97
lVAEEGYTVLDVR	1	M7YZ66	N-Term(iTRAQ8plex)	0.838571	1	0.910898	1	0.998376	1	29.97	0.688943	2	1767.98
lLQFPATLEk	1	M0Z6F8	N-Term(iTRAQ8plex); K10(iTRAQ8plex)	0.957711	1	0.694308	1	0.827446	1	37.77	0.0947843	2	1768.08
tVLEAAALMLk	1	M0YYJ1	N-Term(iTRAQ8plex); K11(iTRAQ8plex)	0.922926	2	0.798709	2	0.779035	2	49.36	0.00649437	2	1768.08
gQASAPSGAccSGVR	1	M7YJJ9	N-Term(iTRAQ8plex); C10(Carbamidomethyl); C11(Carbamidomethyl)	0.386801	2	0.433198	2	0.682681	2	71.16	7.64448e-06	2	1768.83
tRPFDSIMNEVR	1	T1MV14	N-Term(iTRAQ8plex)	0.871816	2	0.969892	2	0.960809	2	31.35	0.352562	3	1768.92
aYTVQFGSck	1	F2CUM9	N-Term(iTRAQ8plex); C9(Carbamidomethyl); K10(iTRAQ8plex)	1.08612	6	0.926712	6	0.955263	6	50.66	0.00516697	2	1768.95
dSSVAVIVFDVASR	1	B4FVJ6	N-Term(iTRAQ8plex)	0.97418	1	0.879081	1	0.848828	1	39.06	0.0862514	3	1768.97
tRYDDVNLVTIR	1	F2D8A6	N-Term(iTRAQ8plex)	1.00854	1	1.12733	1	0.911331	1	23.66	3.3467	3	1768.98
sGEVVDVTQVk	1	A7VL25	N-Term(iTRAQ8plex); K11(iTRAQ8plex)	0.972081	2	1.0753	2	0.97709	2	69.11	0.000106799	2	1769.02
aVDQIIQIPTVLR	1	M8ATL8	N-Term(iTRAQ8plex)	0.990766	1	0.972235	1	1.05844	1	32.24	0.362042	2	1770.07
yVNLPFPIAk	1	M7YJY0	N-Term(iTRAQ8plex); K10(iTRAQ8plex)	0.919071	2	0.854523	2	0.780303	2	40.36	0.0525577	2	1770.08
fLSVVLAPSTk	1	B2BA41	N-Term(iTRAQ8plex); K11(iTRAQ8plex)	0.903949	1	0.768191	1	0.658781	1	18.88	6.90389	3	1770.09
gSGTSPSGAccNGVR	1	L7Q3U1	N-Term(iTRAQ8plex); C10(Carbamidomethyl); C11(Carbamidomethyl)	1.41561	1	1.62422	1	1.58111	1	21.75	0.431416	3	1770.81
vNSGVSHSVNEPVAA	1	M8A8Q5	N-Term(iTRAQ8plex)	0.923026	1	1.21765	1	0.66583	1	23.54	2.04653	3	1770.92
tFxGPPHGIQVER	1	U5IKM1	N-Term(iTRAQ8plex); X3(E)	1.094	3	1.13308	3	0.931545	3	47.1	0.0112993	2	1770.94
tFQGPPHGxQVER	1	Q539W8	N-Term(iTRAQ8plex); X9(N)	1.06943	1	0.995365	1	1.04142	1	26.75	1.21927	3	1770.94
vMTAEEAVANk	1	W5FL28	N-Term(iTRAQ8plex); K11(iTRAQ8plex)	0.77759	1	0.675172	1	0.784872	1	28.35	1.11623	3	1770.98
gAGAGGLPAAIDVEIR	1	M8C184	N-Term(iTRAQ8plex)	0.771255	2	0.732341	2	0.841735	2	71.53	5.73848e-05	2	1771
dLLEGDPYLk	1	M7ZKL3	N-Term(iTRAQ8plex); K10(iTRAQ8plex)	1.25431	1	1.16593	1	1.2868	1	60.1	0.000819804	2	1771.01
iLDEEFGIVk	1	J3LJK2	N-Term(iTRAQ8plex); K10(iTRAQ8plex)	1.27846	6	1.23548	6	1.23043	6	62.54	0.000432599	2	1771.04
sEFPELLSIk	1	A0A0E0FLW7	N-Term(iTRAQ8plex); K10(iTRAQ8plex)	0.93317	2	0.882238	2	0.933492	2	39.2	0.0915645	2	1771.04
dMPASSGVMQTMGR	1	N1QV10	N-Term(iTRAQ8plex)	1.11631	1	1.00586	1	1.12822	1	50.87	0.00194304	2	1771.84
dSSMAGYMSSk	1	Q0Q0I7	N-Term(iTRAQ8plex); K11(iTRAQ8plex)	0.938804	2	1.03366	2	1.1389	2	54.74	0.000841526	2	1771.88
lASSLAAPATPAELR	1	F2DL45	N-Term(iTRAQ8plex)	0.894653	2	0.629287	2	0.686529	2	45.23	0.0276883	3	1772.03
lSFAGADLEIk	1	M0VIX5	N-Term(iTRAQ8plex); K11(iTRAQ8plex)	0.950736	1	0.869837	1	0.869182	1	28	1.276	3	1772.04
vTMQFLLPSk	1	C5XPU5	N-Term(iTRAQ8plex); K10(iTRAQ8plex)	1.0386	1	1.05696	1	0.844073	1	39.68	0.0809179	2	1772.05
eAFQSFGEVVEAR	1	W5CRM8	N-Term(iTRAQ8plex)	0.793365	2	0.933132	2	0.89347	2	56.32	0.000887881	3	1772.91
aGAGSATLSMAYAAAR	1	F2DK80	N-Term(iTRAQ8plex)	0.953177	1	0.845578	1	0.912615	1	70.67	4.07136e-05	2	1772.92
kGGAVESDEATT	1	W5DXJ3	N-Term(iTRAQ8plex); K1(iTRAQ8plex)	0.911717	1	1.06411	1	1.14534	1	41.94	0.0343698	3	1772.94
tTPSVVAFSQk	1	W5DCU4	N-Term(iTRAQ8plex); K11(iTRAQ8plex)	1.11708	1	1.0164	1	1.1815	1	43.17	0.036816	2	1773.04
sANADIHVIPk	1	R7W6K6	N-Term(iTRAQ8plex); K11(iTRAQ8plex)	0.90326	1	0.909201	1	0.849571	1	45.59	0.0213931	2	1773.04
sGLVALNLDLAQVR	1	W5G1Y0	N-Term(iTRAQ8plex)	0.869148	2	0.903648	2	0.832923	2	55.02	0.00233657	3	1773.05
qVSFGSPWYGADR	1	W5GGT9	N-Term(iTRAQ8plex)	0.823501	1	0.996348	1	0.75252	1	26.83	0.518313	2	1773.89
gTDPDDPELILER	1	W5AUA8	N-Term(iTRAQ8plex)	1.08974	2	1.13392	2	1.23261	2	43.13	0.0184981	3	1773.91
dAIAGGSTQSMk	1	D3YE92	N-Term(iTRAQ8plex); K12(iTRAQ8plex)	0.859817	1	0.891826	1	1.01317	1	40.25	0.0600659	2	1773.95
aDFGAVMDVLk	1	N1R3N8	N-Term(iTRAQ8plex); K11(iTRAQ8plex)	0.778167	1	0.813133	1	0.848098	1	66.93	0.000168115	2	1774
gVTSFANVVSGk	1	W5DBQ7	N-Term(iTRAQ8plex); K12(iTRAQ8plex)	0.978341	2	0.977691	2	0.944247	2	52.6	0.00450211	2	1774.03
lLGAHIDLVSk	1	W5GJV4	N-Term(iTRAQ8plex); K11(iTRAQ8plex)	1.05286	1	0.895185	1	0.898334	1	16.72	11.8729	3	1774.11
lEPHEFDEWIR	1	N1R2S0	N-Term(iTRAQ8plex)	1.00037	1	0.999514	1	0.877945	1	25.76	1.0207	3	1774.91
lEHVEPDLSk	1	M8A1A9	N-Term(iTRAQ8plex); K10(iTRAQ8plex)	0.939935	2	0.960005	2	1.08543	2	33.92	0.342046	3	1775.01
aEVVELITQLEAR	1	F2CXT8	N-Term(iTRAQ8plex)	1.29826	5	1.63358	5	1.15577	5	74.97	2.59703e-05	3	1775.02
qVHPDVGISSk	1	M8CMJ9	N-Term(iTRAQ8plex); K11(iTRAQ8plex)	0.831808	5	0.966133	5	0.664286	5	45.31	0.0245579	2	1775.02
tLHLQALDGAk	1	N1QZD5	N-Term(iTRAQ8plex); K11(iTRAQ8plex)	1.09551	2	0.958526	2	0.994339	2	33.77	0.286486	2	1775.06
iPLILGIWGGk	1	M7ZAC1	N-Term(iTRAQ8plex); K11(iTRAQ8plex)	0.990118	3	0.519135	3	0.577971	3	41.98	0.0179702	2	1775.13
eVDELLLEQGGNR	1	M7ZZB9	N-Term(iTRAQ8plex)	1.06283	1	1.13588	1	1.09905	1	23.45	2.56451	2	1775.93
fAEWESTGLk	1	W5BK55	N-Term(iTRAQ8plex); K10(iTRAQ8plex)	1.04748	1	1.06857	1	1.00242	1	31.97	0.506327	3	1775.97
aGGPATPPGISDk	1	W5B0D9	N-Term(iTRAQ8plex); K13(iTRAQ8plex)	1.02713	5	1.00564	5	1.00069	5	42.96	0.0429066	2	1776
vMANADTPGDALAAR	1	M7ZXX2	N-Term(iTRAQ8plex)	1.2087	2	1.18048	2	1.07018	2	64.74	0.000133959	2	1776.92
lEEAVEHLTk	1	A0A096UUF6	N-Term(iTRAQ8plex); K10(iTRAQ8plex)	0.925616	2	0.996519	2	0.764763	2	47.03	0.0156105	2	1777.03
gLIPLLAEGSAk	1	A0A096ULJ8	N-Term(iTRAQ8plex); K12(iTRAQ8plex)	1.09941	2	0.926585	2	1.03103	2	36.43	0.144867	3	1777.1
tLFSEFSPNk	1	W4ZP35	N-Term(iTRAQ8plex); K10(iTRAQ8plex)	1.06429	1	1.0479	1	0.893662	1	33.9	0.289342	3	1777.99
dFGYSFPcDGPGR	1	A0A089N0R5	N-Term(iTRAQ8plex); C8(Carbamidomethyl)	1.14054	4	0.983656	4	1.21887	4	35.19	0.0139843	2	1778.81
lSSQGLIEESEGAR	1	W5A7X5	N-Term(iTRAQ8plex)	1.01558	1	1.04985	1	1.03533	1	53.14	0.00269456	2	1779.93
nVQEVLGVGEk	1	A0A096PXD7	N-Term(iTRAQ8plex); K11(iTRAQ8plex)	0.87884	2	0.816388	2	0.853512	2	16.4	17.5251	3	1780.04
aAQLDIVVTNk	1	A0A0E0M305	N-Term(iTRAQ8plex); K11(iTRAQ8plex)	0.86977	2	0.869226	2	0.965089	2	53.06	0.00355261	2	1780.07
vESLLVSPISk	1	K7WE02	N-Term(iTRAQ8plex); K11(iTRAQ8plex)	1.06218	1	0.98582	1	1.04566	1	53.44	0.00238971	2	1780.1
dAGVTVVESPAk	1	I1GT20	N-Term(iTRAQ8plex); K12(iTRAQ8plex)	0.956029	2	0.898064	2	0.980658	2	44.03	0.0319832	2	1781.02
lLAVSDPAQMk	1	M0XRM8	N-Term(iTRAQ8plex); K11(iTRAQ8plex)	0.848476	1	0.942718	1	1.08256	1	39.6	0.0954429	2	1781.05
sAGGILLPETSk	1	W5C4Q5	N-Term(iTRAQ8plex); K12(iTRAQ8plex)	0.934488	2	0.919868	2	0.938873	2	48.52	0.0120386	2	1781.06
vIAISDVTGAVk	1	M0YG99	N-Term(iTRAQ8plex); K12(iTRAQ8plex)	0.989205	1	1.12371	1	1.15277	1	21.29	4.76015	3	1781.09
qVFAGPIVTLk	1	A6N081	N-Term(iTRAQ8plex); K11(iTRAQ8plex)	1.09259	1	1.02338	1	1.1096	1	35.23	0.150498	2	1781.1
gGLSSVEVEGIcDR	1	R7WDW8	N-Term(iTRAQ8plex); C12(Carbamidomethyl)	1.24193	1	1.16704	1	1.21709	1	43.33	0.0140562	2	1781.89
eIPLPHEFILNR	1	I1J2J2	N-Term(iTRAQ8plex)	1.17149	5	1.12054	5	1.03044	5	28.32	1.22202	3	1782.02
iIPAHFAAPINASR	1	M0VEG8	N-Term(iTRAQ8plex)	0.989501	2	0.969321	2	0.828137	2	32.3	0.533581	2	1782.04
aVDNSGTIVGIk	1	F2DYJ0	N-Term(iTRAQ8plex); K12(iTRAQ8plex)	0.97562	2	0.934661	2	1.02406	2	81.15	6.68333e-06	2	1782.05
vVDLLAPyQR	1	Q41534	N-Term(iTRAQ8plex); Y8(iTRAQ8plex)	1.01828	2	1.02759	2	1.07311	2	34.74	0.247875	2	1782.07
gADLGVVFDTDVDR	1	J3MDM8	N-Term(iTRAQ8plex)	1.15187	1	1.04345	1	0.879551	1	46.45	0.0094062	3	1782.92
qFIAGGQDTSELGR	1	M7ZMI0	N-Term(iTRAQ8plex)	0.799057	2	0.914412	2	0.988252	2	59.28	0.000536751	3	1782.93
gEGGSAAGGGAGAGAk	1	A9LRZ1	N-Term(iTRAQ8plex); K16(iTRAQ8plex)	2.77181	1	1.01299	1	1.27887	1	57.89	0.000937698	3	1782.95
aIETVQSNFNTVR	1	M7YRR8	N-Term(iTRAQ8plex)	0.83496	4	0.887125	4	0.828518	4	62.5	0.000342606	2	1782.96
nLVTGEVSDLk	1	N1QQ95	N-Term(iTRAQ8plex); K11(iTRAQ8plex)	1.0276	1	1.01092	1	1.11007	1	48.99	0.0108277	2	1783.04
yAEDQGAFFk	1	W5GKS4	N-Term(iTRAQ8plex); K10(iTRAQ8plex)	0.959839	1	1.03926	1	1.00628	1	53.78	0.00213292	2	1783.94
lMDDGTLGPEk	1	W5DXI6	N-Term(iTRAQ8plex); K11(iTRAQ8plex)	0.964243	1	0.988345	1	1.08652	1	42.63	0.032126	2	1783.96
tFQxPPHGIQVER	1	D3W6I5	N-Term(iTRAQ8plex); X4(A)	0.595709	2	0.511363	2	0.508752	2	18.59	8.33599	3	1783.97
dLGPPDQVAEALVR	1	M0WMZ5	N-Term(iTRAQ8plex)	1.02352	1	1.02915	1	0.966928	1	51.7	0.00485732	3	1783.98
eALSAESLDLk	1	M0XXQ1	N-Term(iTRAQ8plex); K11(iTRAQ8plex)	1.03687	1	1.02386	1	0.930856	1	28.69	1.16474	2	1784.02
nHEILAEEIQER	1	M7ZD27	N-Term(iTRAQ8plex)	1.0063	2	0.929933	2	1.0079	2	55.29	0.00165841	2	1784.94
iGGASEAEVSEk	1	W5ACA2	N-Term(iTRAQ8plex); K12(iTRAQ8plex)	1.10831	1	0.925075	1	1.03913	1	43.19	0.0385634	2	1784.98
iLEEMDAVEk	1	W5EHT8	N-Term(iTRAQ8plex); K10(iTRAQ8plex)	1.06113	2	1.21349	2	0.974606	2	50.23	0.00778604	2	1784.99
cDLTENLALk	1	I1H5Z4	N-Term(iTRAQ8plex); C1(Carbamidomethyl); K10(iTRAQ8plex)	1.04182	1	1.05544	1	1.06536	1	46.72	0.0187766	2	1785
iLDWENSATk	1	N1QRT2	N-Term(iTRAQ8plex); K10(iTRAQ8plex)	1.1233	1	1.02673	1	1.1027	1	43.79	0.0370239	2	1785
gAGAGGLPAAIDLEIR	1	W5CX03	N-Term(iTRAQ8plex)	0.95454	2	1.13895	2	1.21649	2	54.66	0.00307628	2	1785.02
fLDDVAAAVAGk	1	F2CTX1	N-Term(iTRAQ8plex); K12(iTRAQ8plex)	0.771541	4	0.806428	4	0.876363	4	42.04	0.0544557	2	1785.03
gWAcLFPEGDSSR	1	N1QRS8	N-Term(iTRAQ8plex); C4(Carbamidomethyl)	0.95459	2	1.00138	2	0.944216	2	34.76	0.0401201	2	1785.85
iVPLAGDVGSHNFR	1	W5EDJ1	N-Term(iTRAQ8plex)	1.03231	1	0.992855	1	0.984319	1	37.05	0.156117	3	1785.99
sGDLVSYTAEEGVR	1	M0Z5J0	N-Term(iTRAQ8plex)	1.0451	1	1.10153	1	1.06972	1	52.58	0.00187734	2	1786.91
lIDMLEAGHTNLR	1	W5D906	N-Term(iTRAQ8plex)	1.00455	1	1.3761	1	1.0481	1	30.18	0.691536	3	1786.98
iIEILALEHk	1	W5BK24	N-Term(iTRAQ8plex); K10(iTRAQ8plex)	0.718998	1	0.673517	1	0.626377	1	18.58	6.96498	3	1787.12
vPAPEVLAALAk	1	M8B463	N-Term(iTRAQ8plex); K12(iTRAQ8plex)	0.921345	1	0.821838	1	0.782448	1	27.28	0.943759	3	1787.12
dTcPEcDGAGFVR	1	M7Z4H8	N-Term(iTRAQ8plex); C3(Carbamidomethyl); C6(Carbamidomethyl)	1.29229	1	1.31333	1	1.39334	1	41.19	0.00191222	2	1787.79
vSTILNEEFk	1	F2CRU4	N-Term(iTRAQ8plex); K10(iTRAQ8plex)	1.03632	1	0.856135	1	0.824405	1	46.67	0.0175915	2	1788.03
gGYMEITGFSAPVR	1	M8BDK9	N-Term(iTRAQ8plex)	0.913057	1	1.04849	1	0.958148	1	50.08	0.00430595	2	1788.93
aFADNITDWk	1	M0WDD4	N-Term(iTRAQ8plex); K10(iTRAQ8plex)	1.17225	2	1.21036	2	1.2347	2	42.87	0.0367069	3	1788.97
nLLVVTTGSQAEPR	1	W5GI23	N-Term(iTRAQ8plex)	1.13577	1	0.717502	1	0.997077	1	40.86	0.0703739	3	1789.01
lEHVEPDLTk	1	W5FQX4	N-Term(iTRAQ8plex); K10(iTRAQ8plex)	0.785918	1	0.745451	1	0.873199	1	36.81	0.175796	2	1789.03
eLGIGIVPYSPLAR	1	T1N8M0	N-Term(iTRAQ8plex)	0.88898	1	1.18354	1	0.994074	1	17.55	13.4762	2	1789.05
vVQTLSAPSVLSQR	1	M0YBS3	N-Term(iTRAQ8plex)	0.845504	1	1.05645	1	0.785846	1	39.89	0.076247	2	1789.05
fDSLEQIDEFSR	1	B3SH89	N-Term(iTRAQ8plex)	1.25211	4	0.980433	4	0.931753	4	54.77	0.000792888	2	1789.89
eIQMQNYQk	1	W5C5S8	N-Term(iTRAQ8plex); K9(iTRAQ8plex)	1.04217	2	1.0519	2	1.08044	2	55.1	0.00214884	2	1789.97
eHGLTLQNFASIR	1	I1IUJ1	N-Term(iTRAQ8plex)	1.03372	1	0.989843	1	0.979382	1	41.87	0.0497382	3	1789.98
ePAVVEAPELk	1	W5BDL8	N-Term(iTRAQ8plex); K11(iTRAQ8plex)	1.14248	2	1.10861	2	1.11378	2	19.03	9.70138	3	1790.05
nYSEGLxEDk	1	D7F3X1	N-Term(iTRAQ8plex); X7(Q); K10(iTRAQ8plex)	0.725368	2	0.690043	2	0.687509	2	37.36	0.0976487	2	1790.94
tEGELFETEk	1	W5GVR2	N-Term(iTRAQ8plex); K10(iTRAQ8plex)	1.00287	1	0.992911	1	1.02943	1	32.92	0.352657	2	1790.96
aENVVLEAGGcVLR	1	K3XL43	N-Term(iTRAQ8plex); C11(Carbamidomethyl)	1.16639	2	0.90343	2	0.985715	2	54.22	0.00283245	3	1790.98
lVLEEVLHSFDSV	1	W5BSJ2	N-Term(iTRAQ8plex)	0.945231	2	0.882306	2	0.837974	2	55.37	0.00217381	3	1790.98
iTVGLFGDAAPAGAAR	1	A0A0H2UIB8	N-Term(iTRAQ8plex)	0.926351	1	0.937954	1	0.920962	1	21.74	5.27434	2	1791.01
vDVLSEALPFIQR	1	W5BU82	N-Term(iTRAQ8plex)	0.950461	1	0.850722	1	0.907181	1	54.4	0.00263486	3	1791.03
fLYPLDSSIk	1	R7W2G4	N-Term(iTRAQ8plex); K10(iTRAQ8plex)	0.973996	3	0.849565	3	0.913621	3	34.24	0.270247	2	1791.05
vVDALGVPIDGk	1	B0LXE1	N-Term(iTRAQ8plex); K12(iTRAQ8plex)	1.31652	2	1.27014	2	1.32566	2	35.98	0.173729	2	1791.08
qWLVPLLEGk	1	W5C6I1	N-Term(iTRAQ8plex); K10(iTRAQ8plex)	1.25696	1	1.07272	1	0.954169	1	28.58	0.882185	3	1791.1
lAVQLVAGGGGIk	1	F2D807	N-Term(iTRAQ8plex); K13(iTRAQ8plex)	0.972153	1	0.716322	1	1.24726	1	29.8	0.43749	2	1791.13
gNGANPPAAccSGVR	1	W5FGQ7	N-Term(iTRAQ8plex); C10(Carbamidomethyl); C11(Carbamidomethyl)	0.356857	2	0.248663	2	0.269324	2	38.45	0.0148534	2	1791.85
tTPSYVAFTDTER	1	M8AVT1	N-Term(iTRAQ8plex)	1.26595	4	1.21901	4	0.967112	4	65.67	8.39482e-05	2	1791.9
aNTFVAEVLGVDPR	1	W5EVZ9	N-Term(iTRAQ8plex)	1.25793	2	1.44947	2	1.0992	2	77.07	1.5325e-05	2	1791.99
mGQIGVLTGASGQIR	1	W5G6B5	N-Term(iTRAQ8plex)	0.845135	2	0.98843	2	0.863838	2	43.91	0.0311173	3	1792
iDQSQILTLDSVR	1	M8ACS5	N-Term(iTRAQ8plex)	0.892917	1	0.865937	1	0.881297	1	40.96	0.0608754	2	1792.01
vmANADTPGDALAAR	1	M7ZXX2	N-Term(iTRAQ8plex); M2(Oxidation)	1.08691	2	1.09407	2	0.942746	2	63.14	0.00017946	2	1792.91
gGGIGGGGGGGGGSLASSAR	1	M7Z442	N-Term(iTRAQ8plex)	0.825743	2	0.767548	2	0.819546	2	78.96	4.78879e-06	3	1792.91
dGTNILYTck	1	W5F5K9	N-Term(iTRAQ8plex); C9(Carbamidomethyl); K10(iTRAQ8plex)	0.995217	2	1.01597	2	1.10037	2	31.27	0.51923	2	1792.96
qVEIPFkPAR	1	N1QRT2	N-Term(iTRAQ8plex); K7(iTRAQ8plex)	1.17263	1	0.935272	1	1.02961	1	27.1	1.31654	3	1793.1
gTVGIVLPEATk	1	W4ZW50	N-Term(iTRAQ8plex); K12(iTRAQ8plex)	1.09083	1	1.02265	1	1.13763	1	65.75	0.000179652	2	1793.1
aDSPSPSAGASSQATR	1	U3RA73	N-Term(iTRAQ8plex)	1.13022	3	1.21836	3	1.15946	3	39.73	0.0267526	2	1793.89
gDIVGIcGIPGk	1	W5FZY6	N-Term(iTRAQ8plex); C7(Carbamidomethyl); K12(iTRAQ8plex)	0.932229	1	1.10953	1	1.2904	1	54.74	0.00263084	2	1794.04
eISGAVQLPGSk	1	A0A0E0DW91	N-Term(iTRAQ8plex); K12(iTRAQ8plex)	0.94303	2	0.994055	2	0.967002	2	40.85	0.0641431	2	1794.05
lVSSQPASGIVk	1	W4ZW50	N-Term(iTRAQ8plex); K12(iTRAQ8plex)	0.935874	2	0.907853	2	0.876333	2	35.71	0.193949	2	1794.09
vLIAVADNVGSk	1	F2DBD4	N-Term(iTRAQ8plex); K12(iTRAQ8plex)	0.827279	7	0.81498	7	0.901973	7	79.07	8.20827e-06	2	1794.09
sFAPDEEINEALR	1	F2DFS9	N-Term(iTRAQ8plex)	1.1139	1	1.14301	1	1.27803	1	48.76	0.0052227	2	1794.91
eGVEVGQLVEk	1	M0W923	N-Term(iTRAQ8plex); K11(iTRAQ8plex)	0.989085	2	1.00923	2	0.968827	2	65.15	0.000257652	2	1795.03
aAATEAAAAALQk	1	A0A096ULF2	N-Term(iTRAQ8plex); K13(iTRAQ8plex)	0.966412	1	0.956042	1	0.925393	1	70.53	7.61155e-05	2	1795.05
iQALLSEVADk	1	W5AZR9	N-Term(iTRAQ8plex); K11(iTRAQ8plex)	0.893912	1	0.954806	1	1.01693	1	28.74	1.10035	3	1795.08
fGALVDALkPR	1	W4ZMM8	N-Term(iTRAQ8plex); K9(iTRAQ8plex)	1.00881	1	0.84874	1	0.782831	1	30.25	0.577057	3	1795.1
gDSVIVVDNLFTGR	1	I1HK74	N-Term(iTRAQ8plex)	0.952584	1	1.18105	1	1.02437	1	33.88	0.282881	2	1795.98
lEGELEQLEk	1	R7WFW5	N-Term(iTRAQ8plex); K10(iTRAQ8plex)	1.1036	2	1.16415	2	1.15073	2	45.43	0.022385	2	1796.02
gLASVFESHLk	1	W5DXN9	N-Term(iTRAQ8plex); K11(iTRAQ8plex)	0.75313	1	0.618339	1	0.7652	1	51.31	0.00635062	3	1796.05
vEVEEVASVVk	1	W5AU16	N-Term(iTRAQ8plex); K11(iTRAQ8plex)	1.05321	1	1.12023	1	1.10002	1	41.02	0.0669309	2	1796.06
vLLMAETIGLk	1	W5D7K6	N-Term(iTRAQ8plex); K11(iTRAQ8plex)	0.925008	2	0.665322	2	0.740653	2	39.12	0.066564	3	1796.1
fLELAGIPTVk	1	M7ZV19	N-Term(iTRAQ8plex); K11(iTRAQ8plex)	1.07277	6	0.944779	6	0.913794	6	41.52	0.0305872	3	1796.11
wAFVQLPFDDVR	1	M8AJY9	N-Term(iTRAQ8plex)	0.898176	1	0.814156	1	0.884747	1	35.1	0.17301	2	1796.96
fTQANSEVSALLGR	1	Q41534	N-Term(iTRAQ8plex)	1.07683	3	1.20505	3	1.06818	3	49.15	0.00786447	2	1796.98
tANEVTILIEAYR	1	M0WGW4	N-Term(iTRAQ8plex)	0.984108	1	0.980999	1	0.959596	1	22.61	4.28725	2	1797
kEQcLALGNR	1	M7Z178	N-Term(iTRAQ8plex); K1(iTRAQ8plex); C4(Carbamidomethyl)	1.01417	1	0.933989	1	1.56961	1	22.56	4.66801	3	1797.02
iELSSLVPPDGLPR	1	M7ZB04	N-Term(iTRAQ8plex)	0.710654	1	0.984292	1	0.759833	1	39.58	0.0991936	3	1797.04
yGAALLPTPSAk	1	W5D4D9	N-Term(iTRAQ8plex); K12(iTRAQ8plex)	0.997907	1	0.886625	1	0.757623	1	29.28	0.913509	3	1797.07
lSAGIASILESk	1	A0A0E0F1L8	N-Term(iTRAQ8plex); K12(iTRAQ8plex)	1.07068	2	1.15576	2	0.914749	2	43.4	0.0307003	3	1797.09
tFxGPPHGIQVER	1	U5IKM1	N-Term(iTRAQ8plex); X3(R)	0.431726	1	0.516866	1	0.428776	1	32.25	0.43802	3	1797.99
aIPTLPINLEDAAR	1	W5FYH5	N-Term(iTRAQ8plex)	1.04472	1	0.987864	1	1.00795	1	60.95	0.000713973	2	1798.04
sVVENLVSNTk	1	M0W5Q8	N-Term(iTRAQ8plex); K11(iTRAQ8plex)	1.20827	2	1.17	2	1.23008	2	28.1	1.27491	2	1798.06
sTcDVVVTMQAQR	1	W5I4H7	N-Term(iTRAQ8plex); C3(Carbamidomethyl)	0.984486	2	1.04121	2	1.08165	2	39.36	0.0374749	2	1798.9
iTLISDFGEISGSR	1	W5AHR5	N-Term(iTRAQ8plex)	0.696788	1	1.01812	1	1.09532	1	39.56	0.08386	2	1798.98
vDVAVDLGNPLLNR	1	W4ZXN2	N-Term(iTRAQ8plex)	1.44898	1	1.85476	1	1.54352	1	64.7	0.000296777	3	1799.03
lTVEQNIVLPNVR	1	B8YEL1	N-Term(iTRAQ8plex)	0.973491	1	1.0027	1	0.970456	1	23.82	3.27668	2	1799.07
qAYNDAFAHFGVR	1	W5BDU7	N-Term(iTRAQ8plex)	1.05148	3	1.01387	3	0.932737	3	53.66	0.00140201	3	1799.91
tFQxPPHGIQVER	1	D3W6I5	N-Term(iTRAQ8plex); X4(S)	1.08646	2	1.19313	2	0.968377	2	19.05	7.95369	3	1799.97
qLVSAAcAEDk	1	M0XHQ5	N-Term(iTRAQ8plex); C7(Carbamidomethyl); K11(iTRAQ8plex)	0.924832	2	0.92536	2	1.09321	2	58.4	0.000979285	2	1799.98
fFPNTSINSVTLR	1	M8AJY9	N-Term(iTRAQ8plex)	1.06347	1	0.601291	1	0.547397	1	32.76	0.429133	2	1800
aGSTIQEASISk	1	M0UEI5	N-Term(iTRAQ8plex); K12(iTRAQ8plex)	0.925306	1	0.936913	1	1.24239	1	49.64	0.00960726	2	1800.03
gVTSNPTIFQk	1	M0V861	N-Term(iTRAQ8plex); K11(iTRAQ8plex)	1.0976	1	1.16009	1	0.99623	1	48.76	0.0109676	2	1800.05
sALDEVTDTGAFDR	1	K3YUI2	N-Term(iTRAQ8plex)	1.06118	1	1.29454	1	1.17618	1	52.23	0.00127103	2	1800.89
lMGFFPNESEVAR	1	M7YFW4	N-Term(iTRAQ8plex)	1.02179	1	0.96502	1	0.919486	1	34.56	0.138508	2	1800.92
gLcGGINSTSVk	1	W4ZUF2	N-Term(iTRAQ8plex); C3(Carbamidomethyl); K12(iTRAQ8plex)	1.14258	1	1.02047	1	1.10655	1	33.15	0.393608	2	1801
sLDSQFSPLAk	1	W5GDC6	N-Term(iTRAQ8plex); K11(iTRAQ8plex)	0.872856	3	0.912793	3	1.09657	3	37.9	0.140424	2	1801.02
vNQGLTVYGNk	1	I1IQV5	N-Term(iTRAQ8plex); K11(iTRAQ8plex)	1.04419	1	1.02984	1	1.08086	1	24.22	3.34146	3	1801.04
hPEVPLMEIk	1	M0VPX1	N-Term(iTRAQ8plex); K10(iTRAQ8plex)	0.814068	2	0.674689	2	0.703969	2	24.46	3.17811	3	1801.04
rPDLQILDLDSGR	1	F2D482	N-Term(iTRAQ8plex)	1.10071	2	1.09634	2	1.1613	2	54.12	0.00327949	3	1802.01
lYIVSALADTk	1	W5G6L1	N-Term(iTRAQ8plex); K11(iTRAQ8plex)	0.916431	1	0.861321	1	0.900172	1	28.72	0.95578	3	1802.08
aLIAAEYcGVk	1	M8A775	N-Term(iTRAQ8plex); C8(Carbamidomethyl); K11(iTRAQ8plex)	1.00999	3	0.916518	3	1.15925	3	54.68	0.00304257	3	1803.02
tELFMALIEk	1	W5I3H6	N-Term(iTRAQ8plex); K10(iTRAQ8plex)	1.02492	3	0.865921	3	0.814187	3	32.91	0.424338	3	1803.05
hGITAEVEVIk	1	M0Y2A5	N-Term(iTRAQ8plex); K11(iTRAQ8plex)	0.954962	1	1.05401	1	0.932385	1	59.93	0.000682208	2	1804.07
aNQVQNIALPk	1	W5FFW6	N-Term(iTRAQ8plex); K11(iTRAQ8plex)	0.9601	2	0.919291	2	0.991956	2	67.01	0.000133714	2	1804.09
nAPYVWVHFPDR	1	W5EM06	N-Term(iTRAQ8plex)	1.07116	1	1.17475	1	1.15491	1	12.95	24.2037	3	1804.94
vAVENAAVAEMIQR	1	M7ZT06	N-Term(iTRAQ8plex)	1.1105	2	1.24732	2	0.858772	2	41.76	0.0477467	2	1804.98
fDFDPLDVTk	1	A0A0A7MA13	N-Term(iTRAQ8plex); K10(iTRAQ8plex)	1.08211	4	1.12551	4	0.964014	4	37.16	0.14478	3	1804.99
aAAAVDPVEPEk	1	M0UP86	N-Term(iTRAQ8plex); K12(iTRAQ8plex)	0.764018	1	0.951795	1	0.980373	1	33.33	0.369754	2	1805.02
iYTNYQGIPk	1	W5AIK8	N-Term(iTRAQ8plex); K10(iTRAQ8plex)	1.04559	3	0.949832	3	0.940786	3	51.62	0.0050795	2	1805.04
aFVPFSQVSSk	1	M7Z6J0	N-Term(iTRAQ8plex); K11(iTRAQ8plex)	1.08788	2	0.830709	2	0.996563	2	42.9	0.038439	2	1805.04
gEVVIGGHSITk	1	W5FX87	N-Term(iTRAQ8plex); K12(iTRAQ8plex)	1.11411	2	1.06644	2	1.03346	2	45.56	0.0194177	2	1805.07
ncDEFQVTGk	1	N1QRT2	N-Term(iTRAQ8plex); C2(Carbamidomethyl); K10(iTRAQ8plex)	1.04502	2	1.07425	2	0.980045	2	36.16	0.112215	2	1805.93
gLGcGAVLVSGNELR	1	M8B297	N-Term(iTRAQ8plex); C4(Carbamidomethyl)	1.02045	1	1.24143	1	0.912715	1	54.72	0.00267907	3	1805.98
iSDSALVAAALLSDR	1	M8CQ07	N-Term(iTRAQ8plex)	1.09346	2	0.947664	2	0.951803	2	60.5	0.000726815	3	1806.02
eVPENEAPTTFLR	1	W5AXT4	N-Term(iTRAQ8plex)	0.686141	2	0.790114	2	0.949506	2	44.07	0.0217593	2	1806.95
aTLEFLETFk	1	M0YNE8	N-Term(iTRAQ8plex); K10(iTRAQ8plex)	0.721009	1	0.837628	1	0.952718	1	31.54	0.512273	3	1807.05
nIAVVVGTITDDMR	1	Q5I7L0	N-Term(iTRAQ8plex)	0.92792	3	0.483656	3	0.906735	3	58.56	0.000969359	3	1807.99
gNGFVAVEIPFTPR	1	F2DXI0	N-Term(iTRAQ8plex)	0.789773	2	0.778322	2	0.775209	2	70.92	5.83601e-05	3	1808
nLFFSTDVEk	1	W5FQ55	N-Term(iTRAQ8plex); K10(iTRAQ8plex)	0.853501	1	0.80554	1	0.995448	1	31.17	0.553819	3	1808
hIVHALFAEVPDR	1	W5F1G3	N-Term(iTRAQ8plex)	1.03443	3	1.00608	3	0.9473	3	48.55	0.0100008	4	1808.01
eAPVIGAFNPGk	1	W5EB84	N-Term(iTRAQ8plex); K12(iTRAQ8plex)	0.984838	1	0.880276	1	0.966013	1	34.81	0.254054	2	1808.05
mIAPVIDELAk	1	F2D5U1	N-Term(iTRAQ8plex); K11(iTRAQ8plex)	1.1753	4	1.0761	4	1.14345	4	49.92	0.00792362	3	1808.08
akPAVPIGGAYR	1	A5GZ74	N-Term(iTRAQ8plex); K2(iTRAQ8plex)	1.1338	2	0.842898	2	0.737483	2	26.37	1.71772	3	1808.1
dSGGFEAFVSGk	1	M7ZV39	N-Term(iTRAQ8plex); K12(iTRAQ8plex)	1.0847	2	1.16809	2	1.23721	2	43.42	0.0270286	2	1808.96
vPSSVDVASLVk	1	W5HUX0	N-Term(iTRAQ8plex); K12(iTRAQ8plex)	1.06657	1	0.959088	1	1.13286	1	34.95	0.251225	2	1809.09
fPAPAAFVRPk	1	F8WTQ9	N-Term(iTRAQ8plex); K11(iTRAQ8plex)	1.12839	1	0.938835	1	0.994468	1	24.77	2.39984	3	1809.1
sTLINQIVGQk	1	W5AJI9	N-Term(iTRAQ8plex); K11(iTRAQ8plex)	0.858991	1	0.776539	1	0.794677	1	23.21	3.36778	3	1809.1
sSIEEDYSSGk	1	M7Z351	N-Term(iTRAQ8plex); K11(iTRAQ8plex)	1.32654	1	1.49174	1	1.0996	1	23.56	1.70473	2	1809.93
iDIPYAASEEELR	1	M7ZYZ3	N-Term(iTRAQ8plex)	0.835867	1	0.784057	1	0.991642	1	48.2	0.00872795	2	1809.96
tVAVQPSAGEDk	1	W4ZQ99	N-Term(iTRAQ8plex); K12(iTRAQ8plex)	1.08978	1	0.997245	1	1.29611	1	40.82	0.0668274	2	1810.02
rFPEDEGDSEAVR	1	M0UF06	N-Term(iTRAQ8plex)	0.701441	1	0.665671	1	0.727515	1	48.1	0.00305427	3	1810.88
wIEFDDDNPSIR	1	I1HNH6	N-Term(iTRAQ8plex)	0.922677	1	1.06268	1	0.928783	1	35.36	0.0734374	2	1810.89
cSGEGIYFAAk	1	F2EBI3	N-Term(iTRAQ8plex); C1(Carbamidomethyl); K11(iTRAQ8plex)	0.846296	1	0.765997	1	1.01436	1	64.94	0.000181475	2	1810.96
eGDSLLVMPNk	1	W5C6I8	N-Term(iTRAQ8plex); K11(iTRAQ8plex)	1.08029	2	1.01616	2	1.15045	2	39.36	0.0976965	2	1811.01
eLDLETAFHk	1	W5D7P8	N-Term(iTRAQ8plex); K10(iTRAQ8plex)	0.963126	1	0.945352	1	1.11332	1	46.63	0.0181138	2	1811.02
hLAIDTLEYk	1	Q95H61	N-Term(iTRAQ8plex); K10(iTRAQ8plex)	0.94288	3	0.875459	3	1.04601	3	28.69	1.2627	3	1811.05
lATADILTGLSk	1	M0YMJ3	N-Term(iTRAQ8plex); K12(iTRAQ8plex)	1.30492	1	0.827469	1	0.677282	1	49.14	0.00798499	2	1811.1
mcAEAIVAGSANGTR	1	F2EBI3	N-Term(iTRAQ8plex); C2(Carbamidomethyl)	0.842192	3	0.832088	3	0.854092	3	47.68	0.00405792	2	1811.9
tGIEAAEYGAELQR	1	M7YNH0	N-Term(iTRAQ8plex)	0.969125	3	0.93507	3	0.844969	3	56.34	0.00107136	3	1811.94
sFIEDSHAGIk	1	M8BW46	N-Term(iTRAQ8plex); K11(iTRAQ8plex)	0.997833	1	1.11204	1	1.02383	1	16.36	16.9682	3	1812.01
aIDVLVQTcGk	1	I1H3D7	N-Term(iTRAQ8plex); C9(Carbamidomethyl); K11(iTRAQ8plex)	1.00646	1	1.02367	1	1.12607	1	29.42	0.967847	3	1812.05
sLESVEEALVk	1	A0A0E0IDG8	N-Term(iTRAQ8plex); K11(iTRAQ8plex)	1.05247	1	1.02761	1	0.947622	1	38.94	0.108919	3	1812.05
eLDAHAVHAIk	1	D8L9S2	N-Term(iTRAQ8plex); K11(iTRAQ8plex)	1.27004	3	1.33378	3	1.35389	3	54.96	0.00277999	2	1812.06
hGLTPVQLALGFVR	1	W5DNF0	N-Term(iTRAQ8plex)	0.926294	1	0.88611	1	1.03334	1	14.06	27.014	3	1812.09
mNEPTVcVSTTNR	1	I1HWP9	N-Term(iTRAQ8plex); C7(Carbamidomethyl)	0.398437	1	0.356923	1	0.259272	1	23.88	0.897099	3	1812.89
scGYLYDQAk	1	M8BNY0	N-Term(iTRAQ8plex); C2(Carbamidomethyl); K10(iTRAQ8plex)	1.04143	1	1.08411	1	1.01044	1	53.7	0.00172573	2	1812.93
lESSAAIPFAAk	1	M8AQ94	N-Term(iTRAQ8plex); K12(iTRAQ8plex)	0.936275	1	1.00861	1	0.968952	1	40.58	0.0767361	2	1813.06
yGASLLPTPSAk	1	N1R0B3	N-Term(iTRAQ8plex); K12(iTRAQ8plex)	0.882352	1	0.999875	1	0.831885	1	35.47	0.248417	2	1813.06
gVLcYGPPGTGk	1	M8AHS8	N-Term(iTRAQ8plex); C4(Carbamidomethyl); K12(iTRAQ8plex)	0.916157	2	0.950727	2	0.940747	2	26.05	1.93883	3	1814
tQIHEIVLVGGSTR	1	W5H454	N-Term(iTRAQ8plex)	0.778683	3	0.70034	3	0.703821	3	42.51	0.0493638	2	1814.04
nVEEVVLYLk	1	W5DG20	N-Term(iTRAQ8plex); K10(iTRAQ8plex)	0.945304	3	0.894984	3	1.01166	3	57.55	0.00115997	2	1814.08
gEGPTLVEcETYR	1	R7W4R7	N-Term(iTRAQ8plex); C9(Carbamidomethyl)	0.968313	1	0.898503	1	0.909073	1	34.17	0.0770818	2	1814.89
vSEQVIDEck	1	M0VQG6	N-Term(iTRAQ8plex); C9(Carbamidomethyl); K10(iTRAQ8plex)	1.10718	2	1.06051	2	1.12255	2	33.11	0.272179	2	1814.96
dVLEDDPYLk	1	F2CYX9	N-Term(iTRAQ8plex); K10(iTRAQ8plex)	1.24758	1	1.08571	1	1.30821	1	34.32	0.287726	3	1815
gDVTILPTLVVNNR	1	M0WNQ6	N-Term(iTRAQ8plex)	0.957309	2	0.98263	2	0.934178	2	46.07	0.0193585	2	1815.06
tDGIYIINLGk	1	M0WYK5	N-Term(iTRAQ8plex); K11(iTRAQ8plex)	0.886684	2	0.828941	2	0.842822	2	54.36	0.00273839	2	1815.08
gFGDEALIGEGSFGR	1	C0LIG1	N-Term(iTRAQ8plex)	1.1069	1	1.0106	1	0.93722	1	44.85	0.0108072	2	1815.92
dQHFFASVEk	1	F2ECE5	N-Term(iTRAQ8plex); K10(iTRAQ8plex)	1.02952	3	1.09939	3	1.05108	3	44.44	0.024677	2	1815.98
vDFGDIDGLEk	1	M7YYB8	N-Term(iTRAQ8plex); K11(iTRAQ8plex)	0.915177	1	0.935046	1	0.995327	1	36.87	0.151519	3	1815.99
lPTTVYDALSk	1	F2E066	N-Term(iTRAQ8plex); K11(iTRAQ8plex)	0.591575	1	0.691089	1	0.715914	1	43.21	0.03464	2	1816.06
lPFEAIFVSGk	1	M0WCB0	N-Term(iTRAQ8plex); K11(iTRAQ8plex)	1.00247	1	0.884622	1	0.993045	1	23.54	2.67921	3	1816.09
sGGMSNELYNTIAR	1	M7ZP21	N-Term(iTRAQ8plex)	0.975988	1	0.98194	1	0.901192	1	38.56	0.0432715	2	1816.91
cISTLLNEMk	1	M7YCT7	N-Term(iTRAQ8plex); C1(Carbamidomethyl); K10(iTRAQ8plex)	1.11415	1	0.920046	1	0.806713	1	37.49	0.132662	3	1817.01
tDVFQALEASk	1	M0YYJ1	N-Term(iTRAQ8plex); K11(iTRAQ8plex)	0.978353	2	0.949837	2	0.890704	2	31.07	0.618307	3	1817.02
dSIDGINISFk	1	A0A0H2UIJ9	N-Term(iTRAQ8plex); K11(iTRAQ8plex)	1.12427	2	0.930217	2	1.03519	2	29.08	0.969292	3	1817.03
eAAENTLVAYk	1	F2CRF1	N-Term(iTRAQ8plex); K11(iTRAQ8plex)	0.843701	1	0.733387	1	0.892383	1	56.98	0.00157531	2	1817.03
aMGVDILTGFGk	1	M8A8Q5	N-Term(iTRAQ8plex); K12(iTRAQ8plex)	0.788902	1	0.751285	1	1.00881	1	50.92	0.006351	2	1817.04
iTVDSATLFNk	1	M7ZYA0	N-Term(iTRAQ8plex); K11(iTRAQ8plex)	1.03107	1	1.12654	1	1.17753	1	41.89	0.047387	2	1817.06
aTEQWFASVDGFR	1	W5G817	N-Term(iTRAQ8plex)	1.01172	1	1.03012	1	1.13518	1	43.83	0.0110517	2	1817.91
sLDQGIVEAAELLR	1	M0X6U1	N-Term(iTRAQ8plex)	1.01883	1	1.00919	1	0.85844	1	45.48	0.0234057	2	1818.02
tSDAISLAFGDVYR	1	M0YVZ4	N-Term(iTRAQ8plex)	1.13604	1	0.937035	1	1.10057	1	49.27	0.00591521	2	1818.95
sLPTTSPLDNSNLR	1	W5GVQ5	N-Term(iTRAQ8plex)	1.00948	1	1.0203	1	0.880497	1	45.99	0.0207092	2	1818.98
sREPAAAQTTEVVR	1	W5DB72	N-Term(iTRAQ8plex)	1.20452	1	1.305	1	1.06595	1	45.27	0.0262339	3	1819
vIcDHLGLGVk	1	N1QSY3	N-Term(iTRAQ8plex); C3(Carbamidomethyl); K11(iTRAQ8plex)	0.986319	1	1.0051	1	0.998922	1	47.13	0.0155824	2	1819.07
dDLADALVEVNEGR	1	A0A077S424	N-Term(iTRAQ8plex)	0.831406	2	0.841427	2	0.832475	2	66.48	8.49131e-05	2	1819.92
gcILVASSPEILTR	1	J3LUC9	N-Term(iTRAQ8plex); C2(Carbamidomethyl)	0.748872	1	0.808676	1	0.558113	1	27.89	1.19055	3	1820.03
dTPEAPAIAAQk	1	A0A0D3H1G0	N-Term(iTRAQ8plex); K12(iTRAQ8plex)	0.961623	4	0.943691	4	0.979336	4	58.31	0.00107535	2	1820.04
fIPSLEQLHk	1	I1H5P4	N-Term(iTRAQ8plex); K10(iTRAQ8plex)	0.973697	2	1.01654	2	0.836637	2	35.72	0.188131	3	1820.09
lGLPILNVMNk	1	W5BFY3	N-Term(iTRAQ8plex); K11(iTRAQ8plex)	0.910135	2	0.760434	2	0.844009	2	33.78	0.264468	3	1820.12
tDNTcGAEPPLADR	1	M0XPS4	N-Term(iTRAQ8plex); C5(Carbamidomethyl)	1.32456	2	1.29414	2	2.56975	2	43.2	0.00665774	3	1820.88
aSGGFGLDDVmk	1	W5D5R6	N-Term(iTRAQ8plex); M11(Oxidation); K12(iTRAQ8plex)	1.05469	1	0.963001	1	0.869216	1	21.08	4.82208	3	1820.96
eAAPAPAAEEEk	1	A0A096UP27	N-Term(iTRAQ8plex); K12(iTRAQ8plex)	1.15248	1	1.06949	1	1.13481	1	50.85	0.00533512	2	1820.97
qLLVTVLSEMVER	1	W5G4H5	N-Term(iTRAQ8plex)	2.17872	1	2.02623	1			52.92	0.00386376	3	1821.04
lQEEWAVPLk	1	N1QRS8	N-Term(iTRAQ8plex); K10(iTRAQ8plex)	1.01426	2	0.964126	2	0.975291	2	37.69	0.128513	2	1821.07
gPPPFIVIPEVVPR	1	M0YIK4	N-Term(iTRAQ8plex)	0.837448	1	0.75228	1	0.763853	1	41.79	0.0468121	3	1821.09
qAIEAMNGQDLDGR	1	F2EID0	N-Term(iTRAQ8plex)	0.982129	3	1.03337	3	1.11506	3	46.26	0.00611354	3	1821.9
rDLDQVAGTVPAEF	1	M7Y6X6	N-Term(iTRAQ8plex)	0.8615	1	0.919899	1	0.750833	1	43.59	0.0263016	2	1821.96
sAEVSTEWSIVPGR	1	M0V5H1	N-Term(iTRAQ8plex)	0.896833	2	0.888197	2	0.893651	2	46.71	0.0133998	2	1821.96
nAVFGDSSALAPGGVR	1	M7Z9T4	N-Term(iTRAQ8plex)	1.1034	1	1.11157	1	1.01739	1	59.64	0.000717421	2	1821.97
iLTDYGFEGHPLR	1	Q35322	N-Term(iTRAQ8plex)	0.95153	1	0.937889	1	0.826453	1	47.7	0.0117332	3	1821.98
kGYDVTVFER	1	W5ASU4	N-Term(iTRAQ8plex); K1(iTRAQ8plex)	0.836207	1	1.06641	1	1.0535	1	17.83	12.1799	3	1822.03
gLALDPSNEGLk	1	F8RP11	N-Term(iTRAQ8plex); K12(iTRAQ8plex)	0.881708	2	0.835961	2	0.971929	2	38.16	0.115102	3	1822.05
aSILLLQDAAAYLR	1	A0A0E0EPP3	N-Term(iTRAQ8plex)	0.893261	2	0.968004	2	0.794254	2	47.94	0.012269	3	1822.09
gSDVIIVLVGNk	1	B4FVJ6	N-Term(iTRAQ8plex); K12(iTRAQ8plex)	0.994111	1	0.916465	1	0.858886	1	37.26	0.124965	2	1822.11
qVQEFQEEVVQR	1	W5AQ58	N-Term(iTRAQ8plex)	0.736777	1	0.84958	1	0.739776	1	47.06	0.0104692	3	1822.96
yDAQISVFGSk	1	R7WD52	N-Term(iTRAQ8plex); K11(iTRAQ8plex)	1.00051	1	0.895504	1	0.873922	1	30.99	0.54927	3	1823.02
eAAPVSGDDLLk	1	W5GRX7	N-Term(iTRAQ8plex); K12(iTRAQ8plex)	1.21482	2	0.969897	2	1.01475	2	60.01	0.00071121	2	1823.03
aAATEAAVAALQk	1	R7WCP0	N-Term(iTRAQ8plex); K13(iTRAQ8plex)	0.872276	3	0.736272	3	0.702729	3	54.33	0.00276789	2	1823.08
aLEALMATPGLk	1	M0ZD98	N-Term(iTRAQ8plex); K12(iTRAQ8plex)	1.00996	12	0.947334	12	1.06639	12	62	0.000468013	2	1823.09
lSAALADILEAk	1	W5I1I5	N-Term(iTRAQ8plex); K12(iTRAQ8plex)	0.907193	2	0.763554	2	0.769332	2	44.1	0.0262936	3	1823.11
aDSPSPSAGTSSQATR	1	M0YI52	N-Term(iTRAQ8plex)	1.59661	3	1.12495	3	1.60566	3	44.3	0.00840598	3	1823.9
nIAVVVGTITDDmR	1	Q5I7L0	N-Term(iTRAQ8plex); M13(Oxidation)	0.952155	2	0.890696	2	0.905064	2	60.44	0.000616515	3	1823.98
dVIAELESDPk	1	M8CLL6	N-Term(iTRAQ8plex); K11(iTRAQ8plex)	0.796875	1	0.655886	1	0.702996	1	28.19	1.20674	3	1824.02
aTPANDAVETVk	1	Q8S387	N-Term(iTRAQ8plex); K12(iTRAQ8plex)	0.925423	4	0.955906	4	0.900815	4	42.21	0.0483013	2	1824.03
vVELEEQIEk	1	W5HJ17	N-Term(iTRAQ8plex); K10(iTRAQ8plex)	0.920417	1	1.06698	1	1.03734	1	35.26	0.260233	2	1824.05
mIAPVIDELAk	1	F2D5U1	N-Term(iTRAQ8plex); M1(Oxidation); K11(iTRAQ8plex)	1.05041	2	1.02315	2	1.08265	2	46.62	0.0191519	3	1824.06
eccSGVQGLNGLAR	1	M0VYA0	N-Term(iTRAQ8plex); C2(Carbamidomethyl); C3(Carbamidomethyl)	0.366899	1	0.456047	1	0.646737	1	65.36	6.41668e-05	2	1824.9
hDPNNQELLDGIR	1	W5GKA6	N-Term(iTRAQ8plex)	0.439753	1	0.448237	1	0.395402	1	35.86	0.127089	3	1824.95
dSGGFESFVSGk	1	M0W7M9	N-Term(iTRAQ8plex); K12(iTRAQ8plex)	1.14025	2	1.06692	2	1.159	2	38.38	0.0765553	2	1824.96
vFTDEGLEVLGWR	1	A0A0E0LPA6	N-Term(iTRAQ8plex)	1.23535	2	1.13957	2	0.904121	2	55.67	0.0016791	3	1824.98
aPIRPDVITFVHR	1	W5FIP7	N-Term(iTRAQ8plex)	0.805374	1	0.77647	1	0.661401	1	23.85	3.39115	4	1825.08
tLIVEMLQAAk	1	W5C3R3	N-Term(iTRAQ8plex); K11(iTRAQ8plex)	1.09435	2	0.935166	2	0.821824	2	33.75	0.298519	2	1825.1
eQLEGcYLLAGIR	1	W5E6U7	N-Term(iTRAQ8plex); C6(Carbamidomethyl)	0.843616	3	0.869194	3	0.856235	3	54.04	0.00229456	3	1825.97
cLPVLEEMVk	1	W5CA71	N-Term(iTRAQ8plex); C1(Carbamidomethyl); K10(iTRAQ8plex)	0.883097	1	0.891594	1	0.990446	1	29.27	0.991803	3	1826.02
lYQPVHLLAGTPGR	1	M7Z9B5	N-Term(iTRAQ8plex)	0.838415	1	0.810352	1	0.74219	1	40.74	0.0708106	3	1826.06
iAESLSLEDIk	1	W5GIP2	N-Term(iTRAQ8plex); K11(iTRAQ8plex)	1.07451	1	1.14164	1	0.951855	1	57.61	0.00141227	2	1826.07
vSLGTQGLEVSk	1	T1N8M0	N-Term(iTRAQ8plex); K12(iTRAQ8plex)	0.979153	1	1.11015	1	1.08153	1	41.87	0.0504598	2	1826.08
vYEPTAPSAPSTFR	1	M0YVZ4	N-Term(iTRAQ8plex)	1.08025	4	1.13313	4	0.990562	4	32.89	0.259746	2	1826.97
tFQGPPHGIQxER	1	A0A088S3T0	N-Term(iTRAQ8plex); X11(R)	1.1819	3	1.1697	3	0.919933	3	36.32	0.137184	3	1826.98
iQDVPMVIISHDR	1	W5DXQ0	N-Term(iTRAQ8plex)	0.87984	1	0.835712	1	0.70838	1	29.65	0.851316	3	1827.01
tcNAALLEAAGk	1	M0ZAQ5	N-Term(iTRAQ8plex); C2(Carbamidomethyl); K12(iTRAQ8plex)	0.947718	1	1.12753	1	1.11417	1	32.3	0.494894	2	1827.02
iGAAGVVSQEck	1	W5AGI7	N-Term(iTRAQ8plex); C11(Carbamidomethyl); K12(iTRAQ8plex)	1.00544	1	1.17071	1	1.18758	1	47.5	0.0149544	2	1827.02
dNVIALMVDTk	1	A0A077S1E6	N-Term(iTRAQ8plex); K11(iTRAQ8plex)	0.624454	1	0.555491	1	0.926307	1	40.65	0.0805417	3	1827.04
mcAEAIVAGSANGTR	1	F2EBI3	N-Term(iTRAQ8plex); M1(Oxidation); C2(Carbamidomethyl)	0.817305	1	1.01797	1	0.996479	1	50.02	0.00220632	2	1827.9
yVPDNPTGDVYQR	1	M0Y0Y6	N-Term(iTRAQ8plex)	1.07273	1	1.15024	1	1.00196	1	31.32	0.244541	2	1827.92
yMVFAcADSR	1	R7WAY7	N-Term(iTRAQ8plex); Y1(iTRAQ8plex); C6(Carbamidomethyl)	1.18834	1	1.02667	1	1.06516	1	28.6	0.515712	3	1827.93
mQDVLDEEIk	1	W5GT08	N-Term(iTRAQ8plex); K10(iTRAQ8plex)	1.02041	2	1.09617	2	1.30553	2	50.58	0.00566202	3	1827.99
tSTEGLISHFk	1	W5B678	N-Term(iTRAQ8plex); K11(iTRAQ8plex)	0.911579	1	0.845793	1	0.826955	1	22.79	4.44064	3	1828.04
tDEGITIFVPk	1	A0A0A9EJ37	N-Term(iTRAQ8plex); K11(iTRAQ8plex)	0.790349	1	0.799839	1	0.875866	1	54.17	0.00307542	2	1828.06
tASLLAGIPETVPVR	1	M7YCT7	N-Term(iTRAQ8plex)	1.11965	2	1.20041	2	1.03704	2	62.22	0.000418414	2	1828.08
vYVIGEEGILk	1	M8C200	N-Term(iTRAQ8plex); K11(iTRAQ8plex)	1.0294	9	1.01314	9	0.93467	9	65.62	0.00016067	2	1828.1
gGSTINDFQSQSGAR	1	M8BW46	N-Term(iTRAQ8plex)	0.929759	1	0.908245	1	1.06875	1	48.51	0.00379662	2	1828.91
iLYExGGVSETVAR	1	W5HJ07	N-Term(iTRAQ8plex); X5(M)	0.838652	1	1.01697	1	0.955925	1	26.03	1.44474	2	1828.97
gScDIEDALLk	1	W5AFY5	N-Term(iTRAQ8plex); C3(Carbamidomethyl); K11(iTRAQ8plex)	1.04663	1	1.09787	1	1.143	1	40.02	0.0724605	2	1829
eQEAINFLEk	1	F2CSW4	N-Term(iTRAQ8plex); K10(iTRAQ8plex)	1.0584	1	1.10968	1	1.04216	1	35.94	0.221994	3	1829.02
aGATALFQQEGk	1	W5BSJ2	N-Term(iTRAQ8plex); K12(iTRAQ8plex)	1.0359	1	1.09651	1	1.00442	1	20.35	8.09418	3	1829.03
lASITALEQFk	1	G5EMN8	N-Term(iTRAQ8plex); K11(iTRAQ8plex)	0.797583	1	0.826991	1	1.04838	1	27.11	1.34745	3	1829.1
tLLEGVDMTDk	1	M7YMQ8	N-Term(iTRAQ8plex); K11(iTRAQ8plex)	1.1484	1	1.22608	1	1.25713	1	36.07	0.188617	3	1830.01
eVAHYALTQIQPR	1	A0A0D9VQS0	N-Term(iTRAQ8plex)	1.02377	1	0.913256	1	0.825115	1	18.63	10.307	3	1830.01
tAQNVEEGFVk	1	I1IYP7	N-Term(iTRAQ8plex); K11(iTRAQ8plex)	1.17918	2	1.14224	2	1.1909	2	42.87	0.0409286	2	1830.02
aFVTELVDSLk	1	M7ZQL2	N-Term(iTRAQ8plex); K11(iTRAQ8plex)	1.03554	1	0.675857	1	0.638441	1	29.45	0.836049	3	1830.08
vDVSAPDQcPPEGR	1	M8BSL5	N-Term(iTRAQ8plex); C9(Carbamidomethyl)	1.06247	1	1.11411	1	0.844694	1	37.45	0.0333601	2	1830.89
hLNLDFQLQEGGR	1	A0A077RTE5	N-Term(iTRAQ8plex)	0.923931	1	0.871296	1	1.01868	1	53.64	0.0027523	3	1830.98
sSGGLSESEIEk	1	W5DCU4	N-Term(iTRAQ8plex); K12(iTRAQ8plex)	1.03563	2	1.08541	2	1.03571	2	41.23	0.0489191	2	1830.98
yGNPTTEALEk	1	M8C8R8	N-Term(iTRAQ8plex); K11(iTRAQ8plex)	1.0021	1	0.864485	1	1.18128	1	38.69	0.106327	2	1831.01
gGNEVDDALVAVVIR	1	W5CDG6	N-Term(iTRAQ8plex)	0.787203	1	0.857291	1	0.904619	1	31.92	0.549273	3	1831.03
cGVEILAFVSk	1	M0Y941	N-Term(iTRAQ8plex); C1(Carbamidomethyl); K11(iTRAQ8plex)	0.836938	2	0.873017	2	0.813187	2	57.31	0.00153891	2	1831.06
iVEGVLSHQLk	1	W4ZLQ8	N-Term(iTRAQ8plex); K11(iTRAQ8plex)	1.03703	1	0.908566	1	1.04244	1	48.01	0.00925425	2	1831.12
sDETVAMIETYLR	1	N1QRT2	N-Term(iTRAQ8plex)	0.905294	2	0.987626	2	1.02998	2	58.49	0.000563698	2	1831.94
lVQEGHQVTLFTR	1	F2ECE5	N-Term(iTRAQ8plex)	0.971908	4	1.12855	4	1.04379	4	60.37	0.000771353	3	1832.03
lPSTANPAAADMVDR	1	M8BUF4	N-Term(iTRAQ8plex)	0.814935	1	0.903461	1	1.13082	1	67.82	7.12078e-05	2	1832.94
lYAAVDNcGDk	1	M8BX95	N-Term(iTRAQ8plex); C8(Carbamidomethyl); K11(iTRAQ8plex)	1.01727	1	1.23569	1	0.983127	1	48.03	0.00683423	2	1833.95
tWYVVDAEDk	1	M0XZA6	N-Term(iTRAQ8plex); K10(iTRAQ8plex)	0.998114	2	0.909276	2	1.18075	2	48.31	0.00946075	2	1833.98
aIELFAFDTAk	1	I1HLC5	N-Term(iTRAQ8plex); K11(iTRAQ8plex)	0.953505	2	1.01931	2	0.959012	2	35.02	0.24085	2	1834.06
iNNAVAQALLAk	1	W5HL43	N-Term(iTRAQ8plex); K12(iTRAQ8plex)	1.05164	2	0.803506	2	0.768696	2	80.2	6.1597e-06	2	1834.13
iTMVDLPLGATEDR	1	M7YZQ1	N-Term(iTRAQ8plex)	0.875312	3	0.972028	3	1.09119	3	55.75	0.00191053	3	1835
lIFGADSPAIQENR	1	W5CFX2	N-Term(iTRAQ8plex)	0.807368	2	0.901558	2	0.871226	2	58.06	0.00113641	3	1835
sVHEPMQTGLk	1	B0LXE1	N-Term(iTRAQ8plex); K11(iTRAQ8plex)	1.05111	1	1.00974	1	1.10217	1	23.2	3.85656	3	1835.03
eFHELVVPEk	1	I1H5P4	N-Term(iTRAQ8plex); K10(iTRAQ8plex)	1.00447	2	1.1085	2	1.10373	2	29.56	0.901954	2	1835.05
eYIESGDTDEAFR	1	W5AWF5	N-Term(iTRAQ8plex)	0.870483	1	0.987373	1	0.792859	1	30.89	0.0695757	2	1835.85
dSPPLGLcGLAk	1	N1QZL4	N-Term(iTRAQ8plex); C8(Carbamidomethyl); K12(iTRAQ8plex)	1.1425	1	0.99677	1	1.01293	1	28.74	0.996833	3	1836.05
eLLEEIAAIVk	1	W5A5L4	N-Term(iTRAQ8plex); K11(iTRAQ8plex)	1.02318	1	0.962065	1	1.05756	1	59.24	0.000743454	2	1836.13
tDETAMHEELSNR	1	M0V3W4	N-Term(iTRAQ8plex)	0.676843	2	0.748036	2	0.606065	2	60.43	0.000105835	2	1836.87
nLQYYEISAk	1	C0HHC1	N-Term(iTRAQ8plex); K10(iTRAQ8plex)	1.02012	2	0.990413	2	1.1139	2	61.75	0.000545034	2	1837.03
dLVGSGNPVDQk	1	M0XFE2	N-Term(iTRAQ8plex); K12(iTRAQ8plex)	0.952505	1	0.889826	1	0.914661	1	33.63	0.353311	2	1837.02
aTPANDAVENVk	1	C0L981	N-Term(iTRAQ8plex); K12(iTRAQ8plex)	0.9364	3	0.900504	3	0.884308	3	52.09	0.00503622	2	1837.03
vSVAPLDLESAk	1	K4ACE0	N-Term(iTRAQ8plex); K12(iTRAQ8plex)	1.13262	1	1.31383	1	1.05463	1	29.89	0.817701	2	1837.08
qAIEAmNGQDLDGR	1	F2EID0	N-Term(iTRAQ8plex); M6(Oxidation)	1.07028	2	0.970139	2	0.779109	2	65.16	6.54535e-05	3	1837.9
eSELIQENFLGVR	1	B3VNP2	N-Term(iTRAQ8plex)	0.971081	1	0.978628	1	1.13434	1	33.36	0.303316	2	1837.99
gFLYPVVDPEEIR	1	F2DTE5	N-Term(iTRAQ8plex)	1.13913	3	1.27537	3	1.18899	3	37.39	0.12366	3	1838
mAQFLEEHPk	1	M8C8R8	N-Term(iTRAQ8plex); K10(iTRAQ8plex)	0.891949	2	0.944786	2	0.815563	2	31.46	0.481999	2	1838
lESALVSDMHk	1	W5BEK6	N-Term(iTRAQ8plex); K11(iTRAQ8plex)	1.19338	1	1.30028	1	1.10317	1	30.62	0.642722	3	1838.02
aTDTGIDPVAAAk	1	A0A077S424	N-Term(iTRAQ8plex); K13(iTRAQ8plex)	0.927073	1	0.986008	1	1.16861	1	38.43	0.122196	2	1838.04
rGQVLEVDGEk	1	I1HQV8	N-Term(iTRAQ8plex); K11(iTRAQ8plex)	1.2287	1	1.12525	1	1.1221	1	24.82	2.84404	3	1838.05
lTAAEILNHPWIR	1	W5CI27	N-Term(iTRAQ8plex)	1.16982	1	1.05284	1	0.9051	1	36.2	0.215451	3	1838.07
aSLANAATAAQLk	1	M8CXC6	N-Term(iTRAQ8plex); K13(iTRAQ8plex)	0.986201	1	1.05151	1	1.10889	1	17.2	16.5146	3	1838.08
aLEDLDSLLLk	1	R7WF02	N-Term(iTRAQ8plex); K11(iTRAQ8plex)	1.05979	1	1.08546	1	0.963307	1	44.37	0.0273063	3	1838.11
tLNDQIVVLSk	1	W5FYN0	N-Term(iTRAQ8plex); K11(iTRAQ8plex)	1.03026	1	0.921168	1	0.925194	1	36.94	0.125265	2	1838.12
gFGFVTFASDEAMR	1	F2EID0	N-Term(iTRAQ8plex)	0.873825	2	0.964274	2	0.871677	2	34.11	0.0818221	2	1838.9
eIADIMLQEVFAR	1	W5FLU4	N-Term(iTRAQ8plex)	1.02363	1	1.21444	1	1.02618	1	81.26	4.98543e-06	3	1839
lIDESTFYDk	1	F2D3V4	N-Term(iTRAQ8plex); K10(iTRAQ8plex)	0.807742	2	0.758724	2	0.961908	2	39.27	0.0777199	2	1839
vEYSLQYIHGIGR	1	R7WCS2	N-Term(iTRAQ8plex)	0.924775	1	0.955899	1	0.876584	1	49.45	0.00763579	3	1839
fAATVEQSHLk	1	M0VI93	N-Term(iTRAQ8plex); K11(iTRAQ8plex)	0.983036	2	0.952421	2	0.938706	2	46.6	0.017722	2	1839.05
aLEALmATPGIk	1	M0ZD98	N-Term(iTRAQ8plex); M6(Oxidation); K12(iTRAQ8plex)	1.08668	4	0.986342	4	1.02771	4	39.73	0.0876375	2	1839.08
dNGVDAGGVVFDSGAR	1	A0A077S6B3	N-Term(iTRAQ8plex)	0.863461	1	0.907762	1	1.18718	1	58.13	0.000405534	3	1839.91
gGDVVELGAVMGk	1	W5BK55	N-Term(iTRAQ8plex); K13(iTRAQ8plex)	0.820924	2	0.862686	2	0.932377	2	54.39	0.00310911	2	1840.03
sPITADVVSGASk	1	F2DRJ9	N-Term(iTRAQ8plex); K13(iTRAQ8plex)	0.911855	1	1.03688	1	0.952398	1	35.7	0.246289	2	1840.06
lSSSPcVLVAAk	1	A0A0E0FCK6	N-Term(iTRAQ8plex); C6(Carbamidomethyl); K12(iTRAQ8plex)	1.06628	1	0.964185	1	1.07329	1	45.05	0.028366	2	1840.07
gAIIGDTIVSGTk	1	A1EA50	N-Term(iTRAQ8plex); K13(iTRAQ8plex)	0.989965	4	0.837536	4	0.97949	4	69.48	8.71211e-05	2	1840.1
nGHVEIIANDQGNR	1	W5H454	N-Term(iTRAQ8plex)	0.898566	2	1.00155	2	0.89422	2	60.48	0.000444146	2	1840.96
vIDGAIGAEFLk	1	W5GST4	N-Term(iTRAQ8plex); K12(iTRAQ8plex)	0.976221	1	1.08639	1	1.11784	1	55.74	0.00192654	3	1841.1
dGMTALDQTLYGPR	1	W5A191	N-Term(iTRAQ8plex)	1.09805	1	0.899244	1	0.963154	1	50.25	0.00357657	3	1841.94
eAFPGDVFYLHSR	1	B0LXE1	N-Term(iTRAQ8plex)	1.02528	3	1.0757	3	1.05922	3	35	0.130902	3	1841.94
eLDVDDDALTk	1	W5GVM3	N-Term(iTRAQ8plex); K11(iTRAQ8plex)	1.03305	1	1.02112	1	1.06571	1	30.36	0.62158	3	1842
tQDGGTEVVEAk	1	R7WD67	N-Term(iTRAQ8plex); K12(iTRAQ8plex)	0.957513	1	0.997675	1	1.02156	1	28.77	0.941521	3	1842
gEVPVGELAGLLDIR	1	W5AP71	N-Term(iTRAQ8plex)	1.05318	1	0.908176	1	0.783126	1	50.61	0.00712113	3	1842.06
vYGLPALILFk	1	W5BV67	N-Term(iTRAQ8plex); K11(iTRAQ8plex)	0.946584	1	0.75697	1	0.835611	1	38.78	0.0503978	3	1842.17
eDQDAYAIQSNER	1	M7ZAF9	N-Term(iTRAQ8plex)	0.719444	1	1.01062	1	0.957481	1	65.15	3.2764e-05	2	1842.87
eGAEELGFEEMAAR	1	W5G5W0	N-Term(iTRAQ8plex)	0.984556	2	1.00301	2	0.87347	2	46.53	0.00330606	2	1842.88
vDIAAPEQcPPEGR	1	W5GKS4	N-Term(iTRAQ8plex); C9(Carbamidomethyl)	1.16704	1	1.17311	1	1.16301	1	63.62	0.000144301	2	1842.93
eMVYEcLLPGATR	1	M0V5Q8	N-Term(iTRAQ8plex); C6(Carbamidomethyl)	0.842444	3	0.982045	3	1.05416	3	49.05	0.00452257	2	1842.94
fFEPGLTTEEAAAR	1	W5GAF9	N-Term(iTRAQ8plex)	1.0291	1	0.937454	1	1.03706	1	45.3	0.0126046	2	1842.95
vQEVVSEIFGk	1	W5DCU4	N-Term(iTRAQ8plex); K11(iTRAQ8plex)	0.851143	3	0.921754	3	0.90555	3	44.87	0.0267789	3	1843.08
aMLLAAPAAAVAAVGSR	1	F2E1N0	N-Term(iTRAQ8plex)	0.900563	2	0.876352	2	0.852444	2	46.42	0.0183111	3	1844.07
tSSLLAGIPETVPVR	1	W5GJK7	N-Term(iTRAQ8plex)	0.977484	1	0.658777	1	1.04172	1	14.74	26.5854	3	1844.07
vDVSAPEQcPPEGR	1	I1ITX3	N-Term(iTRAQ8plex); C9(Carbamidomethyl)	1.26035	2	1.13033	2	1.01934	2	46.41	0.00450949	2	1844.9
dEAYFAANAAALASR	1	M0Z2T4	N-Term(iTRAQ8plex)	0.881205	5	0.940486	5	0.980126	5	66	0.000100601	2	1844.95
iLYExGGVSETVAR	1	W5HJ07	N-Term(iTRAQ8plex); X5(Oxidation); X5(M)	0.674634	1	0.762138	1	0.956294	1	38.16	0.0863686	2	1844.97
qLEHLIVQEk	1	W5DAD8	N-Term(iTRAQ8plex); K10(iTRAQ8plex)	1.10978	1	1.21896	1	1.04251	1	14.62	24.6122	3	1845.11
lTFSDDMESNLNR	1	F2E9M5	N-Term(iTRAQ8plex)	0.653146	1	0.710486	1	0.98066	1	35.58	0.0479373	2	1845.89
eAFQcFGEVVEAR	1	W5DAG9	N-Term(iTRAQ8plex); C5(Carbamidomethyl)	0.900082	1	0.935985	1	0.799957	1	33.69	0.0816004	2	1845.9
aGEDADTLGLTGHER	1	N1QRT2	N-Term(iTRAQ8plex)	0.846745	2	0.981582	2	0.779807	2	44.94	0.00804132	2	1845.92
eGVLEISHEMLER	1	W5EHB8	N-Term(iTRAQ8plex)	0.798971	1	0.769178	1	0.637931	1	20.75	4.01514	3	1845.96
vcGVTSEGETAk	1	M0WVQ5	N-Term(iTRAQ8plex); C2(Carbamidomethyl); K12(iTRAQ8plex)	0.99623	2	1.07318	2	0.806934	2	43.69	0.022167	2	1845.97
gYLEVETEGLk	1	T1SAM4	N-Term(iTRAQ8plex); K11(iTRAQ8plex)	1.02163	2	0.945868	2	0.933179	2	77.63	1.434e-05	2	1846.03
aPFVQIPLGVTEDR	1	F2CTR7	N-Term(iTRAQ8plex)	0.919489	2	0.879388	2	1.09239	2	56.52	0.00189729	3	1846.04
dLVSGANSYALk	1	M0YFL6	N-Term(iTRAQ8plex); K12(iTRAQ8plex)	0.908334	2	0.853145	2	0.861168	2	45.67	0.022855	3	1846.05
lIDDMVAYAVk	1	W5BTN2	N-Term(iTRAQ8plex); K11(iTRAQ8plex)	0.935464	2	0.857331	2	0.972612	2	28.48	1.15036	3	1846.06
dGEVVLAPVNPk	1	M8BDX3	N-Term(iTRAQ8plex); K12(iTRAQ8plex)	0.957616	1	0.869596	1	0.850096	1	19.47	7.92043	3	1846.08
sIPSAEDEDFNYR	1	W5HYN8	N-Term(iTRAQ8plex)	1.05941	4	1.39963	4	0.861115	4	54.92	0.00038991	2	1846.87
qQVQGTLAAEAEAAR	1	M8C3S5	N-Term(iTRAQ8plex)	0.605173	1	0.670713	1	0.445785	1	23.98	2.83461	3	1847
vIEDNHVIDGk	1	W5G9N6	N-Term(iTRAQ8plex); K11(iTRAQ8plex)	0.902953	1	1.0105	1	1.01441	1	41.04	0.0643213	2	1847.05
aTELTVHQVLk	1	M0W0Q0	N-Term(iTRAQ8plex); K11(iTRAQ8plex)	1.0678	1	1.05133	1	0.884957	1	36.66	0.137038	2	1847.12
vNALENVVkPR	1	A0A0G2QKG4	N-Term(iTRAQ8plex); K9(iTRAQ8plex)	0.978666	2	0.911979	2	0.96945	2	31.99	0.388174	3	1847.13
aMFFSTELDNNVR	1	N1QPY8	N-Term(iTRAQ8plex)	0.824645	1	0.827297	1	0.912557	1	50.27	0.00270029	2	1847.92
iGEDQLFYFQQR	1	F2CRG4	N-Term(iTRAQ8plex)	0.932476	1	0.739756	1	1.03572	1	31.4	0.319223	3	1847.95
eLGVPIVMHDYITG	1	A0A0F7G6N3	N-Term(iTRAQ8plex)	1.01134	2	1.00817	2	1.13926	2	50.22	0.00632342	3	1847.99
tLQEGVALAQETQR	1	W5E7T4	N-Term(iTRAQ8plex)	0.989523	2	1.15713	2	0.944975	2	59.07	0.000996178	3	1848.01
iDMTTTILGFk	1	M7ZEZ2	N-Term(iTRAQ8plex); K11(iTRAQ8plex)	1.03858	3	0.929412	3	0.942326	3	36.71	0.160554	2	1848.07
aQLPAASPDELk	1	W5EBY0	N-Term(iTRAQ8plex); K12(iTRAQ8plex)	1.02335	1	1.05472	1	1.02452	1	60.43	0.000675812	2	1848.07
iVNPVDGVIVSk	1	I1HF07	N-Term(iTRAQ8plex); K12(iTRAQ8plex)	1.06179	2	1.03267	2	1.04166	2	63.16	0.000329808	2	1848.14
aMFFSTELDDNVR	1	W5E0V4	N-Term(iTRAQ8plex)	0.871066	1	0.983953	1	1.02274	1	51.19	0.00146363	2	1848.91
dSDPLENYck	1	W5B0D9	N-Term(iTRAQ8plex); C9(Carbamidomethyl); K10(iTRAQ8plex)	0.986023	2	1.11457	2	1.00694	2	39	0.0335315	3	1848.92
gcDASVLLATNPGGGR	1	F2CZS1	N-Term(iTRAQ8plex); C2(Carbamidomethyl)	0.94069	1	1.01874	1	0.768139	1	28.82	0.571725	3	1848.95
gNTYTPEFLAk	1	M8C8T0	N-Term(iTRAQ8plex); K11(iTRAQ8plex)	1.00555	1	0.989811	1	1.05711	1	27.92	1.23054	2	1849.02
lVSILEPLQTk	1	W4ZZY8	N-Term(iTRAQ8plex); K11(iTRAQ8plex)	0.928756	1	1.05477	1	1.03799	1	23.54	2.57586	3	1849.16
sVTLFMPGFDk	1	C0P7G9	N-Term(iTRAQ8plex); K11(iTRAQ8plex)	0.869852	1	0.950558	1	1.02869	1	35.92	0.195847	2	1850.03
vAPTPAAAPVAAASPVR	1	W5FH48	N-Term(iTRAQ8plex)	0.836342	3	0.800877	3	0.725895	3	36.4	0.182067	3	1850.07
qQLEEAVSIPk	1	N1QZX3	N-Term(iTRAQ8plex); K11(iTRAQ8plex)	1.09345	2	1.08504	2	1.13695	2	55.87	0.00192589	2	1850.09
eEQQQLLLLk	1	W4ZPA0	N-Term(iTRAQ8plex); K10(iTRAQ8plex)	0.816752	2	0.948357	2	0.951956	2	61.79	0.000479842	2	1850.12
vAIQALQEIEk	1	R7W5H0	N-Term(iTRAQ8plex); K11(iTRAQ8plex)	0.878434	1	0.867957	1	0.914023	1	28.27	1.064	3	1850.12
dIkPSNLVVTR	1	F2D482	N-Term(iTRAQ8plex); K3(iTRAQ8plex)	1.07075	2	1.11256	2	1.09039	2	22.15	4.35514	2	1850.12
[truncated: 5,697 more rows]
