# Supplementary material for: iTRAQ and virus-induced gene silencing revealed three proteins involved in cold response in bread wheat
Source: Sci Rep. 2017 Aug 8;7:7524. doi: 10.1038/s41598-017-08069-9 (PMC5548720; doi:10.1038/s41598-017-08069-9)
Supplement: Supplementary file 3 — Additional file 2 [file 41598_2017_8069_MOESM3_ESM.xls]

## Sheet: quantified proteins
iTRAQ and virus-induced gene silencing revealed three proteins involved in cold response in bread wheat
Zhang Ning, Zhang Lingran, Zhao Lei, Ren Yan, Cui Dangqun, Chen Jianhui, Wang Yongyan, Yu Pengbo, Chen Feng*
Additional file 2: Identified proteins between CSP and CTP.
Accession	Description	Coverage	Proteins	Unique Peptides	T1/C	T1/C Variability [%]	T2/C	T2/C Variability [%]	T3/C	T3/C Variability [%]	MW [kDa]	calc. pI
M0Z2H5	Uncharacterized protein OS=Hordeum vulgare var. distichum PE=3 SV=1 - [M0Z2H5_HORVD]	34.49	294	21	1.10904	12.6648	1.04174	15.0966	1.06047	15.8022	104.57	6.93213
M8A710	Clathrin heavy chain OS=Triticum urartu GN=TRIUR3_07318 PE=3 SV=1 - [M8A710_TRIUA]	14.46	75	19	0.993926	11.382	1.04786	14.6844	1.03621	9.52268	193.356	5.36377
M0ZD98	Elongation factor Tu OS=Hordeum vulgare var. distichum PE=3 SV=1 - [M0ZD98_HORVD]	43.5	26	18	0.99502	12.6611	1.03501	15.1092	1.05636	23.5605	50.3979	6.27783
F2EBI3	Predicted protein OS=Hordeum vulgare var. distichum PE=2 SV=1 - [F2EBI3_HORVD]	47.62	32	18	0.884859	15.216	0.868525	15.2324	0.985408	15.4136	50.641	9.1001
Q41534	ATP synthase subunit beta OS=Triticum aestivum GN=atp2 PE=2 SV=1 - [Q41534_WHEAT]	46.84	66	17	1.02594	15.0433	1.0272	21.3715	1.01577	19.4298	59.2119	5.85889
M8B843	Uncharacterized protein OS=Aegilops tauschii GN=F775_26398 PE=4 SV=1 - [M8B843_AEGTA]	28.2	43	17	1.04395	13.0232	0.992566	8.6089	1.05204	18.0668	110.475	6.01123
D8L9K9	Fructose-1,6-bisphosphatase, cytosolic,putative,expressed OS=Triticum aestivum GN=TAA_ctg0464b.00040.1 PE=3 SV=1 - [D8L9K9_WHEAT]	46.51	68	17	1.08557	18.3964	1.10225	7.78539	1.03074	12.9678	37.3977	5.57959
M8ACQ0	Alanine aminotransferase 2 OS=Triticum urartu GN=TRIUR3_10219 PE=4 SV=1 - [M8ACQ0_TRIUA]	42.05	31	16	1.16182	15.952	1.16104	19.5536	1.07916	20.2163	53.0419	6.69775
N1QRT2	Putative aconitate hydratase, cytoplasmic OS=Aegilops tauschii GN=F775_01009 PE=4 SV=1 - [N1QRT2_AEGTA]	12.3	24	16	1.06454	12.2865	1.00241	13.6109	0.993402	9.93343	217.784	7.07861
M7ZAC1	Ribulose bisphosphate carboxylase/oxygenase activase A, chloroplastic OS=Triticum urartu GN=TRIUR3_23731 PE=4 SV=1 - [M7ZAC1_TRIUA]	72.63	43	15	1.05671	15.1424	1.10886	14.9625	1.07023	18.1862	50.8933	7.29834
F2CRK1	Predicted protein OS=Hordeum vulgare var. distichum PE=2 SV=1 - [F2CRK1_HORVD]	58.23	31	15	1.0916	12.9271	1.12201	16.6131	1.02318	18.0558	34.4494	5.89697
B7SA66	Hsp90-like protein OS=Dactylis glomerata PE=2 SV=1 - [B7SA66_DACGL]	21.91	45	15	1.11768	11.3355	1.03623	9.66313	0.994935	13.049	92.8612	4.97021
W5EB84	Uncharacterized protein OS=Triticum aestivum PE=4 SV=1 - [W5EB84_WHEAT]	20.12	26	15	1.03522	10.3815	0.987126	15.1951	1.06493	15.5297	108.585	6.88818
Q0Q0I7	Heat shock protein 90 OS=Triticum aestivum GN=HSP90-2 PE=1 SV=1 - [Q0Q0I7_WHEAT]	38.71	89	14	1.01621	13.5561	1.06609	12.7715	1.19312	9.91295	80.4098	5.03369
Q8VX48	Phosphoglucomutase (Fragment) OS=Triticum aestivum GN=PGM PE=2 SV=1 - [Q8VX48_WHEAT]	31.15	55	14	1.12476	10.3479	1.11213	9.79007	1.08007	9.14625	62.7498	5.97314
B0LXE1	ATP synthase subunit alpha (Fragment) OS=Secale strictum PE=3 SV=1 - [B0LXE1_SECST]	34.34	80	14	0.986782	7.77537	0.930552	8.45086	1.03924	12.3177	53.6939	6.32861
Q6EZE8	Sucrose-phosphate synthase OS=Triticum aestivum GN=SPS1 PE=2 SV=1 - [Q6EZE8_WHEAT]	13.74	64	14	1.11696	14.1338	1.15008	14.5558	0.986702	18.9105	115.123	6.20166
M8C200	Phosphoglycolate phosphatase OS=Aegilops tauschii GN=F775_29941 PE=4 SV=1 - [M8C200_AEGTA]	63.07	40	13	1.07206	15.0657	1.10181	13.6261	1.04188	20.8492	33.3839	5.08447
W5H454	Uncharacterized protein OS=Triticum aestivum PE=3 SV=1 - [W5H454_WHEAT]	26.21	42	13	1.01536	11.6404	1.09857	10.2638	0.969581	11.7324	72.6133	5.16064
R7WFB8	Uncharacterized protein OS=Aegilops tauschii GN=F775_30189 PE=4 SV=1 - [R7WFB8_AEGTA]	46.8	27	13	1.08864	12.3751	1.11672	9.5997	1.07981	13.5652	35.7569	5.42725
M7YZQ1	Magnesium-chelatase subunit chlI, chloroplastic OS=Triticum urartu GN=TRIUR3_15932 PE=4 SV=1 - [M7YZQ1_TRIUA]	39.86	26	13	0.85154	14.6486	0.892301	11.8361	0.948765	24.1211	45.1586	5.59229
W5FIP7	Uncharacterized protein OS=Triticum aestivum PE=4 SV=1 - [W5FIP7_WHEAT]	46.53	46	13	0.97432	11.9654	0.975005	14.9257	0.992352	16.1907	44.2057	10.6089
M7ZXX2	Pyruvate, phosphate dikinase 1, chloroplastic OS=Triticum urartu GN=TRIUR3_24517 PE=4 SV=1 - [M7ZXX2_TRIUA]	16.59	85	13	1.03896	22.1143	1.18048	15.5531	1.01071	17.9436	121.999	5.96045
F2DQ23	Phenylalanine ammonia-lyase OS=Hordeum vulgare var. distichum PE=2 SV=1 - [F2DQ23_HORVD]	24.86	215	13	0.748344	15.5239	0.852675	12.3386	1.04247	8.66088	75.5719	6.27783
W5DCU4	Uncharacterized protein OS=Triticum aestivum PE=3 SV=1 - [W5DCU4_WHEAT]	29.17	56	13	0.950973	12.3833	0.988846	12.0617	0.992548	12.771	61.6041	6.07471
M7Z6J0	30S ribosomal protein S1, chloroplastic OS=Triticum urartu GN=TRIUR3_32878 PE=4 SV=1 - [M7Z6J0_TRIUA]	29.9	25	12	0.943689	15.5152	0.886505	10.369	1.03627	16.9168	43.153	4.729
M0Z5J0	Uncharacterized protein OS=Hordeum vulgare var. distichum PE=3 SV=1 - [M0Z5J0_HORVD]	34.27	32	12	1.02528	5.77489	0.961624	12.1059	1.0089	14.1028	53.0413	6.82959
W5DXJ3	Uncharacterized protein OS=Triticum aestivum PE=3 SV=1 - [W5DXJ3_WHEAT]	45.28	16	12	0.864785	8.92199	0.923184	17.8909	0.996895	22.5012	28.1412	10.5649
M8B550	Magnesium-protoporphyrin IX monomethyl ester (Oxidative) cyclase, chloroplastic OS=Aegilops tauschii GN=F775_26542 PE=3 SV=1 - [M8B550_AEGTA]	38.05	52	12	0.957848	13.726	0.841248	8.11138	0.996398	16.5233	47.5315	8.76318
M7ZKL3	Phosphoenolpyruvate carboxylase 2 OS=Triticum urartu GN=TRIUR3_27165 PE=3 SV=1 - [M7ZKL3_TRIUA]	16.95	165	12	1.25089	7.37432	1.17753	9.97638	1.18405	12.4589	108.401	6.1001
F2CWJ3	Glyceraldehyde-3-phosphate dehydrogenase OS=Hordeum vulgare var. distichum PE=2 SV=1 - [F2CWJ3_HORVD]	57.43	16	11	1.23593	16.5574	1.12589	15.8928	1.08965	18.4069	46.843	6.46826
N1QXI7	Stromal 70 kDa heat shock-related protein, chloroplastic OS=Aegilops tauschii GN=F775_29881 PE=3 SV=1 - [N1QXI7_AEGTA]	37.1	16	11	1.01521	19.5527	1.05502	18.3398	1.0575	12.0949	72.9338	5.18604
F2ECE5	Predicted protein (Fragment) OS=Hordeum vulgare var. distichum PE=2 SV=1 - [F2ECE5_HORVD]	46.07	21	11	1.06466	13.7853	1.16899	13.8258	1.09366	17.3097	40.846	8.76318
M7ZEZ2	Peroxisomal (S)-2-hydroxy-acid oxidase GLO5 OS=Triticum urartu GN=TRIUR3_02269 PE=4 SV=1 - [M7ZEZ2_TRIUA]	49.12	38	11	1.08267	12.2406	0.92946	18.5292	0.942326	15.8543	37.2145	8.47021
A0A089N0R5	Photosystem I P700 chlorophyll a apoprotein A2 OS=Chaetobromus involucratus subsp. dregeanus GN=psaB PE=3 SV=1 - [A0A089N0R5_9POAL]	19.21	69	11	1.14471	14.2745	0.966248	15.6815	0.983216	18.1142	82.5179	7.15186
I1HQV8	Uncharacterized protein OS=Brachypodium distachyon GN=BRADI2G47980 PE=3 SV=1 - [I1HQV8_BRADI]	33.97	66	11	1.01922	16.8632	1.06962	13.8757	0.997171	11.3151	51.9756	5.13525
M8BZA9	Uncharacterized protein OS=Aegilops tauschii GN=F775_05985 PE=4 SV=1 - [M8BZA9_AEGTA]	32.16	7	11	1.00229	10.8537	0.982341	12.9277	1.13997	10.8964	44.6862	4.93213
M8CD05	Peptidyl-prolyl cis-trans isomerase CYP38, chloroplastic OS=Aegilops tauschii GN=F775_28503 PE=4 SV=1 - [M8CD05_AEGTA]	39.75	28	11	1.03448	14.4294	0.95007	17.3907	1.0139	18.8287	44.3677	4.81787
W4ZLQ8	Uncharacterized protein OS=Triticum aestivum PE=4 SV=1 - [W4ZLQ8_WHEAT]	34.77	26	11	1.00076	5.32375	1.02058	9.99655	1.04296	9.35284	43.3156	7.47412
W5DT48	Uncharacterized protein OS=Triticum aestivum PE=3 SV=1 - [W5DT48_WHEAT]	35.83	24	11	0.890681	11.7292	0.921746	14.8781	1.00532	13.2969	34.5913	5.36377
N1QRS8	Methylenetetrahydrofolate reductase OS=Aegilops tauschii GN=F775_28470 PE=3 SV=1 - [N1QRS8_AEGTA]	23.57	22	11	0.964473	7.66601	0.938544	11.7159	0.890452	16.6785	66.2654	5.64307
W5B7Y9	Aminomethyltransferase OS=Triticum aestivum PE=3 SV=1 - [W5B7Y9_WHEAT]	55.46	7	10	1.04837	10.0916	1.0616	12.3055	1.05684	13.245	38.5788	8.00146
W5ASP5	Lipoxygenase OS=Triticum aestivum PE=3 SV=1 - [W5ASP5_WHEAT]	35.92	14	10	0.835119	16.0203	0.798804	19.2656	0.925639	15.7907	101.354	6.27783
W5A848	Dihydrolipoyl dehydrogenase OS=Triticum aestivum PE=4 SV=1 - [W5A848_WHEAT]	38.89	17	10	1.10814	9.43029	1.10692	13.2983	1.11182	20.0467	52.9477	7.95752
A0A0A7MA13	Catalase (Fragment) OS=Triticum aestivum PE=2 SV=1 - [A0A0A7MA13_WHEAT]	30.82	61	10	1.16722	18.5242	1.28803	12.1581	1.07695	27.498	56.5401	7.02002
W5HYN8	Uncharacterized protein OS=Triticum aestivum PE=4 SV=1 - [W5HYN8_WHEAT]	40.9	27	10	1.08444	12.1297	1.11764	13.0648	0.979782	21.7955	36.5115	5.42725
W5F8Y0	Uncharacterized protein OS=Triticum aestivum PE=4 SV=1 - [W5F8Y0_WHEAT]	23.94	20	10	1.09684	12.604	1.07411	12.509	1.07993	20.1342	57.4048	8.74854
W5HTT3	Glucose-1-phosphate adenylyltransferase OS=Triticum aestivum PE=3 SV=1 - [W5HTT3_WHEAT]	29.95	133	10	1.17254	20.9598	1.0329	14.2978	1.08965	22.0746	47.8204	5.43994
F2DYJ0	Proteasome subunit alpha type OS=Hordeum vulgare var. distichum PE=2 SV=1 - [F2DYJ0_HORVD]	42.97	49	10	0.935893	11.1262	0.97835	5.12614	0.995364	10.8848	27.1498	6.15088
W5GRU6	Uncharacterized protein OS=Triticum aestivum PE=4 SV=1 - [W5GRU6_WHEAT]	14.72	94	10	1.03113	5.70141	0.987099	16.4054	0.998153	18.0805	90.0545	5.32568
W5AXT4	Uncharacterized protein OS=Triticum aestivum PE=4 SV=1 - [W5AXT4_WHEAT]	33.25	40	10	0.947233	11.8338	0.922516	10.5195	1.01291	6.21123	43.3978	7.45947
M8AHS8	26S protease regulatory subunit 7 OS=Triticum urartu GN=TRIUR3_12417 PE=3 SV=1 - [M8AHS8_TRIUA]	26.76	32	10	0.98894	13.6285	0.981974	8.66773	0.980483	9.46073	47.6084	6.01123
R7WAY7	Carbonic anhydrase OS=Aegilops tauschii GN=F775_28630 PE=3 SV=1 - [R7WAY7_AEGTA]	70.79	29	9	1.15852	14.3185	1.07441	24.7753	1.02121	24.4029	22.2542	6.34131
W5AUA8	Uncharacterized protein OS=Triticum aestivum PE=3 SV=1 - [W5AUA8_WHEAT]	42.43	42	9	1.0791	12.0371	0.958674	18.7227	0.984835	12.3442	77.3186	5.03369
F2D4I5	Predicted protein OS=Hordeum vulgare var. distichum PE=2 SV=1 - [F2D4I5_HORVD]	39.9	36	9	1.15208	14.6769	0.938487	25.3939	0.898382	22.3442	43.8409	8.06006
M0X4Z3	Uncharacterized protein OS=Hordeum vulgare var. distichum PE=4 SV=1 - [M0X4Z3_HORVD]	66.44	28	9	1.06021	22.7715	1.10535	16.6415	1.06363	17.5642	16.6147	9.27588
T1NAD0	Malate dehydrogenase OS=Triticum urartu PE=3 SV=1 - [T1NAD0_TRIUA]	34.59	31	9	1.03303	11.8088	1.07344	19.405	1.03203	20.5283	33.9374	5.87158
W5G736	Uncharacterized protein OS=Triticum aestivum PE=4 SV=1 - [W5G736_WHEAT]	40.42	13	9	1.03596	13.9444	1.07023	13.8707	1.03879	17.3422	31.8405	5.64307
U3RA73	Tyrosine phosphorylation protein A OS=Triticum aestivum GN=TypA1 PE=2 SV=1 - [U3RA73_WHEAT]	25.93	28	9	1.09177	13.0488	0.987112	16.6744	0.955015	24.8251	74.2054	7.02002
W5GJ93	Aspartate aminotransferase OS=Triticum aestivum PE=3 SV=1 - [W5GJ93_WHEAT]	27.86	25	9	0.98017	12.5101	1.03557	7.68627	1.05129	11.6168	46.4596	6.21436
M0V3W4	Uncharacterized protein OS=Hordeum vulgare var. distichum PE=4 SV=1 - [M0V3W4_HORVD]	26.78	23	9	0.965607	6.58657	0.992238	12.7847	0.964166	22.1427	52.5845	8.32373
M8A5T6	ATP synthase subunit b', chloroplastic OS=Triticum urartu GN=TRIUR3_26770 PE=3 SV=1 - [M8A5T6_TRIUA]	61.48	24	9	1.0654	9.71167	0.968189	13.8007	0.991321	17.3653	13.4012	5.0083
F2D1J8	Succinyl-CoA ligase subunit beta OS=Hordeum vulgare var. distichum PE=2 SV=1 - [F2D1J8_HORVD]	27.96	18	9	1.02339	12.1677	0.975045	12.3224	0.998878	6.14449	45.0908	6.7124
I1HLR2	40S ribosomal protein S4 OS=Brachypodium distachyon GN=BRADI2G35620 PE=3 SV=1 - [I1HLR2_BRADI]	38.87	71	9	0.948057	11.0563	0.865789	16.9167	1.00855	10.1672	29.9202	10.1548
F2DBD4	Predicted protein OS=Hordeum vulgare var. distichum PE=2 SV=1 - [F2DBD4_HORVD]	40.94	69	9	0.914752	16.3693	0.897308	17.8741	0.976081	12.5748	34.5281	5.50342
W5DYH0	Uncharacterized protein OS=Triticum aestivum PE=4 SV=1 - [W5DYH0_WHEAT]	42.49	48	9	0.811065	10.3744	0.895843	13.2449	0.907441	17.986	39.2561	6.82959
M7Z1V0	Serine hydroxymethyltransferase OS=Triticum urartu GN=TRIUR3_03944 PE=3 SV=1 - [M7Z1V0_TRIUA]	20.63	15	9	1.00012	9.67458	0.941552	12.9314	0.97198	16.8678	76.5432	9.46631
B2BA41	Vacuolar proton-ATPase C subunit OS=Triticum aestivum PE=2 SV=1 - [B2BA41_WHEAT]	33.16	43	9	0.964748	15.0002	0.941282	15.3989	0.980603	9.52354	42.7779	5.79541
W5AGI0	Uncharacterized protein OS=Triticum aestivum PE=4 SV=1 - [W5AGI0_WHEAT]	19.81	24	9	1.01576	12.1658	0.967587	15.9921	0.908909	25.4951	56.923	6.93213
M7YNH0	Aspartyl/glutamyl-tRNA(Asn/Gln) amidotransferase subunit B OS=Triticum urartu GN=TRIUR3_25455 PE=3 SV=1 - [M7YNH0_TRIUA]	22.71	32	9	0.990197	8.32442	0.97337	19.6579	0.870153	21.7622	60.427	6.16357
W5EEK9	Adenylosuccinate synthetase, chloroplastic OS=Triticum aestivum GN=PURA PE=3 SV=1 - [W5EEK9_WHEAT]	25.1	29	9	1.03471	10.9225	0.995556	13.3925	1.04791	13.4745	52.7064	7.43018
F2CTR7	Predicted protein OS=Hordeum vulgare var. distichum PE=2 SV=1 - [F2CTR7_HORVD]	15.51	27	9	0.907918	24.3034	0.927561	11.0621	1.01841	18.9438	82.6191	5.70654
M8D5J5	V-type proton ATPase subunit a OS=Aegilops tauschii GN=F775_30299 PE=3 SV=1 - [M8D5J5_AEGTA]	15.06	43	9	1.06355	20.4034	1.02028	7.31888	1.04877	8.45039	85.9754	6.02393
W5FZY6	Lysine--tRNA ligase OS=Triticum aestivum PE=3 SV=1 - [W5FZY6_WHEAT]	21.48	31	9	0.931775	9.70078	1.00145	12.5098	0.983034	20.5834	59.9411	6.07471
W5AVV3	Uncharacterized protein OS=Triticum aestivum PE=4 SV=1 - [W5AVV3_WHEAT]	41.43	49	9	0.965723	7.15072	0.993345	18.4227	0.872233	22.5731	33.8563	5.41455
M7Y6X6	40S ribosomal protein S19 OS=Triticum urartu GN=TRIUR3_20750 PE=4 SV=1 - [M7Y6X6_TRIUA]	59.35	34	9	0.846713	9.24522	0.937848	7.00114	0.987893	7.21204	17.0599	9.89111
M7ZYA0	1-deoxy-D-xylulose 5-phosphate reductoisomerase, chloroplastic OS=Triticum urartu GN=TRIUR3_02082 PE=3 SV=1 - [M7ZYA0_TRIUA]	20.22	33	9	1.0762	15.0732	1.01899	14.9743	1.08063	19.8947	50.195	6.63916
W5F5K9	Uncharacterized protein OS=Triticum aestivum PE=3 SV=1 - [W5F5K9_WHEAT]	28.99	29	9	1.05644	12.2164	1.04883	9.52123	1.09381	10.9094	36.1412	8.47021
M0YIK4	Eukaryotic translation initiation factor 3 subunit C OS=Hordeum vulgare var. distichum PE=3 SV=1 - [M0YIK4_HORVD]	11.43	42	9	0.963366	14.9932	0.973547	21.0039	0.998535	19.1468	104.788	5.64307
M8AMX9	Thiazole biosynthetic enzyme 1-2, chloroplastic OS=Triticum urartu GN=TRIUR3_35157 PE=3 SV=1 - [M8AMX9_TRIUA]	33.33	44	8	1.04487	10.1364	0.906902	17.5899	0.972282	13.4535	36.9327	5.87158
M8BB25	Oxygen-evolving enhancer protein 3-1, chloroplastic OS=Aegilops tauschii GN=F775_30429 PE=4 SV=1 - [M8BB25_AEGTA]	54.22	14	8	0.998232	22.3635	1.09701	19.1031	1.02032	31.839	17.9966	8.98291
M7ZV19	ATP synthase subunit gamma, chloroplastic OS=Triticum urartu GN=TRIUR3_23580 PE=3 SV=1 - [M7ZV19_TRIUA]	22.88	14	8	1.05024	12.8076	0.996869	15.5784	0.96834	12.5195	52.1113	7.59131
M8D8L3	Chlorophyll a-b binding protein CP24 10A, chloroplastic OS=Aegilops tauschii GN=F775_28923 PE=4 SV=1 - [M8D8L3_AEGTA]	38.82	27	8	1.11486	12.9297	1.08036	16.6609	1.13536	15.2496	27.2821	8.29443
F2CQP0	Predicted protein OS=Hordeum vulgare var. distichum PE=2 SV=1 - [F2CQP0_HORVD]	36.31	18	8	0.937	7.27545	0.953032	10.1732	1.02973	13.4841	37.4062	8.1626
W5EVZ9	Malate dehydrogenase OS=Triticum aestivum PE=3 SV=1 - [W5EVZ9_WHEAT]	50	50	8	1.18568	11.7489	1.09359	15.8284	0.970992	20.7317	28.6769	7.98682
M0V5H1	Uncharacterized protein OS=Hordeum vulgare var. distichum PE=4 SV=1 - [M0V5H1_HORVD]	16.8	34	8	0.963185	5.31123	0.986658	8.77591	0.969162	10.1856	68.9069	7.10791
F2CRU4	Predicted protein OS=Hordeum vulgare var. distichum PE=2 SV=1 - [F2CRU4_HORVD]	11.12	49	8	0.977808	8.77495	1.12415	7.98921	1.0701	8.15935	115.242	6.91748
R7WG68	Uncharacterized protein OS=Aegilops tauschii GN=F775_07544 PE=4 SV=1 - [R7WG68_AEGTA]	23.27	34	8	1.01388	18.5918	1.04763	4.15715	0.949601	16.2214	42.067	8.27979
M7ZMI0	Uncharacterized protein OS=Triticum urartu GN=TRIUR3_24131 PE=3 SV=1 - [M7ZMI0_TRIUA]	40.15	18	8	1.05672	13.5318	1.01912	12.9388	1.07018	10.5999	28.0978	9.78857
W5CAR8	Uncharacterized protein OS=Triticum aestivum PE=4 SV=1 - [W5CAR8_WHEAT]	39.19	25	8	0.869021	15.2699	0.941148	14.6309	0.961651	10.7617	29.3766	5.88428
D4P3E7	Pyruvate dehydrogenase E1 component subunit alpha (Fragment) OS=Triticum aestivum PE=2 SV=1 - [D4P3E7_WHEAT]	33.43	41	8	1.00566	21.0155	0.941802	14.5063	0.993096	16.2429	36.3502	7.95752
W5ATB2	Uncharacterized protein OS=Triticum aestivum PE=4 SV=1 - [W5ATB2_WHEAT]	28.03	20	8	1.14063	9.19453	1.14882	20.3568	1.11152	12.1806	39.9516	8.00146
W5EM06	Uncharacterized protein OS=Triticum aestivum PE=3 SV=1 - [W5EM06_WHEAT]	24.95	43	8	0.970144	14.7655	0.983301	8.13358	0.928069	25.3554	50.0303	7.95752
I1IQV5	Glucose-6-phosphate isomerase OS=Brachypodium distachyon GN=BRADI4G32530 PE=3 SV=1 - [I1IQV5_BRADI]	19.1	41	8	1.00429	7.4713	1.04247	15.4917	1.06648	13.3305	68.0978	5.8335
F2DVE5	Predicted protein OS=Hordeum vulgare var. distichum PE=2 SV=1 - [F2DVE5_HORVD]	18.23	38	8	0.914088	8.7724	0.971667	10.2028	0.951621	10.9345	56.9405	6.69775
A0A077RTE5	Chromosome 3B, genomic scaffold, cultivar Chinese Spring OS=Triticum aestivum GN=TRAES_3BF060500310CFD_c1 PE=4 SV=1 - [A0A077RTE5_WHEAT]	52.91	52	8	0.972403	17.4593	0.871296	12.5393	0.983823	14.3918	21.2515	9.77393
M8AD54	Soluble inorganic pyrophosphatase OS=Triticum urartu GN=TRIUR3_20171 PE=3 SV=1 - [M8AD54_TRIUA]	50	109	8	1.13637	6.74187	1.16694	6.35956	1.09674	11.4594	24.2712	5.65576
W5A7X5	Uncharacterized protein OS=Triticum aestivum PE=3 SV=1 - [W5A7X5_WHEAT]	18.55	21	8	0.991336	7.18596	1.00696	7.94189	0.959852	11.9067	73.6627	7.37158
W4ZLJ5	Uncharacterized protein OS=Triticum aestivum PE=4 SV=1 - [W4ZLJ5_WHEAT]	23.35	30	8	1.03794	11.552	1.06209	7.29846	1.0666	13.3735	56.3932	5.31299
W5I3H6	Uncharacterized protein OS=Triticum aestivum PE=4 SV=1 - [W5I3H6_WHEAT]	30	20	8	1.13156	14.5478	1.0742	13.3377	0.990656	17.0177	33.9595	7.12256
R7W2G4	Formate--tetrahydrofolate ligase OS=Aegilops tauschii GN=F775_06356 PE=3 SV=1 - [R7W2G4_AEGTA]	15.49	28	8	1.01727	25.6895	0.953925	18.271	0.910953	15.1088	68.03	6.80029
M8B297	Putative diaminopimelate decarboxylase, chloroplastic OS=Aegilops tauschii GN=F775_26819 PE=3 SV=1 - [M8B297_AEGTA]	21.28	29	8	0.907775	2.72753	0.940786	10.784	0.923977	10.5851	52.4418	7.06396
M7ZYD4	Pyrophosphate--fructose 6-phosphate 1-phosphotransferase subunit alpha OS=Triticum urartu GN=TRIUR3_34861 PE=3 SV=1 - [M7ZYD4_TRIUA]	18.59	61	8	0.949241	13.8526	0.941956	14.7255	0.965335	6.14063	63.0783	6.78564
M0Z798	Uncharacterized protein OS=Hordeum vulgare var. distichum PE=4 SV=1 - [M0Z798_HORVD]	20.06	19	8	1.14543	5.25951	0.994623	11.024	1.06733	11.3383	35.8353	5.32568
M0Y5Q9	Uncharacterized protein OS=Hordeum vulgare var. distichum PE=4 SV=1 - [M0Y5Q9_HORVD]	14.2	36	8	1.17089	13.7112	1.03625	15.9756	1.03914	22.9575	75.5525	5.5542
W5ASU4	Zeaxanthin epoxidase, chloroplastic OS=Triticum aestivum PE=4 SV=1 - [W5ASU4_WHEAT]	10.98	36	8	0.894946	10.0905	0.915201	13.7868	0.926325	11.4745	71.5323	7.23975
W5HM46	Uncharacterized protein OS=Triticum aestivum PE=4 SV=1 - [W5HM46_WHEAT]	37.65	35	8	1.08865	12.3081	1.05852	22.4148	0.970209	24.6656	27.4475	5.50342
M0VKS2	Uncharacterized protein OS=Hordeum vulgare var. distichum PE=4 SV=1 - [M0VKS2_HORVD]	31.01	52	8	0.901554	19.606	0.847198	17.4749	0.830479	25.3334	29.3655	10.3452
W5DLI7	Uncharacterized protein OS=Triticum aestivum PE=4 SV=1 - [W5DLI7_WHEAT]	9.53	17	8	1.05221	13.5073	0.995143	8.20102	0.997511	11.7151	125.038	5.40186
P12112	ATP synthase subunit alpha, chloroplastic OS=Triticum aestivum GN=atpA PE=3 SV=2 - [ATPA_WHEAT]	48.81	123	7	1.1929	15.5148	1.15604	13.3919	1.09659	13.6342	55.2612	6.48096
M7ZR60	Phosphoglycerate kinase OS=Triticum urartu GN=TRIUR3_04791 PE=3 SV=1 - [M7ZR60_TRIUA]	60.87	151	7	1.10197	18.8209	1.15091	20.5188	1.11456	17.4927	48.886	5.60498
A6XMY5	Serine hydroxymethyltransferase OS=Triticum monococcum PE=2 SV=1 - [A6XMY5_TRIMO]	52.55	13	7	1.14074	11.5033	1.16698	17.0174	1.1224	17.6832	56.0868	8.20654
A0A096USZ7	Uncharacterized protein OS=Triticum aestivum PE=3 SV=1 - [A0A096USZ7_WHEAT]	43.4	13	7	1.04987	13.9664	1.07762	7.73088	1.09576	17.7386	84.5683	6.11279
M8AVT1	Heat shock cognate 70 kDa protein OS=Triticum urartu GN=TRIUR3_21476 PE=3 SV=1 - [M8AVT1_TRIUA]	36.32	95	7	1.2145	18.4594	1.13368	14.3737	1.02255	13.1526	76.8549	5.50342
W5EMB1	Uncharacterized protein OS=Triticum aestivum PE=3 SV=1 - [W5EMB1_WHEAT]	35.92	137	7	0.91376	13.3066	0.961115	17.4646	0.910168	32.5037	90.141	5.2876
M0X4U0	Uncharacterized protein OS=Hordeum vulgare var. distichum PE=4 SV=1 - [M0X4U0_HORVD]	38.21	23	7	1.05739	15.2491	1.01095	22.098	1.09283	15.9146	29.8371	6.07471
F2CRF1	Predicted protein OS=Hordeum vulgare var. distichum PE=2 SV=1 - [F2CRF1_HORVD]	50.19	73	7	0.987541	8.93691	0.919059	13.7562	0.981234	12.176	29.2467	4.88135
M8CUF2	Uncharacterized protein OS=Aegilops tauschii GN=F775_29537 PE=4 SV=1 - [M8CUF2_AEGTA]	44.85	22	7	0.898647	15.746	0.90559	13.3889	0.983153	13.5658	32.7084	6.43018
M0VPX1	Uncharacterized protein OS=Hordeum vulgare var. distichum PE=4 SV=1 - [M0VPX1_HORVD]	38.99	26	7	0.932331	11.0326	0.989603	14.9837	1.0059	21.2273	24.9498	7.21045
W4ZUZ6	Dihydrolipoyl dehydrogenase OS=Triticum aestivum PE=4 SV=1 - [W4ZUZ6_WHEAT]	28.69	16	7	1	14.0055	1.01412	9.26499	1.02344	4.90003	52.7034	7.18115
W5BDU7	Uncharacterized protein OS=Triticum aestivum PE=4 SV=1 - [W5BDU7_WHEAT]	28.39	31	7	1.07979	15.8975	1.01589	15.5559	1.04327	19.2881	34.4287	6.56592
M8A1W5	6-phosphofructo-2-kinase/fructose-2, 6-biphosphatase 1 OS=Triticum urartu GN=TRIUR3_25240 PE=4 SV=1 - [M8A1W5_TRIUA]	19.28	51	7	1.06889	31.5371	1.05967	12.8915	0.960691	25.4059	83.0665	6.52197
W5HIT4	Uncharacterized protein OS=Triticum aestivum PE=4 SV=1 - [W5HIT4_WHEAT]	18.56	16	7	1.07268	14.7291	1.03751	17.7251	1.02173	16.5434	76.4811	8.68994
M7YAG3	Putative lactoylglutathione lyase, chloroplast OS=Triticum urartu GN=TRIUR3_28486 PE=4 SV=1 - [M7YAG3_TRIUA]	39.48	46	7	0.888236	10.5735	0.911324	10.1615	0.943446	18.7516	38.4009	6.94678
W5HWH6	Uncharacterized protein OS=Triticum aestivum PE=4 SV=1 - [W5HWH6_WHEAT]	34.56	10	7	1.1195	8.44079	1.06387	13.9187	0.992348	17.3559	29.248	5.52881
F2D891	Predicted protein OS=Hordeum vulgare var. distichum PE=1 SV=1 - [F2D891_HORVD]	40.67	7	7	0.82307	5.37451	0.803733	19.1325	0.913264	14.8656	23.9112	7.98682
M8ATL8	2-isopropylmalate synthase A OS=Aegilops tauschii GN=F775_26805 PE=3 SV=1 - [M8ATL8_AEGTA]	16.91	59	7	0.977421	3.73038	0.974971	7.38208	1.09688	11.2621	67.1985	6.771
M0Y818	Citrate synthase OS=Hordeum vulgare var. distichum PE=3 SV=1 - [M0Y818_HORVD]	20.34	53	7	1.01728	17.3177	1.09041	13.1846	1.09493	14.2413	52.5702	7.60596
W5DZW0	Uncharacterized protein OS=Triticum aestivum PE=4 SV=1 - [W5DZW0_WHEAT]	28.45	25	7	1.00426	11.8651	1.01472	9.69395	0.960393	26.3134	37.5561	8.01611
M7YMD7	40S ribosomal protein S3-3 OS=Triticum urartu GN=TRIUR3_22767 PE=3 SV=1 - [M7YMD7_TRIUA]	41.85	35	7	0.939929	15.6301	0.956777	12.6306	1.03299	20.9927	25.3436	9.5249
F2EJ93	Predicted protein OS=Hordeum vulgare var. distichum PE=2 SV=1 - [F2EJ93_HORVD]	10.21	13	7	1.05501	4.16249	1.11282	11.1715	1.13387	18.4522	99.037	6.94678
W5C6X4	Uncharacterized protein OS=Triticum aestivum PE=4 SV=1 - [W5C6X4_WHEAT]	8.55	30	7	0.933475	12.6564	1.00479	10.3502	1.01706	13.9926	122.73	5.14795
W5DYL0	Uroporphyrinogen decarboxylase OS=Triticum aestivum PE=3 SV=1 - [W5DYL0_WHEAT]	27.74	41	7	0.874323	11.089	0.904966	11.1287	0.941065	19.7188	42.9234	7.02002
M0Y484	Uncharacterized protein OS=Hordeum vulgare var. distichum PE=4 SV=1 - [M0Y484_HORVD]	35.96	18	7	0.992157	9.22841	0.968829	12.4495	1.01705	9.82778	23.6919	8.08936
W5HG39	Uncharacterized protein OS=Triticum aestivum PE=3 SV=1 - [W5HG39_WHEAT]	31.33	48	7	1.05226	13.2895	1.03699	11.1963	1.03338	18.6876	27.6053	7.18115
W5B4A4	Uncharacterized protein OS=Triticum aestivum PE=4 SV=1 - [W5B4A4_WHEAT]	42.45	24	7	0.819398	16.8788	0.812432	13.01	0.956905	20.8615	24.4118	5.35107
F2D8A6	Isocitrate dehydrogenase [NAD] subunit, mitochondrial OS=Hordeum vulgare var. distichum PE=2 SV=1 - [F2D8A6_HORVD]	24.59	31	7	1.02861	10.7759	1.08481	11.1175	0.912276	14.0137	39.7334	7.1958
W5C1X2	Uncharacterized protein OS=Triticum aestivum PE=4 SV=1 - [W5C1X2_WHEAT]	32.6	22	7	0.92799	22.2489	0.980985	10.2088	0.985231	19.1896	35.6607	6.59521
W5I663	Uncharacterized protein OS=Triticum aestivum PE=4 SV=1 - [W5I663_WHEAT]	57.35	36	7	1.02641	13.0273	1.07179	6.8301	0.903192	10.9798	22.6387	5.2749
A0A077S1T7	Uroporphyrinogen decarboxylase OS=Triticum aestivum GN=TRAES_3BF055400010CFD_c1 PE=3 SV=1 - [A0A077S1T7_WHEAT]	20.99	46	7	0.914936	9.05513	0.875652	10.0228	0.916396	17.5631	44.4882	7.15186
W5DXI6	Uncharacterized protein OS=Triticum aestivum PE=4 SV=1 - [W5DXI6_WHEAT]	11.58	32	7	0.964243	10.1286	0.981446	13.4664	1.04873	7.82382	103.229	6.52197
W5HJZ9	Uncharacterized protein OS=Triticum aestivum PE=3 SV=1 - [W5HJZ9_WHEAT]	8.8	38	7	1.11378	18.0076	1.02596	11.6428	1.01324	14.8418	115.483	5.56689
W5AP71	Uncharacterized protein OS=Triticum aestivum PE=4 SV=1 - [W5AP71_WHEAT]	30.97	8	7	0.970931	10.9427	1.01414	15.3952	0.870213	15.7292	28.4294	6.22705
W5BTN2	Isocitrate dehydrogenase [NADP] OS=Triticum aestivum PE=3 SV=1 - [W5BTN2_WHEAT]	28.75	24	7	0.927137	15.4265	0.83325	22.1852	0.836646	15.4666	45.7194	8.85107
M7ZS81	Proteasome subunit alpha type OS=Triticum urartu GN=TRIUR3_34798 PE=3 SV=1 - [M7ZS81_TRIUA]	41.7	32	7	0.935859	13.9742	0.994395	12.4608	0.964168	5.87221	25.8123	5.47803
F2EEY9	Predicted protein OS=Hordeum vulgare var. distichum PE=2 SV=1 - [F2EEY9_HORVD]	26.15	33	7	0.958455	11.9647	1.01388	6.77912	1.02858	10.4821	40.1675	7.35693
M7YJY0	NADH dehydrogenase [ubiquinone] 1 alpha subcomplex subunit 9, mitochondrial OS=Triticum urartu GN=TRIUR3_14360 PE=4 SV=1 - [M7YJY0_TRIUA]	31.43	53	7	0.921384	11.465	1.11282	11.4115	0.827871	12.4934	34.8028	7.53271
W5EC70	Uncharacterized protein OS=Triticum aestivum PE=4 SV=1 - [W5EC70_WHEAT]	3.61	35	7	0.971015	5.94014	0.963164	14.8013	1.00338	7.3037	278.378	7.43018
M7YG80	Leucyl-tRNA synthetase OS=Triticum urartu GN=TRIUR3_05429 PE=3 SV=1 - [M7YG80_TRIUA]	9.79	31	7	0.934555	7.89867	0.973929	22.0389	1.04185	7.92969	104.113	5.57959
W5F8P7	Uncharacterized protein OS=Triticum aestivum PE=3 SV=1 - [W5F8P7_WHEAT]	24.6	24	7	0.956063	10.2378	0.941304	18.8746	0.989356	15.9203	47.3217	7.72314
W5BFY3	Uncharacterized protein OS=Triticum aestivum PE=4 SV=1 - [W5BFY3_WHEAT]	11.3	23	7	1.01645	8.58648	0.916027	13.6488	1.02518	22.1125	80.4104	5.75732
M7Z178	Photosystem I reaction center subunit II, chloroplastic OS=Triticum urartu GN=TRIUR3_29337 PE=4 SV=1 - [M7Z178_TRIUA]	39.1	20	6	1.05283	16.2455	1.01388	21.9541	0.916634	19.1678	17.6932	9.74463
W5FL09	Fructose-bisphosphate aldolase OS=Triticum aestivum PE=3 SV=1 - [W5FL09_WHEAT]	45.71	20	6	1.04176	12.0692	1.07626	19.4824	1.09827	20.2618	41.5953	6.40479
M8AZK4	Cell division protease ftsH-like protein, chloroplastic OS=Aegilops tauschii GN=F775_26194 PE=3 SV=1 - [M8AZK4_AEGTA]	45.71	11	6	1.07288	16.7911	0.971158	24.5004	0.965199	19.2576	69.9772	8.68994
W5BBF4	Lipoxygenase OS=Triticum aestivum PE=3 SV=1 - [W5BBF4_WHEAT]	28.8	7	6	0.77016	12.8037	0.797565	12.1082	0.914188	7.21237	101.804	6.354
P12783	Phosphoglycerate kinase, cytosolic OS=Triticum aestivum PE=2 SV=1 - [PGKY_WHEAT]	47.88	52	6	0.957739	11.9019	0.957666	11.7576	1.05907	19.3649	42.0957	5.85889
W5GCG0	Uncharacterized protein OS=Triticum aestivum PE=3 SV=1 - [W5GCG0_WHEAT]	56.74	16	6	1.14562	15.3473	1.11	8.92248	1.2036	16.2911	42.0078	7.82568
M8BGA1	Photosystem I reaction center subunit III, chloroplastic OS=Aegilops tauschii GN=F775_25902 PE=4 SV=1 - [M8BGA1_AEGTA]	53.16	22	6	1.05328	12.0005	1.02625	10.3526	1.06578	19.5725	17.6575	9.46631
N1R5T6	ATP synthase delta chain, chloroplastic OS=Aegilops tauschii GN=F775_06392 PE=3 SV=1 - [N1R5T6_AEGTA]	57.86	14	6	0.896654	12.0236	0.973493	9.59954	0.865205	19.2868	17.718	4.53857
N1QZC6	Phosphoenolpyruvate carboxylase 1 OS=Aegilops tauschii GN=F775_15372 PE=3 SV=1 - [N1QZC6_AEGTA]	28.71	99	6	1.13708	17.3266	1.19704	25.1229	1.21422	11.9581	115.125	5.30029
I1IY24	Uncharacterized protein OS=Brachypodium distachyon GN=BRADI5G10966 PE=4 SV=1 - [I1IY24_BRADI]	28.84	89	6	1.06324	10.688	0.922417	14.6252	1.03186	27.5168	29.2967	5.94775
R7WD67	Malate dehydrogenase OS=Aegilops tauschii GN=F775_28588 PE=3 SV=1 - [R7WD67_AEGTA]	40.95	6	6	1.07271	9.71365	1.04501	12.5465	1.04014	8.63129	34.6461	5.40186
A0A096UMG6	Uncharacterized protein OS=Triticum aestivum PE=3 SV=1 - [A0A096UMG6_WHEAT]	23.44	13	6	1.15056	14.3776	1.1797	13.764	1.1893	10.3215	35.6762	6.65381
F2D5U1	Predicted protein OS=Hordeum vulgare var. distichum PE=2 SV=1 - [F2D5U1_HORVD]	37.71	25	6	1.14031	15.145	1.11859	22.4677	1.09726	9.7887	19.2087	7.98682
W5C5S8	Uncharacterized protein OS=Triticum aestivum PE=4 SV=1 - [W5C5S8_WHEAT]	29.79	25	6	0.975554	11.9109	1.08189	15.8526	1.06533	12.3546	36.4451	5.70654
W5BPC8	Uncharacterized protein OS=Triticum aestivum PE=3 SV=1 - [W5BPC8_WHEAT]	21.78	24	6	1.11517	3.77744	1.07412	10.575	1.07353	16.9113	45.1399	5.94775
R7WA39	40S ribosomal protein S8 OS=Aegilops tauschii GN=F775_05948 PE=3 SV=1 - [R7WA39_AEGTA]	37.78	37	6	1.00246	14.6436	0.941853	12.8338	1.01362	10.076	25.2465	10.4478
W4ZZ25	Uncharacterized protein OS=Triticum aestivum PE=3 SV=1 - [W4ZZ25_WHEAT]	31.79	22	6	0.990962	8.73244	0.950388	13.3195	1.00912	11.1329	32.3387	9.46631
W5E6U7	Uncharacterized protein OS=Triticum aestivum PE=3 SV=1 - [W5E6U7_WHEAT]	38.64	18	6	0.906148	18.7643	0.877423	10.4461	1.0003	21.6471	24.0686	8.41162
M7YU95	Peptidyl-prolyl cis-trans isomerase CYP37, chloroplastic OS=Triticum urartu GN=TRIUR3_21334 PE=4 SV=1 - [M7YU95_TRIUA]	19.29	10	6	0.977703	13.6139	1.06273	8.81225	1.0535	6.51775	45.0074	5.16064
W5ACA2	Uncharacterized protein OS=Triticum aestivum PE=3 SV=1 - [W5ACA2_WHEAT]	34.09	9	6	0.972174	19.6159	0.925075	5.30456	1.03913	5.88603	56.1604	5.22412
A7XDG5	Peptidyl-prolyl cis-trans isomerase OS=Triticum aestivum PE=3 SV=1 - [A7XDG5_WHEAT]	32.65	107	6	1.00528	7.70304	1.01297	13.9006	1.01137	16.3612	25.9133	9.33447
M8A775	Elongation factor 1-gamma 2 OS=Triticum urartu GN=TRIUR3_12204 PE=4 SV=1 - [M8A775_TRIUA]	39.47	77	6	0.945207	9.85161	0.948045	9.14258	1.0615	14.1382	46.7748	6.56592
W4ZUF2	Uncharacterized protein OS=Triticum aestivum PE=3 SV=1 - [W4ZUF2_WHEAT]	23.01	24	6	1.06362	10.446	1.03528	14.2581	1.01383	15.9963	35.4935	9.5249
P69446	ATP synthase epsilon chain, chloroplastic OS=Aegilops crassa GN=atpE PE=3 SV=1 - [ATPE_AEGCR]	62.04	61	6	1.18221	12.0996	1.02133	24.0075	1.00135	29.7388	15.2082	5.2876
W5FU56	Obg-like ATPase 1 OS=Triticum aestivum PE=3 SV=1 - [W5FU56_WHEAT]	22.43	30	6	0.978894	10.3109	0.925388	16.0444	0.989131	17.966	40.3271	5.16064
W5E901	Uncharacterized protein OS=Triticum aestivum PE=4 SV=1 - [W5E901_WHEAT]	18.69	10	6	0.966578	12.14	1.02152	9.61672	1.07801	9.20765	46.0095	6.04932
F2D8K6	Predicted protein (Fragment) OS=Hordeum vulgare var. distichum PE=2 SV=1 - [F2D8K6_HORVD]	29.17	7	6	0.963198	1.9259	1.01076	10.5281	0.975478	15.7989	35.5535	5.04639
F2CYX9	Predicted protein OS=Hordeum vulgare var. distichum PE=2 SV=1 - [F2CYX9_HORVD]	25.57	164	6	1.17067	9.45532	1.07696	7.58103	1.03334	8.09411	109.487	6.02393
W5IB10	Uncharacterized protein OS=Triticum aestivum PE=4 SV=1 - [W5IB10_WHEAT]	22.87	57	6	0.992306	4.72029	0.901686	13.1379	0.916051	21.2807	35.335	5.08447
W5EZ49	Pyruvate kinase OS=Triticum aestivum PE=3 SV=1 - [W5EZ49_WHEAT]	17.9	33	6	0.976933	7.41229	0.934838	31.7387	0.733335	25.3091	55.8502	6.90283
A0A096ULJ8	Pyruvate kinase OS=Triticum aestivum PE=3 SV=1 - [A0A096ULJ8_WHEAT]	23.9	25	6	1.10762	9.13039	1.0462	8.4009	1.0526	14.97	41.3917	7.79639
M7ZGT3	K(+) efflux antiporter 2, chloroplastic OS=Triticum urartu GN=TRIUR3_18189 PE=4 SV=1 - [M7ZGT3_TRIUA]	13.6	12	6	1.07978	7.67795	1.05442	4.88114	1.04547	9.12106	108.457	5.21143
F2CT64	Predicted protein (Fragment) OS=Hordeum vulgare var. distichum PE=2 SV=1 - [F2CT64_HORVD]	27.64	47	6	1.01127	14.3005	0.983546	6.46699	1.00283	14.9444	34.8961	6.02393
Q8L803	50S ribosomal protein L9, chloroplastic OS=Triticum aestivum GN=RPL9 PE=2 SV=1 - [RK9_WHEAT]	31.41	14	6	0.886114	13.734	0.972992	9.3502	1.06209	11.5455	21.5688	9.86182
W5FCR1	Uncharacterized protein OS=Triticum aestivum PE=4 SV=1 - [W5FCR1_WHEAT]	37.59	7	6	1.07836	9.19554	1.03271	11.2767	1.12861	13.9416	31.2975	8.76318
T1MV14	Uncharacterized protein OS=Triticum urartu PE=4 SV=1 - [T1MV14_TRIUA]	24.78	66	6	0.915992	11.9506	0.939351	9.87061	0.985651	12.6379	51.4739	7.03467
W5G1Y0	Uncharacterized protein OS=Triticum aestivum PE=4 SV=1 - [W5G1Y0_WHEAT]	28.03	47	6	0.990907	16.1676	0.903648	14.1716	0.921791	20.2118	40.6897	5.24951
F2D6E2	Predicted protein OS=Hordeum vulgare var. distichum PE=2 SV=1 - [F2D6E2_HORVD]	26.57	4	6	0.868835	5.68371	0.890661	11.4982	0.935988	21.1929	36.2601	6.52197
M8B1Z5	Lactoylglutathione lyase OS=Aegilops tauschii GN=F775_09613 PE=4 SV=1 - [M8B1Z5_AEGTA]	27.49	29	6	0.921727	5.46574	0.858082	10.742	0.981856	9.13736	32.5474	5.61768
W5D7Y0	Uncharacterized protein OS=Triticum aestivum PE=3 SV=1 - [W5D7Y0_WHEAT]	30.7	46	6	0.924406	11.9249	1.09284	21.318	0.944667	6.51847	37.9846	5.12256
M7ZD27	Nucleosome assembly protein 1-like 1 OS=Triticum urartu GN=TRIUR3_21233 PE=3 SV=1 - [M7ZD27_TRIUA]	18.14	28	6	1.01624	3.58279	1.05622	15.9307	1.06503	16.6828	44.6155	4.44971
M7Z9T4	Serine hydroxymethyltransferase OS=Triticum urartu GN=TRIUR3_34875 PE=3 SV=1 - [M7Z9T4_TRIUA]	20.17	8	6	0.961475	8.69495	0.943368	9.72989	0.857084	13.0903	51.7232	7.07861
W5BZV1	Uncharacterized protein OS=Triticum aestivum PE=4 SV=1 - [W5BZV1_WHEAT]	14.29	35	6	1.08058	13.6371	1.18241	9.69231	1.10268	22.4022	60.2334	5.77002
I1H5P4	Uncharacterized protein OS=Brachypodium distachyon GN=BRADI1G63020 PE=3 SV=1 - [I1H5P4_BRADI]	12.75	26	6	0.970569	6.50949	1.02167	8.21164	0.985915	11.0675	53.1373	7.59131
M8BQ51	Uncharacterized protein OS=Aegilops tauschii GN=F775_32009 PE=4 SV=1 - [M8BQ51_AEGTA]	25.89	23	6	0.898125	17.905	0.966379	14.4071	0.973967	17.3255	35.528	5.21143
W5G6B5	Peroxidase OS=Triticum aestivum PE=3 SV=1 - [W5G6B5_WHEAT]	26.05	18	6	0.866207	10.8586	0.903643	5.92538	0.844004	5.62861	35.799	8.04541
W5G616	Uncharacterized protein OS=Triticum aestivum PE=4 SV=1 - [W5G616_WHEAT]	15.08	24	6	0.94389	6.0198	1.00185	4.4563	0.962828	10.6412	50.5618	8.71924
F2DFS9	Predicted protein (Fragment) OS=Hordeum vulgare var. distichum PE=2 SV=1 - [F2DFS9_HORVD]	8.41	53	6	0.931688	8.49768	0.979682	12.6835	0.917389	6.4867	119.528	6.3667
M7YNW9	Uncharacterized protein OS=Triticum urartu GN=TRIUR3_29182 PE=4 SV=1 - [M7YNW9_TRIUA]	54.41	21	6	0.816602	14.6956	0.897809	19.4387	0.939247	11.056	14.7056	5.0083
W5CCX6	Uncharacterized protein OS=Triticum aestivum PE=4 SV=1 - [W5CCX6_WHEAT]	34.15	28	6	1.11212	9.55812	1.1539	17.3854	1.08386	9.46677	27.4359	5.09717
D7F3X1	30S ribosomal protein S3, chloroplastic (Fragment) OS=Cinna latifolia GN=rps3 PE=3 SV=1 - [D7F3X1_CINLA]	25.45	306	6	0.976264	14.1891	0.902341	4.61456	1.02414	8.38938	25.3749	9.89111
M8CXX4	Aminopeptidase N OS=Aegilops tauschii GN=F775_28161 PE=4 SV=1 - [M8CXX4_AEGTA]	14.43	41	6	1.04624	10.8577	1.03657	6.06363	1.02629	6.82793	108.93	5.8335
W5CFX2	Aspartate aminotransferase OS=Triticum aestivum PE=3 SV=1 - [W5CFX2_WHEAT]	22.41	28	6	0.959648	19.7646	0.962089	17.7683	0.91613	18.1299	38.3946	7.60596
W4ZLZ9	Uncharacterized protein OS=Triticum aestivum PE=4 SV=1 - [W4ZLZ9_WHEAT]	42.54	19	6	1.01258	6.30637	1.032	6.47939	1.07387	20.8587	19.4473	5.04639
M8BDK9	Alanine aminotransferase 2 OS=Aegilops tauschii GN=F775_07083 PE=4 SV=1 - [M8BDK9_AEGTA]	13.98	20	6	1.08696	4.22675	1.13766	12.8413	0.951274	12.8895	55.7677	6.62451
M8B264	60S ribosomal protein L23 OS=Aegilops tauschii GN=F775_25873 PE=3 SV=1 - [M8B264_AEGTA]	63.2	35	6	0.795019	15.9867	0.937162	9.86219	0.865052	10.4539	13.4152	10.0522
W5C0E2	Uncharacterized protein OS=Triticum aestivum PE=4 SV=1 - [W5C0E2_WHEAT]	21.66	36	6	0.965969	12.0589	0.950753	6.52539	0.932285	17.4368	42.8269	5.35107
W5GRX7	Uncharacterized protein OS=Triticum aestivum PE=4 SV=1 - [W5GRX7_WHEAT]	31.44	6	6	0.989067	11.592	1.00953	12.9802	1.0219	12.658	26.1979	5.70654
M8C4I9	Glucose-6-phosphate isomerase OS=Aegilops tauschii GN=F775_28315 PE=3 SV=1 - [M8C4I9_AEGTA]	14.29	91	6	1.02289	20.6015	1.00446	17.689	0.965534	10.5721	62.1943	7.44482
M0XPS4	Uncharacterized protein OS=Hordeum vulgare var. distichum PE=4 SV=1 - [M0XPS4_HORVD]	22.13	16	6	1.27634	31.7141	1.08813	28.9958	1.31298	42.5304	39.6425	4.84326
M7YC32	Phytoene dehydrogenase, chloroplastic/chromoplastic OS=Triticum urartu GN=TRIUR3_18416 PE=4 SV=1 - [M7YC32_TRIUA]	14.67	45	6	1.00823	15.8899	0.975913	4.41275	1.09616	4.39336	58.0026	5.92236
M8AW00	Acyl-(Acyl-carrier-protein) desaturase, chloroplastic OS=Aegilops tauschii GN=F775_28321 PE=4 SV=1 - [M8AW00_AEGTA]	17.55	24	6	0.837889	26.9405	0.797038	16.5065	0.889265	17.5781	42.8876	5.93506
F2D482	Predicted protein OS=Hordeum vulgare var. distichum PE=2 SV=1 - [F2D482_HORVD]	13.63	31	6	1.08275	8.13014	1.08639	8.97206	1.11477	11.0902	62.8946	6.21436
M0YYJ1	Uncharacterized protein OS=Hordeum vulgare var. distichum PE=4 SV=1 - [M0YYJ1_HORVD]	47.93	30	6	0.935173	12.0062	0.896934	13.3178	0.869105	15.2365	18.1823	4.98291
M8C8R8	Cystathionine gamma-synthase, chloroplastic OS=Aegilops tauschii GN=F775_28651 PE=3 SV=1 - [M8C8R8_AEGTA]	14.79	37	6	0.910402	6.88291	0.913589	8.20467	0.837464	34.5449	54.6927	7.60596
A0A077RPB8	Chromosome 3B, genomic scaffold, cultivar Chinese Spring OS=Triticum aestivum GN=TRAES_3BF051800010CFD_c1 PE=4 SV=1 - [A0A077RPB8_WHEAT]	14.5	11	6	1.0955	7.21081	0.978529	4.23218	0.980724	17.4081	51.2863	7.09326
A0A096ZN71	NADH-dependent glutamate synthase (Fragment) OS=Secale cereale x Triticum turgidum subsp. durum PE=2 SV=1 - [A0A096ZN71_9POAL]	3.76	34	6	1.15951	12.9107	1.19474	31.2244	1.12655	22.7191	209.79	6.80029
F2CSX0	Mitochondrial Rho GTPase OS=Hordeum vulgare var. distichum PE=2 SV=1 - [F2CSX0_HORVD]	13.36	49	6	0.971688	8.9559	1.15656	15.2427	0.995926	11.7964	66.7391	5.38916
W5HL43	Uncharacterized protein OS=Triticum aestivum PE=3 SV=1 - [W5HL43_WHEAT]	21.6	32	6	0.990595	8.87644	0.803506	5.32311	0.878559	27.434	40.8378	6.66846
M0V861	Uncharacterized protein OS=Hordeum vulgare var. distichum PE=3 SV=1 - [M0V861_HORVD]	17.15	24	6	0.938413	20.2543	0.943133	21.2509	0.878901	14.8728	41.1081	5.17334
N1QZX3	Uncharacterized protein OS=Aegilops tauschii GN=F775_15393 PE=4 SV=1 - [N1QZX3_AEGTA]	13.87	18	6	1.19088	9.31861	1.03014	11.5659	1.07015	19.8217	58.6646	4.60205
F2E048	Predicted protein OS=Hordeum vulgare var. distichum PE=2 SV=1 - [F2E048_HORVD]	24.57	43	6	0.945838	10.5597	0.912923	13.7491	0.985016	15.5473	31.9342	9.71533
M0VZQ8	Uncharacterized protein OS=Hordeum vulgare var. distichum PE=4 SV=1 - [M0VZQ8_HORVD]	13.04	28	6	1.20466	8.2994	1.1114	15.0932	1.12157	10.4878	61.202	7.50342
W5E6D1	Uncharacterized protein OS=Triticum aestivum PE=3 SV=1 - [W5E6D1_WHEAT]	11.67	26	6	1.06138	9.40304	1.0759	7.57305	1.05705	2.86699	66.4896	6.75635
M0YMJ0	Uncharacterized protein OS=Hordeum vulgare var. distichum PE=4 SV=1 - [M0YMJ0_HORVD]	25.22	33	6	0.902937	8.84451	0.929011	6.0195	0.953812	10.8143	34.8299	8.27979
M0X0Z3	Uncharacterized protein OS=Hordeum vulgare var. distichum PE=3 SV=1 - [M0X0Z3_HORVD]	15.12	12	6	0.940313	3.81374	0.756479	9.46253	0.983725	18.6445	56.2029	5.8208
O65305	Acetohydroxy acid synthase (Fragment) OS=Hordeum vulgare GN=AHAS PE=2 SV=1 - [O65305_HORVU]	15.34	114	6	0.956366	14.3201	1.06985	16.5164	1.08883	4.77528	58.7564	6.41748
W5E8Y0	Uncharacterized protein OS=Triticum aestivum PE=4 SV=1 - [W5E8Y0_WHEAT]	14.23	9	6	1.16485	5.74524	1.22025	16.2623	1.00359	13.9212	51.624	6.45557
B2ZGK1	Cytosolic acetyl-CoA carboxylase OS=Triticum turgidum subsp. durum GN=Acc-2 PE=4 SV=1 - [B2ZGK1_TRITD]	3.37	49	6	1.04092	11.0278	0.92401	23.6536	1.05047	14.0923	250.538	6.43018
M8C611	Uncharacterized protein OS=Aegilops tauschii GN=F775_03448 PE=4 SV=1 - [M8C611_AEGTA]	4.81	8	6	1.05804	15.4442	1.10394	3.20654	1.04135	21.7057	198.573	4.70361
W4ZMM8	Coatomer subunit gamma OS=Triticum aestivum PE=3 SV=1 - [W4ZMM8_WHEAT]	8.55	27	6	0.991717	10.9149	0.948533	14.3025	1.05106	22.221	98.6429	5.13525
R7W0C1	Glutathione peroxidase OS=Aegilops tauschii GN=F775_26193 PE=3 SV=1 - [R7W0C1_AEGTA]	30.4	8	6	1.11198	17.3258	1.14373	8.98169	0.988929	7.77746	24.6779	9.5835
M8CUN3	Citrate synthase OS=Aegilops tauschii GN=F775_30849 PE=3 SV=1 - [M8CUN3_AEGTA]	18.12	26	6	0.955807	10.6262	0.971813	10.1825	0.957368	3.3475	48.2819	8.49951
W5GI23	Uncharacterized protein OS=Triticum aestivum PE=4 SV=1 - [W5GI23_WHEAT]	9.36	24	6	0.826561	8.94829	0.866094	6.64973	0.888367	7.48298	88.1392	7.95752
M7YRV7	Fructose-bisphosphate aldolase OS=Triticum urartu GN=TRIUR3_09302 PE=4 SV=1 - [M7YRV7_TRIUA]	27.45	6	5	1.17473	23.8865	1.23184	22.1039	1.11644	25.5808	69.3641	8.30908
M7YV65	Oxygen-evolving enhancer protein 2, chloroplastic OS=Triticum urartu GN=TRIUR3_27628 PE=4 SV=1 - [M7YV65_TRIUA]	59.24	18	5	1.03974	16.4516	1.09586	11.0823	1.0932	14.2657	25.4858	8.77783
M8D458	5-methyltetrahydropteroyltriglutamate--homocysteine methyltransferase OS=Aegilops tauschii GN=F775_28440 PE=3 SV=1 - [M8D458_AEGTA]	35.25	33	5	1.0187	6.29711	1.03302	6.67827	1.23012	10.6319	84.3083	6.3667
Q6XW17	Photosystem II polypeptide (Fragment) OS=Triticum aestivum PE=2 SV=1 - [Q6XW17_WHEAT]	54.55	28	5	1.20828	19.6569	1.1833	18.8422	1.29076	30.5568	10.1873	8.646
F2DMR3	Predicted protein OS=Hordeum vulgare var. distichum PE=2 SV=1 - [F2DMR3_HORVD]	29.68	25	5	0.979677	8.64953	0.983342	9.2358	1.05426	10.7629	30.7193	4.84326
W5F6W2	Uncharacterized protein OS=Triticum aestivum PE=4 SV=1 - [W5F6W2_WHEAT]	50	17	5	1.15759	15.4752	1.18063	10.6481	1.25336	14.9353	15.6351	9.70068
M0YH83	Uncharacterized protein OS=Hordeum vulgare var. distichum PE=3 SV=1 - [M0YH83_HORVD]	51.95	21	5	1.06251	18.0803	1.07232	10.8471	1.14299	18.1761	27.6218	5.24951
M7YY67	DEAD-box ATP-dependent RNA helicase 3, chloroplastic OS=Triticum urartu GN=TRIUR3_22227 PE=4 SV=1 - [M7YY67_TRIUA]	21.27	29	5	0.846083	9.76087	0.799763	20.9558	0.915399	18.5082	95.1163	6.72705
M8C829	40S ribosomal protein S3a OS=Aegilops tauschii GN=F775_26634 PE=3 SV=1 - [M8C829_AEGTA]	39.3	44	5	0.993975	9.25776	0.929922	25.6559	0.977896	4.72798	29.4026	9.75928
W5H4D7	Uncharacterized protein OS=Triticum aestivum PE=3 SV=1 - [W5H4D7_WHEAT]	39.07	24	5	0.847805	18.8556	0.853139	15.5776	0.948108	24.0962	23.1535	10.2427
F2CUM9	Predicted protein (Fragment) OS=Hordeum vulgare var. distichum PE=2 SV=1 - [F2CUM9_HORVD]	54.65	30	5	1.04208	15.3069	0.9756	12.6394	1.00869	19.619	9.9119	8.42627
F2CT73	Predicted protein OS=Hordeum vulgare var. distichum PE=2 SV=1 - [F2CT73_HORVD]	26.82	20	5	0.958606	12.7132	0.963342	22.4975	0.937441	20.3617	28.1738	11.0776
F2DK80	Predicted protein OS=Hordeum vulgare var. distichum PE=2 SV=1 - [F2DK80_HORVD]	20.51	18	5	0.953177	6.87565	1.01448	16.2566	1.08531	16.2522	41.1488	8.104
W5CKV1	Uncharacterized protein OS=Triticum aestivum PE=3 SV=1 - [W5CKV1_WHEAT]	33.33	34	5	0.896451	4.04569	0.887266	17.5721	1.03036	21.3274	18.1097	10.3013
F2CXT8	Predicted protein OS=Hordeum vulgare var. distichum PE=2 SV=1 - [F2CXT8_HORVD]	23.32	29	5	1.29131	12.1086	1.25492	18.1752	1.04758	20.6963	33.1965	5.89697
M7YRR8	Ribosome-recycling factor, chloroplastic OS=Triticum urartu GN=TRIUR3_32329 PE=3 SV=1 - [M7YRR8_TRIUA]	32.74	30	5	0.894856	8.80274	0.97481	12.4777	1.00633	17.3282	24.7552	8.83643
M7Z617	26S proteasome non-ATPase regulatory subunit 1 OS=Triticum urartu GN=TRIUR3_17366 PE=4 SV=1 - [M7Z617_TRIUA]	6.72	45	5	1.03425	12.072	1.13209	20.099	1.01932	13.003	104.229	5.45264
M8AS47	Glutamate decarboxylase OS=Triticum urartu GN=TRIUR3_34245 PE=3 SV=1 - [M8AS47_TRIUA]	19.21	92	5	1.08041	5.8647	1.03658	9.68045	1.08514	10.2767	54.5385	5.68115
M0UEI5	Uncharacterized protein OS=Hordeum vulgare var. distichum PE=4 SV=1 - [M0UEI5_HORVD]	43.75	31	5	0.976327	7.45223	0.995699	5.2184	1.12966	10.0073	15.9968	4.7417
N1R1W1	Peptidyl-prolyl cis-trans isomerase OS=Aegilops tauschii GN=F775_05000 PE=4 SV=1 - [N1R1W1_AEGTA]	31.96	11	5	1.15916	8.38252	1.09796	14.2779	1.12041	20.2328	23.4552	9.59814
T1MPY2	Uncharacterized protein OS=Triticum urartu PE=4 SV=1 - [T1MPY2_TRIUA]	33.73	16	5	1.03177	13.0277	1.13731	9.13067	1.03983	7.47518	27.8581	6.34131
I3VKD2	Cysteine endopeptidase EP alpha OS=Secale cereale x Triticum turgidum subsp. durum PE=2 SV=1 - [I3VKD2_9POAL]	14.1	18	5	1.02308	21.768	1.14017	13.9347	1.11976	25.9491	50.3749	5.12256
M0YNE8	Uncharacterized protein OS=Hordeum vulgare var. distichum PE=3 SV=1 - [M0YNE8_HORVD]	15.42	8	5	0.83576	13.4154	0.887774	15.8651	0.966951	14.3593	54.6554	6.16357
N1QVY6	40S ribosomal protein S13-1 OS=Aegilops tauschii GN=F775_32210 PE=3 SV=1 - [N1QVY6_AEGTA]	42.86	45	5	0.955865	17.1622	0.91958	5.12334	1.04457	5.44387	15.961	10.7261
M0XZA6	Uncharacterized protein OS=Hordeum vulgare var. distichum PE=3 SV=1 - [M0XZA6_HORVD]	25.76	15	5	0.90476	10.3378	0.909276	9.88679	0.929234	23.9594	25.7397	10.3452
I0AW29	Superoxide dismutase (Fragment) OS=Triticum aestivum PE=2 SV=1 - [I0AW29_WHEAT]	42.04	31	5	1.04055	9.79435	1.12556	12.1614	0.975724	21.8924	17.2839	7.13721
C0HHC1	Uncharacterized protein OS=Zea mays GN=LOC100193260 PE=2 SV=1 - [C0HHC1_MAIZE]	36.42	73	5	1.05702	9.93119	1.01574	6.60148	1.14576	4.11908	19.8422	9.23193
T1SAM4	Shikimate kinase family protein OS=Triticum monococcum PE=2 SV=1 - [T1SAM4_TRIMO]	28.04	21	5	1.04599	10.5297	0.965607	18.489	0.985364	6.77433	29.6833	6.37939
F2CUW3	Ferrochelatase OS=Hordeum vulgare var. distichum PE=2 SV=1 - [F2CUW3_HORVD]	17.17	60	5	0.922485	9.0911	0.904578	10.1723	1.02729	11.8062	46.9421	5.60498
M7ZJS5	Putative glutathione S-transferase GSTU1 OS=Triticum urartu GN=TRIUR3_17205 PE=4 SV=1 - [M7ZJS5_TRIUA]	34.23	3	5	1.05775	9.34258	1.12625	7.88473	1.08243	17.1338	24.998	6.80029
C3W8L3	Starch synthase, chloroplastic/amyloplastic (Fragment) OS=Hordeum vulgare var. distichum GN=SSI PE=2 SV=1 - [C3W8L3_HORVD]	17.86	19	5	1.14551	7.45011	1.13839	9.50131	1.06496	11.8233	57.4506	6.48096
M8A3X9	Tubulin alpha chain OS=Triticum urartu GN=TRIUR3_09129 PE=3 SV=1 - [M8A3X9_TRIUA]	22.17	98	5	0.857392	2.89428	0.897777	5.70032	1.11884	4.30192	49.6833	5.021
F8RP11	Hsp70-Hsp90 organizing protein OS=Triticum aestivum GN=HOP PE=1 SV=1 - [HSOP_WHEAT]	19.28	26	5	0.949478	2.0838	0.993847	12.0227	0.971929	9.46987	65.0566	6.04932
F2CRK8	Predicted protein OS=Hordeum vulgare var. distichum PE=2 SV=1 - [F2CRK8_HORVD]	16.41	8	5	1.2194	9.78634	1.06356	7.90339	1.17577	12.4528	28.6703	10.0376
W5EUA2	Peptidyl-prolyl cis-trans isomerase OS=Triticum aestivum PE=4 SV=1 - [W5EUA2_WHEAT]	32.24	29	5	1.13072	10.484	1.09977	13.1281	1.15705	3.91688	18.9741	9.70068
W5GIP2	Uncharacterized protein OS=Triticum aestivum PE=4 SV=1 - [W5GIP2_WHEAT]	25.1	18	5	1.08207	1.0385	1.19254	1.90262	1.0705	11.5178	28.7696	7.25439
F2D807	Predicted protein OS=Hordeum vulgare var. distichum PE=2 SV=1 - [F2D807_HORVD]	16.69	29	5	0.91931	18.0188	0.949278	12.5312	0.99175	19.3814	63.9038	6.85889
B4FVJ6	Uncharacterized protein OS=Zea mays PE=2 SV=1 - [B4FVJ6_MAIZE]	35.26	76	5	0.985369	1.50146	0.950186	10.0326	0.910567	16.2764	21.0147	8.44092
W5B0D9	Uncharacterized protein OS=Triticum aestivum PE=4 SV=1 - [W5B0D9_WHEAT]	76.14	7	5	1.02302	6.26516	1.08393	14.8779	1.00529	10.5736	9.27909	4.41162
M7Y6I7	Uncharacterized protein OS=Triticum urartu GN=TRIUR3_03694 PE=4 SV=1 - [M7Y6I7_TRIUA]	30.09	9	5	0.96341	8.35614	0.950256	10.2419	0.979429	8.44433	24.582	5.33838
Q5I7L0	Ribosomal protein L18 OS=Triticum aestivum PE=1 SV=1 - [Q5I7L0_WHEAT]	30.32	22	5	0.928268	10.1791	0.826311	17.2337	0.905064	19.4489	21.3188	11.4878
M7Z442	Protease Do-like 2, chloroplastic OS=Triticum urartu GN=TRIUR3_02440 PE=4 SV=1 - [M7Z442_TRIUA]	9.7	27	5	0.926066	14.5997	0.863062	10.1398	0.915664	30.1253	64.9708	5.40186
F2CS63	Delta-aminolevulinic acid dehydratase OS=Hordeum vulgare var. distichum PE=2 SV=1 - [F2CS63_HORVD]	25.53	11	5	1.0035	8.90124	0.998042	13.342	0.953336	9.49594	45.8394	6.81494
Q8S3J1	60S ribosomal protein L13 OS=Triticum aestivum PE=2 SV=1 - [Q8S3J1_WHEAT]	45.07	37	5	0.877109	18.2729	0.931292	10.0809	0.998915	11.0635	16.1148	10.3306
P93594	Beta-amylase OS=Triticum aestivum GN=BMY1 PE=2 SV=1 - [AMYB_WHEAT]	13.72	211	5	0.845745	12.4398	0.847387	14.7103	0.83069	27.2251	56.5751	5.42725
W5AB78	Uncharacterized protein OS=Triticum aestivum PE=3 SV=1 - [W5AB78_WHEAT]	21.58	7	5	1.15121	5.77394	1.14744	7.34763	1.20766	11.5855	30.7374	7.59131
M8BNY0	Rubredoxin OS=Aegilops tauschii GN=F775_31544 PE=4 SV=1 - [M8BNY0_AEGTA]	27.32	7	5	1.11675	10.3794	1.12604	19.5818	1.06931	14.3211	22.0971	5.77002
F2CRG4	Predicted protein OS=Hordeum vulgare var. distichum PE=2 SV=1 - [F2CRG4_HORVD]	12.87	24	5	0.999955	10.3864	0.935231	12.2297	1.05474	7.86746	58.8335	7.28369
M0UFZ8	Uncharacterized protein OS=Hordeum vulgare var. distichum PE=4 SV=1 - [M0UFZ8_HORVD]	21.59	24	5	1.12642	8.07296	1.06632	25.0504	1.13889	15.7273	29.1642	4.88135
W5GR03	Uncharacterized protein OS=Triticum aestivum PE=3 SV=1 - [W5GR03_WHEAT]	18.04	35	5	1.17461	25.7031	1.00662	7.92681	1.04604	32.4459	57.4828	4.77979
W5BA74	Uncharacterized protein OS=Triticum aestivum PE=3 SV=1 - [W5BA74_WHEAT]	24.33	63	5	0.912096	16.1532	1.01459	12.5556	0.968552	16.7341	48.9971	6.91748
A0A077S424	Chromosome 3B, genomic scaffold, cultivar Chinese Spring OS=Triticum aestivum GN=TRAES_3BF013000100CFD_c1 PE=4 SV=1 - [A0A077S424_WHEAT]	17.91	30	5	0.926131	6.41209	0.916325	6.12154	0.907113	21.1795	32.2345	4.70361
W5D1Z1	Chromosome 3B, genomic scaffold, cultivar Chinese Spring OS=Triticum aestivum GN=TRAES_3BF167600010CFD_c1 PE=4 SV=1 - [W5D1Z1_WHEAT]	39.39	14	5	1.04861	11.1085	1.27493	21.6574	1.13156	9.38048	20.7745	5.98584
M8ASX7	33 kDa ribonucleoprotein, chloroplastic OS=Aegilops tauschii GN=F775_32923 PE=4 SV=1 - [M8ASX7_AEGTA]	24.46	8	5	0.994938	8.63496	1.06787	9.89306	1.00695	12.9669	30.3285	6.81494
M0Z810	Peroxidase OS=Hordeum vulgare var. distichum PE=3 SV=1 - [M0Z810_HORVD]	21.85	83	5	0.875091	21.0734	1.02286	4.36442	0.843756	19.7987	33.5397	8.32373
W5GVR2	Uncharacterized protein OS=Triticum aestivum PE=4 SV=1 - [W5GVR2_WHEAT]	31.05	43	5	0.969604	3.19823	0.857	20.7025	1.01142	21.9255	24.4543	10.0815
W5A2N4	Uncharacterized protein OS=Triticum aestivum PE=3 SV=1 - [W5A2N4_WHEAT]	10.39	20	5	0.975052	13.3017	0.866676	22.87	0.742246	16.6712	73.925	5.0083
W5FX87	Uncharacterized protein OS=Triticum aestivum PE=4 SV=1 - [W5FX87_WHEAT]	10.42	15	5	1.11566	12.1481	1.07304	9.33725	1.048	5.5912	75.7961	8.1626
F2CRB4	Eukaryotic translation initiation factor 3 subunit I OS=Hordeum vulgare var. distichum PE=2 SV=1 - [F2CRB4_HORVD]	18.71	54	5	0.943974	9.39232	0.956664	8.00968	0.955118	6.08692	36.1603	6.96143
R7WCS2	Putative plastid-lipid-associated protein 4, chloroplastic OS=Aegilops tauschii GN=F775_29032 PE=3 SV=1 - [R7WCS2_AEGTA]	20.21	44	5	0.917905	19.7896	0.955899	12.8754	0.994516	18.879	32.0422	9.77393
C8CK07	Phosphomannomutase OS=Triticum aestivum GN=PMM-B1 PE=3 SV=1 - [C8CK07_WHEAT]	22.49	22	5	0.922808	10.6168	1.09886	13.9691	1.03155	7.21408	28.2083	5.84619
M0WKZ6	Uncharacterized protein OS=Hordeum vulgare var. distichum PE=4 SV=1 - [M0WKZ6_HORVD]	60.48	24	5	0.976396	9.03519	1.02443	40.6566	0.931065	11.1	13.9262	6.17627
W5AHL4	Uncharacterized protein OS=Triticum aestivum PE=4 SV=1 - [W5AHL4_WHEAT]	31.49	8	5	1.18591	15.9921	1.21423	17.822	1.0012	6.59182	25.2262	4.81787
W5BSV2	Uncharacterized protein OS=Triticum aestivum PE=4 SV=1 - [W5BSV2_WHEAT]	32.98	16	5	1.11741	10.0433	1.33294	28.0819	1.19754	11.1832	20.8608	6.354
Q84ZY0	Sucrose-phosphatase OS=Aegilops speltoides PE=2 SV=1 - [Q84ZY0_AEGSP]	14.93	11	5	1.33617	9.68453	1.20637	5.54146	1.18234	5.23885	47.1431	6.3667
M0YVU7	Glutathione peroxidase OS=Hordeum vulgare var. distichum PE=3 SV=1 - [M0YVU7_HORVD]	43.14	60	5	1.05253	17.0668	1.05022	8.81871	1.08053	10.0412	11.3498	6.63916
W4ZNR3	Uncharacterized protein OS=Triticum aestivum PE=4 SV=1 - [W4ZNR3_WHEAT]	13.7	2293	5	1.06494	0.726927	1.09129	10.2442	0.84859	4.86266	46.6719	9.02686
M0Y2A5	Uncharacterized protein OS=Hordeum vulgare var. distichum PE=4 SV=1 - [M0Y2A5_HORVD]	12.59	10	5	0.870216	18.1704	0.890624	6.36148	0.941063	5.40502	44.4834	7.04932
M8BG27	Cysteine desulfurase 2, chloroplastic OS=Aegilops tauschii GN=F775_28949 PE=3 SV=1 - [M8BG27_AEGTA]	17.67	32	5	0.940007	4.62129	0.9665	6.68281	0.951583	18.3713	57.6059	6.88818
W5G5W0	Uncharacterized protein OS=Triticum aestivum PE=4 SV=1 - [W5G5W0_WHEAT]	20.3	16	5	1.1048	16.2606	1.17628	20.7625	1.00954	42.5843	42.6694	8.23584
O80370	VER2 OS=Triticum aestivum GN=ver2 PE=2 SV=3 - [O80370_WHEAT]	23	2	5	0.437118	32.3539	0.28964	100.713	0.433518	57.1284	32.4151	7.18115
M7ZYZ9	Uncharacterized protein OS=Triticum urartu GN=TRIUR3_33886 PE=4 SV=1 - [M7ZYZ9_TRIUA]	33.98	15	5	1.08876	25.1882	1.10688	35.0282	0.911555	34.8573	27.4126	9.80322
A0A0C4BK49	Proteasome subunit alpha type OS=Triticum aestivum PE=3 SV=1 - [A0A0C4BK49_WHEAT]	22.92	16	5	0.988696	10.6168	1.00771	8.68041	0.928125	9.04424	31.1373	5.21143
I1J2J2	Uncharacterized protein OS=Brachypodium distachyon GN=BRADI5G23845 PE=4 SV=1 - [I1J2J2_BRADI]	9.11	87	5	1.17149	10.4869	1.01192	16.6109	0.896102	14.2418	53.9436	7.29834
W5BD87	Uncharacterized protein OS=Triticum aestivum PE=3 SV=1 - [W5BD87_WHEAT]	17.26	16	5	1.0562	6.11361	0.978393	7.65861	1.04465	5.91707	39.5687	5.42725
W5CP46	DNA-directed RNA polymerase OS=Triticum aestivum PE=3 SV=1 - [W5CP46_WHEAT]	7.87	174	5	0.946729	12.0195	0.922637	33.6307	1.08883	8.38617	91.5591	9.05615
N1QRH1	Glycyl-tRNA synthetase 2, chloroplastic/mitochondrial OS=Aegilops tauschii GN=F775_00701 PE=3 SV=1 - [N1QRH1_AEGTA]	7.44	22	5	0.88252	4.62861	1.033	11.9691	0.96305	7.98307	108.632	5.36377
A0A077S6B3	Chromosome 3B, genomic scaffold, cultivar Chinese Spring OS=Triticum aestivum GN=TRAES_3BF078000040CFD_c1 PE=3 SV=1 - [A0A077S6B3_WHEAT]	20.74	31	5	0.93505	11.8503	0.953961	11.1621	0.954339	25.3896	34.7192	6.0874
M7ZSD1	Aminotransferase YbdL OS=Triticum urartu GN=TRIUR3_05818 PE=4 SV=1 - [M7ZSD1_TRIUA]	19.07	27	5	1.0014	9.19557	0.940696	5.48784	0.996228	3.79887	40.5037	6.13818
N1QPI5	Acyl-coenzyme A oxidase OS=Aegilops tauschii GN=F775_25962 PE=3 SV=1 - [N1QPI5_AEGTA]	8.61	9	5	0.925881	10.2673	1.00133	18.6158	1.04865	13.8686	69.6238	7.7085
W5DNF0	Uncharacterized protein OS=Triticum aestivum PE=4 SV=1 - [W5DNF0_WHEAT]	16.54	30	5	1.04863	7.17738	0.902721	7.95586	1.0462	11.3579	45.6375	8.57275
M8A8Q5	Dihydrolipoyl dehydrogenase OS=Triticum urartu GN=TRIUR3_11383 PE=3 SV=1 - [M8A8Q5_TRIUA]	13.52	9	5	0.788902	7.13531	1.05623	27.2771	1.00058	13.4371	56.2274	6.53662
W5CI27	Uncharacterized protein OS=Triticum aestivum PE=4 SV=1 - [W5CI27_WHEAT]	21.79	90	5	1.12556	0.117955	1.05284	18.9436	1.04318	21.2853	38.1312	5.04639
R7W0Z8	40S ribosomal protein S14 OS=Aegilops tauschii GN=F775_32929 PE=3 SV=1 - [R7W0Z8_AEGTA]	43.71	9	5	0.942874	14.3401	0.845611	13.0307	0.968469	10.9972	16.3087	10.5649
W5EV00	Uncharacterized protein OS=Triticum aestivum PE=4 SV=1 - [W5EV00_WHEAT]	8.61	33	5	1.05207	4.45168	0.959904	7.46445	0.960918	7.36738	88.13	5.68115
W5CKI0	NADH-cytochrome b5 reductase OS=Triticum aestivum PE=3 SV=1 - [W5CKI0_WHEAT]	21.56	28	5	0.928701	7.70347	0.941295	2.53009	0.830046	23.2476	29.7233	6.81494
N1QV10	Adenylate kinase, chloroplastic OS=Aegilops tauschii GN=F775_09958 PE=3 SV=1 - [N1QV10_AEGTA]	7.84	44	5	1.14393	18.8724	1.02526	6.10439	1.06715	16.6525	85.865	8.39697
W5DAD8	Uncharacterized protein OS=Triticum aestivum PE=4 SV=1 - [W5DAD8_WHEAT]	25.91	31	5	1.00029	11.918	1.1169	7.97189	1.06412	8.7709	27.3627	6.12549
M7ZJU0	Cold shock protein CS66 OS=Triticum urartu GN=TRIUR3_24704 PE=3 SV=1 - [M7ZJU0_TRIUA]	7.06	2	5	0.86334	8.61617	0.916422	12.8143	0.805873	25.9948	110.068	6.34131
F2DAT1	Predicted protein OS=Hordeum vulgare var. distichum PE=2 SV=1 - [F2DAT1_HORVD]	7.69	10	5	0.961693	8.9643	0.944548	13.4078	0.946815	18.8419	97.8377	5.21143
W5FYH5	Uncharacterized protein OS=Triticum aestivum PE=3 SV=1 - [W5FYH5_WHEAT]	12.32	18	5	1.06883	6.34756	1.04322	8.09683	1.01956	9.43954	60.704	6.25244
M7YH30	Mitochondrial outer membrane protein porin of 34 kDa OS=Triticum urartu GN=TRIUR3_02492 PE=4 SV=1 - [M7YH30_TRIUA]	22.75	15	5	1.09659	8.29173	0.993431	19.8299	1.09664	11.0613	27.1972	9.14404
W5HYZ4	Uncharacterized protein OS=Triticum aestivum PE=3 SV=1 - [W5HYZ4_WHEAT]	10.87	12	5	1.06948	7.34979	1.07019	15.2618	0.976218	31.0057	66.2387	6.37939
M7YWY6	Asparaginyl-tRNA synthetase, cytoplasmic 1 OS=Triticum urartu GN=TRIUR3_11855 PE=3 SV=1 - [M7YWY6_TRIUA]	12.03	25	5	1.01422	7.05604	0.974774	11.8557	1.11133	22.5993	54.6235	6.44287
R7W5H0	Uncharacterized protein OS=Aegilops tauschii GN=F775_30457 PE=4 SV=1 - [R7W5H0_AEGTA]	13.74	7	5	0.91058	8.20738	0.919982	7.39529	0.950674	14.8439	55.4761	4.89404
M8C6L3	Putative aldehyde dehydrogenase OS=Aegilops tauschii GN=F775_07192 PE=3 SV=1 - [M8C6L3_AEGTA]	13.42	34	5	1.02955	3.86475	1.03724	9.32119	0.985914	7.05671	58.4233	8.67529
W5H3T9	Uncharacterized protein OS=Triticum aestivum PE=4 SV=1 - [W5H3T9_WHEAT]	10.54	16	5	1.11877	12.1282	1.02654	16.309	1.09688	13.9688	76.1069	5.09717
W5AU16	Uncharacterized protein OS=Triticum aestivum PE=3 SV=1 - [W5AU16_WHEAT]	12.18	19	5	1.05041	8.11863	1.05282	9.21971	1.07036	6.16069	73.9987	6.06201
N1R356	Formate dehydrogenase, mitochondrial OS=Aegilops tauschii GN=F775_27900 PE=3 SV=1 - [N1R356_AEGTA]	18.83	29	5	1.06858	1.7158	0.979581	11.4735	1.05353	4.15622	41.3542	6.99072
W5CY74	Chromosome 3B, genomic scaffold, cultivar Chinese Spring OS=Triticum aestivum GN=TRAES_3BF020200030CFD_c1 PE=3 SV=1 - [W5CY74_WHEAT]	10.26	10	5	0.777495	19.3032	0.805324	13.2244	0.951667	9.94172	63.85	9.78857
W5G8T3	Uncharacterized protein OS=Triticum aestivum PE=3 SV=1 - [W5G8T3_WHEAT]	13.13	37	5	1.04928	13.7598	0.956599	17.4578	1.03659	4.3051	48.2744	5.14795
W5ELV3	Adenylosuccinate synthetase, chloroplastic OS=Triticum aestivum GN=PURA PE=3 SV=1 - [W5ELV3_WHEAT]	17.07	23	5	0.973961	7.8999	1.00145	11.3385	0.935076	5.27134	48.6269	6.02393
W5FQ55	UDP-glucose 6-dehydrogenase OS=Triticum aestivum PE=3 SV=1 - [W5FQ55_WHEAT]	13.96	55	5	0.955947	16.9256	0.888706	3.20079	0.995448	10.643	52.568	6.17627
D8L9J1	Chromosome 3B, genomic scaffold, cultivar Chinese Spring OS=Triticum aestivum GN=TAA_ctg0091b.00180.1 PE=3 SV=1 - [D8L9J1_WHEAT]	17.2	20	5	1.13593	10.4953	1.17182	8.74412	1.12588	17.5873	53.9832	5.92236
M7YYG1	Uncharacterized protein OS=Triticum urartu GN=TRIUR3_01863 PE=4 SV=1 - [M7YYG1_TRIUA]	6.66	33	5	0.977597	4.09734	1.04829	18.1009	0.985538	15.4204	104.605	6.55127
W5BY00	Polyadenylate-binding protein OS=Triticum aestivum PE=3 SV=1 - [W5BY00_WHEAT]	10.14	13	5	1.04737	16.4102	0.987747	20.8858	1.02264	10.0237	63.2046	9.01221
A0A077RXA1	Chromosome 3B, genomic scaffold, cultivar Chinese Spring OS=Triticum aestivum GN=TRAES_3BF021600150CFD_c1 PE=4 SV=1 - [A0A077RXA1_WHEAT]	26.44	19	5	1.0732	15.5259	1.00869	10.3347	1.12505	16.5316	23.0019	8.39697
P93616	Polyadenylate-binding protein OS=Triticum aestivum GN=wheatpab PE=1 SV=1 - [P93616_WHEAT]	14.29	19	5	1.00298	8.17165	0.977556	9.15844	1.0993	17.84	70.7779	7.02002
T1MG47	Uncharacterized protein OS=Triticum urartu PE=4 SV=1 - [T1MG47_TRIUA]	25.91	21	5	1.01565	4.38213	1.06676	9.40644	1.04293	7.32946	29.5774	7.34229
F2DXG7	Predicted protein OS=Hordeum vulgare var. distichum PE=2 SV=1 - [F2DXG7_HORVD]	22.13	7	5	1.03408	11.1491	1.02659	6.88674	0.99188	10.02	25.4581	9.36377
M8ACE5	4-hydroxy-3-methylbut-2-enyl diphosphate reductase OS=Triticum urartu GN=TRIUR3_33302 PE=3 SV=1 - [M8ACE5_TRIUA]	15.49	25	5	1.0224	1.55152	1.00816	4.91913	0.991105	7.81811	48.7987	6.1001
M0VWE4	Uncharacterized protein OS=Hordeum vulgare var. distichum PE=4 SV=1 - [M0VWE4_HORVD]	15.72	25	5	1.07642	11.9184	1.0618	3.94105	1.05433	4.64803	43.6691	6.1001
I1IYP7	Uncharacterized protein OS=Brachypodium distachyon GN=BRADI5G13000 PE=3 SV=1 - [I1IYP7_BRADI]	29.05	5	5	1.15393	7.12814	1.11593	9.39502	1.13952	11.4342	22.9634	7.35693
T1N8M0	Uncharacterized protein OS=Triticum urartu PE=4 SV=1 - [T1N8M0_TRIUA]	17.3	26	5	0.979153	14.3975	1.02426	9.12296	1.02193	7.66439	37.7904	6.90283
W5FI90	Uncharacterized protein OS=Triticum aestivum PE=4 SV=1 - [W5FI90_WHEAT]	18.96	12	5	1.10268	10.8977	1.03578	12.2868	1.07614	1.24572	36.4459	5.30029
M8CY84	Ferredoxin-dependent glutamate synthase, chloroplastic OS=Aegilops tauschii GN=F775_29599 PE=4 SV=1 - [M8CY84_AEGTA]	29.17	6	4	1.06038	6.69315	1.27181	6.73236	1.16149	16.0404	208.192	7.1665
F2DEY7	Predicted protein (Fragment) OS=Hordeum vulgare var. distichum PE=2 SV=1 - [F2DEY7_HORVD]	42.56	45	4	1.12741	11.4753	1.13461	16.8059	1.14488	17.7206	73.5187	5.70654
M0YKB8	Ribulose-phosphate 3-epimerase OS=Hordeum vulgare var. distichum PE=3 SV=1 - [M0YKB8_HORVD]	20.88	12	4	1.09936	14.2369	1.01311	23.3326	0.998882	15.3108	29.0094	8.41162
M8B795	Ferredoxin--NADP reductase, leaf isozyme, chloroplastic OS=Aegilops tauschii GN=F775_27329 PE=4 SV=1 - [M8B795_AEGTA]	68.63	19	4	1.17639	12.0484	1.01399	23.5907	1.11582	11.9118	28.7994	5.14795
F2DD69	Phosphoribulokinase OS=Hordeum vulgare var. distichum PE=2 SV=1 - [F2DD69_HORVD]	63.12	26	4	1.16073	13.1764	1.16145	18.1495	1.12342	11.9717	45.0379	6.21436
M0YW98	Uncharacterized protein OS=Hordeum vulgare var. distichum PE=3 SV=1 - [M0YW98_HORVD]	38.82	134	4	0.868255	7.74881	0.905478	19.1796	1.00714	13.3155	101.479	6.40479
W5DSZ0	Ferredoxin--NADP reductase OS=Triticum aestivum PE=3 SV=1 - [W5DSZ0_WHEAT]	60	4	4	1.15012	14.0257	1.08928	5.65746	1.2245	8.88805	28.7374	5.60498
W5FIQ5	Uncharacterized protein OS=Triticum aestivum PE=4 SV=1 - [W5FIQ5_WHEAT]	54.05	28	4	1.09242	24.1884	1.35763	2.88283	1.04243	22.3573	40.342	8.98291
W5DIU6	Triosephosphate isomerase OS=Triticum aestivum PE=3 SV=1 - [W5DIU6_WHEAT]	61.26	50	4	1.03009	48.463	1.16805	10.44	1.14735	31.5652	26.8159	5.46533
F2CS15	Predicted protein OS=Hordeum vulgare var. distichum PE=2 SV=1 - [F2CS15_HORVD]	48.86	13	4	0.876509	14.3948	0.876682	17.2363	0.905128	14.3346	18.1418	5.68115
T1MQT9	Uncharacterized protein OS=Triticum urartu PE=4 SV=1 - [T1MQT9_TRIUA]	52.41	19	4	0.896399	5.94643	1.08608	1.8557	1.03734	8.73426	52.5063	5.66846
W5GAT4	Uncharacterized protein OS=Triticum aestivum PE=4 SV=1 - [W5GAT4_WHEAT]	19.9	32	4	0.877096	21.3322	0.823776	16.359	1.05671	17.8061	193.417	6.1001
C0L981	Cold-responsive protein WCOR14 OS=Aegilops tauschii GN=F775_26151 PE=4 SV=1 - [C0L981_AEGTA]	52.86	4	4	1.03601	13.5924	1.11599	35.9131	1.04085	19.3797	13.5367	4.97021
A0A077RSI3	Triosephosphate isomerase OS=Triticum aestivum GN=TRAES_3BF079100070CFD_c1 PE=3 SV=1 - [A0A077RSI3_WHEAT]	61.26	46	4	0.934418	39.0626	1.06462	15.1791	1.0094	11.2274	26.8019	5.69385
R7W6D1	Uncharacterized protein OS=Aegilops tauschii GN=F775_28691 PE=4 SV=1 - [R7W6D1_AEGTA]	52.77	5	4	0.969121	19.507	0.991316	13.3317	1.05949	14.732	43.8358	5.17334
J9XY60	Chloroplast chlorophyll a-b binding protein (Fragment) OS=Leymus secalinus PE=4 SV=1 - [J9XY60_9POAL]	38.1	20	4	1.0739	20.9965	1.08094	16.0259	0.994299	16.8378	20.7085	6.80029
M8C7V8	Alpha-1,4-glucan-protein synthase (UDP-forming) OS=Aegilops tauschii GN=F775_30141 PE=4 SV=1 - [M8C7V8_AEGTA]	32.61	41	4	0.798763	8.73294	0.849251	17.4641	0.979258	17.4971	41.4418	6.18896
W5HAX6	Uncharacterized protein OS=Triticum aestivum PE=4 SV=1 - [W5HAX6_WHEAT]	76.92	9	4	1.00935	13.6168	1.03319	25.284	1.00305	11.1879	15.2278	5.03369
B8YEL1	Ferredoxin-nitrite reductase OS=Triticum aestivum GN=nir PE=2 SV=1 - [B8YEL1_WHEAT]	25.63	14	4	1.36521	13.8393	1.13327	29.0631	1.16896	15.654	66.076	7.25439
I1HF07	Protein translocase subunit SecA OS=Brachypodium distachyon GN=BRADI2G12067 PE=3 SV=1 - [I1HF07_BRADI]	16.22	12	4	1.03701	4.55863	1.04764	4.26811	1.06836	17.3831	112.057	6.25244
F2D226	Predicted protein OS=Hordeum vulgare var. distichum PE=2 SV=1 - [F2D226_HORVD]	27.17	18	4	1.08147	11.9255	1.07938	11.8014	1.0732	12.1259	28.6712	6.37939
W5GIZ3	Uncharacterized protein OS=Triticum aestivum PE=4 SV=1 - [W5GIZ3_WHEAT]	12.64	26	4	1.13935	5.85341	1.04288	6.17197	0.97649	21.6755	71.3903	8.80713
W5HPZ2	Uncharacterized protein OS=Triticum aestivum PE=4 SV=1 - [W5HPZ2_WHEAT]	34.75	4	4	1.00915	10.3307	0.984967	10.4982	1.09157	15.025	28.9298	9.20264
M8B1V8	Lipase OS=Aegilops tauschii GN=F775_20849 PE=4 SV=1 - [M8B1V8_AEGTA]	30.38	4	4	0.845476	20.9477	0.771723	24.1074	0.876218	16.5107	52.0382	6.80029
F2DL45	Predicted protein OS=Hordeum vulgare var. distichum PE=2 SV=1 - [F2DL45_HORVD]	13.98	53	4	1.1598	12.989	0.941875	31.1255	0.904011	25.1445	122.849	4.91943
F2D976	Predicted protein (Fragment) OS=Hordeum vulgare var. distichum PE=2 SV=1 - [F2D976_HORVD]	100	31	4	1.07542	9.18949	1.19447	10.688	1.10965	12.1327	9.95857	3.97998
W5E3I4	Uncharacterized protein OS=Triticum aestivum PE=3 SV=1 - [W5E3I4_WHEAT]	32.29	10	4	1.04388	4.27677	1.03063	9.59019	1.07353	7.25183	61.147	5.64307
A0A090AKN1	Ribosomal protein S2 (Fragment) OS=Triticum timopheevii GN=rps2 PE=3 SV=1 - [A0A090AKN1_TRITI]	5.13	240	4	1.00258	3.26239	0.820605	15.3223	0.952312	5.56265	196.899	8.19189
M7YCT7	3-ketoacyl-CoA thiolase 2, peroxisomal OS=Triticum urartu GN=TRIUR3_01943 PE=3 SV=1 - [M7YCT7_TRIUA]	32.89	42	4	1.09026	7.89792	1.03915	18.1965	0.919427	19.5736	47.1853	7.92822
F2EID0	Predicted protein OS=Hordeum vulgare var. distichum PE=2 SV=1 - [F2EID0_HORVD]	64.42	66	4	0.911799	18.1684	0.993502	18.9913	0.965373	26.8583	11.0702	4.84326
M0XFE2	Translocase of chloroplast OS=Hordeum vulgare var. distichum PE=3 SV=1 - [M0XFE2_HORVD]	17.79	22	4	0.971649	22.3509	0.973552	6.40564	0.952065	14.4632	36.2472	9.36377
A0A077RTM5	Chromosome 3B, genomic scaffold, cultivar Chinese Spring OS=Triticum aestivum GN=TRAES_3BF038100020CFD_c1 PE=4 SV=1 - [A0A077RTM5_WHEAT]	34.04	21	4	1.04202	11.8934	0.883354	19.4033	1.01539	21.4893	20.3052	7.09326
M8BUF4	Caffeic acid 3-O-methyltransferase OS=Aegilops tauschii GN=F775_31276 PE=4 SV=1 - [M8BUF4_AEGTA]	43.33	71	4	0.866146	15.8175	0.940732	8.55815	1.03616	1.98415	38.7026	5.96045
M8CEV6	PsbP domain-containing protein 1, chloroplastic OS=Aegilops tauschii GN=F775_29764 PE=4 SV=1 - [M8CEV6_AEGTA]	24.11	23	4	1.05661	14.2092	1.04692	8.90091	1.09578	6.78887	25.319	5.22412
A0A077RWS5	S-adenosylmethionine synthase OS=Triticum aestivum GN=TRAES_3BF093000020CFD_c1 PE=3 SV=1 - [A0A077RWS5_WHEAT]	39.85	63	4	1.06599	9.21738	1.03723	11.5988	1.1221	7.00723	42.8207	5.96045
M0YWV5	Uncharacterized protein OS=Hordeum vulgare var. distichum PE=4 SV=1 - [M0YWV5_HORVD]	25.93	30	4	1.04572	8.88955	1.1065	10.6117	0.975999	13.8599	20.5425	6.1001
N1R2Z8	Prolyl-tRNA synthetase OS=Aegilops tauschii GN=F775_07843 PE=3 SV=1 - [N1R2Z8_AEGTA]	19.28	28	4	0.989734	13.2083	0.893191	6.5016	0.985754	10.6303	53.2424	7.97217
M7ZP21	Putative ATP-citrate synthase OS=Triticum urartu GN=TRIUR3_02538 PE=4 SV=1 - [M7ZP21_TRIUA]	25.66	33	4	0.948996	5.91237	0.929167	5.40542	0.890287	3.68221	65.886	7.28369
K4JEK0	Tryptophan synthase alpha subunit (Fragment) OS=Secale cereale PE=2 SV=1 - [K4JEK0_SECCE]	23.47	26	4	0.928715	12.31	0.932391	20.4309	0.926313	10.2089	29.0034	5.75732
F2E2I3	Predicted protein OS=Hordeum vulgare var. distichum PE=2 SV=1 - [F2E2I3_HORVD]	15.33	14	4	1.07332	8.01064	1.00937	16.9476	1.04479	13.5687	30.3989	6.80029
A0A077RY29	Chromosome 3B, genomic scaffold, cultivar Chinese Spring OS=Triticum aestivum GN=TRAES_3BF280100010CFD_c1 PE=3 SV=1 - [A0A077RY29_WHEAT]	24.51	31	4	1.13786	15.5219	0.980386	14.6686	1.05643	14.9345	32.5499	9.61279
F2DCH1	Predicted protein OS=Hordeum vulgare var. distichum PE=2 SV=1 - [F2DCH1_HORVD]	18.48	8	4	1.09469	9.58172	1.14309	11.0486	0.980322	17.186	35.2851	5.85889
W5IB66	Uncharacterized protein OS=Triticum aestivum PE=4 SV=1 - [W5IB66_WHEAT]	25.32	15	4	0.986953	3.3998	1.02999	17.9645	1.04174	15.0689	17.1692	5.93506
M7YT19	40S ribosomal protein S9-2 OS=Triticum urartu GN=TRIUR3_16986 PE=3 SV=1 - [M7YT19_TRIUA]	21.03	37	4	0.894565	14.7746	0.909815	5.31974	0.939017	17.4275	22.4741	10.3745
W5FCH4	Uncharacterized protein OS=Triticum aestivum PE=4 SV=1 - [W5FCH4_WHEAT]	13.52	27	4	1.31269	13.048	1.15419	20.0801	1.06753	6.91852	34.4071	5.66846
M7ZDA2	Flavoprotein wrbA OS=Triticum urartu GN=TRIUR3_23484 PE=3 SV=1 - [M7ZDA2_TRIUA]	36.76	94	4	0.926198	16.3016	0.990015	27.1274	0.97558	21.4573	21.7678	6.69775
A0A077RX13	Chromosome 3B, genomic scaffold, cultivar Chinese Spring OS=Triticum aestivum GN=TRAES_3BF099800020CFD_c1 PE=4 SV=1 - [A0A077RX13_WHEAT]	21.74	20	4	0.941399	13.0597	0.924697	21.2298	1.04077	0.357837	86.5098	5.09717
R7VZE3	3'(2'),5'-bisphosphate nucleotidase OS=Aegilops tauschii GN=F775_29172 PE=4 SV=1 - [R7VZE3_AEGTA]	14.53	38	4	0.822111	19.1656	0.835529	14.9044	0.8734	9.46098	37.3588	4.81787
W5DUE4	Uncharacterized protein OS=Triticum aestivum PE=3 SV=1 - [W5DUE4_WHEAT]	22.78	29	4	0.981394	9.6982	1.02608	8.04643	1.0543	10.5834	39.0406	6.30322
R7W0I9	Protein disulfide-isomerase A6 OS=Aegilops tauschii GN=F775_27073 PE=3 SV=1 - [R7W0I9_AEGTA]	13.27	25	4	1.07947	6.56118	1.0435	15.0264	1.02945	10.942	45.035	5.23682
M0UJT6	Uncharacterized protein OS=Hordeum vulgare var. distichum PE=4 SV=1 - [M0UJT6_HORVD]	30.73	8	4	0.940438	22.7457	0.889633	11.4402	0.976507	11.2643	21.5891	8.89502
W5G8A5	Uncharacterized protein OS=Triticum aestivum PE=4 SV=1 - [W5G8A5_WHEAT]	31.62	20	4	1.04558	19.1364	1.02517	13.922	0.980459	15.0934	40.2223	9.5835
D5MTD9	Glycosyltransferase OS=Triticum aestivum GN=TaGTa PE=2 SV=1 - [D5MTD9_WHEAT]	14.69	9	4	1.03482	11.1836	1.18394	20.7874	1.11846	6.67458	49.6455	5.51611
F2CW51	Predicted protein OS=Hordeum vulgare var. distichum PE=2 SV=1 - [F2CW51_HORVD]	12.94	20	4	0.954557	8.23221	0.966105	13.0866	1.06147	10.5728	63.2461	6.27783
W5FJ26	Uncharacterized protein OS=Triticum aestivum PE=4 SV=1 - [W5FJ26_WHEAT]	10.32	5	4	1.18294	4.31586	1.14378	9.75419	1.1586	13.054	69.9276	9.01221
I1IL77	Uncharacterized protein OS=Brachypodium distachyon GN=BRADI4G16640 PE=3 SV=1 - [I1IL77_BRADI]	29.7	71	4	0.986459	17.3366	0.937104	10.8319	1.06056	7.53337	29.3486	4.86865
W5HQS2	Uncharacterized protein OS=Triticum aestivum PE=3 SV=1 - [W5HQS2_WHEAT]	22.15	7	4	1.04436	13.2998	0.981931	15.1116	0.978823	13.7309	16.9309	9.67139
W5DM32	Uncharacterized protein OS=Triticum aestivum PE=4 SV=1 - [W5DM32_WHEAT]	24.78	8	4	1.0188	34.8793	0.972587	18.6652	1.07187	11.6463	24.5319	5.04639
M7ZB13	6-phosphogluconate dehydrogenase, decarboxylating OS=Triticum urartu GN=TRIUR3_07806 PE=3 SV=1 - [M7ZB13_TRIUA]	31.75	7	4	1.1829	2.90257	1.15277	21.5291	1.11976	5.98246	39.1539	5.8208
M8ARU5	Nucleoside diphosphate kinase OS=Triticum urartu GN=TRIUR3_24372 PE=3 SV=1 - [M8ARU5_TRIUA]	34.67	25	4	0.887431	18.3838	0.844034	20.1746	0.784489	14.3603	16.5786	6.80029
W5B7C7	Uncharacterized protein OS=Triticum aestivum PE=4 SV=1 - [W5B7C7_WHEAT]	15.31	7	4	1.18099	12.1384	1.24313	10.9459	1.16009	15.3456	32.516	6.27783
W5AA91	Importin subunit alpha OS=Triticum aestivum PE=3 SV=1 - [W5AA91_WHEAT]	12.17	32	4	1.03072	7.9303	1.24154	11.2194	1.01268	25.816	58.5828	5.24951
M0XFA8	ATP-dependent Clp protease proteolytic subunit OS=Hordeum vulgare var. distichum PE=3 SV=1 - [M0XFA8_HORVD]	27.2	32	4	1.19369	13.2461	1.15261	13.7266	0.892807	15.6739	28.1823	5.35107
W5EUP2	Succinate dehydrogenase [ubiquinone] flavoprotein subunit, mitochondrial OS=Triticum aestivum PE=3 SV=1 - [W5EUP2_WHEAT]	10.32	33	4	0.988278	3.96717	0.949962	6.26073	0.955556	22.8685	59.2342	5.94775
W4ZSD1	Uncharacterized protein OS=Triticum aestivum PE=4 SV=1 - [W4ZSD1_WHEAT]	11.14	94	4	1.03285	4.73234	1.07635	7.27077	1.07292	11.2942	48.3349	5.84619
M0XRP1	Uncharacterized protein OS=Hordeum vulgare var. distichum PE=3 SV=1 - [M0XRP1_HORVD]	13.88	21	4	1.04647	3.19962	1.00339	8.81919	0.998928	24.7843	41.842	7.85498
W5F285	Eukaryotic translation initiation factor 3 subunit B OS=Triticum aestivum PE=3 SV=1 - [W5F285_WHEAT]	13.53	22	4	0.950089	3.55781	0.984606	16.6614	1.07568	18.3639	77.1078	5.79541
A0A096UQM6	Uncharacterized protein OS=Triticum aestivum PE=3 SV=1 - [A0A096UQM6_WHEAT]	17.48	13	4	0.918031	13.0636	0.9963	4.94598	1.00569	7.815	33.2055	6.69775
B1NC18	Ferritin OS=Hordeum vulgare GN=Fer1 PE=2 SV=1 - [B1NC18_HORVU]	26.38	66	4	0.994965	6.65666	0.929473	6.35932	0.979676	12.8003	27.8811	5.98584
M0XIT6	Uncharacterized protein OS=Hordeum vulgare var. distichum PE=4 SV=1 - [M0XIT6_HORVD]	18.36	19	4	1.15106	5.74559	1.13597	6.31329	1.08385	8.44572	28.6726	6.87354
P24064	ATP-dependent Clp protease proteolytic subunit OS=Triticum aestivum GN=clpP PE=3 SV=2 - [CLPP_WHEAT]	26.39	82	4	0.828991	8.12432	0.873358	8.62657	0.987865	2.01817	24.7103	4.86865
F2CRN6	Nitrate reductase OS=Hordeum vulgare var. distichum PE=2 SV=1 - [F2CRN6_HORVD]	6.34	35	4	1.37875	10.3225	1.34741	9.3235	1.02328	34.019	101.647	6.53662
M7ZFF7	40S ribosomal protein S6 OS=Triticum urartu GN=TRIUR3_03809 PE=3 SV=1 - [M7ZFF7_TRIUA]	28.4	32	4	1.00762	9.84397	0.949641	15.1932	1.02677	13.0065	28.4387	10.6675
B3SH89	Cytochrome b559 subunit alpha (Fragment) OS=Brachyelytrum aristosum GN=psbE PE=3 SV=1 - [B3SH89_9POAL]	41.33	45	4	1.11691	3.35666	0.769823	18.8016	0.693988	24.0123	8.63337	4.71631
W4ZW50	Uncharacterized protein OS=Triticum aestivum PE=4 SV=1 - [W4ZW50_WHEAT]	16.27	35	4	0.939545	7.57834	0.90707	8.37177	0.874635	4.85798	31.6895	6.41748
T1N8D9	Uncharacterized protein OS=Triticum urartu PE=4 SV=1 - [T1N8D9_TRIUA]	24.44	9	4	0.724558	3.77111	0.687934	8.5967	0.820217	19.5134	28.8414	5.36377
M7Z647	Uncharacterized protein OS=Triticum urartu GN=TRIUR3_35285 PE=4 SV=1 - [M7Z647_TRIUA]	4.9	5	4	1.1742	9.98851	1.13568	13.1644	1.25529	16.1607	71.0473	9.27588
F2E8M7	Predicted protein OS=Hordeum vulgare var. distichum PE=2 SV=1 - [F2E8M7_HORVD]	8.9	26	4	1.08261	3.6453	1.00171	2.86885	1.04418	22.9886	72.8845	4.98291
T1L8G1	Uncharacterized protein OS=Triticum urartu PE=4 SV=1 - [T1L8G1_TRIUA]	43.85	6	4	1.1916	11.7476	1.24689	10.9901	1.19158	21.9237	26.5058	5.43994
M8C5D0	Proteasome subunit beta type OS=Aegilops tauschii GN=F775_05079 PE=3 SV=1 - [M8C5D0_AEGTA]	41.71	19	4	0.991579	8.00517	0.971416	7.23141	1.00119	17.2116	23.1828	6.21436
F2E9M5	Pyruvate kinase OS=Hordeum vulgare var. distichum PE=2 SV=1 - [F2E9M5_HORVD]	10.9	31	4	0.91762	26.459	0.825563	22.5347	0.963815	2.59563	62.0868	5.85889
M8AJY9	Uncharacterized protein OS=Triticum urartu GN=TRIUR3_19668 PE=4 SV=1 - [M8AJY9_TRIUA]	21.36	17	4	1.06347	9.09102	0.992936	17.1936	0.884747	5.79694	33.9821	5.30029
F2CZS1	Peroxidase OS=Hordeum vulgare var. distichum PE=2 SV=1 - [F2CZS1_HORVD]	19.77	53	4	0.885081	8.63744	0.899245	0.437698	0.83468	12.3639	37.107	8.01611
V9HXE7	Uncharacterized protein OS=Triticum aestivum PE=2 SV=1 - [V9HXE7_WHEAT]	20.4	6	4	0.789583	8.82438	0.85782	13.6217	0.875254	14.3111	27.4382	5.2876
M0UF06	Uncharacterized protein OS=Hordeum vulgare var. distichum PE=3 SV=1 - [M0UF06_HORVD]	28.17	6	4	0.962116	14.507	0.896969	11.6254	0.956911	15.0455	16.3235	10.5796
Q5NE33	Non-specific lipid-transfer protein OS=Triticum aestivum GN=ltp9.5 PE=2 SV=1 - [Q5NE33_WHEAT]	43.48	3	4	0.500161	45.8178	0.400182	63.7748	0.534288	11.0365	11.1125	8.68994
W5GMH5	Uncharacterized protein OS=Triticum aestivum PE=4 SV=1 - [W5GMH5_WHEAT]	18.12	19	4	1.01672	12.4969	0.965197	12.35	0.882075	6.26485	31.6858	5.42725
W5HJ07	Uncharacterized protein OS=Triticum aestivum PE=3 SV=1 - [W5HJ07_WHEAT]	45.54	103	4	0.873503	9.56893	0.87468	12.6419	0.955925	11.5352	12.4587	11.1216
W5HSJ6	Uncharacterized protein OS=Triticum aestivum PE=3 SV=1 - [W5HSJ6_WHEAT]	9.54	23	4	1.00945	11.2777	1.01963	5.91441	1.06489	10.578	50.5927	6.62451
W5AJI9	Uncharacterized protein OS=Triticum aestivum PE=4 SV=1 - [W5AJI9_WHEAT]	22.4	20	4	1.06026	13.9484	0.928662	3.0707	0.991513	14.2886	27.9767	7.44482
A0A0C4BIT2	Uncharacterized protein OS=Triticum aestivum PE=4 SV=1 - [A0A0C4BIT2_WHEAT]	30.16	32	4	1.07241	7.71939	0.974708	13.466	0.943692	21.252	42.7819	5.71924
A0A077RAJ8	Peptidyl-prolyl cis-trans isomerase OS=Triticum aestivum GN=TRAES_3BF160500010CFD_c1 PE=3 SV=1 - [A0A077RAJ8_WHEAT]	39.9	9	4	0.965018	7.75574	0.890795	20.5521	1.02879	6.14757	21.5978	8.98291
A0A0D9VK92	Uncharacterized protein OS=Leersia perrieri PE=4 SV=1 - [A0A0D9VK92_9ORYZ]	4.15	33	4	0.925771	9.14066	1.02122	10.6479	1.02634	2.41623	143.185	6.43018
R7WD52	Ubiquitin-activating enzyme E1 1 OS=Aegilops tauschii GN=F775_27868 PE=3 SV=1 - [R7WD52_AEGTA]	5.71	51	4	1.00051	8.67625	0.994252	15.6022	0.873922	31.7765	112.865	5.37646
M7YE73	50S ribosomal protein L21, chloroplastic OS=Triticum urartu GN=TRIUR3_20852 PE=3 SV=1 - [M7YE73_TRIUA]	29.21	5	4	0.949975	4.90487	0.990755	9.13727	1.08223	13.3955	22.0268	8.80713
A0A0G2QKG4	Vacuolar ATPase subunit D1 OS=Triticum aestivum PE=2 SV=1 - [A0A0G2QKG4_WHEAT]	22.96	23	4	1.02221	10.6359	0.988457	13.9298	1.03618	12.5694	29.1516	9.80322
W5BTY8	Uncharacterized protein OS=Triticum aestivum PE=4 SV=1 - [W5BTY8_WHEAT]	10.38	16	4	0.99707	4.98122	0.97399	10.9598	0.984563	7.40426	44.4859	7.75244
M8C4U3	Putative V-type proton ATPase subunit H OS=Aegilops tauschii GN=F775_25932 PE=4 SV=1 - [M8C4U3_AEGTA]	12.16	34	4	1.06803	5.76044	0.987887	10.4236	0.938726	11.2065	49.4697	6.97607
F2CWG3	Predicted protein OS=Hordeum vulgare var. distichum PE=2 SV=1 - [F2CWG3_HORVD]	14.05	30	4	1.11649	18.6432	0.918764	7.54812	0.909937	8.96729	44.0378	8.88037
W5AGI7	Uncharacterized protein OS=Triticum aestivum PE=3 SV=1 - [W5AGI7_WHEAT]	14.19	22	4	1.03169	3.8232	1.08958	10.6778	1.13052	7.30967	46.0088	5.13525
M8CB48	Uncharacterized protein OS=Aegilops tauschii GN=F775_26442 PE=4 SV=1 - [M8CB48_AEGTA]	51.04	13	4	0.963709	9.6104	1.0673	18.1827	0.967341	5.86857	10.2992	9.40771
W4ZRT8	Uncharacterized protein OS=Triticum aestivum PE=4 SV=1 - [W4ZRT8_WHEAT]	10.74	13	4	0.885544	14.2038	0.978426	8.91439	0.873088	7.15965	57.7861	10.1401
W5GST4	Acetyltransferase component of pyruvate dehydrogenase complex OS=Triticum aestivum PE=3 SV=1 - [W5GST4_WHEAT]	12.61	41	4	0.945973	9.57713	0.979765	13.8104	1.00889	4.8185	49.3904	6.25244
F2DG93	Predicted protein OS=Hordeum vulgare var. distichum PE=2 SV=1 - [F2DG93_HORVD]	10.28	25	4	0.951417	4.42241	1.03961	6.16924	1.0265	4.38861	64.3162	6.62451
M7ZCY9	T-complex protein 1 subunit alpha OS=Triticum urartu GN=TRIUR3_30046 PE=3 SV=1 - [M7ZCY9_TRIUA]	10.06	32	4	0.956276	8.90721	0.976191	20.3406	0.979613	14.3295	58.3387	6.49365
W5GL79	Glutamine synthetase OS=Triticum aestivum PE=3 SV=1 - [W5GL79_WHEAT]	25.49	65	4	1.06561	11.7253	1.06926	12.9791	1.10211	4.63627	33.5127	6.55127
W5GE85	Uncharacterized protein OS=Triticum aestivum PE=4 SV=1 - [W5GE85_WHEAT]	13.5	30	4	0.980012	7.36019	1.0041	18.0141	1.04476	6.58788	44.8523	7.48877
F2CSU5	N-acetyl-gamma-glutamyl-phosphate reductase OS=Hordeum vulgare var. distichum PE=2 SV=1 - [F2CSU5_HORVD]	13.49	34	4	0.975693	15.2963	1.0337	12.3339	0.972047	23.012	44.8102	8.32373
Q8RW03	Glutathione transferase OS=Triticum aestivum GN=gstu1B PE=2 SV=1 - [Q8RW03_WHEAT]	30.18	5	4	1.23559	13.1879	1.16702	18.466	1.03984	12.1415	24.994	6.80029
I1H6W7	Uncharacterized protein OS=Brachypodium distachyon GN=BRADI1G66440 PE=4 SV=1 - [I1H6W7_BRADI]	37.18	25	4	0.949813	12.7827	0.970972	5.98152	1.01214	13.7873	38.891	7.56201
M8CRD4	Uncharacterized protein OS=Aegilops tauschii GN=F775_06000 PE=4 SV=1 - [M8CRD4_AEGTA]	22.9	7	4	0.976395	2.1268	1.06009	11.5118	0.949322	11.4684	27.3923	8.1626
M0WVQ5	Uncharacterized protein OS=Hordeum vulgare var. distichum PE=4 SV=1 - [M0WVQ5_HORVD]	18.33	63	4	0.992761	2.81943	1.05753	4.35728	0.804909	6.29643	41.3537	6.53662
W5GSD9	Uncharacterized protein OS=Triticum aestivum PE=3 SV=1 - [W5GSD9_WHEAT]	22.35	10	4	0.890833	3.44373	0.89263	9.63481	0.795339	8.12742	28.3142	4.84326
F2DEG1	Predicted protein OS=Hordeum vulgare var. distichum PE=2 SV=1 - [F2DEG1_HORVD]	10.84	36	4	0.83183	15.4199	0.938883	3.88574	0.935474	13.0294	58.7975	5.65576
M0V1B0	Glucose-6-phosphate 1-dehydrogenase OS=Hordeum vulgare var. distichum PE=3 SV=1 - [M0V1B0_HORVD]	11.06	34	4	1.04213	4.27646	1.07959	9.92226	0.972173	9.2155	52.8909	7.12256
M8BD82	Uncharacterized protein OS=Aegilops tauschii GN=F775_29841 PE=3 SV=1 - [M8BD82_AEGTA]	14.25	30	4	1.01981	7.58451	0.95308	13.921	0.948405	12.411	40.0318	6.16357
W5GVS6	Uncharacterized protein OS=Triticum aestivum PE=3 SV=1 - [W5GVS6_WHEAT]	29.33	75	4	1.09474	10.149	1.00375	10.7823	1.1423	3.31509	30.0618	9.23193
W5EHB8	Uncharacterized protein OS=Triticum aestivum PE=4 SV=1 - [W5EHB8_WHEAT]	15.44	24	4	0.958637	9.26891	0.891215	13.5424	0.963942	17.1447	32.7208	5.05908
M0ZCR3	Uncharacterized protein OS=Hordeum vulgare var. distichum PE=4 SV=1 - [M0ZCR3_HORVD]	17.45	27	4	1.00841	15.4908	1.02263	5.11134	0.973137	15.2569	40.3099	4.53857
A0A096UKR2	Uncharacterized protein OS=Triticum aestivum PE=4 SV=1 - [A0A096UKR2_WHEAT]	35.67	21	4	0.790084	5.4953	0.733227	27.9895	0.762788	17.1356	31.7897	9.02686
A0A0C4B2Z2	Uncharacterized protein OS=Triticum aestivum PE=4 SV=1 - [A0A0C4B2Z2_WHEAT]	22.71	40	4	1.00749	16.9531	1.13313	15.1986	1.01027	30.4109	36.6372	6.354
T1MKQ3	Proteasome subunit beta type OS=Triticum urartu PE=3 SV=1 - [T1MKQ3_TRIUA]	23.19	40	4	0.90164	15.3695	0.88304	9.13254	0.908854	15.0693	22.6955	6.75635
W5ALU9	Proteasome subunit beta type OS=Triticum aestivum PE=3 SV=1 - [W5ALU9_WHEAT]	15.33	32	4	0.935215	14.0541	0.862903	7.75405	0.972136	20.3313	27.942	7.00537
M0WNQ6	Uncharacterized protein OS=Hordeum vulgare var. distichum PE=4 SV=1 - [M0WNQ6_HORVD]	13.43	112	4	0.97025	8.25899	1.04053	9.29176	0.828276	14.5015	59.5381	6.06201
A0A0D3RNP1	9-cis epoxycarotenoid dioxygenase OS=Triticum aestivum GN=NCED PE=2 SV=1 - [A0A0D3RNP1_WHEAT]	9.39	19	4	1.29719	9.14709	1.15019	15.4442	1.12831	13.5466	67.4627	6.56592
J3MES7	T-complex protein 1 subunit gamma OS=Oryza brachyantha GN=OB06G25210 PE=3 SV=1 - [J3MES7_ORYBR]	9.75	45	4	0.929665	7.96453	0.999435	9.44156	1.11112	11.1104	56.0061	5.66846
F2CRD5	Predicted protein OS=Hordeum vulgare var. distichum PE=2 SV=1 - [F2CRD5_HORVD]	24.61	7	4	1.09545	4.54094	1.0727	10.2292	0.954006	7.80815	20.203	9.99365
W5CJL1	Uncharacterized protein OS=Triticum aestivum PE=4 SV=1 - [W5CJL1_WHEAT]	20.83	8	4	1.14599	15.1437	1.07638	8.3698	1.06178	11.2187	28.6797	9.46631
W5DBQ7	Uncharacterized protein OS=Triticum aestivum PE=4 SV=1 - [W5DBQ7_WHEAT]	10.54	37	4	1.04514	6.6405	0.973827	7.73611	1.01786	16.5896	53.2467	7.66455
W5DXS5	Uncharacterized protein OS=Triticum aestivum PE=3 SV=1 - [W5DXS5_WHEAT]	9.25	25	4	0.901841	9.91794	0.950223	13.0752	0.985319	15.0747	50.1794	6.82959
F2CSW4	Proteasome subunit alpha type OS=Hordeum vulgare var. distichum PE=2 SV=1 - [F2CSW4_HORVD]	21.54	25	4	0.872134	29.3002	0.862979	2.90996	0.830675	15.0681	27.4331	6.80029
M0YD95	Uncharacterized protein OS=Hordeum vulgare var. distichum PE=4 SV=1 - [M0YD95_HORVD]	12.04	21	4	1.17932	5.43183	1.18657	7.39821	1.0865	12.3911	44.6482	6.99072
M8CB73	Translation initiation factor IF-3 OS=Aegilops tauschii GN=F775_27695 PE=4 SV=1 - [M8CB73_AEGTA]	16.98	8	4	0.966722	23.431	1.0492	16.9943	0.892679	4.85764	42.0946	5.35107
W5B6R4	Uncharacterized protein OS=Triticum aestivum PE=4 SV=1 - [W5B6R4_WHEAT]	10.63	96	4	1.04474	4.26697	1.05181	4.50758	1.03692	6.54841	40.1213	5.63037
W5F0A6	Uncharacterized protein OS=Triticum aestivum PE=3 SV=1 - [W5F0A6_WHEAT]	19	38	4	1.00168	3.76398	1.04037	2.39144	0.937567	1.06057	23.8143	4.86865
F2DDA5	Predicted protein OS=Hordeum vulgare var. distichum PE=2 SV=1 - [F2DDA5_HORVD]	7.68	28	4	0.92474	8.82485	0.951939	14.7417	1.0398	14.0959	64.1292	7.43018
M8BN30	30S ribosomal protein 2, chloroplastic OS=Aegilops tauschii GN=F775_28246 PE=4 SV=1 - [M8BN30_AEGTA]	23.78	24	4	0.946439	8.66253	0.907398	12.432	0.855606	17.0893	20.2542	5.13525
C4J8Y5	Uncharacterized protein OS=Zea mays GN=LOC100282739 PE=2 SV=1 - [C4J8Y5_MAIZE]	32.68	117	4	0.921364	12.0241	0.829475	21.4838	0.829563	2.67455	17.6373	8.41162
A0A0C5B4U8	Triticum aestivum x Lophopyrum elongatum cultivar SR3 methionine sulfoxide reductase MSRB3.1 mRNA OS=Triticum aestivum x Lophopyrum elongatum PE=2 SV=1 - [A0A0C5B4U8_9POAL]	28.84	21	4	1.09407	6.42378	1.06239	14.2859	0.953115	13.4245	22.7442	8.30908
A6N081	4-hydroxy-4-methyl-2-oxoglutarate aldolase (Fragment) OS=Oryza sativa subsp. indica PE=2 SV=1 - [A6N081_ORYSI]	26.95	44	4	1.02107	12.5391	1.01786	4.96324	0.946952	24.7381	17.9392	5.88428
M0UNC4	Uncharacterized protein OS=Hordeum vulgare var. distichum PE=4 SV=1 - [M0UNC4_HORVD]	8.91	10	4	0.977044	3.19034	0.986528	3.74507	1.04132	4.16663	64.312	5.98584
W5F6X0	Uncharacterized protein OS=Triticum aestivum PE=4 SV=1 - [W5F6X0_WHEAT]	15.45	10	4	0.979944	8.61874	1.05198	6.76442	0.925391	21.5484	40.6119	6.0874
A0A077S2Z7	Chromosome 3B, genomic scaffold, cultivar Chinese Spring OS=Triticum aestivum GN=TRAES_3BF016200170CFD_c1 PE=4 SV=1 - [A0A077S2Z7_WHEAT]	12.86	40	4	0.902429	13.0046	0.920349	5.49407	1.07525	5.45225	40.3818	6.30322
M7YSP7	Acetolactate synthase small subunit OS=Triticum urartu GN=TRIUR3_25722 PE=4 SV=1 - [M7YSP7_TRIUA]	14.84	31	4	0.925285	9.48639	0.833215	3.1746	1.03838	14.4038	42.3892	5.5542
J3M7K7	Uncharacterized protein OS=Oryza brachyantha GN=OB05G25810 PE=3 SV=1 - [J3M7K7_ORYBR]	8	192	4	1.05544	22.371	0.887653	34.8488	1.02559	2.43451	103.119	8.70459
M8A407	60S acidic ribosomal protein P2B OS=Triticum urartu GN=TRIUR3_28523 PE=3 SV=1 - [M8A407_TRIUA]	50.44	5	4	0.953433	5.18576	1.01093	5.85027	1.03578	16.7314	11.4978	4.41162
Q53KN6	DnaJ protein, putative OS=Oryza sativa subsp. japonica GN=LOC_Os03g44620 PE=3 SV=1 - [Q53KN6_ORYSJ]	10.58	68	4	1.0962	7.76769	1.15286	13.3956	1.13537	0.00612825	46.3988	6.41748
W5D7Q4	Uncharacterized protein OS=Triticum aestivum PE=4 SV=1 - [W5D7Q4_WHEAT]	44.36	10	4	1.08934	9.92512	0.962611	10.0123	0.9489	7.87429	14.6757	7.43018
M0VEG8	Uncharacterized protein OS=Hordeum vulgare var. distichum PE=4 SV=1 - [M0VEG8_HORVD]	15.92	34	4	1.0066	7.94697	0.999943	13.55	0.983765	22.3586	39.746	8.6167
Q84UC6	Pyrroline-5-carboxylate reductase OS=Hordeum vulgare var. distichum PE=2 SV=1 - [Q84UC6_HORVD]	20	29	4	0.952261	12.0089	0.896613	20.8024	0.975109	22.0331	28.19	8.44092
W4ZNA5	Uncharacterized protein OS=Triticum aestivum PE=4 SV=1 - [W4ZNA5_WHEAT]	33.94	69	4	1.03984	21.0718	0.973731	15.6736	1.00926	7.16172	12.1859	11.8979
F2CQY2	Predicted protein OS=Hordeum vulgare var. distichum PE=2 SV=1 - [F2CQY2_HORVD]	29.02	29	4	1.32764	53.5319	1.19938	26.7969	1.35339	64.7744	27.2799	5.93506
M0XRM8	Uncharacterized protein OS=Hordeum vulgare var. distichum PE=4 SV=1 - [M0XRM8_HORVD]	16.91	25	4	0.848476	9.34557	0.778849	8.48404	0.883913	2.57221	31.283	5.10986
I1GT20	Uncharacterized protein OS=Brachypodium distachyon GN=BRADI1G23600 PE=3 SV=1 - [I1GT20_BRADI]	15.29	28	4	1.03538	5.06709	0.990621	8.73555	1.00762	10.5722	33.9605	8.22119
W5AF41	Malic enzyme OS=Triticum aestivum PE=3 SV=1 - [W5AF41_WHEAT]	11.3	40	4	1.0161	12.9538	1.07921	10.8027	1.00268	14.3234	49.9474	5.74463
M0YZB2	Uncharacterized protein OS=Hordeum vulgare var. distichum PE=3 SV=1 - [M0YZB2_HORVD]	11.14	33	4	1.0698	5.16894	0.946336	4.77435	1.06594	14.2132	47.3947	8.52881
W4ZN91	Uncharacterized protein OS=Triticum aestivum PE=4 SV=1 - [W4ZN91_WHEAT]	6.97	44	4	1.14332	11.0853	1.12869	7.57564	1.11186	1.72805	76.853	7.26904
W5CN13	Uncharacterized protein OS=Triticum aestivum PE=3 SV=1 - [W5CN13_WHEAT]	23.53	80	4	0.947133	15.7607	0.850041	23.9019	0.877013	6.46513	19.5203	9.94971
W5G8Z2	Uncharacterized protein OS=Triticum aestivum PE=4 SV=1 - [W5G8Z2_WHEAT]	13.82	22	4	0.933456	3.238	0.878461	16.466	0.937424	5.48835	27.7461	5.94775
M0V9E6	Uncharacterized protein OS=Hordeum vulgare var. distichum PE=4 SV=1 - [M0V9E6_HORVD]	31.66	44	4	0.997238	11.7958	1.01796	9.38802	1.09	7.67913	22.2551	5.14795
M8AQ94	Putative E3 ubiquitin-protein ligase HERC4 OS=Aegilops tauschii GN=F775_27740 PE=4 SV=1 - [M8AQ94_AEGTA]	9.91	10	4	1.02534	7.38336	1.18781	17.3503	0.981625	4.65688	46.3188	6.59521
M7ZCE9	Cytochrome P450 97B2, chloroplastic OS=Triticum urartu GN=TRIUR3_31308 PE=3 SV=1 - [M7ZCE9_TRIUA]	10.61	13	4	0.945782	11.4486	0.940517	5.52925	0.960273	13.2214	60.0972	5.8335
W5G1H1	Uncharacterized protein OS=Triticum aestivum PE=4 SV=1 - [W5G1H1_WHEAT]	5.56	27	4	0.970262	8.09316	1.00501	6.79395	0.890838	12.7473	124.734	6.13818
A0A077RXI0	Chromosome 3B, genomic scaffold, cultivar Chinese Spring OS=Triticum aestivum GN=TRAES_3BF054800050CFD_c1 PE=4 SV=1 - [A0A077RXI0_WHEAT]	10.49	11	4	1.09062	4.53857	1.06091	14.5837	1.03564	12.7076	49.3791	9.21729
M8B6S0	Proteasome subunit beta type-3 OS=Aegilops tauschii GN=F775_29505 PE=4 SV=1 - [M8B6S0_AEGTA]	33.52	41	4	0.939804	10.8355	1.06582	8.71342	0.969053	3.23647	19.6818	5.37646
W5FYN0	Uncharacterized protein OS=Triticum aestivum PE=4 SV=1 - [W5FYN0_WHEAT]	10.16	28	4	1.00352	3.89995	0.921168	6.23103	0.930098	0.783865	50.4667	7.85498
W5BV67	Uncharacterized protein OS=Triticum aestivum GN=TRAES_3BF135100050CFD_c1 PE=4 SV=1 - [W5BV67_WHEAT]	66.2	4	4	0.946584	17.8931	0.936969	32.4355	0.995769	17.3296	8.11237	8.96826
M7ZQL2	Aldehyde dehydrogenase OS=Triticum urartu GN=TRIUR3_30286 PE=3 SV=1 - [M7ZQL2_TRIUA]	7.11	6	4	0.935567	17.706	0.835334	3.5468	0.864872	22.0529	48.7788	7.25439
W5FRK7	Uncharacterized protein OS=Triticum aestivum PE=4 SV=1 - [W5FRK7_WHEAT]	9.9	12	4	0.971266	14.9758	0.870166	7.86689	0.925934	5.38153	55.039	4.729
Q6UQ06	Cytosolic glutathione reductase OS=Triticum monococcum GN=grc1 PE=2 SV=1 - [Q6UQ06_TRIMO]	13.31	17	4	0.987255	9.16403	0.928527	11.438	0.936496	8.46534	52.9824	6.29053
W5D9Z6	Uncharacterized protein OS=Triticum aestivum PE=4 SV=1 - [W5D9Z6_WHEAT]	6.31	28	4	1.02156	7.90291	1.031	10.9697	1.07964	13.5238	104.824	6.40479
M8A0C8	Peroxisomal membrane protein 11-1 OS=Triticum urartu GN=TRIUR3_34840 PE=4 SV=1 - [M8A0C8_TRIUA]	11.11	8	4	1.17788	3.9632	0.910805	13.5493	1.00177	17.7375	45.363	9.72998
M8BK68	Putative DNA gyrase subunit A, chloroplastic/mitochondrial OS=Aegilops tauschii GN=F775_02611 PE=4 SV=1 - [M8BK68_AEGTA]	5.67	5	4	0.940893	5.51309	0.993467	3.22749	0.920937	8.40444	102.81	8.70459
W5EEV4	Purple acid phosphatase OS=Triticum aestivum PE=3 SV=1 - [W5EEV4_WHEAT]	7.94	7	4	0.793766	18.0715	0.812338	13.0729	0.756979	6.91206	69.0835	6.45557
W5BWE4	Uncharacterized protein OS=Triticum aestivum PE=3 SV=1 - [W5BWE4_WHEAT]	4.01	8	4	1.11221	8.00779	0.964537	18.3871	1.06809	14.301	146.94	5.35107
W5DDG9	Uncharacterized protein OS=Triticum aestivum PE=4 SV=1 - [W5DDG9_WHEAT]	25.11	14	4	1.002	11.8125	1.08186	15.8201	0.914136	12.4446	25.9265	6.53662
M8CET9	Alpha-L-arabinofuranosidase 1 OS=Aegilops tauschii GN=F775_23769 PE=4 SV=1 - [M8CET9_AEGTA]	3.89	11	4	1.00883	18.2258	1.00808	35.3927	0.923581	20.7152	140.906	7.1958
M1PLK2	Ribulose-1,5-bisphosphate carboxylase/oxygenase large subunit (Fragment) OS=Digitaria ciliaris GN=rbcL PE=3 SV=1 - [M1PLK2_9POAL]	44.42	265	3	1.13093	7.02411	1.11416	6.19015	1.07014	6.4528	47.7748	6.80029
L0N8C5	RuBisCO (Fragment) OS=Oryzopsis lessoniana GN=rbcL PE=3 SV=1 - [L0N8C5_9POAL]	51.63	181	3	0.872546	56.6331	1.01535	97.1729	0.965156	41.7491	47.6316	6.68311
P51994	Ribulose bisphosphate carboxylase large chain (Fragment) OS=Bambusa multiplex GN=rbcL PE=3 SV=1 - [RBL_BAMML]	28.86	59	3	1.1773	5.62532	1.21576	20.3519	1.15146	11.6168	48.7392	7.04932
A9L9W8	ATP synthase subunit beta (Fragment) OS=Hookerochloa hookeriana GN=atpB PE=3 SV=1 - [A9L9W8_9POAL]	54.78	56	3	1.12002	11.9671	1.15863	19.7209	0.891248	27.7932	50.8771	5.18604
A0A0D9WS05	Fructose-bisphosphate aldolase OS=Leersia perrieri PE=3 SV=1 - [A0A0D9WS05_9ORYZ]	31.94	16	3	1.22235	16.9339	1.28026	9.70668	1.08023	25.6059	37.7537	7.72314
W5HDP4	Uncharacterized protein OS=Triticum aestivum PE=3 SV=1 - [W5HDP4_WHEAT]	60.2	50	3	0.866632	17.6635	0.856119	21.763	0.985514	12.0868	63.9048	5.65576
W5BKM7	Uncharacterized protein OS=Triticum aestivum PE=4 SV=1 - [W5BKM7_WHEAT]	34.52	4	3	1.06079	14.2246	1.08347	7.16115	1.14226	2.91316	164.751	6.12549
U5IKM1	Ribulose bisphosphate carboxylase large chain (Fragment) OS=Austrostipa rudis subsp. rudis GN=rbcL PE=3 SV=1 - [U5IKM1_9POAL]	29.56	372	3	1.28473	19.4215	1.1746	17.4615	1.11665	20.0156	22.4101	5.66846
M0WDD4	Triosephosphate isomerase OS=Hordeum vulgare var. distichum PE=3 SV=1 - [M0WDD4_HORVD]	57.77	23	3	1.03639	13.0561	1.03173	12.989	0.979576	25.7672	26.9777	5.22412
M0YPY6	Uncharacterized protein OS=Hordeum vulgare var. distichum PE=4 SV=1 - [M0YPY6_HORVD]	51.01	9	3	1.28425	9.41935	1.17638	30.83	1.08928	25.3162	38.8785	6.91748
J3LJK2	Glyceraldehyde-3-phosphate dehydrogenase OS=Oryza brachyantha GN=OB03G12280 PE=3 SV=1 - [J3LJK2_ORYBR]	34.26	3	3	1.27846	14.9102	1.23548	23.9466	1.23043	13.0087	49.7107	7.91357
Q8S387	WCOR14c OS=Triticum aestivum PE=2 SV=1 - [Q8S387_WHEAT]	52.86	3	3	0.949545	8.5511	1.01167	11.662	1.00246	13.4854	13.5968	4.88135
M0Z2T4	Uncharacterized protein OS=Hordeum vulgare var. distichum PE=4 SV=1 - [M0Z2T4_HORVD]	29.75	8	3	0.949603	10.7055	1.01051	15.3159	1.03757	16.798	76.3342	6.50732
A0A0A1GKY5	Ribulose bisphosphate carboxylase small chain OS=Phleum pratense GN=PpRbcS PE=2 SV=1 - [A0A0A1GKY5_PHLPR]	56	55	3	1.13019	22.8021	1.152	11.5276	1.1232	35.8006	19.3898	8.54346
W4ZM66	Uncharacterized protein OS=Triticum aestivum PE=4 SV=1 - [W4ZM66_WHEAT]	52.78	19	3	1.06072	16.906	0.995936	10.4023	0.841692	20.0258	32.06	6.25244
A0A077RW30	Cysteine synthase OS=Triticum aestivum GN=TRAES_3BF067800160CFD_c1 PE=3 SV=1 - [A0A077RW30_WHEAT]	47.7	29	3	1.16755	11.8034	1.10521	16.8535	1.31313	9.92052	41.1335	6.40479
W5HGV6	Uncharacterized protein OS=Triticum aestivum PE=3 SV=1 - [W5HGV6_WHEAT]	46.17	22	3	1.21592	35.497	1.07625	1.68543	1.10724	22.9376	48.1016	7.25439
B6TJ90	Histone H4 OS=Zea mays PE=2 SV=1 - [B6TJ90_MAIZE]	36.61	166	3	0.971173	13.6867	0.928929	7.89283	0.884584	6.46789	20.0626	9.67139
A0A077RU36	Chromosome 3B, genomic scaffold, cultivar Chinese Spring OS=Triticum aestivum GN=TRAES_3BF169900010CFD_c1 PE=4 SV=1 - [A0A077RU36_WHEAT]	56.02	18	3	0.879148	24.0233	0.829335	18.5107	0.652942	27.6215	52.5344	5.66846
M7ZNQ9	Uncharacterized protein OS=Triticum urartu GN=TRIUR3_22814 PE=4 SV=1 - [M7ZNQ9_TRIUA]	41.85	3	3	0.975264	8.51556	1.14774	13.4535	1.02233	6.41966	32.9789	4.98291
F2CZH5	Cytochrome b6-f complex iron-sulfur subunit OS=Hordeum vulgare var. distichum PE=2 SV=1 - [F2CZH5_HORVD]	43.24	25	3	1.15717	8.33352	1.26855	9.20875	1.2242	9.81548	23.725	8.17725
W5FL28	Lipoxygenase OS=Triticum aestivum PE=3 SV=1 - [W5FL28_WHEAT]	19.18	34	3	0.77759	24.2846	0.675172	19.8722	0.867011	12.9079	105.391	6.11279
N1QUQ1	Uncharacterized protein OS=Aegilops tauschii GN=F775_30523 PE=4 SV=1 - [N1QUQ1_AEGTA]	72.89	1	3	1.04249	8.5961	1.20146	11.0559	1.0567	9.64309	17.2062	4.89404
W5GVM3	Uncharacterized protein OS=Triticum aestivum PE=3 SV=1 - [W5GVM3_WHEAT]	28.12	30	3	1.17311	6.12325	1.4097	50.6774	1.06571	26.2166	106.311	5.14795
M8BLH7	Uncharacterized protein OS=Aegilops tauschii GN=F775_52367 PE=4 SV=1 - [M8BLH7_AEGTA]	23.81	49	3	0.89846	11.0107	0.949832	2.25549	1.07176	18.5108	150.554	6.93213
M8C9N3	Heat shock 70 kDa protein 4L OS=Aegilops tauschii GN=F775_32879 PE=3 SV=1 - [M8C9N3_AEGTA]	32.66	55	3	0.975932	5.7146	1.14019	0.25094	1.11924	4.60668	93.3009	5.19873
F2DE91	Predicted protein OS=Hordeum vulgare var. distichum PE=2 SV=1 - [F2DE91_HORVD]	61.01	110	3	1.0454	12.9255	1.09461	12.7118	1.12875	11.5389	41.6289	5.49072
M0Y9X7	Elongation factor 1-alpha OS=Hordeum vulgare var. distichum PE=3 SV=1 - [M0Y9X7_HORVD]	38.7	54	3	0.935285	7.02705	0.917216	19.8524	0.946125	12.6448	49.1567	9.12939
W5G5M1	Uncharacterized protein OS=Triticum aestivum PE=3 SV=1 - [W5G5M1_WHEAT]	24.9	27	3	1.01731	4.24083	1.00165	14.6823	1.04522	10.2172	85.5422	6.46826
I0JTT9	Glutamate decarboxylase OS=Triticum aestivum GN=gad1 PE=3 SV=1 - [I0JTT9_WHEAT]	32.44	48	3	1.08401	4.03637	1.04771	5.13934	1.09837	7.73276	53.8294	5.57959
M7Z3H3	Acid phosphatase 1 OS=Triticum urartu GN=TRIUR3_18162 PE=4 SV=1 - [M7Z3H3_TRIUA]	17.86	24	3	0.841404	11.0784	0.813587	3.72396	0.947975	4.74064	30.2906	8.22119
Q3S861	Pyridoxine biosynthesis protein OS=Triticum aestivum PE=2 SV=1 - [Q3S861_WHEAT]	19.75	13	3	1.01658	4.22341	1.01628	7.1797	1.12625	5.14283	33.2771	6.87354
A7VL25	Group3 late embryogenesis abundant protein OS=Triticum aestivum GN=Wrab17 PE=4 SV=1 - [A7VL25_WHEAT]	52.54	1	3	1.07889	6.07899	1.14902	8.20873	1.13005	15.6544	18.3139	5.07178
W5CQE4	Chromosome 3B, genomic scaffold, cultivar Chinese Spring OS=Triticum aestivum GN=TRAES_3BF117100050CFD_c1 PE=4 SV=1 - [W5CQE4_WHEAT]	49.77	2	3	1.2823	13.9262	1.4859	0.297611	1.14636	4.27602	23.8028	5.23682
A1EA50	50S ribosomal protein L2, chloroplastic OS=Agrostis stolonifera GN=rpl2-A PE=3 SV=1 - [RK2_AGRST]	32.23	104	3	1.00587	14.1209	0.901062	15.6644	0.966401	14.0706	30.0263	11.3706
M8CQ07	Chaperone protein clpB OS=Aegilops tauschii GN=F775_09597 PE=3 SV=1 - [M8CQ07_AEGTA]	23.34	128	3	1.07185	4.79194	0.947664	8.40916	0.988453	8.13618	99.8191	6.21436
F2CWL8	Predicted protein OS=Hordeum vulgare var. distichum PE=2 SV=1 - [F2CWL8_HORVD]	32.33	4	3	1.056	11.2499	0.98161	11.1958	1.10164	24.6476	13.7598	8.71924
B2ZGK8	Acetyl-CoA carboxylase OS=Aegilops tauschii GN=Acc-1 PE=4 SV=1 - [B2ZGK8_AEGTA]	12.2	332	3	1.00579	4.55899	0.954543	4.68897	1.05545	1.22815	254.716	6.16357
W5CMV4	Uncharacterized protein OS=Triticum aestivum PE=4 SV=1 - [W5CMV4_WHEAT]	37.14	184	3	1.03712	2.72407	0.926435	5.63328	1.05251	7.76302	28.7105	5.26221
N1QWV5	Putative RuBisCO large subunit-binding protein subunit alpha, chloroplastic OS=Aegilops tauschii GN=F775_31043 PE=3 SV=1 - [N1QWV5_AEGTA]	20.62	13	3	1.08674	9.54265	0.992527	20.8822	1.04529	7.92147	54.3857	4.99561
F8WTQ7	Delta-aminolevulinic acid dehydratase OS=Triticum aestivum GN=TaALAD1d PE=2 SV=1 - [F8WTQ7_WHEAT]	39.02	7	3	0.932679	10.1798	0.827964	9.17343	0.817792	13.4087	46.1873	5.8335
F8WTQ9	Delta-aminolevulinic acid dehydratase OS=Aegilops speltoides GN=ALAD1 PE=2 SV=1 - [F8WTQ9_AEGSP]	39.02	3	3	0.934342	33.5691	0.921269	7.42903	0.936312	18.7124	46.2024	5.8335
I0JTW5	Eukaryotic translation initiation factor 3 subunit A OS=Triticum aestivum PE=3 SV=1 - [I0JTW5_WHEAT]	18.87	45	3	1.0123	13.414	1.02022	20.5277	1.13111	23.1409	116.831	9.34912
C4PW04	MPBQ methyltransferase (Fragment) OS=Triticum aestivum GN=mpbq mt PE=2 SV=1 - [C4PW04_WHEAT]	35.04	12	3	1.13184	6.90066	1.05291	16.2001	1.01309	9.33077	31.4712	8.22119
W5G2H0	Uncharacterized protein OS=Triticum aestivum PE=4 SV=1 - [W5G2H0_WHEAT]	39.83	5	3	1.09645	14.9714	1.03559	21.2986	0.956595	22.4603	27.26	8.23584
B0LXM0	S-adenosylmethionine synthase OS=Triticum aestivum GN=SAMS PE=2 SV=1 - [METK_WHEAT]	28.03	18	3	0.911263	15.0452	0.918209	8.80189	1.01924	34.7527	43.1527	5.88428
M7YG20	Uncharacterized protein OS=Triticum urartu GN=TRIUR3_15944 PE=4 SV=1 - [M7YG20_TRIUA]	47.27	3	3	0.97082	25.4409	0.842836	26.0672	0.964214	29.6312	12.3814	8.49951
M0W5Q8	Uncharacterized protein OS=Hordeum vulgare var. distichum PE=4 SV=1 - [M0W5Q8_HORVD]	38.87	18	3	1.227	4.84019	1.16506	4.43969	1.21474	6.60823	31.8764	9.17334
W5G719	Uncharacterized protein OS=Triticum aestivum PE=4 SV=1 - [W5G719_WHEAT]	12.04	7	3	1.02685	5.09603	1.16298	4.84691	1.14818	7.97479	41.4763	9.27588
W5DNR0	Uncharacterized protein OS=Triticum aestivum PE=4 SV=1 - [W5DNR0_WHEAT]	36.18	5	3	0.877938	20.535	0.972645	9.62426	0.872112	20.9749	41.7295	4.60205
M8CCF0	60S ribosomal protein L24 OS=Aegilops tauschii GN=F775_27458 PE=4 SV=1 - [M8CCF0_AEGTA]	19.75	38	3	0.953674	7.95698	0.88689	5.86182	1.02597	10.5344	18.3882	10.6382
Q8RWR5	Beta-D-glucan exohydrolase OS=Triticum aestivum PE=2 SV=1 - [Q8RWR5_WHEAT]	26.28	42	3	0.929067	5.77246	0.938908	16.8107	1.06688	15.2044	67.258	7.28369
W5H402	Uncharacterized protein OS=Triticum aestivum PE=4 SV=1 - [W5H402_WHEAT]	21.76	7	3	1.16949	8.71244	1.14261	14.6862	1.24634	15.0293	19.3232	9.74463
W5E8I4	Uncharacterized protein OS=Triticum aestivum PE=3 SV=1 - [W5E8I4_WHEAT]	16.88	16	3	1.0554	8.35033	0.95608	5.11285	1.07014	6.40497	53.6492	5.65576
M0XHQ5	Uncharacterized protein OS=Hordeum vulgare var. distichum PE=4 SV=1 - [M0XHQ5_HORVD]	47.3	5	3	0.924789	6.90281	0.945831	6.49508	1.0333	13.0464	7.8868	6.50732
M0UFA2	Uncharacterized protein OS=Hordeum vulgare var. distichum PE=4 SV=1 - [M0UFA2_HORVD]	20.86	21	3	0.960237	8.0403	0.79016	11.744	0.89483	18.8362	21.1608	11.561
W5DR00	Uncharacterized protein OS=Triticum aestivum PE=4 SV=1 - [W5DR00_WHEAT]	38.41	20	3	1.004	1.92332	0.751669	47.3115	0.647942	28.8061	32.5039	6.7124
T1LMT3	Uncharacterized protein OS=Triticum urartu PE=3 SV=1 - [T1LMT3_TRIUA]	31.47	156	3	0.995875	19.0577	0.897044	21.6912	0.941872	14.6604	27.6889	10.6382
Q9XGF2	Putative glyoxalase I (Fragment) OS=Triticum aestivum GN=lgul PE=2 SV=3 - [Q9XGF2_WHEAT]	25.35	34	3	1.09795	5.44738	1.00582	7.32243	1.14545	6.81701	31.6591	5.38916
R7W4R7	Pyruvate dehydrogenase E1 component subunit alpha OS=Aegilops tauschii GN=F775_30864 PE=4 SV=1 - [R7W4R7_AEGTA]	22.14	24	3	0.943368	7.48615	0.906361	4.52283	0.891048	1.97534	45.8979	6.7417
W5DG81	Non-specific lipid-transfer protein OS=Triticum aestivum PE=3 SV=1 - [W5DG81_WHEAT]	56.76	4	3	0.90588	24.8046	0.959582	13.0088	0.929509	30.6473	7.23363	9.42236
M0VF49	6-phosphogluconate dehydrogenase, decarboxylating OS=Hordeum vulgare var. distichum PE=3 SV=1 - [M0VF49_HORVD]	22.76	42	3	0.87159	7.2204	0.895803	9.57547	0.954111	17.9372	52.4947	5.84619
M0ZE72	ATP-dependent Clp protease proteolytic subunit OS=Hordeum vulgare var. distichum PE=3 SV=1 - [M0ZE72_HORVD]	39.16	24	3	0.974193	17.422	0.978425	21.9937	1.05509	10.5821	15.3357	7.03467
M7YWH4	Argininosuccinate synthase, chloroplastic OS=Triticum urartu GN=TRIUR3_07046 PE=3 SV=1 - [M7YWH4_TRIUA]	20.14	32	3	0.987591	6.60473	0.943521	17.3106	0.953188	31.7893	47.9924	5.99854
M8C5X3	Uncharacterized protein OS=Aegilops tauschii GN=F775_32088 PE=4 SV=1 - [M8C5X3_AEGTA]	38.46	4	3	1.0619	12.8955	1.11749	14.1671	0.967707	19.0731	17.3566	5.57959
Q95H61	30S ribosomal protein S4, chloroplastic OS=Triticum aestivum GN=rps4 PE=3 SV=1 - [RR4_WHEAT]	33.83	96	3	0.969175	9.88121	0.930215	7.61179	1.02689	17.9281	23.2811	10.9751
M8AQP4	Tripeptidyl-peptidase 2 OS=Aegilops tauschii GN=F775_05353 PE=4 SV=1 - [M8AQP4_AEGTA]	16.33	20	3	1.15758	9.60838	1.03924	4.69998	1.20279	0.778301	142.386	6.30322
M8A813	Putative mitochondrial-processing peptidase subunit beta OS=Triticum urartu GN=TRIUR3_08562 PE=3 SV=1 - [M8A813_TRIUA]	20.73	2	3	1.04975	5.75888	0.930452	4.04403	1.00584	10.9481	43.263	5.64307
I1H3D7	Uncharacterized protein OS=Brachypodium distachyon GN=BRADI1G56280 PE=3 SV=1 - [I1H3D7_BRADI]	11.33	17	3	0.892707	10.2017	0.863751	8.11061	0.850366	8.7073	97.8724	6.13818
M7ZWS4	GrpE protein homolog OS=Triticum urartu GN=TRIUR3_13120 PE=3 SV=1 - [M7ZWS4_TRIUA]	31.23	13	3	1.03841	1.6443	1.12747	6.0145	1.37318	20.5021	28.0818	4.34814
M0WMZ5	Uncharacterized protein OS=Hordeum vulgare var. distichum PE=4 SV=1 - [M0WMZ5_HORVD]	58.94	13	3	1.0881	6.18812	1.10523	10.6035	0.966928	21.6674	17.1449	7.40088
W5F1G3	Uncharacterized protein OS=Triticum aestivum PE=3 SV=1 - [W5F1G3_WHEAT]	23.03	17	3	0.975621	8.69494	1.00608	6.73998	0.983977	7.55886	17.5044	11.1069
A0A075FKA2	Sucrose transporter 2A OS=Triticum aestivum GN=SUT2A PE=2 SV=1 - [A0A075FKA2_WHEAT]	7.92	24	3	1.10794	21.6429	1.07532	25.3554	1.12876	27.7198	53.8251	8.66064
W5AY94	Uncharacterized protein OS=Triticum aestivum PE=3 SV=1 - [W5AY94_WHEAT]	10.73	9	3	1.13348	20.2936	1.08916	6.69329	1.03336	12.5826	52.0841	6.53662
F2DUI9	Predicted protein OS=Hordeum vulgare var. distichum PE=2 SV=1 - [F2DUI9_HORVD]	12.88	37	3	0.90605	12.1053	0.869117	1.8732	0.953942	14.6961	76.5203	6.30322
W5AIK8	Uncharacterized protein OS=Triticum aestivum PE=4 SV=1 - [W5AIK8_WHEAT]	31.53	69	3	1.05775	13.5313	0.833333	12.7061	1.06026	15.3827	12.8092	11.356
A0A096UQD1	Uncharacterized protein OS=Triticum aestivum PE=4 SV=1 - [A0A096UQD1_WHEAT]	46.24	16	3	0.886072	11.9568	0.929708	16.2596	1.05676	8.75452	10.2651	5.0083
W5DG20	Uncharacterized protein OS=Triticum aestivum PE=4 SV=1 - [W5DG20_WHEAT]	5.3	55	3	1.00488	13.4061	0.984002	14.3342	1.01166	8.23899	81.264	5.43994
W5GAQ1	Uncharacterized protein OS=Triticum aestivum PE=3 SV=1 - [W5GAQ1_WHEAT]	56.46	9	3	0.980116	21.4464	0.756503	36.0127	0.923377	17.7666	22.1508	6.23975
M0V8U0	Uncharacterized protein OS=Hordeum vulgare var. distichum PE=4 SV=1 - [M0V8U0_HORVD]	23.92	29	3	0.967328	9.28813	0.886694	4.72829	1.00389	6.06073	22.6133	6.18896
A0A023JMN5	Nucleoredoxin OS=Triticum aestivum GN=NRX PE=2 SV=1 - [A0A023JMN5_WHEAT]	6.07	12	3	1.08064	4.96523	1.00657	34.0522	0.996343	16.1658	63.7448	4.90674
W5C882	Uncharacterized protein OS=Triticum aestivum PE=3 SV=1 - [W5C882_WHEAT]	25	93	3	1.0972	23.8808	1.06396	11.2933	1.03646	11.2613	16.8634	6.37939
M7Z483	Uncharacterized protein OS=Triticum urartu GN=TRIUR3_03042 PE=4 SV=1 - [M7Z483_TRIUA]	12.9	22	3	0.889155	17.039	0.999715	5.80513	1.02002	11.7902	33.9294	6.63916
A0A096TKG4	Uncharacterized protein OS=Zea mays PE=4 SV=1 - [A0A096TKG4_MAIZE]	32.1	49	3	0.842852	4.81508	0.921648	6.19705	0.984607	7.59673	8.92181	9.99365
M8BLM7	Methionine S-methyltransferase OS=Aegilops tauschii GN=F775_13798 PE=4 SV=1 - [M8BLM7_AEGTA]	6.99	45	3	1.17049	2.02189	1.09598	4.83083	0.974485	10.7482	119.779	5.69385
W5GL37	Uncharacterized protein OS=Triticum aestivum PE=4 SV=1 - [W5GL37_WHEAT]	4.42	19	3	0.925198	11.6998	0.950715	5.46866	1.0289	6.60907	80.5515	5.93506
W5GI24	Uncharacterized protein OS=Triticum aestivum PE=4 SV=1 - [W5GI24_WHEAT]	30.51	28	3	1.11249	13.0444	0.952885	2.84255	1.05718	27.7916	13.8285	4.51318
M7Z637	Uncharacterized protein OS=Triticum urartu GN=TRIUR3_04173 PE=3 SV=1 - [M7Z637_TRIUA]	21.88	19	3	1.08124	9.13009	1.02732	1.76271	0.898587	15.2408	27.21	6.06201
W5FFW6	Uncharacterized protein OS=Triticum aestivum PE=4 SV=1 - [W5FFW6_WHEAT]	8.47	6	3	0.980303	1.79428	0.975159	8.28985	0.956067	7.93613	61.2622	5.31299
M0W7M9	Uncharacterized protein OS=Hordeum vulgare var. distichum PE=4 SV=1 - [M0W7M9_HORVD]	35.17	8	3	1.12865	5.75515	1.18079	8.51085	1.159	20.179	26.3244	4.85596
A0A0D9VZ62	Uncharacterized protein OS=Leersia perrieri PE=3 SV=1 - [A0A0D9VZ62_9ORYZ]	17.48	30	3	0.971103	6.54724	1.03265	6.52595	1.0886	14.6899	23.605	10.3013
W5D2A3	Chromosome 3B, genomic scaffold, cultivar Chinese Spring OS=Triticum aestivum GN=TRAES_3BF092600010CFD_c1 PE=4 SV=1 - [W5D2A3_WHEAT]	21.05	7	3	0.971501	6.99142	1.1041	9.21468	0.919414	10.5987	23.1692	5.19873
F2EJZ0	Predicted protein OS=Hordeum vulgare var. distichum PE=2 SV=1 - [F2EJZ0_HORVD]	30.08	5	3	0.901646	14.4747	0.978712	5.31508	1.01273	20.4734	15.5445	10.6821
W5BNJ7	Uncharacterized protein OS=Triticum aestivum PE=4 SV=1 - [W5BNJ7_WHEAT]	45.38	21	3	0.85505	5.99428	0.919739	9.00017	1.0273	14.6761	14.4677	9.5542
N1QW50	Carboxymethylenebutenolidase-like protein OS=Aegilops tauschii GN=F775_08026 PE=4 SV=1 - [N1QW50_AEGTA]	11.43	8	3	1.12426	11.9837	1.06781	13.7948	1.02854	11.2823	33.7605	5.87158
F2D535	Predicted protein OS=Hordeum vulgare var. distichum PE=2 SV=1 - [F2D535_HORVD]	20.68	14	3	1.00765	11.7279	0.962695	20.3688	0.888843	16.9177	34.718	8.55811
M8D4Z2	Plastidic ATP/ADP-transporter OS=Aegilops tauschii GN=F775_08841 PE=4 SV=1 - [M8D4Z2_AEGTA]	8.87	28	3	1.2042	7.90328	0.924788	14.3009	1.08709	4.62184	66.864	9.59814
W5AQ58	Uncharacterized protein OS=Triticum aestivum PE=4 SV=1 - [W5AQ58_WHEAT]	26.71	21	3	0.86167	22.2621	0.920064	8.39234	0.850657	10.8702	16.9057	6.771
M7ZF91	Signal recognition particle 54 kDa protein, chloroplastic OS=Triticum urartu GN=TRIUR3_26147 PE=4 SV=1 - [M7ZF91_TRIUA]	6.49	25	3	0.775855	0.843317	0.896618	12.5455	0.840205	3.95832	57.7474	9.48096
M8BUQ1	Pentatricopeptide repeat-containing protein OS=Aegilops tauschii GN=F775_14612 PE=4 SV=1 - [M8BUQ1_AEGTA]	5.3	26	3	1.0196	5.92384	1.04882	8.08091	1.13135	5.74674	99.5426	6.88818
A0A0E0FLW7	Uncharacterized protein OS=Oryza nivara PE=4 SV=1 - [A0A0E0FLW7_ORYNI]	8.48	20	3	0.937624	1.41218	0.920285	1.31783	0.883833	16.3158	128.952	8.51416
W5FTB3	Uncharacterized protein OS=Triticum aestivum PE=3 SV=1 - [W5FTB3_WHEAT]	23.09	36	3	0.969801	7.96309	1.05734	3.44023	1.07149	14.1468	56.3679	6.48096
F2CSC5	Ribosomal protein L19 OS=Hordeum vulgare var. distichum PE=2 SV=1 - [F2CSC5_HORVD]	25.36	69	3	0.889308	5.45694	0.9121	3.29517	1.13785	13.2689	24.2145	11.4438
M8AVY1	Histidinol dehydrogenase, chloroplastic OS=Aegilops tauschii GN=F775_28229 PE=3 SV=1 - [M8AVY1_AEGTA]	10.34	9	3	1.08819	4.6413	1.1395	18.2587	1.00903	2.95899	46.6407	5.42725
W5DSM5	Acetyltransferase component of pyruvate dehydrogenase complex OS=Triticum aestivum PE=3 SV=1 - [W5DSM5_WHEAT]	12.2	35	3	0.990348	8.63722	1.1634	8.50469	0.956336	9.85034	45.0641	5.61768
W5E2T7	Uncharacterized protein OS=Triticum aestivum PE=4 SV=1 - [W5E2T7_WHEAT]	29.56	18	3	0.927129	15.363	1.03936	24.4367	1.12696	1.52812	18.0772	4.7417
Q308L4	Eukaryotic translation initiation factor 5A OS=Secale sylvestre PE=2 SV=1 - [Q308L4_9POAL]	44.72	53	3	0.94829	12.2359	0.91005	6.57134	1.05012	17.5637	17.3797	6.13818
M0YQW1	Uncharacterized protein OS=Hordeum vulgare var. distichum PE=4 SV=1 - [M0YQW1_HORVD]	12.5	28	3	1.019	18.1122	1.06961	17.4294	1.0765	14.4211	38.8461	6.25244
M0W8F5	Uncharacterized protein OS=Hordeum vulgare var. distichum PE=3 SV=1 - [M0W8F5_HORVD]	23.56	21	3	1.00896	2.90948	1.04026	4.01166	0.946985	16.1496	39.7187	5.85889
W5DXN9	Uncharacterized protein OS=Triticum aestivum PE=4 SV=1 - [W5DXN9_WHEAT]	7.07	3	3	0.810704	9.64372	0.906618	6.64639	1.05162	7.94541	51.4315	5.66846
W5FM07	Uncharacterized protein OS=Triticum aestivum PE=4 SV=1 - [W5FM07_WHEAT]	19.07	5	3	0.921681	3.66983	1.10563	13.0171	0.929081	8.76317	26.9107	6.72705
R7WDW8	Uncharacterized protein OS=Aegilops tauschii GN=F775_12195 PE=4 SV=1 - [R7WDW8_AEGTA]	22.37	22	3	1.15517	10.7677	1.10675	0.511514	1.09332	11.8318	32.6993	6.0874
M7ZT06	Chalcone-flavonone isomerase family protein OS=Triticum urartu GN=TRIUR3_35070 PE=3 SV=1 - [M7ZT06_TRIUA]	5.9	106	3	0.928772	15.8048	0.943387	38.2926	0.963503	8.66571	95.8895	7.12256
B5A8A6	Glutaredoxin OS=Triticum aestivum PE=2 SV=1 - [B5A8A6_WHEAT]	35.4	23	3	1.05766	8.94415	1.02074	17.0099	0.874405	28.335	11.7641	7.85498
A3BFA0	Peptidyl-prolyl cis-trans isomerase OS=Oryza sativa subsp. japonica GN=OsJ_22614 PE=3 SV=1 - [A3BFA0_ORYSJ]	22.55	119	3	0.911449	9.17497	0.930381	3.38034	1.00799	2.03846	21.6612	9.26123
M7ZQM4	L-ascorbate peroxidase 1, cytosolic OS=Triticum urartu GN=TRIUR3_20326 PE=3 SV=1 - [M7ZQM4_TRIUA]	23.6	44	3	1.01648	11.3627	0.99096	8.26189	0.900687	2.14722	27.447	6.23975
W5AI62	Uncharacterized protein OS=Triticum aestivum PE=4 SV=1 - [W5AI62_WHEAT]	15.48	33	3	1.016	2.94115	1.01044	4.32394	1.00002	6.17658	28.87	4.88135
M0VWF0	Uncharacterized protein OS=Hordeum vulgare var. distichum PE=4 SV=1 - [M0VWF0_HORVD]	10.29	27	3	1.00843	4.8566	1.03038	7.9123	1.04949	18.6291	44.7866	7.57666
A0A0E0M305	Uncharacterized protein OS=Oryza punctata PE=4 SV=1 - [A0A0E0M305_ORYPU]	29.32	56	3	0.859234	4.93217	0.912429	6.58743	0.964875	7.92735	15.6926	10.5796
W5CE84	Uncharacterized protein OS=Triticum aestivum PE=4 SV=1 - [W5CE84_WHEAT]	37.4	20	3	0.78505	17.6794	0.962073	8.13961	0.882229	13.6998	14.876	4.34814
R7WF02	Uncharacterized protein OS=Aegilops tauschii GN=F775_11746 PE=4 SV=1 - [R7WF02_AEGTA]	18.56	25	3	0.970095	6.14688	1.01136	6.1369	0.928546	6.82612	18.1654	5.14795
W5G4I6	Uncharacterized protein OS=Triticum aestivum PE=3 SV=1 - [W5G4I6_WHEAT]	11.9	17	3	0.967761	6.58605	0.948344	1.04243	1.05051	5.42249	37.998	6.7417
M8C0C9	GDP-mannose 3,5-epimerase 2 OS=Aegilops tauschii GN=F775_29141 PE=4 SV=1 - [M8C0C9_AEGTA]	28.93	20	3	0.958424	6.63609	0.995492	14.5667	1.02537	10.7086	40.6819	5.92236
M0XEF1	Uncharacterized protein OS=Hordeum vulgare var. distichum PE=3 SV=1 - [M0XEF1_HORVD]	7.91	39	3	1.01842	8.16015	0.961115	3.68751	0.984204	8.57176	53.0291	5.89697
M0YFL6	Uncharacterized protein OS=Hordeum vulgare var. distichum PE=4 SV=1 - [M0YFL6_HORVD]	11.38	26	3	0.937583	9.4184	0.836396	12.1406	0.93515	13.1306	42.9342	5.10986
M0VCG5	Uncharacterized protein OS=Hordeum vulgare var. distichum PE=3 SV=1 - [M0VCG5_HORVD]	26.88	24	3	0.933105	3.92396	0.848901	7.02347	0.95846	6.48098	16.9053	9.53955
M8CAR2	Acetylornithine aminotransferase, mitochondrial OS=Aegilops tauschii GN=F775_32792 PE=3 SV=1 - [M8CAR2_AEGTA]	14.45	25	3	1.05985	5.3218	0.820685	18.6727	0.817838	18.3029	35.9186	6.17627
M7YMQ8	GrpE protein homolog OS=Triticum urartu GN=TRIUR3_22645 PE=3 SV=1 - [M7YMQ8_TRIUA]	18.86	36	3	1.06542	11.3126	1.15452	9.93776	1.13443	17.2768	25.7074	6.0874
W5F689	Uncharacterized protein OS=Triticum aestivum PE=3 SV=1 - [W5F689_WHEAT]	8.72	24	3	0.999594	4.39211	0.980315	9.87409	1.12338	13.159	42.4298	5.41455
K3ZR44	Uncharacterized protein OS=Setaria italica GN=Si028994m.g PE=4 SV=1 - [K3ZR44_SETIT]	6.17	29	3	1.06173	5.77369	0.921584	0.780622	0.981118	4.24481	80.1039	9.39307
I1ITX3	Uncharacterized protein OS=Brachypodium distachyon GN=BRADI4G41180 PE=3 SV=1 - [I1ITX3_BRADI]	23.89	38	3	1.02797	0.887209	1.06928	32.6361	0.991906	2.90323	34.4135	7.06396
I1ITE2	Uncharacterized protein OS=Brachypodium distachyon GN=BRADI4G39580 PE=4 SV=1 - [I1ITE2_BRADI]	8.14	26	3	0.982881	5.13124	0.948054	13.862	0.961921	6.60198	56.9751	6.55127
F2CX39	Predicted protein OS=Hordeum vulgare var. distichum PE=2 SV=1 - [F2CX39_HORVD]	7.2	15	3	1.06522	8.16837	1.00396	5.11616	1.06538	2.6212	55.8288	6.16357
W5BSJ2	Uncharacterized protein OS=Triticum aestivum PE=4 SV=1 - [W5BSJ2_WHEAT]	18.81	14	3	0.945879	9.01884	0.882306	5.76053	0.837974	2.11599	21.8223	5.31299
F2D7T7	Predicted protein OS=Hordeum vulgare var. distichum PE=2 SV=1 - [F2D7T7_HORVD]	9.36	14	3	0.863867	2.7858	0.994002	5.70978	0.941465	3.68771	35.8894	6.65381
M0WSA4	Uncharacterized protein OS=Hordeum vulgare var. distichum PE=4 SV=1 - [M0WSA4_HORVD]	5.03	6	3	0.773501	21.5285	0.941683	11.0816	1.02697	1.35211	82.2762	7.31299
M0YMJ3	Uncharacterized protein OS=Hordeum vulgare var. distichum PE=4 SV=1 - [M0YMJ3_HORVD]	12.46	40	3	1.03407	3.03684	1.07013	15.9046	1.00769	18.9047	35.7167	5.47803
I1HYG5	Uncharacterized protein OS=Brachypodium distachyon GN=BRADI3G07370 PE=3 SV=1 - [I1HYG5_BRADI]	12.04	47	3	0.897759	12.6	0.840537	20.3807	1.02796	3.41945	35.8756	6.56592
W5GJV4	Uncharacterized protein OS=Triticum aestivum PE=4 SV=1 - [W5GJV4_WHEAT]	13	36	3	1.02896	3.40591	0.895185	18.3901	0.898334	22.3761	32.2542	8.79248
R7W6K6	Pyruvate kinase OS=Aegilops tauschii GN=F775_32031 PE=3 SV=1 - [R7W6K6_AEGTA]	7.84	33	3	0.90326	6.72649	0.909201	10.2719	0.878266	4.92797	67.5236	6.30322
W5A719	Uncharacterized protein OS=Triticum aestivum PE=4 SV=1 - [W5A719_WHEAT]	22.58	29	3	0.971307	4.2866	1.0454	2.97707	0.962073	4.24601	20.1754	5.17334
M0XC36	Uncharacterized protein OS=Hordeum vulgare var. distichum PE=4 SV=1 - [M0XC36_HORVD]	21.24	35	3	1.06606	23.1813	0.997479	6.46597	1.13231	7.0359	25.6816	8.70459
W5BBF0	Uncharacterized protein OS=Triticum aestivum PE=4 SV=1 - [W5BBF0_WHEAT]	11.05	10	3	0.865942	9.21198	0.944153	9.20219	0.873869	19.1041	36.909	5.30029
P04464	Calmodulin OS=Triticum aestivum PE=1 SV=3 - [CALM_WHEAT]	42.28	15	3	0.826695	3.30422	0.871186	6.44365	0.945715	5.69254	16.8359	4.24658
A0A0D9X2X2	Peroxidase OS=Leersia perrieri PE=3 SV=1 - [A0A0D9X2X2_9ORYZ]	2.66	83	3	0.92654	6.7732	1.15467	9.07083	1.05482	28.6699	202.163	7.03467
W5B678	4-hydroxy-tetrahydrodipicolinate synthase OS=Triticum aestivum PE=3 SV=1 - [W5B678_WHEAT]	11.68	28	3	0.892035	2.99302	0.988869	10.8815	0.876626	10.6179	36.7274	6.39209
Q8S9H0	Temperature stress-induced lipocalin OS=Triticum aestivum GN=Tatil PE=2 SV=1 - [Q8S9H0_WHEAT]	33.68	2	3	1.07637	10.6764	1.0384	7.95236	1.07588	10.032	21.7519	5.70654
R7W5L5	Elongation factor Tu OS=Aegilops tauschii GN=F775_06769 PE=3 SV=1 - [R7W5L5_AEGTA]	9.6	5	3	1.11458	8.04448	1.17988	2.99057	1.16282	14.8666	42.8561	5.84619
W5G7J3	Uncharacterized protein OS=Triticum aestivum PE=4 SV=1 - [W5G7J3_WHEAT]	33.68	7	3	1.11901	2.91413	1.10385	10.0481	1.21627	2.53923	21.7539	5.70654
W5B4V1	Uncharacterized protein OS=Triticum aestivum PE=4 SV=1 - [W5B4V1_WHEAT]	11.37	10	3	0.890692	8.85838	0.86236	19.0908	0.993641	18.1319	37.7987	6.01123
W5GM11	Uncharacterized protein OS=Triticum aestivum PE=4 SV=1 - [W5GM11_WHEAT]	43.88	8	3	1.00815	13.9418	1.07875	16.8251	1.04185	34.5134	10.5447	9.33447
B8AIQ1	Putative uncharacterized protein OS=Oryza sativa subsp. indica GN=OsI_07358 PE=4 SV=1 - [B8AIQ1_ORYSI]	28.41	22	3	1.06032	7.89937	1.04988	3.15766	1.10197	11.0283	9.81215	5.37646
F2DGN1	Predicted protein OS=Hordeum vulgare var. distichum PE=2 SV=1 - [F2DGN1_HORVD]	15.93	34	3	1.0127	0.767983	0.991076	9.35236	1.03597	3.40631	24.2088	6.21436
W5I868	Uncharacterized protein OS=Triticum aestivum PE=4 SV=1 - [W5I868_WHEAT]	14.19	15	3	0.947675	4.83245	1.00606	13.9515	0.933036	8.08602	32.4531	5.0083
W5FHY4	Uncharacterized protein OS=Triticum aestivum PE=4 SV=1 - [W5FHY4_WHEAT]	5.14	20	3	1.03081	11.9335	1.05715	12.56	1.02352	5.78472	93.0558	5.19873
W5G8U0	Uncharacterized protein OS=Triticum aestivum PE=4 SV=1 - [W5G8U0_WHEAT]	13.58	9	3	1.10315	1.85981	1.00779	14.5143	1.21062	6.01445	31.5453	8.52881
M7ZAF9	Putative acetyl-CoA acetyltransferase, cytosolic 2 OS=Triticum urartu GN=TRIUR3_29749 PE=3 SV=1 - [M7ZAF9_TRIUA]	14.71	27	3	1.07767	28.6969	1.16302	1.40772	1.13767	4.41719	37.9034	5.98584
W5E0L9	Uncharacterized protein OS=Triticum aestivum PE=4 SV=1 - [W5E0L9_WHEAT]	13.56	13	3	0.914996	31.5959	1.01566	8.10027	0.730394	7.43391	39.8259	8.38232
A0A077S237	Chromosome 3B, genomic scaffold, cultivar Chinese Spring OS=Triticum aestivum GN=TRAES_3BF026500160CFD_c1 PE=4 SV=1 - [A0A077S237_WHEAT]	26.85	3	3	1.00748	24.7316	0.861996	1.39151	1.13899	0.794666	22.7596	4.70361
A0A077RZZ9	Chromosome 3B, genomic scaffold, cultivar Chinese Spring OS=Triticum aestivum GN=TRAES_3BF047700020CFD_c1 PE=4 SV=1 - [A0A077RZZ9_WHEAT]	6.22	40	3	0.973415	42.5918	1.11942	25.1716	1.06482	2.29985	83.0776	5.63037
S5A8C3	S-formylglutathione hydrolase-like protein OS=Triticum monococcum subsp. monococcum GN=SFGH PE=4 SV=1 - [S5A8C3_TRIMO]	15.52	17	3	0.981943	4.98774	0.909803	17.8189	0.903734	5.15281	31.6027	6.60986
W5FBN0	Uncharacterized protein OS=Triticum aestivum PE=4 SV=1 - [W5FBN0_WHEAT]	29.2	14	3	1.06375	6.55419	1.00805	3.25667	1.00502	0.673448	15.1128	8.03076
W5F1Q9	Uncharacterized protein OS=Triticum aestivum PE=4 SV=1 - [W5F1Q9_WHEAT]	15.23	3	3	0.826338	0.00286983	0.81339	7.51754	0.910485	8.69681	27.7179	4.90674
M0ZAF6	Peptidyl-prolyl cis-trans isomerase OS=Hordeum vulgare var. distichum PE=4 SV=1 - [M0ZAF6_HORVD]	17.24	7	3	1.07985	8.37807	1.0186	12.8324	0.995452	13.3053	20.8468	8.25049
A0A077RFC2	Uncharacterized protein OS=Triticum aestivum GN=TRAES_3BF154700090CFD_c1 PE=4 SV=1 - [A0A077RFC2_WHEAT]	26.3	16	3	1.13631	26.6208	1.07562	12.4668	1.06396	9.9438	28.8842	7.95752
A0A077S0C9	Chromosome 3B, genomic scaffold, cultivar Chinese Spring OS=Triticum aestivum GN=TRAES_3BF062200030CFD_c1 PE=3 SV=1 - [A0A077S0C9_WHEAT]	20.93	13	3	0.980065	2.87112	0.880567	6.13986	0.913562	10.6416	27.4794	8.57275
T1MTP7	Uncharacterized protein OS=Triticum urartu PE=4 SV=1 - [T1MTP7_TRIUA]	19.05	34	3	0.951166	13.3226	0.886153	9.79322	1.12665	8.62528	11.6171	9.37842
M7ZZG4	Ribosomal protein OS=Triticum urartu GN=TRIUR3_09084 PE=3 SV=1 - [M7ZZG4_TRIUA]	24.07	63	3	0.909391	15.137	0.947332	6.21232	1.14487	16.6071	24.6172	9.83252
W4ZTP8	Uncharacterized protein OS=Triticum aestivum PE=3 SV=1 - [W4ZTP8_WHEAT]	15.71	19	3	0.930997	7.64398	0.904392	1.09219	0.790803	10.7329	34.3376	5.17334
W5F5P2	Uncharacterized protein OS=Triticum aestivum PE=4 SV=1 - [W5F5P2_WHEAT]	6.92	17	3	1.12282	1.06834	1.08277	4.84672	1.09715	8.60777	66.8166	4.98291
M0X6U1	Uncharacterized protein OS=Hordeum vulgare var. distichum PE=3 SV=1 - [M0X6U1_HORVD]	11.58	20	3	1.01883	0.734343	1.07973	10.0421	0.956464	16.1344	43.5097	6.26514
J7F4X6	Alliin lyase (Fragment) OS=Triticum aestivum GN=Aly1 PE=2 SV=1 - [J7F4X6_WHEAT]	11.18	9	3	1.06833	6.57629	1.03873	12.1093	0.941118	9.65491	37.9911	7.21045
W5CPX1	Chromosome 3B, genomic scaffold, cultivar Chinese Spring OS=Triticum aestivum GN=TRAES_3BF139100030CFD_c1 PE=3 SV=1 - [W5CPX1_WHEAT]	7.61	35	3	0.995551	5.44602	0.999869	11.3237	1.04589	7.82184	50.3849	7.06396
W5D8U4	Uncharacterized protein OS=Triticum aestivum PE=4 SV=1 - [W5D8U4_WHEAT]	17.34	10	3	1.12031	14.4203	0.982092	13.0488	1.03989	12.1789	29.4772	8.03076
W5G817	Uncharacterized protein OS=Triticum aestivum PE=3 SV=1 - [W5G817_WHEAT]	3.88	24	3	1.01172	7.46887	1.02153	1.24136	1.10748	3.66304	115.228	6.40479
M0UT71	Uncharacterized protein OS=Hordeum vulgare var. distichum PE=4 SV=1 - [M0UT71_HORVD]	5.98	52	3	1.05804	6.31215	1.0351	14.0239	1.07949	2.29411	85.8903	5.41455
W5H774	Uncharacterized protein OS=Triticum aestivum PE=4 SV=1 - [W5H774_WHEAT]	30.99	19	3	1.03546	15.3418	1.10542	7.39599	1.05316	6.35172	15.272	6.78564
M0X2G0	Uncharacterized protein OS=Hordeum vulgare var. distichum PE=4 SV=1 - [M0X2G0_HORVD]	3.46	25	3	1.07137	1.02453	0.954912	29.8699	1.00833	19.3975	102.162	6.59521
W5BYZ6	Uncharacterized protein OS=Triticum aestivum PE=4 SV=1 - [W5BYZ6_WHEAT]	21.2	33	3	0.934044	4.59195	1.05738	0.875548	0.956926	7.18248	24.1287	5.09717
M7ZUS4	Uncharacterized protein OS=Triticum urartu GN=TRIUR3_21382 PE=4 SV=1 - [M7ZUS4_TRIUA]	23.73	5	3	0.953973	4.10017	1.06256	5.21082	1.1678	2.11828	19.2381	5.59229
N1QZL4	Ananain OS=Aegilops tauschii GN=F775_30148 PE=3 SV=1 - [N1QZL4_AEGTA]	9.69	8	3	0.960879	15.1948	0.992617	1.15941	0.958008	14.7514	41.6092	6.53662
F2CT57	Predicted protein OS=Hordeum vulgare var. distichum PE=2 SV=1 - [F2CT57_HORVD]	15.42	41	3	0.909964	15.6466	0.983128	7.24699	1.0719	12.2215	26.2448	7.06396
M0Z0F7	Uncharacterized protein OS=Hordeum vulgare var. distichum PE=3 SV=1 - [M0Z0F7_HORVD]	10.96	41	3	1.03539	7.98974	0.983044	5.1726	1.06901	12.4688	38.6993	8.6167
M8ANB9	Uncharacterized protein OS=Aegilops tauschii GN=F775_01826 PE=4 SV=1 - [M8ANB9_AEGTA]	15.67	5	3	1.00706	1.50446	1.14227	3.73607	0.967033	8.16759	23.4884	9.08545
M8A6X4	Argininosuccinate lyase OS=Triticum urartu GN=TRIUR3_08071 PE=3 SV=1 - [M8A6X4_TRIUA]	10.27	23	3	0.99723	2.71364	0.826175	14.855	0.990443	11.9607	50.5121	5.88428
W5C6I8	Uncharacterized protein OS=Triticum aestivum PE=4 SV=1 - [W5C6I8_WHEAT]	6.62	43	3	0.948886	16.4383	1.01616	16.702	0.944969	29.8032	50.4984	7.95752
Q35322	NADH dehydrogenase [ubiquinone] iron-sulfur protein 3 OS=Oryza sativa subsp. japonica GN=NAD9 PE=2 SV=2 - [NDUS3_ORYSJ]	19.47	31	3	0.95153	12.5725	0.937889	5.27609	0.839371	2.29977	22.9765	7.50342
M7ZRZ0	DEAD-box ATP-dependent RNA helicase ISE2, chloroplastic OS=Triticum urartu GN=TRIUR3_12945 PE=4 SV=1 - [M7ZRZ0_TRIUA]	2.98	30	3	1.01666	9.21491	0.835743	18.4555	0.912167	11.2129	109.961	7.45947
W5FJW3	Uncharacterized protein OS=Triticum aestivum PE=4 SV=1 - [W5FJW3_WHEAT]	4.29	6	3	1.03428	20.8572	1.02795	4.19752	0.998997	5.23502	98.5924	4.7417
W5HB66	Uncharacterized protein OS=Triticum aestivum PE=4 SV=1 - [W5HB66_WHEAT]	22.99	11	3	0.932339	4.24101	0.946616	11.6959	0.935941	4.50331	37.6711	5.37646
W5E8I6	Uncharacterized protein OS=Triticum aestivum PE=4 SV=1 - [W5E8I6_WHEAT]	16.95	13	3	0.867317	0.331313	0.961175	28.3817	0.958307	2.12801	33.0623	8.646
O81229	Ribosomal protein L25 (Fragment) OS=Zea mays PE=1 SV=1 - [O81229_MAIZE]	30.28	38	3	0.939645	5.99133	0.909365	3.87542	1.05298	9.51841	12.458	9.96436
W5FW68	Uncharacterized protein OS=Triticum aestivum PE=4 SV=1 - [W5FW68_WHEAT]	18.92	9	3	1.10155	7.51923	1.08996	6.03403	1.00668	7.50786	24.9097	5.16064
W5EB58	Lipoxygenase OS=Triticum aestivum PE=3 SV=1 - [W5EB58_WHEAT]	6.34	26	3	0.978617	7.4878	1.02221	11.603	0.948868	12.9474	90.1211	6.22705
W5GBF9	Uncharacterized protein OS=Triticum aestivum PE=4 SV=1 - [W5GBF9_WHEAT]	4.03	22	3	0.865254	14.5095	0.94253	25.5051	0.78604	21.7339	120.059	6.06201
M0V1Y4	Uncharacterized protein OS=Hordeum vulgare var. distichum PE=3 SV=1 - [M0V1Y4_HORVD]	15.35	76	3	0.988741	12.3345	0.926217	6.71293	1.00781	15.9671	45.2147	5.05908
W5G8S4	Uncharacterized protein OS=Triticum aestivum PE=4 SV=1 - [W5G8S4_WHEAT]	15.61	24	3	1.01104	1.16033	0.983083	17.7588	0.982376	11.6989	22.2809	7.75244
F2DTE5	Predicted protein OS=Hordeum vulgare var. distichum PE=2 SV=1 - [F2DTE5_HORVD]	9.71	26	3	1.13913	4.40811	1.27537	5.28661	1.12783	10.3978	36.1902	5.26221
F2CSN3	Predicted protein (Fragment) OS=Hordeum vulgare var. distichum PE=2 SV=1 - [F2CSN3_HORVD]	15.44	27	3	1.14356	9.24804	1.1404	3.37806	0.960297	8.63534	27.5477	8.99756
W5FKH7	Uncharacterized protein OS=Triticum aestivum PE=4 SV=1 - [W5FKH7_WHEAT]	10.32	8	3	1.17478	6.52681	1.10832	12.4629	1.07081	12.2127	49.17	8.33838
W5GJ73	Uncharacterized protein OS=Triticum aestivum PE=4 SV=1 - [W5GJ73_WHEAT]	10.08	18	3	0.85511	2.45416	0.919841	4.74215	1.06212	2.0325	42.0736	8.29443
M8AZH6	Cysteine proteinase inhibitor OS=Aegilops tauschii GN=F775_07311 PE=4 SV=1 - [M8AZH6_AEGTA]	31.78	4	3	0.965326	12.538	1.00168	14.1834	0.950864	21.1237	11.7801	7.34229
W5CBH3	Uncharacterized protein OS=Triticum aestivum PE=4 SV=1 - [W5CBH3_WHEAT]	12	8	3	0.92167	41.4362	1.20143	6.69184	1.01506	15.2117	33.0781	6.68311
B3TZE7	Subtilisin protease (Fragment) OS=Triticum aestivum PE=2 SV=1 - [B3TZE7_WHEAT]	7.18	14	3	0.972277	14.0858	1.06064	9.84263	0.98076	16.5481	59.1366	5.32568
W5GTI1	Uncharacterized protein OS=Triticum aestivum PE=4 SV=1 - [W5GTI1_WHEAT]	15.38	8	3	1.05819	17.4042	1.12145	18.0582	0.951808	4.34969	27.3144	8.04541
M8ADJ8	60S ribosomal protein L31 OS=Triticum urartu GN=TRIUR3_18352 PE=4 SV=1 - [M8ADJ8_TRIUA]	26.83	9	3	0.889134	7.13399	1.02902	6.69979	0.971324	0.898216	14.1116	9.89111
W5G9R9	Uncharacterized protein OS=Triticum aestivum PE=4 SV=1 - [W5G9R9_WHEAT]	7.3	6	3	1.04284	6.81795	0.97864	14.8632	1.05647	3.44815	60.0626	9.40771
B6TIA2	60S ribosomal protein L37a OS=Zea mays PE=2 SV=1 - [B6TIA2_MAIZE]	34.78	23	3	1.03796	10.26	0.946543	10.602	0.93475	6.77229	10.2504	10.2866
M8AZ52	Uncharacterized protein OS=Aegilops tauschii GN=F775_07046 PE=4 SV=1 - [M8AZ52_AEGTA]	20.18	5	3	0.700211	0.207714	0.680291	1.3983	0.809134	44.4361	24.2845	7.47412
M7ZIU0	Glutathione S-transferase 1 OS=Triticum urartu GN=TRIUR3_06255 PE=3 SV=1 - [M7ZIU0_TRIUA]	17.22	14	3	1.14071	1.2665	0.947587	17.6696	0.813467	6.12536	23.7741	5.60498
M0YU33	Eukaryotic translation initiation factor 5A OS=Hordeum vulgare var. distichum PE=3 SV=1 - [M0YU33_HORVD]	28.75	47	3	1.03949	3.03679	0.96856	5.45523	1.03243	4.18318	17.3546	5.57959
W5FKZ0	Uncharacterized protein OS=Triticum aestivum PE=4 SV=1 - [W5FKZ0_WHEAT]	18.49	36	3	0.935112	0.0795588	0.871784	18.6688	0.9788	6.69261	16.5999	9.49561
W5AKH6	Uncharacterized protein OS=Triticum aestivum PE=4 SV=1 - [W5AKH6_WHEAT]	6.64	62	3	1.08341	3.23923	0.985465	11.9244	0.872162	1.63981	63.9664	8.01611
W5EAS7	Uncharacterized protein OS=Triticum aestivum PE=4 SV=1 - [W5EAS7_WHEAT]	26.34	6	3	0.75547	12.2875	0.750471	39.4434	0.857863	4.39001	27.6531	7.10791
A0A077RU93	Chromosome 3B, genomic scaffold, cultivar Chinese Spring OS=Triticum aestivum GN=TRAES_3BF111700030CFD_c1 PE=4 SV=1 - [A0A077RU93_WHEAT]	13.03	4	3	1.19903	22.5079	1.14719	6.28207	1.27572	20.8544	34.1484	8.74854
W5EWP6	Uncharacterized protein OS=Triticum aestivum PE=4 SV=1 - [W5EWP6_WHEAT]	14.29	7	3	0.97763	19.6394	1.14445	54.1704	1.02968	26.1635	40.5245	5.31299
W5H0G1	Lysine--tRNA ligase OS=Triticum aestivum PE=3 SV=1 - [W5H0G1_WHEAT]	8.31	29	3	0.970063	6.10018	0.978238	5.63974	1.0938	7.0961	50.3024	5.12256
J3M5L4	Uncharacterized protein OS=Oryza brachyantha GN=OB05G18880 PE=4 SV=1 - [J3M5L4_ORYBR]	8.26	47	3	0.880522	7.84424	0.928473	2.48037	0.971792	16.8971	36.1117	5.61768
M8CRB5	F-box protein SKIP8 OS=Aegilops tauschii GN=F775_18265 PE=4 SV=1 - [M8CRB5_AEGTA]	13.1	20	3	0.698633	11.2588	0.657328	18.8263	0.807366	3.23176	27.1851	5.2749
W4ZR57	Uncharacterized protein OS=Triticum aestivum PE=3 SV=1 - [W4ZR57_WHEAT]	4.56	22	3	1.10288	7.33307	1.08876	15.5394	1.11828	12.4821	72.5053	5.93506
A0A077RSR1	Chromosome 3B, genomic scaffold, cultivar Chinese Spring OS=Triticum aestivum GN=TRAES_3BF067800180CFD_c1 PE=4 SV=1 - [A0A077RSR1_WHEAT]	17.8	6	3	0.911149	13.397	0.791195	6.37183	0.969381	17.5356	38.2447	6.7417
W5AKZ7	Uncharacterized protein OS=Triticum aestivum PE=4 SV=1 - [W5AKZ7_WHEAT]	8.39	4	3	0.931906	16.7026	1.10606	4.48448	0.923933	1.08374	50.9977	6.29053
F2CR22	Predicted protein (Fragment) OS=Hordeum vulgare var. distichum PE=2 SV=1 - [F2CR22_HORVD]	3.35	178	3	0.927108	14.4798	0.878313	6.3845	1.02444	19.7652	156.112	8.55811
A0A096UKY5	Uncharacterized protein OS=Triticum aestivum PE=4 SV=1 - [A0A096UKY5_WHEAT]	31.58	10	3	1.15393	27.2522	0.996866	20.3785	1.07411	20.6326	10.5424	5.10986
M0ZCE0	Uncharacterized protein OS=Hordeum vulgare var. distichum PE=4 SV=1 - [M0ZCE0_HORVD]	18.26	5	3	0.936038	17.3424	0.871953	26.7922	0.988861	16.5579	23.7597	4.75439
F2DDQ9	Predicted protein OS=Hordeum vulgare var. distichum PE=2 SV=1 - [F2DDQ9_HORVD]	3.7	12	3	1.12742	5.17979	1.01524	7.68789	1.02717	3.79318	98.7258	4.89404
M0YN00	Uncharacterized protein OS=Hordeum vulgare var. distichum PE=4 SV=1 - [M0YN00_HORVD]	7.16	15	3	1.19	3.20504	1.05155	0.545397	1.07458	1.03877	62.0098	5.36377
W5C6I1	Uncharacterized protein OS=Triticum aestivum PE=3 SV=1 - [W5C6I1_WHEAT]	4.36	32	3	1.04034	3.07059	0.99444	3.95898	0.964816	1.64529	81.3291	8.04541
M0Z356	Uncharacterized protein OS=Hordeum vulgare var. distichum PE=4 SV=1 - [M0Z356_HORVD]	16.43	23	3	0.915648	4.12616	0.944567	4.99128	1.10714	4.98055	23.2859	6.78564
J3RTV2	Beta-glucosidase 1c (Fragment) OS=Triticum aestivum GN=GLU1c PE=2 SV=1 - [J3RTV2_WHEAT]	10.11	14	3	1.44261	15.5723	1.28232	1.79828	1.69206	15.0552	31.4905	5.74463
W5C4P9	Uncharacterized protein OS=Triticum aestivum PE=4 SV=1 - [W5C4P9_WHEAT]	25	32	3	1.14431	19.3423	1.00638	15.4356	0.965601	2.33531	19.2477	5.2749
W5DL52	Uncharacterized protein OS=Triticum aestivum PE=4 SV=1 - [W5DL52_WHEAT]	6.16	75	3	1.09326	0.536136	1.01559	5.78313	0.864313	6.90523	96.7238	4.90674
A0A0A9ITX3	Histone H2A OS=Arundo donax PE=3 SV=1 - [A0A0A9ITX3_ARUDO]	30.08	173	3	0.899468	1.91815	0.953524	12.8823	0.908808	38.7562	14.2999	10.0522
A0A0E0DW91	3-phosphoshikimate 1-carboxyvinyltransferase OS=Oryza meridionalis PE=3 SV=1 - [A0A0E0DW91_9ORYZ]	7.95	21	3	0.998667	15.4631	1.00457	17.0169	1.0273	10.0539	52.8956	8.68994
M7Z8B9	Aspartyl aminopeptidase OS=Triticum urartu GN=TRIUR3_03872 PE=4 SV=1 - [M7Z8B9_TRIUA]	5.34	22	3	1.07226	2.09327	0.96634	2.76519	1.03213	20.661	68.4961	7.47412
M0X743	Cytochrome b-c1 complex subunit 7 OS=Hordeum vulgare var. distichum PE=3 SV=1 - [M0X743_HORVD]	27.78	14	3	0.875836	1.96937	0.959879	7.089	0.815865	2.98377	14.8318	9.70068
R7WC57	D-3-phosphoglycerate dehydrogenase, chloroplastic OS=Aegilops tauschii GN=F775_21708 PE=3 SV=1 - [R7WC57_AEGTA]	8.32	31	3	1.02638	0.671016	0.967082	1.95114	0.988324	16.6647	81.0171	6.69775
M8APH3	Bifunctional protein thiED OS=Aegilops tauschii GN=F775_30834 PE=3 SV=1 - [M8APH3_AEGTA]	8.24	13	3	0.945999	24.175	0.948001	2.62908	0.943198	0.332476	55.4596	8.01611
W5FT59	Uncharacterized protein OS=Triticum aestivum PE=3 SV=1 - [W5FT59_WHEAT]	9.98	33	3	0.957109	12.3009	1.18019	41.5523	0.927302	21.7209	48.0663	7.1665
M0WY98	Uncharacterized protein OS=Hordeum vulgare var. distichum PE=4 SV=1 - [M0WY98_HORVD]	28.37	74	3	0.988124	31.2262	1.01266	5.05657	0.913318	22.2547	16.3521	10.272
M0W0Q0	Uncharacterized protein OS=Hordeum vulgare var. distichum PE=3 SV=1 - [M0W0Q0_HORVD]	13.33	26	3	1.06222	11.9955	1.18922	3.73334	1.06586	1.01138	27.8252	6.55127
W5GN92	Glucose-6-phosphate 1-dehydrogenase OS=Triticum aestivum PE=3 SV=1 - [W5GN92_WHEAT]	11.16	49	3	1.02697	6.29374	1.09698	12.5015	0.983278	15.446	54.5617	6.354
M0WPH0	Uncharacterized protein OS=Hordeum vulgare var. distichum PE=4 SV=1 - [M0WPH0_HORVD]	21.3	11	3	0.893324	13.6229	0.898466	15.8104	0.913736	10.1358	11.433	9.30518
M8BW46	RNA-binding protein Nova-1 OS=Aegilops tauschii GN=F775_26664 PE=4 SV=1 - [M8BW46_AEGTA]	12.04	12	3	0.972874	3.75698	0.931227	3.7062	1.02383	6.37375	34.5565	6.94678
I1GTF0	Uncharacterized protein OS=Brachypodium distachyon GN=BRADI1G24597 PE=4 SV=1 - [I1GTF0_BRADI]	1.84	33	3	0.927072	3.34461	0.945668	2.88868	0.959342	0.268431	185.888	5.52881
A0A0D9ZF51	Uncharacterized protein OS=Oryza glumipatula PE=4 SV=1 - [A0A0D9ZF51_9ORYZ]	21.86	26	3	1.1826	35.3451	1.32617	49.832	1.23689	24.3598	23.8652	6.93213
N1R2S0	Putative calcium-binding protein CML7 OS=Aegilops tauschii GN=F775_32211 PE=4 SV=1 - [N1R2S0_AEGTA]	22.97	13	3	0.795227	0.302767	0.975161	3.65831	0.947516	9.78418	16.7496	5.16064
W5GXL1	Uncharacterized protein OS=Triticum aestivum PE=3 SV=1 - [W5GXL1_WHEAT]	15.15	10	3	0.869382	6.38476	0.779149	18.3599	0.769789	21.4354	28.7852	9.46631
W5EDC4	Peptidyl-prolyl cis-trans isomerase OS=Triticum aestivum PE=4 SV=1 - [W5EDC4_WHEAT]	22.4	5	3	0.998758	0.583526	1.08173	8.31604	0.996228	1.22796	20.2443	5.12256
Q8LNW1	Nascent polypeptide-associated complex subunit beta OS=Oryza sativa subsp. japonica GN=OSJNBa0012L23.32 PE=2 SV=1 - [Q8LNW1_ORYSJ]	29.27	36	3	1.02273	27.5974	0.908434	15.0188	0.961241	68.6643	17.6242	7.25439
W5DPM6	Uncharacterized protein OS=Triticum aestivum PE=4 SV=1 - [W5DPM6_WHEAT]	19.02	37	3	0.965794	2.08789	1.00687	0.618928	0.904197	21.825	22.3887	9.1001
A0A077S159	Chromosome 3B, genomic scaffold, cultivar Chinese Spring OS=Triticum aestivum GN=TRAES_3BF039400020CFD_c1 PE=4 SV=1 - [A0A077S159_WHEAT]	4.37	4	3	1.06347	15.8756	0.872761	2.22762	0.958483	5.02868	108.213	5.5542
M7ZPT9	Adenine phosphoribosyltransferase 1 OS=Triticum urartu GN=TRIUR3_24340 PE=3 SV=1 - [M7ZPT9_TRIUA]	29.21	15	3	1.04578	10.3479	1.07224	8.51996	1.05172	15.257	19.2802	5.23682
I1H5Z4	Uncharacterized protein OS=Brachypodium distachyon GN=BRADI1G63800 PE=4 SV=1 - [I1H5Z4_BRADI]	12.87	9	3	0.899782	13.3002	1.00999	6.53317	1.06536	5.92223	36.8655	7.02002
D8L9Q1	Chromosome 3B, genomic scaffold, cultivar Chinese Spring OS=Triticum aestivum GN=TAA_ctg0661b.00060.1 PE=3 SV=1 - [D8L9Q1_WHEAT]	12.17	4	3	1.10087	3.88807	1.12322	17.6931	0.968242	23.413	35.2348	5.64307
A0A0A9R6G1	Eukaryotic peptide chain release factor subunit 1-1 OS=Arundo donax PE=4 SV=1 - [A0A0A9R6G1_ARUDO]	8.19	49	3	1.05024	6.82504	1.12046	8.66475	1.0364	12.5011	45.193	5.38916
A4K4Z0	Alpha tubulin-5B OS=Triticum aestivum GN=TUBA-5D PE=2 SV=1 - [A4K4Z0_WHEAT]	16.04	33	3	1.03594	1.92901	0.995068	5.85395	0.99429	5.69618	49.8557	5.19873
A0A0D3GVU7	Succinate dehydrogenase [ubiquinone] iron-sulfur subunit, mitochondrial OS=Oryza barthii PE=3 SV=1 - [A0A0D3GVU7_9ORYZ]	12.96	29	3	0.9158	5.73195	0.983302	7.25006	0.920422	6.64747	30.5813	8.83643
M8CLN7	Inner membrane protein ALBINO3, chloroplastic OS=Aegilops tauschii GN=F775_09308 PE=3 SV=1 - [M8CLN7_AEGTA]	10.17	9	3	0.969943	9.49733	0.964854	7.14381	1.00286	0.616994	37.2856	9.20264
A0A0E0EN60	Uncharacterized protein OS=Oryza meridionalis PE=3 SV=1 - [A0A0E0EN60_9ORYZ]	12.76	177	3	1.19897	19.67	0.950873	12.3591	1.0519	2.91375	55.0316	4.95752
W5FCJ1	Uncharacterized protein OS=Triticum aestivum PE=3 SV=1 - [W5FCJ1_WHEAT]	3.89	5	3	1.05584	5.91783	1.03964	5.47253	1.06566	5.60756	117.44	6.32861
W4ZZS7	Uncharacterized protein OS=Triticum aestivum PE=4 SV=1 - [W4ZZS7_WHEAT]	15.94	4	3	0.862732	29.9352	1.00139	20.5528	0.978842	9.71724	30.5657	8.29443
W5G1T4	Uncharacterized protein OS=Triticum aestivum PE=4 SV=1 - [W5G1T4_WHEAT]	9.4	4	3	1.09952	12.415	1.09104	12.5804	0.952593	5.45284	45.7302	7.29834
W5AWF5	Uncharacterized protein OS=Triticum aestivum PE=4 SV=1 - [W5AWF5_WHEAT]	7.23	12	3	0.870483	8.66756	0.996651	1.38668	0.868957	13.6507	68.7702	4.90674
M8BX95	Uncharacterized protein OS=Aegilops tauschii GN=F775_24450 PE=4 SV=1 - [M8BX95_AEGTA]	12.5	34	3	0.933865	9.72429	0.931409	7.00265	0.925205	5.28565	34.5601	6.72705
C0LIG1	Putative Pto kinase interactor 1 OS=Dasypyrum villosum GN=Pti1 PE=2 SV=1 - [C0LIG1_9POAL]	11.6	15	3	1.1069	17.8225	1.1435	13.2506	0.982345	6.98042	39.4701	8.22119
W5DYM3	Uncharacterized protein OS=Triticum aestivum PE=4 SV=1 - [W5DYM3_WHEAT]	19.21	30	3	0.924425	17.3197	0.840945	16.4189	0.886924	19.3906	24.5418	9.5835
W5B8C0	Uncharacterized protein OS=Triticum aestivum PE=4 SV=1 - [W5B8C0_WHEAT]	6.12	21	3	1.0498	9.79786	1.12296	1.32868	1.07448	9.15379	65.8421	5.26221
W5GAF9	Uncharacterized protein OS=Triticum aestivum PE=4 SV=1 - [W5GAF9_WHEAT]	20.47	5	3	0.83099	30.6384	1.01229	11.4232	1.03706	15.5188	23.9335	9.34912
F2DIQ9	Predicted protein OS=Hordeum vulgare var. distichum PE=2 SV=1 - [F2DIQ9_HORVD]	7.65	27	3	0.942021	22.344	0.955826	27.7346	1.01032	12.1469	57.3161	6.46826
M7ZLZ0	Eukaryotic translation initiation factor 3 subunit G OS=Triticum urartu GN=TRIUR3_07406 PE=3 SV=1 - [M7ZLZ0_TRIUA]	16.03	18	3	0.846731	6.74802	1.10743	2.22312	1.04057	11.6654	28.255	5.45264
W5B3L1	Uncharacterized protein OS=Triticum aestivum PE=4 SV=1 - [W5B3L1_WHEAT]	12.21	23	3	1.02429	3.03831	0.827095	4.57268	0.843646	11.6784	28.3878	5.03369
M8CRX1	Serine/threonine-protein kinase SAPK2 OS=Aegilops tauschii GN=F775_29489 PE=3 SV=1 - [M8CRX1_AEGTA]	9.86	134	3	1.04026	9.46993	1.2251	6.643	1.08547	1.79695	66.5457	9.24658
Q2QN87	Expressed protein OS=Oryza sativa subsp. japonica GN=LOC_Os12g38640 PE=4 SV=1 - [Q2QN87_ORYSJ]	18.31	18	3	1.04313	2.76264	1.03885	0.169344	0.974851	0.722488	14.4529	11.2534
F2CPQ1	Predicted protein OS=Hordeum vulgare var. distichum PE=2 SV=1 - [F2CPQ1_HORVD]	20.99	12	3	1.11436	2.24245	1.02849	3.1221	0.984665	13.3457	19.5334	9.80322
A0A096UMT6	Uncharacterized protein OS=Triticum aestivum PE=4 SV=1 - [A0A096UMT6_WHEAT]	29.87	92	3	1.12515	20.7946	0.807885	18.1859	0.911889	31.3845	9.13484	11.6636
A0A0E0BSC7	Uncharacterized protein OS=Oryza glumipatula PE=4 SV=1 - [A0A0E0BSC7_9ORYZ]	30.09	33	3	0.906536	0.37734	0.985327	13.1455	0.942341	0.148577	12.4045	10.0962
M0WQ20	Uncharacterized protein OS=Hordeum vulgare var. distichum PE=4 SV=1 - [M0WQ20_HORVD]	13.39	23	3	1.2995	11.7275	1.51905	106.508	1.0551	27.7859	25.7307	7.81104
W5AFY5	Uncharacterized protein OS=Triticum aestivum PE=4 SV=1 - [W5AFY5_WHEAT]	16.59	1	3	0.972846	10.8699	1.00601	13.0102	1.06689	10.243	23.3304	6.20166
M0VW05	Uncharacterized protein OS=Hordeum vulgare var. distichum PE=3 SV=1 - [M0VW05_HORVD]	7.74	16	3	1.2897	8.80363	1.27548	10.0134	1.08021	14.8372	69.9035	6.25244
A0A077RTW4	Serine/threonine-protein phosphatase OS=Triticum aestivum GN=TRAES_3BF011700090CFD_c1 PE=3 SV=1 - [A0A077RTW4_WHEAT]	15.84	30	3	1.03065	14.9004	1.09357	23.2588	0.793681	7.663	34.7259	5.21143
W5AZ35	Uncharacterized protein OS=Triticum aestivum PE=3 SV=1 - [W5AZ35_WHEAT]	8.91	16	3	1.08805	1.16802	1.01871	9.22889	1.03993	13.8026	45.3576	7.38623
M8AR54	Uncharacterized protein OS=Triticum urartu GN=TRIUR3_31320 PE=3 SV=1 - [M8AR54_TRIUA]	11.15	18	3	0.981968	8.31863	1.06325	4.61147	0.931194	5.81222	34.7759	8.63135
N1QWC4	Activator of 90 kDa heat shock ATPase-like protein OS=Aegilops tauschii GN=F775_29970 PE=4 SV=1 - [N1QWC4_AEGTA]	10.89	3	3	1.05875	6.03415	1.04019	9.87087	0.964641	2.74894	39.2083	5.70654
M7ZD36	Uncharacterized protein OS=Triticum urartu GN=TRIUR3_18240 PE=4 SV=1 - [M7ZD36_TRIUA]	9.32	20	3	1.14622	8.27162	1.06502	9.81286	0.982129	2.91131	40.6009	5.05908
A0A0E0PS63	Nucleoside diphosphate kinase OS=Oryza rufipogon PE=3 SV=1 - [A0A0E0PS63_ORYRU]	15.76	29	3	0.860207	3.39717	0.908197	6.62562	1.04753	10.4107	21.8754	8.96826
W5D9P6	Uncharacterized protein OS=Triticum aestivum PE=4 SV=1 - [W5D9P6_WHEAT]	16.5	35	3	0.896863	3.52147	0.991964	3.97611	0.972355	9.66464	43.6693	5.79541
M8BDX3	Uncharacterized protein OS=Aegilops tauschii GN=F775_27662 PE=4 SV=1 - [M8BDX3_AEGTA]	17.19	7	3	0.998133	4.72407	0.887133	2.96087	0.850096	1.90496	38.9749	7.09326
W5GPH0	Uncharacterized protein OS=Triticum aestivum PE=3 SV=1 - [W5GPH0_WHEAT]	8.04	21	3	0.979167	1.42789	0.981774	13.5964	0.921563	2.67964	48.9561	5.8335
M7YJ04	Uncharacterized protein OS=Triticum urartu GN=TRIUR3_08967 PE=4 SV=1 - [M7YJ04_TRIUA]	35.86	14	3	0.967352	25.2975	1.16896	22.7829	0.944768	12.6439	21.0528	6.22705
F2DSX3	Cysteine synthase OS=Hordeum vulgare var. distichum PE=2 SV=1 - [F2DSX3_HORVD]	8.85	26	3	1.09933	11.2639	1.16983	4.79031	1.18637	13.9277	39.8256	6.7124
M0WID2	Uncharacterized protein OS=Hordeum vulgare var. distichum PE=3 SV=1 - [M0WID2_HORVD]	16.94	9	3	1.19022	7.06745	1.13096	7.71425	1.19	8.65698	21.4497	6.06201
A0A0A9JCN5	Uncharacterized protein OS=Arundo donax PE=4 SV=1 - [A0A0A9JCN5_ARUDO]	16.67	1	3	1.21208	3.73719	1.22898	4.17285	1.16906	6.40328	22.7018	7.91357
F2D488	Predicted protein OS=Hordeum vulgare var. distichum PE=2 SV=1 - [F2D488_HORVD]	10.96	11	3	1.03912	1.94044	1.10883	1.29268	1.16507	9.55049	37.0739	6.78564
M0VNR7	Uncharacterized protein OS=Hordeum vulgare var. distichum PE=3 SV=1 - [M0VNR7_HORVD]	14.71	31	3	0.968824	13.9575	1.1514	17.9147	0.755853	39.3007	28.7746	7.31299
M8AN59	Uncharacterized protein OS=Aegilops tauschii GN=F775_05675 PE=4 SV=1 - [M8AN59_AEGTA]	17.74	7	3	0.95478	9.91833	0.994555	0.239867	0.886929	1.87463	19.9996	6.53662
W5B8X6	Uncharacterized protein OS=Triticum aestivum PE=4 SV=1 - [W5B8X6_WHEAT]	11.25	5	3	0.986356	4.24115	1.16513	0.535137	0.918237	13.6761	32.9812	6.41748
W5DG23	Uncharacterized protein OS=Triticum aestivum PE=4 SV=1 - [W5DG23_WHEAT]	22.37	16	3	0.979265	16.4635	0.999411	19.5908	0.917953	12.5612	16.347	5.2749
W5GJG1	Uncharacterized protein OS=Triticum aestivum PE=4 SV=1 - [W5GJG1_WHEAT]	8.09	6	3	0.970836	19.1922	1.00581	21.4877	0.932817	9.71008	48.8057	5.74463
M0XDE2	Uncharacterized protein OS=Hordeum vulgare var. distichum PE=4 SV=1 - [M0XDE2_HORVD]	23.31	21	3	1.02393	2.89702	1.01694	3.55177	1.0507	2.11434	18.8324	5.38916
R7WBZ9	Putative beta-D-xylosidase 7 OS=Aegilops tauschii GN=F775_16510 PE=4 SV=1 - [R7WBZ9_AEGTA]	9.8	4	3	0.924518	13.3508	1.02514	5.45281	0.883293	25.5067	48.0217	6.7124
N1QZD5	Dihydroflavonol-4-reductase OS=Aegilops tauschii GN=F775_29043 PE=3 SV=1 - [N1QZD5_AEGTA]	12.71	8	3	1.0504	6.23991	0.958526	2.24927	0.953007	1.77361	32.1624	6.29053
W4ZRP0	Uncharacterized protein OS=Triticum aestivum PE=4 SV=1 - [W4ZRP0_WHEAT]	12.57	11	3	1.15006	3.76409	1.05826	3.24345	1.09736	3.82686	40.9265	6.30322
W5CIG7	Uncharacterized protein OS=Triticum aestivum PE=4 SV=1 - [W5CIG7_WHEAT]	7.37	11	3	0.848763	19.6132	0.866939	24.4252	0.790002	4.6984	64.1763	5.14795
M0UMR8	Uncharacterized protein OS=Hordeum vulgare var. distichum PE=4 SV=1 - [M0UMR8_HORVD]	8.01	22	3	0.930879	3.0155	0.950444	8.24923	0.786908	13.3209	63.3083	5.07178
W5BCR9	Uncharacterized protein OS=Triticum aestivum PE=3 SV=1 - [W5BCR9_WHEAT]	19.67	46	3	0.906283	4.77083	0.801526	3.88457	0.817693	25.6472	14.1134	11.3999
M8BW07	Glycosyltransferase OS=Aegilops tauschii GN=F775_29960 PE=3 SV=1 - [M8BW07_AEGTA]	9.58	2	3	0.954261	6.69745	0.820222	15.0421	0.972329	9.39883	48.0959	5.19873
F2DU81	Predicted protein (Fragment) OS=Hordeum vulgare var. distichum PE=2 SV=1 - [F2DU81_HORVD]	5.32	6	3	1.10492	19.2587	1.05736	0.306187	1.00818	9.04157	72.4622	6.46826
N1QU25	26S protease regulatory subunit 6B-like protein OS=Aegilops tauschii GN=F775_28952 PE=3 SV=1 - [N1QU25_AEGTA]	16.98	34	3	1.07168	4.41752	1.04453	1.68028	1.03053	0.0750351	29.9546	7.03467
M8CXC6	Eukaryotic translation initiation factor 5 OS=Aegilops tauschii GN=F775_09836 PE=4 SV=1 - [M8CXC6_AEGTA]	10.2	37	3	0.97545	1.62519	1.05151	6.48848	0.97315	0.896072	48.8115	5.60498
M7YU16	ATP synthase subunit d, mitochondrial OS=Triticum urartu GN=TRIUR3_34657 PE=4 SV=1 - [M7YU16_TRIUA]	19.76	10	3	0.995774	13.8137	1.01981	17.7548	1.04233	6.41236	19.518	6.13818
M8ADR4	Putative hydroxyacylglutathione hydrolase 2, chloroplast OS=Triticum urartu GN=TRIUR3_25435 PE=3 SV=1 - [M8ADR4_TRIUA]	6.53	6	3	1.08823	7.73393	1.08477	6.00367	1.03881	6.31289	54.3658	6.75635
W5EV27	Uncharacterized protein OS=Triticum aestivum PE=4 SV=1 - [W5EV27_WHEAT]	3.65	9	3	0.972897	7.90235	0.974412	1.1516	1.00323	7.09863	109.226	5.69385
M7YTS3	Chaperone protein DnaJ OS=Triticum urartu GN=TRIUR3_11287 PE=3 SV=1 - [M7YTS3_TRIUA]	8.28	7	3	1.04165	13.9465	1.08295	5.47995	1.23416	2.82757	46.6148	7.56201
W5GWH6	Peptidyl-prolyl cis-trans isomerase OS=Triticum aestivum PE=4 SV=1 - [W5GWH6_WHEAT]	33.06	11	3	0.984811	15.0481	1.13885	1.4901	1.1806	20.9217	13.1108	9.14404
J3MTC1	ATP-dependent 6-phosphofructokinase OS=Oryza brachyantha GN=OB08G23510 PE=3 SV=1 - [J3MTC1_ORYBR]	6.07	70	3	0.935721	13.8653	1.01938	10.1068	0.95978	14.9226	61.9671	7.84033
D1MBU0	Type II metacaspase OS=Triticum aestivum GN=MCAII PE=2 SV=1 - [D1MBU0_WHEAT]	9.88	7	3	0.87687	6.05153	0.90681	12.7052	0.928626	25.1956	43.9725	5.51611
Q539X0	Ribulose bisphosphate carboxylase large chain OS=Psathyrostachys fragilis subsp. villosus GN=rbcL PE=3 SV=1 - [Q539X0_PSAFR]	54.49	931	2	1.08396	22.1236	0.965263	18.0267	0.882824	36.972	53.0665	6.58057
B0YID8	Ribulose-1,5-bisphosphate carboxylase/oxygenase large subunit (Fragment) OS=Gaudinia fragilis GN=rbcL PE=3 SV=1 - [B0YID8_9POAL]	37.3	156	2	0.802145		0.407393		0.574181		49.2586	6.58057
B0YIC3	Ribulose-1,5-bisphosphate carboxylase/oxygenase large subunit (Fragment) OS=Alloteropsis sp. Hodkinson 230 GN=rbcL PE=3 SV=1 - [B0YIC3_9POAL]	39.11	126	2	0.987201	25.9667	1.00683	18.9757	0.959003	12.8504	49.8299	6.78564
U5NQK7	Ribulose-1,5-bisphosphate carboxylase/oxygenase large subunit (Fragment) OS=Echinochloa oryzicola GN=rbcL PE=3 SV=1 - [U5NQK7_9POAL]	40.47	171	2	0.884635		0.889694		0.892837		47.6979	6.91748
D3W6K3	Ribulose-1,5-biphosphate carboxylase/oxygenase large subunit (Fragment) OS=Rytidosperma pumilum GN=rbcL PE=3 SV=1 - [D3W6K3_9POAL]	34.84	86	2	1.07566	13.0908	1.12056	6.536	1.06947	8.58195	46.3281	6.80029
B0YIA8	Ribulose-1,5-bisphosphate carboxylase/oxygenase large subunit (Fragment) OS=Eustachys petraea GN=rbcL PE=3 SV=1 - [B0YIA8_9POAL]	41.69	433	2	1.12982	13.5508	1.08457	14.4511	1.0461	21.1636	48.7084	6.91748
A0A075VYR7	ATP synthase subunit beta, chloroplastic OS=Aegilops speltoides var. ligustica GN=atpB PE=3 SV=1 - [A0A075VYR7_AEGSP]	64.66	169	2	1.03578	1.43557	1.22889	28.7229	1.18138	21.0346	53.8509	5.16064
S6CN40	Ribulose bisphosphate carboxylase large chain (Fragment) OS=Elionurus citreus GN=rbcL PE=3 SV=1 - [S6CN40_9POAL]	19.16	45	2	1.14966	13.1065	1.11436	12.8395	1.12538	12.286	44.8661	5.49072
A9L9V1	ATP synthase subunit beta (Fragment) OS=Diarrhena obovata GN=atpB PE=3 SV=1 - [A9L9V1_DIAOB]	57.35	36	2	0.932908	0.430217	1.0138	10.7115	0.966121	34.5548	52.9493	5.21143
A9L9U8	ATP synthase subunit beta (Fragment) OS=Dactylis glomerata subsp. hackelii GN=atpB PE=3 SV=1 - [A9L9U8_DACGL]	60.93	22	2	1.09726	15.6148	0.999221	8.9344	1.11531	11.3069	50.8982	5.24951
A0A0F6TFY8	Ribulose-1,5-bisphosphate carboxylase/oxygenase large subunit (Fragment) OS=Elymus breviaristatus GN=rbcL PE=3 SV=1 - [A0A0F6TFY8_9POAL]	57.93	6	2	1.16945	9.76267	0.919859	6.98344	0.77874	15.9033	16.0171	7.6792
F2CR16	Fructose-bisphosphate aldolase OS=Hordeum vulgare var. distichum PE=2 SV=1 - [F2CR16_HORVD]	48.06	9	2	1.15863	14.8767	1.19525	9.12323	1.02173	33.7379	37.8737	6.40479
P08823	RuBisCO large subunit-binding protein subunit alpha, chloroplastic (Fragment) OS=Triticum aestivum PE=1 SV=1 - [RUBA_WHEAT]	57.83	9	2	0.919662	13.8484	0.862874	6.43025	0.958739	14.3587	57.4854	4.90674
W5DSU6	Uncharacterized protein OS=Triticum aestivum PE=3 SV=1 - [W5DSU6_WHEAT]	58.76	39	2	0.886068	12.7449	0.716186	7.02191	1.1008	3.07438	63.9949	5.65576
M8APV9	Transketolase, chloroplastic OS=Triticum urartu GN=TRIUR3_27449 PE=4 SV=1 - [M8APV9_TRIUA]	41.72	36	2	1.14788	8.06437	1.0781	14.9662	1.15026	16.8912	68.4251	5.57959
F2D3J2	Ribulose bisphosphate carboxylase small chain OS=Hordeum vulgare var. distichum PE=2 SV=1 - [F2D3J2_HORVD]	91.11	22	2	1.17697	7.14875	1.19932	8.98369	1.00843	17.8688	15.7819	6.12549
Q9ZRS6	Ribulose bisphosphate carboxylase small chain OS=Secale cereale PE=2 SV=1 - [Q9ZRS6_SECCE]	68	56	2	1.19423	11.5036	0.998904	11.4986	0.870928	7.25205	19.5007	8.54346
A0A088S3T0	Ribulose bisphosphate carboxylase large chain (Fragment) OS=Poa hookeri GN=rbcL PE=3 SV=1 - [A0A088S3T0_9POAL]	19.46	236	2	1.19211	9.85834	1.18003	5.94691	0.923417	5.90579	20.437	7.1665
W5BMD1	Ribulose bisphosphate carboxylase small chain OS=Triticum aestivum PE=3 SV=1 - [W5BMD1_WHEAT]	67.88	60	2	1.41296	10.3185	1.3537	2.05096	1.49759	14.4696	21.2307	9.11475
C0P5X1	Uncharacterized protein OS=Zea mays PE=2 SV=1 - [C0P5X1_MAIZE]	26.37	11	2	1.04625	17.6983	0.864458	15.9175	0.780447	15.8829	42.8114	5.36377
F2DXI0	Predicted protein OS=Hordeum vulgare var. distichum PE=2 SV=1 - [F2DXI0_HORVD]	36.09	125	2	0.934463	35.64	0.831516	50.4065	0.895554	21.5721	101.976	7.09326
W5E353	Uncharacterized protein OS=Triticum aestivum PE=4 SV=1 - [W5E353_WHEAT]	61.47	100	2	1.2062	20.9001	1.11287	22.6451	0.898446	22.564	25.2907	9.21729
I1J202	Aminomethyltransferase OS=Brachypodium distachyon GN=BRADI5G22290 PE=3 SV=1 - [I1J202_BRADI]	31.87	5	2	1.21359	2.37663	1.25049	19.4008	1.16694	7.49456	43.8115	8.57275
I1GV85	Uncharacterized protein OS=Brachypodium distachyon GN=BRADI1G29900 PE=3 SV=1 - [I1GV85_BRADI]	37	23	2	1.17114	11.1526	1.23005	2.99197	1.04082	2.53478	72.1707	5.61768
C5XIJ3	Putative uncharacterized protein Sb03g046340 OS=Sorghum bicolor GN=Sb03g046340 PE=4 SV=1 - [C5XIJ3_SORBI]	38.32	29	2	1.07906	10.8914	1.00911	11.6293	0.943322	4.27724	40.9686	6.91748
W5EG56	Uncharacterized protein OS=Triticum aestivum PE=3 SV=1 - [W5EG56_WHEAT]	38.14	20	2	0.944286	12.5227	1.06058	21.0179	0.943091	8.14871	44.272	5.19873
W5EAE9	Uncharacterized protein OS=Triticum aestivum PE=3 SV=1 - [W5EAE9_WHEAT]	47.59	17	2	1.00264	51.5993	0.997499	18.4265	1.00595	13.6657	38.462	4.85596
W5F021	Triosephosphate isomerase OS=Triticum aestivum PE=3 SV=1 - [W5F021_WHEAT]	49.79	14	2	1.01276	23.0257	0.969727	28.1744	1.09715	24.5965	25.7681	5.03369
A0A096UUG6	Uncharacterized protein OS=Triticum aestivum PE=3 SV=1 - [A0A096UUG6_WHEAT]	36.03	154	2	0.752353	2.02667	0.865336	11.3748	1.04382	0.879529	101.463	6.1001
M7YYU2	Uncharacterized protein OS=Triticum urartu GN=TRIUR3_12297 PE=4 SV=1 - [M7YYU2_TRIUA]	40.79	2	2	0.834992	47.1239	1.13024	5.18589	0.983092	13.4924	16.0219	4.85596
C7IWD0	Os01g0791600 protein OS=Oryza sativa subsp. japonica GN=Os01g0791600 PE=3 SV=1 - [C7IWD0_ORYSJ]	28.5	160	2	1.05116	6.90942	1.05823	6.13812	1.05869	16.1094	41.705	5.021
C1JYE2	Phosphoglycerate kinase (Fragment) OS=Henrardia persica GN=Pgk1 PE=3 SV=1 - [C1JYE2_9POAL]	58.72	31	2	1.06198	2.97035	1.07251	4.08342	1.0499	8.19468	31.3727	5.0083
K3Y7X1	Fructose-bisphosphate aldolase OS=Setaria italica GN=Si010312m.g PE=3 SV=1 - [K3Y7X1_SETIT]	36.86	24	2	1.31574	220.022	1.06929	150.745	1.00562	204.564	41.8085	6.40479
M0YNU3	Lipoxygenase OS=Hordeum vulgare var. distichum PE=3 SV=1 - [M0YNU3_HORVD]	20.52	12	2	0.854106	6.28264	1.0681	3.57841	1.01554	20.1991	96.7991	6.771
M8C1L3	Uncharacterized protein OS=Aegilops tauschii GN=F775_05411 PE=4 SV=1 - [M8C1L3_AEGTA]	46.1	18	2	1.01844	9.49472	0.909478	0.925722	0.959497	5.98621	31.0052	5.32568
F2D8I0	Predicted protein OS=Hordeum vulgare var. distichum PE=2 SV=1 - [F2D8I0_HORVD]	33.86	22	2	0.975122	19.2666	1.14429	19.8986	1.05854	19.0558	47.412	6.58057
M0Z3K4	Uncharacterized protein OS=Hordeum vulgare var. distichum PE=3 SV=1 - [M0Z3K4_HORVD]	40.09	30	2	1.08907	1.83147	0.860488	9.284	1.04127	2.37489	49.5343	6.69775
A0A075BBR0	Photosystem II CP43 reaction center protein OS=Thamnocalamus spathiflorus GN=psbC PE=3 SV=1 - [A0A075BBR0_9POAL]	27.7	108	2	1.14187	7.70365	0.999714	18.3898	1.07304	20.2965	52.0238	7.21045
A0A0E3T7B1	Putative elongation factor 1 OS=Secale cereale GN=EF1 PE=2 SV=1 - [A0A0E3T7B1_SECCE]	34.05	102	2	0.932213	20.4148	1.1057	16.4638	1.12283	26.1594	93.8545	6.16357
W5FLJ0	Elongation factor Ts OS=Triticum aestivum PE=3 SV=1 - [W5FLJ0_WHEAT]	32.37	19	2	0.874561	50.3415	0.960281	10.6455	1.05842	13.9609	104.843	5.12256
A0A096USB9	Uncharacterized protein OS=Triticum aestivum PE=3 SV=1 - [A0A096USB9_WHEAT]	44.89	45	2	1.24077	22.7555	1.08131	17.8984	1.33639	23.5109	79.372	4.88135
M8BFW3	Uncharacterized protein OS=Aegilops tauschii GN=F775_04890 PE=4 SV=1 - [M8BFW3_AEGTA]	19.92	36	2	0.914444	11.1806	0.836624	2.87516	1.00344	4.67895	184.104	6.23975
N1QRC7	Adenosylhomocysteinase OS=Aegilops tauschii GN=F775_27825 PE=3 SV=1 - [N1QRC7_AEGTA]	31.34	13	2	0.936446	1.55082	0.901112	4.36419	0.954164	17.4364	53.221	5.89697
W5GLA4	Uncharacterized protein OS=Triticum aestivum PE=3 SV=1 - [W5GLA4_WHEAT]	43.91	47	2	1.14379	8.28895	1.16745	25.0497	1.02522	18.6153	53.9367	5.68115
W5F5B3	Elongation factor Ts OS=Triticum aestivum PE=3 SV=1 - [W5F5B3_WHEAT]	30.97	20	2	1.04473	4.04578	0.950459	8.69727	0.881679	14.951	105.031	5.12256
W5GWY5	Uncharacterized protein OS=Triticum aestivum PE=3 SV=1 - [W5GWY5_WHEAT]	39.66	29	2	1.01025	8.91728	1.01525	8.50905	1.1802	11.119	55.2343	5.78271
I1H3Y8	Uncharacterized protein OS=Brachypodium distachyon GN=BRADI1G58160 PE=4 SV=1 - [I1H3Y8_BRADI]	39.13	13	2	1.07539	16.9743	1.11517	13.3334	1.2025	10.8567	26.5853	8.48486
A1E9Z3	Photosystem II D2 protein OS=Agrostis stolonifera GN=psbD PE=3 SV=1 - [PSBD_AGRST]	24.36	71	2	0.940895	25.8646	1.09773	15.7601	1.11002	29.321	39.5318	5.5542
W5CHQ6	Fructose-bisphosphate aldolase OS=Triticum aestivum PE=3 SV=1 - [W5CHQ6_WHEAT]	46.96	69	2	0.904117	4.07576	1.13978	12.0696	1.14632	3.8956	39.1652	6.02393
M8BPC8	Putative V-type proton ATPase catalytic subunit A OS=Aegilops tauschii GN=F775_29259 PE=3 SV=1 - [M8BPC8_AEGTA]	37.2	41	2	1.19944	2.61306	1.14839	5.55424	1.20741	12.3968	68.4115	5.37646
F2CQL5	Isocitrate dehydrogenase [NADP] OS=Hordeum vulgare var. distichum PE=2 SV=1 - [F2CQL5_HORVD]	37.65	63	2	1.02947	22.16	1.018	28.0857	1.15358	30.689	45.8093	6.39209
F2CRM3	Predicted protein OS=Hordeum vulgare var. distichum PE=2 SV=1 - [F2CRM3_HORVD]	23.46	7	2	0.923202	3.08645	0.910115	0.829028	0.993165	5.78825	18.3848	6.94678
E2GJT4	Cytochrome b6 (Fragment) OS=Chasmanthium latifolium GN=petB PE=3 SV=1 - [E2GJT4_9POAL]	11.74	60	2	1.08461	10.0374	0.924177	10.0391	0.96858	11.8976	23.9325	8.76318
A0A089N2S5	Ribosomal protein L14 OS=Aristida purpurea GN=rpl14 PE=3 SV=1 - [A0A089N2S5_9POAL]	54.47	62	2	0.911263	17.4052	0.935694	4.91434	0.96367	34.4061	13.5703	8.29443
A0A067YNJ5	Actin OS=Triticum aestivum PE=3 SV=1 - [A0A067YNJ5_WHEAT]	51.46	126	2	0.890663	16.5257	0.953942	15.6797	1.03965	13.7396	41.621	5.49072
A0A024FRN3	Protein disulfide-isomerase OS=Triticum aestivum GN=TaPDIL1-2 PE=2 SV=1 - [A0A024FRN3_WHEAT]	32.62	37	2	1.04768	11.2361	1.07757	0.733555	1.0137	2.00337	56.3899	5.13525
M7YI34	Isocitrate dehydrogenase [NADP] OS=Triticum urartu GN=TRIUR3_28755 PE=3 SV=1 - [M7YI34_TRIUA]	36.49	48	2	1.05827	7.56611	1.2001	17.079	0.911914	11.2664	47.3751	6.39209
W5D322	Chromosome 3B, genomic scaffold, cultivar Chinese Spring OS=Triticum aestivum GN=TRAES_3BF013300030CFD_c1 PE=4 SV=1 - [W5D322_WHEAT]	36.62	47	2	1.01776	3.44245	1.12322	2.55141	0.924589	3.31389	60.5969	5.60498
A5GZ74	Glucose-1-phosphate adenylyltransferase OS=Triticum aestivum PE=2 SV=1 - [A5GZ74_WHEAT]	40.36	43	2	1.1338	5.01407	0.853676	2.50688	0.737483	15.5297	54.74	8.07471
W5GGC8	Uncharacterized protein OS=Triticum aestivum PE=4 SV=1 - [W5GGC8_WHEAT]	24.19	18	2	1.06359	16.6305	1.17844	31.3421	1.13476	22.4624	41.4135	8.33838
W5GQY9	Uncharacterized protein OS=Triticum aestivum PE=4 SV=1 - [W5GQY9_WHEAT]	38.93	18	2	0.958607	2.00701	1.07314	30.4457	0.884442	19.6862	31.676	5.12256
W5GWJ4	Uncharacterized protein OS=Triticum aestivum PE=4 SV=1 - [W5GWJ4_WHEAT]	31.62	36	2	1.25027	2.42621	1.34749	3.73881	1.24524	5.7758	56.235	6.20166
W5F0F9	Glucose-1-phosphate adenylyltransferase OS=Triticum aestivum PE=3 SV=1 - [W5F0F9_WHEAT]	47.22	15	2	1.2999	16.9128	1.14522	5.13148	1.06637	1.48023	43.8371	6.45557
W5AA07	Uncharacterized protein OS=Triticum aestivum PE=4 SV=1 - [W5AA07_WHEAT]	13.53	36	2	0.87318	23.2405	0.865943	31.021	1.04033	49.4011	152.97	4.50049
A0A024FR39	Protein disulfide-isomerase OS=Triticum aestivum GN=TaPDIL1-1delta PE=2 SV=1 - [A0A024FR39_WHEAT]	34.64	39	2	1.16626	8.02976	1.13764	9.10475	1.10172	21.7111	53.7595	5.23682
F2CRK3	Predicted protein OS=Hordeum vulgare var. distichum PE=2 SV=1 - [F2CRK3_HORVD]	51.99	64	2	0.970933	10.0215	0.977332	6.92378	1.05514	2.13897	41.7899	5.49072
Q8LRM8	Translationally-controlled tumor protein homolog OS=Triticum aestivum GN=TCTP PE=2 SV=1 - [TCTP_WHEAT]	33.93	25	2	1.1935	4.53231	0.980853	6.68623	1.21068	4.78184	18.7943	4.7417
Q1XHC6	Multidomain cystatin OS=Triticum aestivum GN=TaMDC1 PE=2 SV=1 - [Q1XHC6_WHEAT]	46.91	18	2	0.979453	3.89348	1.10229	4.57551	1.01771	14.1708	26.5889	6.87354
M7ZCG5	Chlorophyll a-b binding protein CP29.2, chloroplastic OS=Triticum urartu GN=TRIUR3_21999 PE=4 SV=1 - [M7ZCG5_TRIUA]	29.13	23	2	1.12553	14.7231	0.99955	11.7409	1.11057	11.6488	22.5883	4.729
A0A077S1D5	Chromosome 3B, genomic scaffold, cultivar Chinese Spring OS=Triticum aestivum GN=TRAES_3BF036000280CFD_c1 PE=4 SV=1 - [A0A077S1D5_WHEAT]	22.59	2	2	0.637781	10.4195	0.666961	14.1774	0.87713	9.89768	59.1576	6.53662
W4ZSC8	Uncharacterized protein OS=Triticum aestivum PE=4 SV=1 - [W4ZSC8_WHEAT]	48.61	44	2	1.14658	25.1919	1.31596	59.9222	1.16496	16.3272	42.2078	9.17334
A1YE34	Ribosomal protein L3-B2 OS=Triticum aestivum GN=RPL3-B2 PE=2 SV=1 - [A1YE34_WHEAT]	32.65	6	2	1.00245	11.8827	0.809535	14.697	0.995589	8.58864	44.5617	10.0669
M8C3S5	Malate dehydrogenase OS=Aegilops tauschii GN=F775_27565 PE=3 SV=1 - [M8C3S5_AEGTA]	25.91	55	2	0.777493	38.4673	0.861233	38.3793	0.683264	70.222	41.9764	5.52881
M8CCZ8	Chlorophyll a-b binding protein, chloroplastic OS=Aegilops tauschii GN=F775_32316 PE=4 SV=1 - [M8CCZ8_AEGTA]	52.84	37	2	1.31999	2.84054	0.815132	4.97348	1.51505	9.13316	24.7364	4.99561
W5FLB0	Cysteine synthase OS=Triticum aestivum PE=3 SV=1 - [W5FLB0_WHEAT]	32.95	20	2	1.28603	20.5128	1.30806	24.9719	1.29761	25.4959	46.1752	8.83643
W5GJ91	Aconitate hydratase OS=Triticum aestivum PE=3 SV=1 - [W5GJ91_WHEAT]	14.57	25	2	1.02392	30.6134	1.084	13.729	1.01626	15.7332	98.7489	6.18896
Q84UH6	Dehydroascorbate reductase OS=Triticum aestivum GN=DHAR PE=2 SV=1 - [Q84UH6_WHEAT]	61.32	41	2	0.841684	14.7966	0.78594	31.043	0.770917	1.85598	23.3431	6.29053
I1HVG2	Uncharacterized protein OS=Brachypodium distachyon GN=BRADI2G61560 PE=4 SV=1 - [I1HVG2_BRADI]	21.55	10	2	1.06335	13.4659	0.889704	18.9669	1.0653	15.4921	20.0591	9.78857
N1R3N8	Threonine synthase 1, chloroplastic OS=Aegilops tauschii GN=F775_27863 PE=4 SV=1 - [N1R3N8_AEGTA]	26.47	41	2	0.856012	14.2066	0.83506	3.94667	0.679312	33.812	36.769	7.63525
J3MTL9	Uncharacterized protein OS=Oryza brachyantha GN=OB08G24500 PE=4 SV=1 - [J3MTL9_ORYBR]	17.44	25	2	0.949339	23.206	1.13481	35.7425	1.175	24.9462	19.8692	6.50732
W5GKS4	Uncharacterized protein OS=Triticum aestivum PE=3 SV=1 - [W5GKS4_WHEAT]	42.9	33	2	1.05838	14.5661	1.10415	8.99898	1.08181	10.7614	39.5528	5.65576
W5EAG8	Uncharacterized protein OS=Triticum aestivum PE=3 SV=1 - [W5EAG8_WHEAT]	26.35	10	2	1.07477	4.63603	0.999811	12.0163	1.03752	16.3109	60.8631	9.77393
J3MB24	Enolase OS=Oryza brachyantha GN=OB06G12180 PE=3 SV=1 - [J3MB24_ORYBR]	26.35	3	2	1.13377	6.9402	1.12497	17.0694	1.07518	9.01861	38.3786	6.55127
A0A0E0FCK6	Uncharacterized protein OS=Oryza meridionalis PE=3 SV=1 - [A0A0E0FCK6_9ORYZ]	9.55	32	2	1.04883	2.44752	1.01822	8.09714	1.12611	7.13178	79.3349	5.13525
W5BGE9	Uncharacterized protein OS=Triticum aestivum PE=3 SV=1 - [W5BGE9_WHEAT]	23.87	16	2	1.02296	29.2668	0.902699	21.3977	0.858219	55.6072	40.5961	8.89502
M8CLL6	Putative aconitate hydratase, cytoplasmic OS=Aegilops tauschii GN=F775_31273 PE=4 SV=1 - [M8CLL6_AEGTA]	10.21	10	2	0.939476	13.9486	0.990524	1.60368	0.948042	26.8091	110.15	6.65381
W5ANF6	Uncharacterized protein OS=Triticum aestivum PE=4 SV=1 - [W5ANF6_WHEAT]	18.31	9	2	0.892979	17.5098	0.835303	52.0115	0.784399	57.704	93.1337	4.18311
M0WYK5	40S ribosomal protein SA OS=Hordeum vulgare var. distichum PE=3 SV=1 - [M0WYK5_HORVD]	20.72	62	2	0.980608	13.4961	0.90586	3.88733	0.954873	3.95147	32.9023	4.95752
F2D4T4	Predicted protein OS=Hordeum vulgare var. distichum PE=2 SV=1 - [F2D4T4_HORVD]	34.46	22	2	1.11193	7.11256	1.0888	4.8433	0.916223	18.0977	28.0229	8.67529
M8C7V4	Peroxiredoxin-2E, chloroplastic OS=Aegilops tauschii GN=F775_27807 PE=4 SV=1 - [M8C7V4_AEGTA]	55.68	13	2	0.945418	3.48699	1.00256	6.52245	0.868871	4.4762	9.21883	5.05908
M7ZFR9	Aconitate hydratase OS=Triticum urartu GN=TRIUR3_25530 PE=3 SV=1 - [M7ZFR9_TRIUA]	10.28	11	2	1.21091	13.3897	1.14182	24.1147	0.981716	8.37024	106.072	6.45557
R7WF41	Threonine synthase 2, chloroplastic OS=Aegilops tauschii GN=F775_28901 PE=4 SV=1 - [R7WF41_AEGTA]	17.48	7	2	0.968844	12.8329	0.885289	4.97448	0.867875	14.8208	41.9065	7.1958
Q8GZC0	Thylakoid-bound ascorbate peroxidase (Fragment) OS=Triticum aestivum PE=2 SV=1 - [Q8GZC0_WHEAT]	41.18	61	2	0.973492	6.56406	1.01163	9.64808	0.893287	4.93008	41.2398	5.56689
W5DGM2	Uncharacterized protein OS=Triticum aestivum PE=4 SV=1 - [W5DGM2_WHEAT]	19.31	22	2	0.878543	5.65098	0.960539	7.89826	1.03817	9.38049	83.2887	5.08447
S6AWC2	Cold induced 16 OS=Triticum aestivum GN=WCI16 PE=2 SV=1 - [S6AWC2_WHEAT]	60.76	2	2	0.905311	13.9895	1.00322	7.50604	0.909462	6.8604	16.2509	4.91943
N1QUF9	Uncharacterized protein OS=Aegilops tauschii GN=F775_30606 PE=4 SV=1 - [N1QUF9_AEGTA]	23.79	45	2	1.04231	2.36473	0.85524	3.44862	0.902928	14.1299	28.2616	9.99365
W5FMA5	Uncharacterized protein OS=Triticum aestivum PE=4 SV=1 - [W5FMA5_WHEAT]	20.15	29	2	0.832309	15.8689	0.851984	14.0595	0.832916	19.2924	56.3095	9.14404
W5EPX8	Uncharacterized protein OS=Triticum aestivum PE=4 SV=1 - [W5EPX8_WHEAT]	25.36	21	2	1.11379	12.389	1.11258	0.273195	1.09195	6.85786	68.0135	6.21436
W5DXC6	Uncharacterized protein OS=Triticum aestivum PE=3 SV=1 - [W5DXC6_WHEAT]	21.09	45	2	0.935508	14.4339	0.834605	19.1207	0.864843	28.9996	59.3278	8.19189
W5E4N7	Uncharacterized protein OS=Triticum aestivum PE=4 SV=1 - [W5E4N7_WHEAT]	23.28	36	2	1.10844	25.2234	1.11257	10.6406	1.12	28.2969	56.0549	6.07471
D8L9G6	Alpha-1,4 glucan phosphorylase OS=Triticum aestivum GN=TAA_ctg0079b.00040.1 PE=3 SV=1 - [D8L9G6_WHEAT]	23.08	21	2	1.25766	18.7001	1.28849	29.9827	1.05476	15.5953	93.6759	7.57666
W5HER5	Alanine--tRNA ligase OS=Triticum aestivum PE=3 SV=1 - [W5HER5_WHEAT]	15.98	33	2	1.07731	11.2573	1.01996	2.36625	1.01762	1.02246	81.0784	5.37646
W5CKU6	Uncharacterized protein OS=Triticum aestivum PE=3 SV=1 - [W5CKU6_WHEAT]	27.5	1	2	1.14634	9.77355	1.10758	5.24157	1.24979	11.2326	54.0151	6.55127
W5D5R6	Chromosome 3B, genomic scaffold, cultivar Chinese Spring OS=Triticum aestivum GN=TRAES_3BF087500010CFD_c1 PE=4 SV=1 - [W5D5R6_WHEAT]	60.76	1	2	1.07958	3.46025	1.06622	15.1822	0.956632	14.2794	16.1889	4.98291
A0A096UP27	Uncharacterized protein OS=Triticum aestivum PE=4 SV=1 - [A0A096UP27_WHEAT]	51.28	2	2	1.15248	2.12451	1.09699	1.42185	1.09718	5.0022	16.0848	4.84326
W5CIP0	Eukaryotic translation initiation factor 3 subunit A OS=Triticum aestivum PE=3 SV=1 - [W5CIP0_WHEAT]	16.91	42	2	0.799476	15.2331	0.867597	30.1116	0.668652	19.7333	117.072	9.33447
W5G5S1	Uncharacterized protein OS=Triticum aestivum PE=4 SV=1 - [W5G5S1_WHEAT]	17.6	18	2	0.986049	22.4256	1.13288	14.667	1.12628	8.86998	127.327	6.43018
W5BK55	Uncharacterized protein OS=Triticum aestivum PE=4 SV=1 - [W5BK55_WHEAT]	29.37	1	2	0.826672	2.06901	0.926115	21.2726	0.962754	5.99107	30.1367	7.29834
N1QSA4	Calreticulin OS=Aegilops tauschii GN=F775_07278 PE=3 SV=1 - [N1QSA4_AEGTA]	23.69	62	2	0.994721	20.1418	0.932816	17.9	1.14244	22.1244	45.372	4.7417
W5GDC6	Uncharacterized protein OS=Triticum aestivum PE=4 SV=1 - [W5GDC6_WHEAT]	7.14	47	2	0.962107	14.382	0.84281	17.8979	1.03903	7.12444	66.8949	9.5835
W5I5B9	Alanine--tRNA ligase OS=Triticum aestivum PE=3 SV=1 - [W5I5B9_WHEAT]	13.26	6	2	1.05076	5.75429	1.03432	11.2802	1.04927	11.5598	93.9219	5.52881
K7U5V7	Uncharacterized protein OS=Zea mays GN=rps27 PE=4 SV=1 - [K7U5V7_MAIZE]	66.67	31	2	0.903756	9.90216	0.914939	12.4818	1.10833	3.32946	5.21866	8.52881
M8BBL4	40S ribosomal protein S24 OS=Aegilops tauschii GN=F775_26408 PE=3 SV=1 - [M8BBL4_AEGTA]	32.12	23	2	0.990785	15.0694	0.897251	15.8466	1.02323	7.41372	15.6898	10.7114
W5E091	Uncharacterized protein OS=Triticum aestivum PE=4 SV=1 - [W5E091_WHEAT]	23.12	3	2	1.3367	13.2449	1.56765	18.9967	1.14866	7.37031	37.6852	6.69775
W5GVQ3	Uncharacterized protein OS=Triticum aestivum PE=3 SV=1 - [W5GVQ3_WHEAT]	16.3	20	2	0.984321	14.9962	0.900671	13.8757	0.966969	4.94817	38.6016	6.7417
A0A077RXR6	Obg-like ATPase 1 OS=Triticum aestivum GN=TRAES_3BF155200010CFD_c1 PE=3 SV=1 - [A0A077RXR6_WHEAT]	20.81	35	2	0.87902	0.749828	0.9714	18.692	0.868604	11.6138	44.239	7.10791
A0A0E0IDG8	Uncharacterized protein OS=Oryza nivara PE=3 SV=1 - [A0A0E0IDG8_ORYNI]	2.66	44	2	1.05247	3.63927	1.02761	1.35951	1.00153	5.16026	154.995	6.21436
M0ULM1	Uncharacterized protein OS=Hordeum vulgare var. distichum PE=4 SV=1 - [M0ULM1_HORVD]	27.11	14	2	0.893608	15.0432	1.06072	6.4797	0.925808	24.9235	37.7594	8.45557
W5ERT5	Uncharacterized protein OS=Triticum aestivum PE=4 SV=1 - [W5ERT5_WHEAT]	33.33	22	2	1.07482	15.2329	1.07102	34.8628	1.02614	66.34	33.7474	7.53271
A0A0A9A601	Eukaryotic translation initiation factor 3 subunit J OS=Arundo donax PE=3 SV=1 - [A0A0A9A601_ARUDO]	12.23	21	2	0.927614	5.8029	0.994636	8.94306	0.979671	2.22899	25.6209	4.95752
M8BXT4	Uncharacterized protein OS=Aegilops tauschii GN=F775_30291 PE=4 SV=1 - [M8BXT4_AEGTA]	27.44	2	2	0.722978	11.0915	0.81235	36.3013	0.811408	7.29632	23.2754	8.90967
T1VYS7	Dehydrin WZY1-2 OS=Triticum aestivum PE=2 SV=1 - [T1VYS7_WHEAT]	33.21	12	2	1.1482	4.69312	1.11122	12.7929	1.21079	1.96323	28.1382	5.2876
W5E3X5	Uncharacterized protein OS=Triticum aestivum PE=4 SV=1 - [W5E3X5_WHEAT]	35.61	10	2	0.946068	12.8156	0.915514	11.4099	0.850681	4.26388	22.0608	4.38623
F2DDR9	Hexokinase OS=Hordeum vulgare var. distichum GN=HXK5 PE=2 SV=1 - [F2DDR9_HORVD]	18.54	33	2	0.998939	18.7147	1.0424	13.0926	1.07214	11.767	54.6507	6.31592
R7WCP0	Uncharacterized protein OS=Aegilops tauschii GN=F775_28502 PE=4 SV=1 - [R7WCP0_AEGTA]	24.07	3	2	0.872276	19.4712	0.736272	21.6719	0.762606	17.9392	25.7033	5.57959
M8BQ27	Alpha-glucan water dikinase, chloroplastic OS=Aegilops tauschii GN=F775_04069 PE=4 SV=1 - [M8BQ27_AEGTA]	7.1	47	2	0.949983	20.7006	0.900105	10.1465	0.941027	10.9404	205.856	6.34131
P35267	60S ribosomal protein L17-2 OS=Hordeum vulgare PE=2 SV=1 - [RL172_HORVU]	21.51	42	2	0.735303	7.0681	0.877653	2.81139	0.923976	15.5194	19.6924	10.2573
M0UYP0	Photosystem II reaction center Psb28 protein OS=Hordeum vulgare var. distichum PE=3 SV=1 - [M0UYP0_HORVD]	27.43	23	2	1.16001	20.5335	1.21748	23.2754	1.02548	17.8008	12.7922	4.91943
M7ZY44	Uncharacterized protein OS=Triticum urartu GN=TRIUR3_10983 PE=4 SV=1 - [M7ZY44_TRIUA]	15.03	8	2	0.66997	8.81206	0.727535	15.5456	0.750535	12.2423	16.2205	8.68994
W5A901	Uncharacterized protein OS=Triticum aestivum PE=4 SV=1 - [W5A901_WHEAT]	25.71	18	2	1.10618	4.18139	1.20826	6.6371	1.22855	9.52661	11.5207	7.76709
W5GLU0	Uncharacterized protein OS=Triticum aestivum PE=3 SV=1 - [W5GLU0_WHEAT]	21.12	6	2	1.01401	5.85595	0.903042	8.26159	1.04789	0.758866	25.5538	9.45166
W5HR23	Uncharacterized protein OS=Triticum aestivum PE=4 SV=1 - [W5HR23_WHEAT]	37.68	25	2	0.941653	7.1479	1.02477	11.2281	1.04907	6.19549	23.4328	8.66064
M8BAW1	60S ribosomal protein L27 OS=Aegilops tauschii GN=F775_27312 PE=3 SV=1 - [M8BAW1_AEGTA]	23.36	17	2	0.968495	9.49391	0.989076	11.3953	1.08505	13.3091	15.4927	10.4771
M7ZUP8	Uncharacterized protein OS=Triticum urartu GN=TRIUR3_03034 PE=4 SV=1 - [M7ZUP8_TRIUA]	32.86	1	2	0.576359	1.66838	0.594263	16.119	0.83297	25.9345	22.6891	8.86572
W5CFA0	Malate dehydrogenase OS=Triticum aestivum PE=3 SV=1 - [W5CFA0_WHEAT]	28.86	12	2	0.91522	5.80185	1.05062	2.46735	1.11992	9.57757	25.7755	5.49072
F2CZT5	Predicted protein OS=Hordeum vulgare var. distichum PE=2 SV=1 - [F2CZT5_HORVD]	27.84	14	2	1.02594	1.26755	1.06617	0.437912	0.931133	7.84296	30.3323	6.3667
R7WA10	Mitochondrial-processing peptidase subunit alpha OS=Aegilops tauschii GN=F775_05088 PE=3 SV=1 - [R7WA10_AEGTA]	16.24	2	2	0.960562	22.0569	1.01041	0.487203	1.18548	9.75182	75.3774	8.93896
W5FGX7	Uncharacterized protein OS=Triticum aestivum PE=4 SV=1 - [W5FGX7_WHEAT]	25.95	1	2	1.06136	0.996358	1.10363	0.761736	0.973666	17.9232	41.2252	4.61475
M7ZP29	14-3-3-like protein A OS=Triticum urartu GN=TRIUR3_22458 PE=3 SV=1 - [M7ZP29_TRIUA]	24.32	51	2	0.845027	9.95229	0.841515	6.86693	0.840345	1.24324	28.5504	5.30029
W5BLG9	Uncharacterized protein OS=Triticum aestivum PE=3 SV=1 - [W5BLG9_WHEAT]	48.18	19	2	0.952924	3.95571	0.821142	0.56015	0.855346	5.20687	23.5588	4.71631
W5C4Q5	Uncharacterized protein OS=Triticum aestivum PE=3 SV=1 - [W5C4Q5_WHEAT]	31.82	9	2	0.952046	15.2893	1.02883	10.0552	0.978808	28.4384	9.47735	9.5249
M7YVS8	Profilin OS=Triticum urartu GN=TRIUR3_14102 PE=3 SV=1 - [M7YVS8_TRIUA]	38.13	27	2	1.09953	15.4175	1.10789	14.2778	1.09455	23.3251	15.269	8.77783
W5I4T2	Uncharacterized protein OS=Triticum aestivum PE=4 SV=1 - [W5I4T2_WHEAT]	26.98	37	2	1.13639	9.32095	1.14413	0.357911	1.16857	7.18088	67.4772	5.43994
M7ZX80	Bifunctional 3'-phosphoadenosine 5'-phosphosulfate synthase 2 OS=Triticum urartu GN=TRIUR3_05247 PE=4 SV=1 - [M7ZX80_TRIUA]	17.17	24	2	1.01316	1.87487	0.952744	4.6714	0.95564	14.5395	51.9821	9.1001
N1QQ95	Thioredoxin reductase 2 OS=Aegilops tauschii GN=F775_30111 PE=3 SV=1 - [N1QQ95_AEGTA]	12.34	22	2	0.993834	4.9569	0.926189	13.0334	1.04994	8.27014	43.2437	6.53662
B6UZ88	Ferritin OS=Triticum aestivum PE=2 SV=1 - [B6UZ88_WHEAT]	22.92	12	2	0.952018	30.0325	0.827382	4.10812	0.749679	6.3688	28.2052	5.80811
W5HEL5	Uncharacterized protein OS=Triticum aestivum PE=4 SV=1 - [W5HEL5_WHEAT]	18.58	1	2	0.976233	29.2411	0.866686	14.4023	0.851256	25.9397	19.2935	4.81787
A0A0D3H1G0	Uncharacterized protein OS=Oryza barthii PE=4 SV=1 - [A0A0D3H1G0_9ORYZ]	6.53	26	2	1.10952	33.4879	0.921385	24.8831	0.979336	16.0715	36.064	8.49951
F2ECW3	Predicted protein OS=Hordeum vulgare var. distichum PE=2 SV=1 - [F2ECW3_HORVD]	33.94	21	2	1.05415	6.74353	1.17438	9.0319	1.16776	0.718759	17.8183	9.39307
M7ZME4	50S ribosomal protein L18, chloroplastic OS=Triticum urartu GN=TRIUR3_10860 PE=3 SV=1 - [M7ZME4_TRIUA]	25	20	2	0.92167	6.74479	1.00194	14.5275	1.06811	4.73747	11.3409	8.83643
J3N3B9	Cyanate hydratase OS=Oryza brachyantha GN=OB10G20170 PE=3 SV=1 - [J3N3B9_ORYBR]	20.61	20	2	0.91056	8.11029	0.927802	15.0769	0.70618	4.8944	18.3522	6.20166
W5GJK7	Uncharacterized protein OS=Triticum aestivum PE=3 SV=1 - [W5GJK7_WHEAT]	27.48	10	2	0.994585	2.57181	0.82547	34.3999	0.932492	16.5331	46.0998	8.60205
W5GCL5	Lipoxygenase OS=Triticum aestivum PE=3 SV=1 - [W5GCL5_WHEAT]	9.55	5	2	1.38798	8.41166	1.32909	9.83712	1.13765	18.9869	105.412	6.21436
K3Z753	Uncharacterized protein OS=Setaria italica GN=Si022373m.g PE=4 SV=1 - [K3Z753_SETIT]	17.55	1	2	1.29864	0.0149898	1.21513	17.9569	1.00527	17.7653	41.6275	8.6167
M0UPG6	Uncharacterized protein OS=Hordeum vulgare var. distichum PE=4 SV=1 - [M0UPG6_HORVD]	18.35	6	2	1.05903	7.97032	0.746571	2.48339	0.843174	9.79925	16.8698	5.8208
W5C8D1	Uncharacterized protein OS=Triticum aestivum PE=3 SV=1 - [W5C8D1_WHEAT]	53.67	23	2	1.25325	1.97612	0.835603	2.31519	0.868726	13.2003	23.3176	4.66553
F2D8F5	Predicted protein (Fragment) OS=Hordeum vulgare var. distichum PE=2 SV=1 - [F2D8F5_HORVD]	14.89	24	2	1.19339	29.3118	1.11619	33.7882	1.09364	30.38	68.695	8.32373
M7ZRR9	60S ribosomal protein L35a-3 OS=Triticum urartu GN=TRIUR3_12872 PE=4 SV=1 - [M7ZRR9_TRIUA]	24.11	8	2	1.00187	14.6916	0.944913	9.23466	1.03225	2.72948	12.6867	10.521
W5I7T2	Uncharacterized protein OS=Triticum aestivum PE=3 SV=1 - [W5I7T2_WHEAT]	8.11	18	2	0.961371	19.7356	0.939946	9.26064	0.989868	5.67479	98.2653	9.23193
A0A077RYE2	Chromosome 3B, genomic scaffold, cultivar Chinese Spring OS=Triticum aestivum GN=TRAES_3BF049800100CFD_c1 PE=3 SV=1 - [A0A077RYE2_WHEAT]	13.8	20	2	0.993712	13.5494	1.00696	10.1249	0.949129	10.7221	51.1598	5.94775
W5FVM4	Uncharacterized protein OS=Triticum aestivum PE=4 SV=1 - [W5FVM4_WHEAT]	8.31	27	2	1.14269	2.74448	1.17728	5.81442	1.09978	2.02566	76.6888	6.62451
W5FMZ5	Uncharacterized protein OS=Triticum aestivum PE=4 SV=1 - [W5FMZ5_WHEAT]	18.07	27	2	0.839033	64.1755	0.716864	61.9932	0.783905	57.5238	61.5842	6.26514
F2DAA1	Predicted protein OS=Hordeum vulgare var. distichum PE=2 SV=1 - [F2DAA1_HORVD]	14.02	5	2	0.703207		0.846912		0.705144		17.6019	5.05908
W5BYY3	Uncharacterized protein OS=Triticum aestivum PE=3 SV=1 - [W5BYY3_WHEAT]	14.13	7	2	1.07057	7.20058	0.976876	1.49979	1.03566	9.39334	19.9325	9.18799
W5BIA8	Uncharacterized protein OS=Triticum aestivum PE=4 SV=1 - [W5BIA8_WHEAT]	35.29	6	2	1.11703	28.4287	1.30675	23.6876	1.22972	8.63218	26.0174	5.66846
I1H2R0	6-phosphogluconate dehydrogenase, decarboxylating OS=Brachypodium distachyon GN=BRADI1G54350 PE=3 SV=1 - [I1H2R0_BRADI]	19.36	4	2	0.659013	165.18	0.439655	203.612	0.617306	19.6198	53.8516	6.17627
I1HGD6	60S ribosomal protein L18a OS=Brachypodium distachyon GN=BRADI2G16430 PE=3 SV=1 - [I1HGD6_BRADI]	28.09	41	2	0.906241	19.8188	0.946308	3.41399	1.18277	6.69553	21.2972	10.3892
W5CET1	Small ubiquitin-related modifier OS=Triticum aestivum PE=3 SV=1 - [W5CET1_WHEAT]	29.87	5	2	0.943158	1.0549	1.01336	2.0519	0.884275	26.314	8.85932	4.97021
W5CK42	Uncharacterized protein OS=Triticum aestivum PE=3 SV=1 - [W5CK42_WHEAT]	10.12	26	2	1.03263	1.3051	1.03101	2.49738	1.11422	4.89311	65.9093	6.93213
W5BH99	GrpE protein homolog OS=Triticum aestivum PE=3 SV=1 - [W5BH99_WHEAT]	10.8	2	2	1.18036	0.849424	1.11623	0.445039	0.986664	11.3656	31.3243	6.01123
W5IBL2	Uncharacterized protein OS=Triticum aestivum PE=4 SV=1 - [W5IBL2_WHEAT]	30.26	1	2	1.13636	4.40496	1.02238	0.305673	0.959963	10.3366	16.5043	5.07178
M7Z9B5	DEAD-box ATP-dependent RNA helicase 12 OS=Triticum urartu GN=TRIUR3_27661 PE=3 SV=1 - [M7Z9B5_TRIUA]	5.02	70	2	0.838415	3.06109	0.917925	4.57286	0.828281	10.4103	53.4931	7.56201
W5G391	Uncharacterized protein OS=Triticum aestivum PE=4 SV=1 - [W5G391_WHEAT]	18.92	30	2	0.887081	6.78703	0.979145	4.25157	1.1063	0.793104	55.122	9.14404
W5DR73	Proteasome subunit alpha type OS=Triticum aestivum PE=3 SV=1 - [W5DR73_WHEAT]	25.74	34	2	0.87857	21.5002	0.952163	8.61911	1.11573	18.7859	25.9509	4.81787
W5GTY8	2-C-methyl-D-erythritol 2,4-cyclodiphosphate synthase OS=Triticum aestivum PE=3 SV=1 - [W5GTY8_WHEAT]	21.74	11	2	1.06228	5.95286	0.984135	27.9567	0.958939	6.51765	17.4432	6.7124
M8C7F4	GTP-binding protein YPTM2 OS=Aegilops tauschii GN=F775_29863 PE=3 SV=1 - [M8C7F4_AEGTA]	34.38	108	2	0.956671	3.41503	0.831718	7.2925	0.901386	11.1008	21.5016	4.91943
I1I022	Uncharacterized protein OS=Brachypodium distachyon GN=BRADI3G12520 PE=4 SV=1 - [I1I022_BRADI]	10.6	6	2	0.913919	6.20416	0.987139	9.82787	0.922425	15.6566	99.492	5.79541
W5AYW9	Uncharacterized protein OS=Triticum aestivum PE=3 SV=1 - [W5AYW9_WHEAT]	8.88	4	2	1.19754	6.33008	1.28769	2.03485	0.921803	14.7376	33.0978	6.11279
F2E8P3	Predicted protein OS=Hordeum vulgare var. distichum PE=2 SV=1 - [F2E8P3_HORVD]	30.86	28	2	1.01419	14.4235	1.09593	23.8255	1.01948	14.3153	26.4139	7.02002
M7YH52	Quinone oxidoreductase PIG3 OS=Triticum urartu GN=TRIUR3_03503 PE=4 SV=1 - [M7YH52_TRIUA]	11.29	3	2	1.05171	22.6421	1.13661	14.5012	0.872871	11.4325	26.884	9.59814
M0UTX6	Uncharacterized protein OS=Hordeum vulgare var. distichum PE=4 SV=1 - [M0UTX6_HORVD]	52.17	8	2	0.887153	25.5452	0.880458	11.225	0.923202	5.52758	7.04059	4.14502
M7ZV39	Putative plastid-lipid-associated protein 13, chloroplastic OS=Triticum urartu GN=TRIUR3_18802 PE=4 SV=1 - [M7ZV39_TRIUA]	25.84	3	2	1.13976	2.5688	1.15455	3.45778	1.16094	19.0382	29.6162	4.98291
M0YYH5	Uncharacterized protein OS=Hordeum vulgare var. distichum PE=4 SV=1 - [M0YYH5_HORVD]	17.03	14	2	0.843253	0.327163	1.05776	0.0591736	0.844188	36.6564	19.6431	5.63037
A0A0C4BKI1	Uncharacterized protein OS=Triticum aestivum PE=4 SV=1 - [A0A0C4BKI1_WHEAT]	24.11	17	2	0.91637	10.8047	1.04366	22.6919	1.14244	14.521	12.7117	10.6235
T1MYR8	Thioredoxin OS=Triticum urartu PE=3 SV=1 - [T1MYR8_TRIUA]	27.27	4	2	0.903326	18.6973	0.819556	18.7465	0.835291	21.1003	12.6135	5.09717
M0XJ70	Uncharacterized protein OS=Hordeum vulgare var. distichum PE=4 SV=1 - [M0XJ70_HORVD]	18.24	17	2	0.887777	7.48142	0.967122	7.13197	0.879072	1.11986	16.6552	7.03467
M0W877	Uncharacterized protein OS=Hordeum vulgare var. distichum PE=4 SV=1 - [M0W877_HORVD]	47.67	17	2	0.991064	26.1602	0.927801	18.8746	0.95844	21.7324	19.1054	4.729
M0XRD2	Uncharacterized protein OS=Hordeum vulgare var. distichum PE=4 SV=1 - [M0XRD2_HORVD]	14.46	17	2	1.22602	3.11454	1.00768	0.581527	1.17195	11.1863	17.8195	6.771
M0UER1	Uncharacterized protein OS=Hordeum vulgare var. distichum PE=3 SV=1 - [M0UER1_HORVD]	11.28	9	2	1.11619	4.34703	1.11763	3.69325	1.09385	2.31348	27.6156	5.8208
W5D8X2	Uncharacterized protein OS=Triticum aestivum PE=4 SV=1 - [W5D8X2_WHEAT]	34.5	4	2	1.08066	22.6456	0.946304	14.1698	1.01969	9.67453	20.8599	5.66846
M7YCG2	Importin subunit alpha OS=Triticum urartu GN=TRIUR3_09621 PE=3 SV=1 - [M7YCG2_TRIUA]	8.4	15	2	0.919688	8.87108	1.03991	0.449597	0.955607	13.1425	57.2813	5.18604
M0YVZ4	Uncharacterized protein OS=Hordeum vulgare var. distichum PE=4 SV=1 - [M0YVZ4_HORVD]	15.3	2	2	1.09244	5.80631	1.06436	18.725	1.01584	11.9196	19.5246	8.38232
I1GXN5	Uncharacterized protein OS=Brachypodium distachyon GN=BRADI1G37020 PE=4 SV=1 - [I1GXN5_BRADI]	15.2	34	2	1.16107		0.92432		0.769502		45.1882	6.0874
W5AEY1	Uncharacterized protein OS=Triticum aestivum PE=4 SV=1 - [W5AEY1_WHEAT]	51.32	5	2	0.885834	9.06553	0.894272	26.6561	1.02079	13.0823	8.18723	4.88135
W5AQ91	Peroxidase OS=Triticum aestivum PE=3 SV=1 - [W5AQ91_WHEAT]	26.28	3	2	1.06527	5.11299	1.15642	17.2282	0.835524	23.2698	31.7346	8.79248
F2CSX2	60S ribosomal protein L18a OS=Hordeum vulgare var. distichum PE=2 SV=1 - [F2CSX2_HORVD]	28.09	20	2	0.864495	11.6731	0.92804	6.15577	0.962714	2.88513	21.2863	10.3452
W5A8E3	Uncharacterized protein OS=Triticum aestivum PE=4 SV=1 - [W5A8E3_WHEAT]	3.13	29	2	0.885431	10.1892	1.01228	18.389	0.876135	25.281	109.372	7.13721
K4F3N2	Lycopene beta-cyclase OS=Triticum aestivum GN=LCY PE=2 SV=1 - [K4F3N2_WHEAT]	7.85	2	2	0.925724	9.25072	0.951268	14.1671	0.983298	10.7044	53.2214	7.76709
J3RTV0	Glycosyltransferase (Fragment) OS=Triticum aestivum GN=ZOG1 PE=2 SV=1 - [J3RTV0_WHEAT]	6.75	1	2	0.903649	52.1035	1.11557	36.93	0.69905	140.492	52.3517	5.26221
M0Y941	Chorismate synthase OS=Hordeum vulgare var. distichum PE=3 SV=1 - [M0Y941_HORVD]	11.71	21	2	0.971232	22.3346	0.947348	12.1591	0.91576	15.4991	37.7731	6.87354
M7ZYZ3	GTP-binding protein SAR1A OS=Triticum urartu GN=TRIUR3_21907 PE=3 SV=1 - [M7ZYZ3_TRIUA]	18.82	73	2	0.858542	0.431216	0.81769	6.23329	0.921993	10.8285	20.5848	8.03076
W5BM05	Uncharacterized protein OS=Triticum aestivum PE=4 SV=1 - [W5BM05_WHEAT]	16.76	1	2	0.948027	5.92457	1.10885	11.2037	0.978106	4.61902	19.4378	8.90967
M0WAY3	Uncharacterized protein OS=Hordeum vulgare var. distichum PE=4 SV=1 - [M0WAY3_HORVD]	27.06	20	2	0.959002	6.99156	0.931195	4.50412	0.802618	3.8468	9.68095	5.80811
M8A7L2	NHL repeat-containing protein 2 OS=Triticum urartu GN=TRIUR3_32888 PE=4 SV=1 - [M8A7L2_TRIUA]	7.75	28	2	0.957541	15.6182	0.998725	20.3494	0.938406	57.6089	141.904	6.3667
W5A191	Uncharacterized protein OS=Triticum aestivum PE=4 SV=1 - [W5A191_WHEAT]	26.73	5	2	1.18601	8.64578	1.15045	22.2589	1.15131	5.00758	11.6518	5.09717
W5GZW1	Uncharacterized protein OS=Triticum aestivum PE=4 SV=1 - [W5GZW1_WHEAT]	20.82	23	2	0.785366	7.46762	0.705599	13.1985	0.801614	13.5757	26.9268	5.2749
W5DK18	Fructose-bisphosphate aldolase OS=Triticum aestivum PE=3 SV=1 - [W5DK18_WHEAT]	19.86	12	2	1.09655	21.5165	1.02091	5.0295	0.946197	46.3366	30.654	6.90283
W4ZPA0	Uncharacterized protein OS=Triticum aestivum PE=4 SV=1 - [W4ZPA0_WHEAT]	9.63	5	2	0.835226	3.93093	0.892485	0.627586	1.00672	0.649562	23.9435	9.23193
W5C7J3	Uncharacterized protein OS=Triticum aestivum PE=4 SV=1 - [W5C7J3_WHEAT]	14.23	16	2	1.20049	3.41137	1.09986	9.7079	1.12266	12.7422	29.5822	5.24951
I1IVU4	Uncharacterized protein OS=Brachypodium distachyon GN=BRADI5G01950 PE=4 SV=1 - [I1IVU4_BRADI]	14.63	32	2	1.0118	5.77933	0.992947	8.79821	1.09601	7.06051	50.3924	8.52881
M7Z8N1	CBS domain-containing protein CBSX1, chloroplastic OS=Triticum urartu GN=TRIUR3_30193 PE=4 SV=1 - [M7Z8N1_TRIUA]	21.23	6	2	0.911767	11.231	1.02535	10.3169	1.00111	4.77275	19.9216	9.05615
M7YLJ3	Bifunctional protein FolD OS=Triticum urartu GN=TRIUR3_06311 PE=3 SV=1 - [M7YLJ3_TRIUA]	8.47	9	2	1.1719	4.25848	1.05056	4.88415	1.03456	23.0819	32.6824	8.49951
W5CX03	Uncharacterized protein OS=Triticum aestivum GN=TRAES_3BF037800060CFD_c1 PE=4 SV=1 - [W5CX03_WHEAT]	17.41	4	2	0.848311	5.5959	0.98694	44.4663	1.16317	13.3472	29.3853	4.53857
F2D6T1	Predicted protein OS=Hordeum vulgare var. distichum PE=2 SV=1 - [F2D6T1_HORVD]	7.39	7	2	1.01886	11.0063	1.0435	14.2582	1.12207	8.46732	44.2515	7.69385
M7YX26	5'-methylthioadenosine/S-adenosylhomocysteine nucleosidase OS=Triticum urartu GN=TRIUR3_22088 PE=4 SV=1 - [M7YX26_TRIUA]	6.94	2	2	0.733379	28.7564	0.781792	2.57697	0.869608	4.56674	37.0859	8.66064
W5BLS0	Uncharacterized protein OS=Triticum aestivum PE=4 SV=1 - [W5BLS0_WHEAT]	7.91	9	2	0.911429	1.22384	0.907241	2.08781	1.00613	18.1512	39.4649	8.55811
I1HLE6	Uncharacterized protein OS=Brachypodium distachyon GN=BRADI2G34440 PE=4 SV=1 - [I1HLE6_BRADI]	16.37	51	2	0.847982	5.99975	0.920092	7.25488	0.893989	17.5974	19.4513	10.4185
W5A1T9	Uncharacterized protein OS=Triticum aestivum PE=4 SV=1 - [W5A1T9_WHEAT]	3.76	3	2	0.891602	12.5264	1.0277	27.284	0.923627	29.958	75.7065	8.104
W5FWP5	Uncharacterized protein OS=Triticum aestivum PE=4 SV=1 - [W5FWP5_WHEAT]	9.33	8	2	0.922361	2.21915	0.887736	3.41435	0.959973	1.30399	34.7417	6.23975
M7YGN5	60S ribosomal protein L10a-1 OS=Triticum urartu GN=TRIUR3_15035 PE=4 SV=1 - [M7YGN5_TRIUA]	24.64	60	2	1.06397	5.23122	0.99476	11.8715	1.08608	14.4214	24.059	9.94971
M0X1M5	Uncharacterized protein OS=Hordeum vulgare var. distichum PE=4 SV=1 - [M0X1M5_HORVD]	9.97	20	2	0.824712	1.24427	0.812551	17.492	0.900398	3.81143	33.5899	9.21729
M0YMG1	Uncharacterized protein OS=Hordeum vulgare var. distichum PE=4 SV=1 - [M0YMG1_HORVD]	13.69	33	2	0.936204		1.06177		0.905194	9.20443	27.0846	4.88135
F2DGR3	Predicted protein OS=Hordeum vulgare var. distichum PE=2 SV=1 - [F2DGR3_HORVD]	2.99	10	2	1.25738	34.8342	1.42755	42.924	1.12358	7.33771	95.4382	6.58057
W5F180	Uncharacterized protein OS=Triticum aestivum PE=4 SV=1 - [W5F180_WHEAT]	6.6	66	2	0.952108	16.4981	0.861263	19.4189	0.8432	11.7512	59.8171	7.50342
W5EJ43	Uncharacterized protein OS=Triticum aestivum PE=4 SV=1 - [W5EJ43_WHEAT]	26.42	2	2	1.04235	10.2179	1.13907	1.96758	0.993426	7.70376	16.6643	5.07178
W5FMU0	Alpha-galactosidase OS=Triticum aestivum PE=3 SV=1 - [W5FMU0_WHEAT]	12.5	66	2	0.948514	3.3975	0.961721	3.23905	0.885159	15.3353	21.1976	8.99756
W5E5X2	Uncharacterized protein OS=Triticum aestivum PE=4 SV=1 - [W5E5X2_WHEAT]	6	6	2	1.08394	5.11553	1.02007	0.586667	0.990738	6.50931	61.5355	7.6792
F2CZ65	Predicted protein OS=Hordeum vulgare var. distichum PE=2 SV=1 - [F2CZ65_HORVD]	32.87	37	2	0.968913	11.8595	0.960174	11.4281	1.04536	14.838	16.2487	10.3159
M0W923	Uncharacterized protein OS=Hordeum vulgare var. distichum PE=4 SV=1 - [M0W923_HORVD]	13.5	43	2	0.984971	7.57684	1.01218	0.863332	1.04321	6.77384	16.7276	5.50342
M7ZID8	Adenylyl cyclase-associated protein OS=Triticum urartu GN=TRIUR3_07889 PE=3 SV=1 - [M7ZID8_TRIUA]	15.79	7	2	1.19884	2.91827	1.08999	4.07117	1.1828	5.41847	40.8904	8.06006
K3ZXP8	Uncharacterized protein OS=Setaria italica GN=Si031380m.g PE=3 SV=1 - [K3ZXP8_SETIT]	20.26	18	2	0.781772	4.16699	0.859546	16.4384	0.79106	26.223	17.2884	10.1987
F2CVN1	Predicted protein OS=Hordeum vulgare var. distichum PE=2 SV=1 - [F2CVN1_HORVD]	11.61	22	2	1.04492	0.0342432	1.07412	6.07121	1.03293	13.3233	34.7504	6.59521
Q10DZ2	Dynamin-related protein 1C, putative, expressed OS=Oryza sativa subsp. japonica GN=LOC_Os03g50520 PE=4 SV=1 - [Q10DZ2_ORYSJ]	5.25	19	2	1.09118	6.03789	1.01088	13.011	1.0801	6.17056	63.6612	7.03467
F2D5L5	Predicted protein OS=Hordeum vulgare var. distichum PE=2 SV=1 - [F2D5L5_HORVD]	12.96	7	2	0.514675	11.3501	0.816556	24.044	0.726666	0.779109	27.0847	5.09717
B6SUJ3	Plastid-specific 30S ribosomal protein 2 OS=Zea mays GN=LOC100281348 PE=2 SV=1 - [B6SUJ3_MAIZE]	11.76	11	2	1.09381	11.3571	1.08928	1.85585	1.20188	20.1299	29.5762	6.94678
W5EJI5	Uncharacterized protein OS=Triticum aestivum PE=4 SV=1 - [W5EJI5_WHEAT]	20.16	5	2	1.10951	7.3616	1.21374	5.57092	1.20574	10.8112	13.301	9.64209
B6TM74	50S ribosomal protein L27 OS=Zea mays PE=2 SV=1 - [B6TM74_MAIZE]	14.44	21	2	0.81467	9.25479	0.886069	2.13274	0.799952	15.776	19.5754	10.3599
W5BDL8	Uncharacterized protein OS=Triticum aestivum PE=3 SV=1 - [W5BDL8_WHEAT]	6.2	11	2	1.17177	19.5951	1.14321	11.3198	1.09101	8.8671	88.0519	8.35303
W5ENU3	Uncharacterized protein OS=Triticum aestivum PE=4 SV=1 - [W5ENU3_WHEAT]	17.61	4	2	0.792295	8.91341	0.89397	14.6642	1.05778	12.9792	16.7349	8.88037
M7ZDR5	Glyoxysomal fatty acid beta-oxidation multifunctional protein MFP-a OS=Triticum urartu GN=TRIUR3_10092 PE=3 SV=1 - [M7ZDR5_TRIUA]	3.78	30	2	1.00211	9.83872	0.96958	5.70278	1.07499	10.808	78.1921	8.1333
W5GDM4	Uncharacterized protein OS=Triticum aestivum PE=4 SV=1 - [W5GDM4_WHEAT]	26.47	6	2	1.13363	3.89351	1.05761	9.49471	1.13638	1.15937	7.04665	7.1958
W5A711	Uncharacterized protein OS=Triticum aestivum PE=4 SV=1 - [W5A711_WHEAT]	7.97	27	2	1.19788	14.4964	1.17038	19.087	1.11085	31.404	29.8193	5.04639
M0XXQ1	Annexin OS=Hordeum vulgare var. distichum PE=3 SV=1 - [M0XXQ1_HORVD]	9.93	27	2	0.918642	6.87556	1.02386	6.06395	0.930856	2.76722	30.8379	8.96826
R7W2N3	Uncharacterized protein OS=Aegilops tauschii GN=F775_31611 PE=4 SV=1 - [R7W2N3_AEGTA]	12.95	9	2	1.18702	8.66366	0.997745	26.8285	0.898424	29.4438	20.4487	9.5835
C0P7G9	Uncharacterized protein OS=Zea mays PE=2 SV=1 - [C0P7G9_MAIZE]	15	30	2	0.869852	25.1332	0.963228	1.96328	1.02869	5.79232	17.8521	8.80713
M0VRB9	Glutaredoxin OS=Hordeum vulgare var. distichum PE=3 SV=1 - [M0VRB9_HORVD]	27.18	21	2	0.971527	4.02011	0.940999	8.51236	1.04856	24.746	11.5898	4.99561
R7W4K8	O-methyltransferase ZRP4 OS=Aegilops tauschii GN=F775_28831 PE=4 SV=1 - [R7W4K8_AEGTA]	13.44	4	2	1.14059	7.05484	1.22937	16.2085	1.10294	13.4502	39.451	5.2876
W5FKC9	Uncharacterized protein OS=Triticum aestivum PE=4 SV=1 - [W5FKC9_WHEAT]	22.12	5	2	0.90029	2.00354	0.93043	13.3855	0.985011	13.3524	13.3775	5.17334
I1J1M4	Methionine aminopeptidase 1 OS=Brachypodium distachyon GN=BRADI5G21260 PE=3 SV=1 - [I1J1M4_BRADI]	11.37	12	2	1.05705	11.8254	0.948519	15.2397	1.20184	6.68163	28.0427	6.26514
W5GSK4	Uncharacterized protein OS=Triticum aestivum PE=4 SV=1 - [W5GSK4_WHEAT]	20.5	40	2	0.903027	14.8062	0.98739	3.25445	0.905358	9.22528	22.0877	7.07861
W5H5A6	Aspartate aminotransferase OS=Triticum aestivum PE=3 SV=1 - [W5H5A6_WHEAT]	11.56	42	2	1.03166	27.2029	1.10019	23.939	1.15497	30.884	22.699	6.52197
W5GI50	60S ribosomal protein L6 OS=Triticum aestivum PE=3 SV=1 - [W5GI50_WHEAT]	23.29	8	2	0.977124	14.17	0.892758	19.6287	1.029	16.5508	24.5304	10.1401
W5H061	Uncharacterized protein OS=Triticum aestivum PE=3 SV=1 - [W5H061_WHEAT]	21.56	10	2	0.906012	3.37842	0.849142	19.9636	0.80473	30.0895	39.8825	7.94287
W4ZXM1	Uncharacterized protein OS=Triticum aestivum PE=4 SV=1 - [W4ZXM1_WHEAT]	21.32	6	2	0.955855	14.8275	1.04222	22.4155	0.835886	47.4309	14.9918	6.17627
W5E428	Uncharacterized protein OS=Triticum aestivum PE=4 SV=1 - [W5E428_WHEAT]	2.74	52	2	1.13747	4.65394	0.811702	7.06219	0.941162	8.80787	100.169	6.30322
A0A0E0EGZ0	Uncharacterized protein OS=Oryza meridionalis PE=3 SV=1 - [A0A0E0EGZ0_9ORYZ]	13.15	25	2	0.935812	1.15978	0.840245	36.1972	0.927798	38.7609	32.1678	5.09717
K7TJR2	Uncharacterized protein OS=Zea mays GN=Zm.118406 PE=4 SV=1 - [K7TJR2_MAIZE]	9.2	25	2	0.954394	11.4293	0.850146	7.91687	0.930872	15.4623	28.9233	5.38916
W5I8K5	Polyadenylate-binding protein OS=Triticum aestivum PE=3 SV=1 - [W5I8K5_WHEAT]	7.89	11	2	0.865694	12.1982	0.819072	34.664	1.00136	17.7048	63.8157	8.11865
M8CHR0	Peptidyl-prolyl cis-trans isomerase OS=Aegilops tauschii GN=F775_27753 PE=4 SV=1 - [M8CHR0_AEGTA]	23.6	24	2	1.03965	2.87524	0.928237	13.4421	1.11585	3.5934	9.50505	6.68311
W5CBD9	Uncharacterized protein OS=Triticum aestivum PE=4 SV=1 - [W5CBD9_WHEAT]	21.9	19	2	0.920409		1.07289		1.03555		11.8786	4.67822
M8B0C6	Putative NADH dehydrogenase (Ubiquinone) 1 alpha subcomplex subunit 12 OS=Aegilops tauschii GN=F775_31082 PE=4 SV=1 - [M8B0C6_AEGTA]	21.82	3	2	0.869219	11.3744	1.01172	21.0013	0.786428	5.64761	12.6193	8.66064
M0VI93	Uncharacterized protein OS=Hordeum vulgare var. distichum PE=4 SV=1 - [M0VI93_HORVD]	4.72	37	2	1.08257	7.88153	0.900252	2.61243	0.914667	7.70372	54.3994	5.03369
Q9M3N4	Putative kinetochore protein (Fragment) OS=Hordeum vulgare GN=skp1-2 PE=2 SV=1 - [Q9M3N4_HORVU]	29.91	77	2	0.985348	1.56121	0.91009	0.383204	0.879472	3.64546	12.7895	5.09717
A0A0C4BJE3	Ribosomal protein OS=Triticum aestivum PE=3 SV=1 - [A0A0C4BJE3_WHEAT]	24.07	62	2	0.963251	7.8911	0.908626	2.93577	1.07723	4.19028	24.3582	9.93506
I1HNH6	Ubiquitin carboxyl-terminal hydrolase OS=Brachypodium distachyon GN=BRADI2G40820 PE=3 SV=1 - [I1HNH6_BRADI]	6.53	18	2	1.00698	13.0167	1.2388	23.0322	1.00958	12.4143	47.903	6.03662
A0A0D3G1W0	Uncharacterized protein OS=Oryza barthii PE=4 SV=1 - [A0A0D3G1W0_9ORYZ]	2	44	2	0.94613	16.6287	1.03574	11.4399	0.932131	18.0207	270.334	6.21436
M0ZFT1	Uncharacterized protein OS=Hordeum vulgare var. distichum PE=4 SV=1 - [M0ZFT1_HORVD]	25.41	3	2	1.0113	1.80475	0.982651	4.60606	0.934556	12.9339	13.1884	6.11279
M8C284	Phosphoethanolamine N-methyltransferase 1 OS=Aegilops tauschii GN=F775_09116 PE=4 SV=1 - [M8C284_AEGTA]	7.75	13	2	1.23321	26.9818	1.2499	20.8503	1.10352	43.8682	56.8084	5.61768
T1MLF3	Uncharacterized protein OS=Triticum urartu PE=4 SV=1 - [T1MLF3_TRIUA]	7.71	23	2	1.00092		1.06189		1.21555		44.9475	6.0874
M7Z4C8	NifU-like protein 4, mitochondrial OS=Triticum urartu GN=TRIUR3_08965 PE=4 SV=1 - [M7Z4C8_TRIUA]	9.92	28	2	0.947819	1.27815	1.13636	9.5234	0.944732	23.0994	27.8047	4.98291
H2B4Z9	Translation initiation factor 1 (Fragment) OS=Lolium perenne GN=infA PE=4 SV=1 - [H2B4Z9_LOLPR]	56.36	85	2	0.947215	13.8749	0.836401	20.4749	0.935395	2.05439	6.30638	10.1108
W5AP10	Uncharacterized protein OS=Triticum aestivum PE=4 SV=1 - [W5AP10_WHEAT]	7.46	1	2	1.09684	0.907298	1.12702	4.13675	1.00351	16.3564	47.4808	5.10986
W5I0G1	Peroxidase OS=Triticum aestivum PE=3 SV=1 - [W5I0G1_WHEAT]	26.11	52	2	0.603244	22.5848	0.738622	17.6142	0.609855	15.1836	16.4051	6.50732
W5EHT8	Uncharacterized protein OS=Triticum aestivum PE=3 SV=1 - [W5EHT8_WHEAT]	11.11	6	2	1.02969	8.93733	1.1184	22.8323	0.967023	19.0599	18.4967	10.1694
C5Y8Z8	Glutamyl-tRNA(Gln) amidotransferase subunit A, chloroplastic/mitochondrial OS=Sorghum bicolor GN=GATA PE=3 SV=1 - [GATA_SORBI]	12.94	17	2	1.04594	4.56729	0.948151	3.57066	0.782583	2.75812	56.9381	5.79541
B8BMX0	Putative uncharacterized protein OS=Oryza sativa subsp. indica GN=OsI_39040 PE=4 SV=1 - [B8BMX0_ORYSI]	5.68	36	2	0.985343	6.97547	1.04483	13.7088	1.15047	14.0116	50.0044	8.39697
M0V3M9	Uncharacterized protein OS=Hordeum vulgare var. distichum PE=4 SV=1 - [M0V3M9_HORVD]	11.23	5	2	0.900355	20.1278	1.06866	21.9448	0.995102	1.70984	31.2329	6.27783
W5GVQ5	Uncharacterized protein OS=Triticum aestivum PE=4 SV=1 - [W5GVQ5_WHEAT]	4.33	47	2	1.07587	9.46458	1.00155	2.75105	0.96509	13.6637	131.386	5.74463
W5GRF9	Translation factor GUF1 homolog, mitochondrial OS=Triticum aestivum PE=3 SV=1 - [W5GRF9_WHEAT]	8.2	24	2	1.02223	11.113	0.965273	3.53326	1.00548	10.3175	63.9962	5.71924
W5A6H1	Uncharacterized protein OS=Triticum aestivum PE=4 SV=1 - [W5A6H1_WHEAT]	27.47	1	2	0.725506	12.2886	0.782301	22.8021	0.790599	13.9737	9.1545	9.05615
A0A096TZ10	Uncharacterized protein OS=Zea mays PE=4 SV=1 - [A0A096TZ10_MAIZE]	6.59	68	2	0.944956	5.6809	1.06656	7.49794	0.997457	4.42798	39.7879	9.43701
W5H9C5	Uncharacterized protein OS=Triticum aestivum PE=4 SV=1 - [W5H9C5_WHEAT]	11.39	18	2	0.991757	16.1814	1.11753	25.5362	1.02327	24.3122	23.3518	5.50342
F2CTX1	Predicted protein OS=Hordeum vulgare var. distichum PE=2 SV=1 - [F2CTX1_HORVD]	12.38	4	2	0.832462	15.1306	0.871547	13.8562	0.929555	18.1563	22.4345	7.41553
M8AWE2	60S ribosomal protein L22-2 OS=Aegilops tauschii GN=F775_29198 PE=4 SV=1 - [M8AWE2_AEGTA]	29.77	18	2	0.773868	20.8236	0.725357	3.14389	0.786124	25.321	14.4416	9.5542
W5BGQ4	3-oxoacyl-[acyl-carrier-protein] synthase OS=Triticum aestivum PE=3 SV=1 - [W5BGQ4_WHEAT]	9.31	7	2	0.965428	5.37891	0.803685	12.3361	0.830566	5.55626	43.0993	5.56689
W5F5F1	Uncharacterized protein OS=Triticum aestivum PE=4 SV=1 - [W5F5F1_WHEAT]	23.66	26	2	0.903928	12.1795	0.926951	6.39109	0.919513	11.8699	10.1955	5.45264
W5E7T4	Uncharacterized protein OS=Triticum aestivum PE=4 SV=1 - [W5E7T4_WHEAT]	18.18	5	2	1.03815	14.2973	1.09085	0.464432	0.953552	2.67982	20.1149	9.64209
W5BWB4	Uncharacterized protein OS=Triticum aestivum PE=4 SV=1 - [W5BWB4_WHEAT]	34.27	11	2	1.08269	10.5145	1.04943	16.0572	1.06032	21.764	23.9299	5.97314
W5DV44	Uncharacterized protein OS=Triticum aestivum PE=4 SV=1 - [W5DV44_WHEAT]	11.58	9	2	1.21485	9.28458	1.33064	22.8524	1.02531	25.985	29.0815	5.46533
W5BDE7	Uncharacterized protein OS=Triticum aestivum PE=4 SV=1 - [W5BDE7_WHEAT]	19.08	6	2	0.969789	19.7747	1.08106	40.9307	0.923036	19.8348	16.4052	5.03369
A0A0E0C5N9	Uncharacterized protein OS=Oryza meridionalis PE=4 SV=1 - [A0A0E0C5N9_9ORYZ]	2.19	66	2	0.853224	1.33783	1.02133	0.0951478	1.0509	13.3514	127.078	7.03467
F2DBR3	Ribosomal protein L37 OS=Hordeum vulgare var. distichum PE=2 SV=1 - [F2DBR3_HORVD]	21.51	45	2	0.989404	15.6746	0.8236	20.3073	1.07429	13.7286	10.7306	11.854
A1EA37	Photosystem II reaction center protein H OS=Agrostis stolonifera GN=psbH PE=3 SV=1 - [PSBH_AGRST]	41.1	22	2	1.26139	14.6139	1.26154	21.0245	1.04258	4.85983	7.78209	8.57275
M7Z5R4	3-hydroxybenzoate 6-hydroxylase 1 OS=Triticum urartu GN=TRIUR3_21919 PE=4 SV=1 - [M7Z5R4_TRIUA]	7.53	16	2	1.19513	2.55662	1.1334	5.16516	1.11337	2.22402	39.8329	10.3452
M8AT05	Uncharacterized protein OS=Triticum urartu GN=TRIUR3_07699 PE=4 SV=1 - [M8AT05_TRIUA]	6.91	19	2	1.17279	1.80587	1.01594	6.7074	1.05309	28.7212	43.9204	5.65576
M0YG99	Uncharacterized protein OS=Hordeum vulgare var. distichum PE=3 SV=1 - [M0YG99_HORVD]	8.5	28	2	0.872364	18.7985	1.08753	4.85477	1.07383	10.5463	36.2696	6.53662
M7ZVH9	Protease Do-like 5, chloroplastic OS=Triticum urartu GN=TRIUR3_06414 PE=4 SV=1 - [M7ZVH9_TRIUA]	9.09	6	2	0.54415	59.5248	0.557518	61.4213	0.550265	46.9506	27.8811	5.8208
W5AKQ3	Uncharacterized protein OS=Triticum aestivum PE=4 SV=1 - [W5AKQ3_WHEAT]	11	4	2	1.05688	6.73338	1.07652	7.25124	1.00389	12.5764	22.8063	5.5415
W5BX00	Uncharacterized protein OS=Triticum aestivum PE=4 SV=1 - [W5BX00_WHEAT]	21.65	4	2	1.03878	25.9991	1.01685	22.0333	1.03292	11.8145	21.537	5.21143
M0ZBC3	Uncharacterized protein OS=Hordeum vulgare var. distichum PE=4 SV=1 - [M0ZBC3_HORVD]	12.11	12	2	0.941454	2.96415	0.973362	1.80659	1.06507	11.4223	20.3397	9.5542
W5FG05	Nascent polypeptide-associated complex subunit beta OS=Triticum aestivum PE=3 SV=1 - [W5FG05_WHEAT]	17.88	5	2	0.947332	25.8557	0.848529	1.66884	0.841109	0.574661	16.8009	6.56592
W5HIT5	Uncharacterized protein OS=Triticum aestivum PE=4 SV=1 - [W5HIT5_WHEAT]	1.42	14	2	1.0173	7.94739	1.2218	3.82724	1.03186	23.1843	172.578	6.78564
I1ID71	Uncharacterized protein OS=Brachypodium distachyon GN=BRADI3G53290 PE=3 SV=1 - [I1ID71_BRADI]	9.82	27	2	0.931829	7.30578	0.9824	2.13439	0.895269	1.99198	36.0456	6.78564
M8CWM1	Uncharacterized protein OS=Aegilops tauschii GN=F775_15051 PE=4 SV=1 - [M8CWM1_AEGTA]	19.31	16	2	1.15932	12.6749	1.12439	8.15787	1.03116	5.41672	27.5827	5.79541
M8BLM6	33 kDa ribonucleoprotein, chloroplastic OS=Aegilops tauschii GN=F775_25324 PE=4 SV=1 - [M8BLM6_AEGTA]	19.31	6	2	0.989239	33.7635	1.02496	17.2039	0.965889	4.98358	16.4202	7.09326
N1QSY3	Alpha-1,4-glucan-protein synthase (UDP-forming) OS=Aegilops tauschii GN=F775_05431 PE=4 SV=1 - [N1QSY3_AEGTA]	13.24	7	2	0.923003	9.86045	0.934258	10.8686	0.947837	7.79451	40.4633	6.43018
M0UPH3	Uncharacterized protein OS=Hordeum vulgare var. distichum PE=4 SV=1 - [M0UPH3_HORVD]	46.58	14	2	0.892879	1.70727	1.02919	2.34562	1.04402	8.29305	8.19221	6.60986
W5HVE7	Uncharacterized protein OS=Triticum aestivum PE=4 SV=1 - [W5HVE7_WHEAT]	11.33	31	2	1.06492		0.913422		0.876305		27.5359	6.20166
A0A0F6QT98	Aldehyde dehydrogenase 7B1 OS=Triticum aestivum GN=ALDH7B1 PE=2 SV=1 - [A0A0F6QT98_WHEAT]	4.32	6	2	0.966772	13.1419	1.05597	7.91617	0.989461	13.6326	54.3507	6.53662
M0UN27	Uncharacterized protein OS=Hordeum vulgare var. distichum PE=4 SV=1 - [M0UN27_HORVD]	6.99	23	2	0.990237	1.94977	0.920445	12.1518	0.9391	1.63064	48.5542	5.5542
M7ZZ12	Putative glutathione S-transferase GSTU6 OS=Triticum urartu GN=TRIUR3_29626 PE=4 SV=1 - [M7ZZ12_TRIUA]	12.68	1	2	1.20467	24.5777	1.11901	15.9007	0.912116	0.523721	23.3622	5.05908
Q5ZDH6	Os01g0140500 protein OS=Oryza sativa subsp. japonica GN=P0480E02.19-1 PE=4 SV=1 - [Q5ZDH6_ORYSJ]	17.05	28	2	0.929518	8.09201	0.930624	20.5438	0.814487	13.6832	14.5346	10.6968
W5G4H5	Uncharacterized protein OS=Triticum aestivum PE=3 SV=1 - [W5G4H5_WHEAT]	5.99	17	2	1.56195	52.5016	1.46112	51.4698	1.17854		45.6694	6.7417
F2DSZ6	Predicted protein OS=Hordeum vulgare var. distichum PE=2 SV=1 - [F2DSZ6_HORVD]	12.37	27	2	0.987133	18.6227	0.936465	5.49841	0.985649	8.34838	21.4928	11.2095
M0YE52	Uncharacterized protein OS=Hordeum vulgare var. distichum PE=4 SV=1 - [M0YE52_HORVD]	21.93	35	2	0.863845	8.54294	0.92084	3.94363	0.99088	1.54501	39.1273	8.86572
Q56D13	Quinone reductase OS=Triticum monococcum GN=QR1 PE=2 SV=1 - [Q56D13_TRIMO]	11.08	7	2	1.20019	1.28222	1.26117	15.8321	1.11329	8.43273	35.0667	9.17334
W5FK31	Uncharacterized protein OS=Triticum aestivum PE=3 SV=1 - [W5FK31_WHEAT]	11.76	8	2	0.950594	30.172	1.07825	11.0331	1.06741	17.9907	24.7851	9.24658
W5FDV8	Uncharacterized protein OS=Triticum aestivum PE=3 SV=1 - [W5FDV8_WHEAT]	35.48	26	2	0.90374	17.1048	0.783239	28.8123	0.933614	3.47264	6.65357	7.98682
W5BGC2	Uncharacterized protein OS=Triticum aestivum PE=3 SV=1 - [W5BGC2_WHEAT]	8.53	1	2	0.998734	2.36888	0.976936	4.17453	1.03821	9.79767	27.0603	6.96143
W5D9U6	Uncharacterized protein OS=Triticum aestivum PE=4 SV=1 - [W5D9U6_WHEAT]	6.72	17	2	0.945531	0.989935	1.02396	3.21655	1.04299	1.53606	44.5074	6.63916
Q7X729	Acidic ribosomal protein P2 (Fragment) OS=Triticum aestivum PE=2 SV=1 - [Q7X729_WHEAT]	46.43	24	2	1.03187	13.3766	0.900966	2.85602	1.00531	9.2146	11.4487	4.41162
M7Y5X3	Uncharacterized protein OS=Triticum urartu GN=TRIUR3_26206 PE=4 SV=1 - [M7Y5X3_TRIUA]	7.39	1	2	1.162	22.8276	1.1107	3.84637	1.05926	32.0049	29.2848	4.98291
M8A4P6	Uncharacterized protein OS=Triticum urartu GN=TRIUR3_23403 PE=4 SV=1 - [M8A4P6_TRIUA]	7.16	5	2	1.01628	4.23429	0.94164	0.458254	0.925929	12.0461	54.3422	4.98291
W5H0X8	Uncharacterized protein OS=Triticum aestivum PE=4 SV=1 - [W5H0X8_WHEAT]	25.93	5	2	0.854675	12.6958	0.976551	11.7874	0.830664	15.2038	8.14823	9.70068
W4ZNA0	Uncharacterized protein OS=Triticum aestivum PE=4 SV=1 - [W4ZNA0_WHEAT]	6.3	24	2	0.937125	4.44316	0.903317	11.0964	0.933388	6.51743	44.2916	6.58057
W5G9N6	Uncharacterized protein OS=Triticum aestivum PE=4 SV=1 - [W5G9N6_WHEAT]	6.45	9	2	0.847453	9.42577	0.95164	8.9157	0.904642	17.1017	36.3108	9.21729
M0WTZ9	Uncharacterized protein OS=Hordeum vulgare var. distichum PE=4 SV=1 - [M0WTZ9_HORVD]	8.54	14	2	1.07522	4.29518	1.14493	1.50641	1.0008	11.8876	44.9553	8.27979
M0XM85	Uncharacterized protein OS=Hordeum vulgare var. distichum PE=4 SV=1 - [M0XM85_HORVD]	10.92	108	2	1.02222	4.06842	0.991891	7.23754	0.960581	17.8991	30.6568	5.32568
N1R0B2	Ubiquinol oxidase OS=Aegilops tauschii GN=F775_31645 PE=3 SV=1 - [N1R0B2_AEGTA]	5.65	1	2	1.1669	2.3094	1.0754	3.5049	0.997064	1.37414	48.8435	6.771
W5AVS9	Uncharacterized protein OS=Triticum aestivum PE=4 SV=1 - [W5AVS9_WHEAT]	8.63	5	2	0.904041	21.1664	1.00587	1.84121	1.02909	23.7218	34.0588	9.24658
W5GB96	Uncharacterized protein OS=Triticum aestivum PE=3 SV=1 - [W5GB96_WHEAT]	5.4	23	2	1.08524	6.52103	0.929355	0.94938	0.99047	1.70645	49.0731	6.32861
I1IN50	Uncharacterized protein OS=Brachypodium distachyon GN=BRADI4G24390 PE=4 SV=1 - [I1IN50_BRADI]	6.65	47	2	0.964226	18.3212	1.04544	35.6452	0.973351	31.2449	52.9285	5.31299
M8A209	Uncharacterized protein OS=Triticum urartu GN=TRIUR3_25585 PE=4 SV=1 - [M8A209_TRIUA]	25.38	3	2	0.853343	3.80294	0.941312	2.82449	0.944868	9.00581	13.4248	9.75928
W5H534	Uncharacterized protein OS=Triticum aestivum PE=4 SV=1 - [W5H534_WHEAT]	20.14	6	2	1.03772	13.1927	1.00793	23.9174	1.02814	5.85584	16.1101	5.05908
W5CEZ6	Uncharacterized protein OS=Triticum aestivum PE=3 SV=1 - [W5CEZ6_WHEAT]	8.05	9	2	1.25729	1.73247	1.18505	7.01003	1.19301	7.98249	44.9686	6.75635
M7YV12	Uncharacterized protein OS=Triticum urartu GN=TRIUR3_08278 PE=4 SV=1 - [M7YV12_TRIUA]	12.35	9	2	1.09006	11.2175	1.03372	3.50011	1.04533	22.0069	27.6317	4.80518
B9F156	Putative uncharacterized protein OS=Oryza sativa subsp. japonica GN=OsJ_07573 PE=4 SV=1 - [B9F156_ORYSJ]	17.46	38	2	0.976126	17.0768	0.824896	11.7896	0.959849	9.4053	14.3689	10.0376
M7Z9A7	Acetyl-coenzyme A synthetase OS=Triticum urartu GN=TRIUR3_28663 PE=4 SV=1 - [M7Z9A7_TRIUA]	5.52	32	2	0.949518	10.5911	1.06004	25.1835	0.878376	3.72259	64.5823	5.87158
W5BXS6	Uncharacterized protein OS=Triticum aestivum PE=4 SV=1 - [W5BXS6_WHEAT]	10.45	9	2	0.979399	33.2806	1.02874	1.87348	0.950127	12.0615	55.3336	6.99072
W5GYL9	Uncharacterized protein OS=Triticum aestivum PE=4 SV=1 - [W5GYL9_WHEAT]	5.83	9	2	0.985907	4.91722	0.872874	1.42008	1.10794	10.7641	46.8117	7.07861
M0WMH7	Uncharacterized protein OS=Hordeum vulgare var. distichum PE=3 SV=1 - [M0WMH7_HORVD]	19.85	11	2	0.843345	12.0193	0.677685	5.757	0.841979	9.23868	43.2406	5.23682
M8A7X8	Calcium-transporting ATPase OS=Triticum urartu GN=TRIUR3_26485 PE=3 SV=1 - [M8A7X8_TRIUA]	2.33	8	2	1.06349	11.6477	1.03271	2.72833	1.13607	8.51867	103.523	6.59521
W5A446	Uncharacterized protein OS=Triticum aestivum PE=4 SV=1 - [W5A446_WHEAT]	9.73	4	2	0.99448	0.412563	1.02143	0.0635892	1.04011	8.92069	23.2944	4.55127
M0Y9B9	Uncharacterized protein OS=Hordeum vulgare var. distichum PE=4 SV=1 - [M0Y9B9_HORVD]	21.24	23	2	1.05951	0.383789	0.990775	7.10138	1.11414	2.75816	12.5176	5.19873
K3ZDH8	Uncharacterized protein OS=Setaria italica GN=Si024615m.g PE=3 SV=1 - [K3ZDH8_SETIT]	2.6	103	2	1.01189	12.3649	1.18377	13.0133	0.946363	7.68627	117.594	6.63916
I1HJM2	Uncharacterized protein OS=Brachypodium distachyon GN=BRADI2G25980 PE=4 SV=1 - [I1HJM2_BRADI]	36.51	4	2	1.07276	13.2654	1.04713	7.8705	0.948749	15.3978	7.23163	8.57275
M8BT86	Uncharacterized protein OS=Aegilops tauschii GN=F775_26163 PE=4 SV=1 - [M8BT86_AEGTA]	18.95	10	2	0.923558	3.81564	1.08333	5.30832	0.896977	1.06317	20.9228	5.17334
F2CQ53	Predicted protein OS=Hordeum vulgare var. distichum PE=2 SV=1 - [F2CQ53_HORVD]	6.77	3	2	0.788918	15.0039	0.799806	19.4732	0.910114	4.17641	33.845	5.32568
W4ZRX7	Uncharacterized protein OS=Triticum aestivum PE=4 SV=1 - [W4ZRX7_WHEAT]	7.37	4	2	0.880158	1.90185	0.945427	0.518811	0.975085	7.82547	47.3769	6.62451
M0YT94	Uncharacterized protein OS=Hordeum vulgare var. distichum PE=4 SV=1 - [M0YT94_HORVD]	5.11	2	2	0.940866	14.3294	0.98581	8.53856	0.918892	24.3718	52.9503	5.13525
M8A1M7	Cell division protein ftsZ-like protein 1, chloroplastic OS=Triticum urartu GN=TRIUR3_11961 PE=3 SV=1 - [M8A1M7_TRIUA]	5.32	32	2	0.800341	4.1637	0.8045	10.5303	1.09654	0.562357	37.5803	5.0083
M0WNY6	Uncharacterized protein OS=Hordeum vulgare var. distichum PE=3 SV=1 - [M0WNY6_HORVD]	16.29	8	2	0.961625		0.866469		1.05331		19.694	8.35303
M0XCF8	Uncharacterized protein OS=Hordeum vulgare var. distichum PE=3 SV=1 - [M0XCF8_HORVD]	11.65	14	2	0.831338	1.41465	0.882407	3.44383	0.927991	29.1755	23.5699	10.3892
K7WE02	Putative RNA helicase family protein (Fragment) OS=Zea mays GN=Zm.103612 PE=4 SV=1 - [K7WE02_MAIZE]	5.87	39	2	1.07865	2.28197	1.1103	17.7684	1.12742	11.1975	40.0198	5.31299
W5H674	Uncharacterized protein OS=Triticum aestivum PE=4 SV=1 - [W5H674_WHEAT]	7.17	37	2	1.08723	2.31382	1.05789	5.50278	0.958134	14.6424	33.68	7.81104
M8CDI7	Uncharacterized protein OS=Aegilops tauschii GN=F775_18383 PE=4 SV=1 - [M8CDI7_AEGTA]	8.47	7	2	0.962546	3.77414	1.17403	18.5517	1.07156	10.0925	27.6234	10.0376
R7WCF1	Acetolactate synthase small subunit OS=Aegilops tauschii GN=F775_28733 PE=4 SV=1 - [R7WCF1_AEGTA]	8.9	30	2	0.878859	5.1159	1.06908	13.9831	1.00218	7.70056	51.1008	7.94287
M0VZ62	Uncharacterized protein OS=Hordeum vulgare var. distichum PE=4 SV=1 - [M0VZ62_HORVD]	6.94	106	2	1.0974	3.48102	0.928072	8.45701	0.950817	0.1369	31.7948	6.771
Q75QN9	Cold shock domain protein 2 OS=Triticum aestivum GN=WCSP2 PE=2 SV=1 - [Q75QN9_WHEAT]	32.2	3	2	0.88549	4.05611	0.91372	13.5608	0.861677	14.4539	19.2135	5.90967
W5CH71	Uncharacterized protein OS=Triticum aestivum PE=4 SV=1 - [W5CH71_WHEAT]	14.53	6	2	0.906436	14.7051	0.899623	4.06339	0.948683	11.991	13.7746	4.25928
M7YEA9	Glutathione S-transferase theta-1 OS=Triticum urartu GN=TRIUR3_21774 PE=3 SV=1 - [M7YEA9_TRIUA]	8.15	7	2	0.914622	1.90489	0.903074	5.21902	0.985137	22.185	26.226	8.95361
F2E5L1	Predicted protein OS=Hordeum vulgare var. distichum PE=2 SV=1 - [F2E5L1_HORVD]	18.25	16	2	1.00509	6.68255	0.967048	13.0448	1.01159	12.883	14.7656	7.97217
M8AL83	40S ribosomal protein S11 OS=Triticum urartu GN=TRIUR3_03367 PE=3 SV=1 - [M8AL83_TRIUA]	13.46	7	2	0.965164	6.45694	0.997969	9.21423	1.06453	4.03266	17.3434	10.5356
M8BWT0	Protein apaG OS=Aegilops tauschii GN=F775_04211 PE=4 SV=1 - [M8BWT0_AEGTA]	14.15	5	2	1.12935	18.2333	1.05709	1.45218	0.982533	26.7356	23.2021	8.41162
M7YY76	Allene oxide cyclase 3, chloroplastic OS=Triticum urartu GN=TRIUR3_25644 PE=4 SV=1 - [M7YY76_TRIUA]	13.24	7	2	0.997921	8.07587	1.01544	4.59255	0.942279	5.31227	21.6553	9.53955
W5H4P1	Uncharacterized protein OS=Triticum aestivum PE=4 SV=1 - [W5H4P1_WHEAT]	6.65	5	2	0.807172	0.47557	0.987846	4.74431	1.01564	15.4931	47.5111	5.35107
I1GLY7	Serine/threonine-protein phosphatase OS=Brachypodium distachyon GN=BRADI1G04850 PE=3 SV=1 - [I1GLY7_BRADI]	13.73	20	2	0.886709	8.66805	0.959913	10.5267	0.914465	5.86418	29.0392	5.33838
M7Z4H8	Uncharacterized protein OS=Triticum urartu GN=TRIUR3_00731 PE=4 SV=1 - [M7Z4H8_TRIUA]	33.33	19	2	1.12727	20.4644	1.24666	7.73582	1.26558	14.3316	8.87051	8.51416
M7Z7R6	Uncharacterized protein OS=Triticum urartu GN=TRIUR3_30507 PE=4 SV=1 - [M7Z7R6_TRIUA]	9.91	13	2	0.807239	10.7394	0.892311	17.9151	0.9868	11.711	24.2396	4.98291
M7YFM5	Aspartic proteinase OS=Triticum urartu GN=TRIUR3_15798 PE=3 SV=1 - [M7YFM5_TRIUA]	9.24	14	2	1.16888	10.62	1.11522	3.93071	1.13368	5.91524	54.0399	5.90967
B8A3S4	Pyruvate kinase OS=Zea mays PE=2 SV=1 - [B8A3S4_MAIZE]	16.96	19	2	0.938997	13.6702	0.956918	16.6228	0.790443	34.6592	24.3367	8.23584
F2DYC3	Predicted protein OS=Hordeum vulgare var. distichum PE=2 SV=1 - [F2DYC3_HORVD]	9.88	20	2	0.96528		1.06235		0.876426		28.7638	9.65674
M0VS61	Uncharacterized protein OS=Hordeum vulgare var. distichum PE=4 SV=1 - [M0VS61_HORVD]	8.44	68	2	1.03483	5.18347	1.15868	20.8032	1.01392	12.4825	45.9585	5.31299
W5EJ80	Uncharacterized protein OS=Triticum aestivum PE=3 SV=1 - [W5EJ80_WHEAT]	4.65	27	2	1.06771	9.00698	1.0005	39.8126	1.05128	42.1912	60.6115	7.21045
W5BDZ3	Uncharacterized protein OS=Triticum aestivum PE=4 SV=1 - [W5BDZ3_WHEAT]	5.22	3	2	1.17551	3.79721	1.18718	6.11723	1.10683	18.9357	47.7315	5.43994
W5GRF0	Uncharacterized protein OS=Triticum aestivum PE=4 SV=1 - [W5GRF0_WHEAT]	7.76	23	2	0.974084	14.2099	0.983842	1.62758	1.03177	11.5029	38.3212	5.63037
M8BGN0	Intracellular protease 1 OS=Aegilops tauschii GN=F775_31245 PE=4 SV=1 - [M8BGN0_AEGTA]	5.15	24	2	1.02969	9.71198	1.11862	5.12855	1.14528	0.463557	41.0096	5.90967
D6NDB1	Ribosomal protein S16 (Fragment) OS=Bouteloua barbata GN=rps16 PE=4 SV=1 - [D6NDB1_9POAL]	50	149	2	1.03128		0.978389		1.12541		5.63203	9.20264
H6UV51	Allene oxide synthase (Fragment) OS=Triticum aestivum GN=AOS PE=2 SV=1 - [H6UV51_WHEAT]	6.81	14	2	0.997747	13.1648	0.924258	11.9097	1.05119	3.59161	45.3138	8.66064
W5FMC2	Uncharacterized protein OS=Triticum aestivum PE=4 SV=1 - [W5FMC2_WHEAT]	5.2	10	2	0.973978	7.95258	1.0206	3.56357	0.889599	5.78686	48.4571	5.021
W5BEK6	Uncharacterized protein OS=Triticum aestivum PE=4 SV=1 - [W5BEK6_WHEAT]	7.26	14	2	1.086	14.0477	1.09013	26.5877	1.02222	11.3361	33.9448	5.78271
M7ZTL8	Uncharacterized protein OS=Triticum urartu GN=TRIUR3_14763 PE=4 SV=1 - [M7ZTL8_TRIUA]	20.48	2	2	0.977814	5.25562	1.02133	7.20569	0.940842	19.1576	23.2547	5.99854
M0YVM2	Uncharacterized protein OS=Hordeum vulgare var. distichum PE=4 SV=1 - [M0YVM2_HORVD]	10.34	32	2	1.17269	10.579	1.01628	3.02038	1.10695	3.48597	29.0883	4.89404
A0A0A9HNR0	Eukaryotic translation initiation factor 6 OS=Arundo donax GN=EIF6 PE=3 SV=1 - [A0A0A9HNR0_ARUDO]	9.39	14	2	0.877027		0.896025		0.805961		26.4973	4.80518
R7WEM6	Uncharacterized protein OS=Aegilops tauschii GN=F775_31937 PE=4 SV=1 - [R7WEM6_AEGTA]	12.95	1	2	1.02752	0.914562	0.992003	5.77271	0.908421	14.0293	31.0991	5.56689
M7YSY0	Histidyl-tRNA synthetase OS=Triticum urartu GN=TRIUR3_00183 PE=3 SV=1 - [M7YSY0_TRIUA]	7.44	5	2	0.866537	34.0574	0.717396	30.1685	0.754662	9.13031	45.7021	5.99854
W5DXQ0	Uncharacterized protein OS=Triticum aestivum PE=3 SV=1 - [W5DXQ0_WHEAT]	3.51	35	2	0.927204	7.78551	0.844166	1.49237	0.901268	36.8731	73.0464	5.56689
M0V8W2	Eukaryotic translation initiation factor 3 subunit D OS=Hordeum vulgare var. distichum PE=3 SV=1 - [M0V8W2_HORVD]	5.05	16	2	0.929995	1.30611	0.918919	7.4288	0.928207	19.8863	55.6267	5.77002
K3Y9X3	Uncharacterized protein OS=Setaria italica GN=Si010907m.g PE=4 SV=1 - [K3Y9X3_SETIT]	5.88	2	2	0.983383	2.86952	0.906406	9.85046	1.09611	6.76581	24.4901	11.2534
W5G2W3	Uncharacterized protein OS=Triticum aestivum PE=4 SV=1 - [W5G2W3_WHEAT]	7.41	30	2	0.87987	4.56539	0.88313	1.48824	0.930919	34.5772	44.366	4.81787
C5WQR1	Putative uncharacterized protein Sb01g028100 OS=Sorghum bicolor GN=Sb01g028100 PE=4 SV=1 - [C5WQR1_SORBI]	23.08	11	2	0.937478	6.05147	0.916529	4.12278	0.912775	12.0203	12.5033	7.50342
M7ZXZ3	Brefeldin A-inhibited guanine nucleotide-exchange protein 2 OS=Triticum urartu GN=TRIUR3_20795 PE=4 SV=1 - [M7ZXZ3_TRIUA]	1.97	5	2	1.01432	0.857591	0.95676	22.5754	0.877348	12.8472	190.75	5.43994
W5C129	Dihydroorotate dehydrogenase (quinone), mitochondrial OS=Triticum aestivum PE=3 SV=1 - [W5C129_WHEAT]	7.55	8	2	1.05186	7.32801	0.978354	5.49349	1.04242	11.884	40.7674	8.104
M8C0I4	Endo-1,31,4-beta-D-glucanase OS=Aegilops tauschii GN=F775_09263 PE=4 SV=1 - [M8C0I4_AEGTA]	9.69	5	2	0.968811	7.97076	0.896734	5.02458	0.87132	0.255314	31.0933	6.52197
H6BDL9	Putative Vacuolar ATP synthase subunit d (Fragment) OS=Lolium perenne PE=2 SV=1 - [H6BDL9_LOLPR]	7.54	21	2	0.922999	0.285995	0.89782	1.21443	1.02844	11.7377	29.3324	4.98291
M8CHD9	Beta-fructofuranosidase, insoluble isoenzyme 7 OS=Aegilops tauschii GN=F775_06090 PE=4 SV=1 - [M8CHD9_AEGTA]	5.06	18	2	0.901535	10.8547	0.972263	1.3311	1.04535	2.25902	59.4	7.53271
M0XN33	Uncharacterized protein OS=Hordeum vulgare var. distichum PE=4 SV=1 - [M0XN33_HORVD]	14.61	41	2	1.04146	6.44043	1.06334	1.93309	0.939899	9.45504	19.8771	5.36377
M7Y841	Uncharacterized protein OS=Triticum urartu GN=TRIUR3_05425 PE=4 SV=1 - [M7Y841_TRIUA]	6.1	1	2	1.04307	1.52689	0.995824	0.592644	0.991531	5.24332	23.3624	9.65674
M0ZEJ0	Uncharacterized protein OS=Hordeum vulgare var. distichum GN=rpl33 PE=4 SV=1 - [M0ZEJ0_HORVD]	50	36	2	0.889109	4.13185	0.848951	10.2017	0.908292	14.4922	4.90153	9.84717
N1QS33	Carboxypeptidase OS=Aegilops tauschii GN=F775_05275 PE=3 SV=1 - [N1QS33_AEGTA]	6.94	2	2	1.0068	8.04311	1.01312	4.77076	0.962428	15.4429	48.5305	5.51611
F2CQC7	Predicted protein OS=Hordeum vulgare var. distichum PE=2 SV=1 - [F2CQC7_HORVD]	15.44	11	2	0.921249	0.861702	0.820661	17.8834	0.83374	2.83064	16.8402	10.6528
W5H7S0	Uncharacterized protein OS=Triticum aestivum PE=4 SV=1 - [W5H7S0_WHEAT]	25.51	8	2	0.921388	1.51647	0.996509	5.79652	0.906797	6.04656	10.6683	9.99365
W5G2B0	Uncharacterized protein OS=Triticum aestivum PE=4 SV=1 - [W5G2B0_WHEAT]	5.88	46	2	1.01185		0.961565		1.01486		37.6228	6.12549
R7W563	Uncharacterized protein OS=Aegilops tauschii GN=F775_26917 PE=3 SV=1 - [R7W563_AEGTA]	11.07	4	2	0.944726	21.2309	1.00106	13.935	0.977563	11.8126	28.8415	6.96143
M8BP82	Aspartyl aminopeptidase OS=Aegilops tauschii GN=F775_26575 PE=4 SV=1 - [M8BP82_AEGTA]	7.23	21	2	0.930995	27.5009	0.943733	23.2263	0.819289	22.5558	36.9341	6.23975
M7ZEY4	Uncharacterized protein OS=Triticum urartu GN=TRIUR3_30562 PE=4 SV=1 - [M7ZEY4_TRIUA]	16.67	2	2	0.970068	9.99095	0.950266	6.18766	0.885401	6.85127	13.1922	9.65674
M7ZRC7	Seryl-tRNA synthetase OS=Triticum urartu GN=TRIUR3_18127 PE=3 SV=1 - [M7ZRC7_TRIUA]	6.39	37	2	1.04412	1.59318	1.04168	3.75453	1.17942	1.77573	49.055	7.10791
M8D9T0	Uncharacterized protein OS=Aegilops tauschii GN=F775_23580 PE=4 SV=1 - [M8D9T0_AEGTA]	4.33	48	2	0.903453	15.4012	0.947118	0.890622	1.00514	10.1965	63.1219	5.03369
M0V4V7	Uncharacterized protein OS=Hordeum vulgare var. distichum PE=4 SV=1 - [M0V4V7_HORVD]	15.43	32	2	0.917494	6.19291	1.02711	0.387603	1.04232	15.0498	18.5791	6.16357
M8CEA7	Methylthioribose kinase OS=Aegilops tauschii GN=F775_28287 PE=3 SV=1 - [M8CEA7_AEGTA]	9.28	6	2	1.04716	13.4026	1.11841	9.57257	1.01682	0.505619	39.4239	6.59521
M0Y7M5	Sulfurtransferase OS=Hordeum vulgare var. distichum PE=4 SV=1 - [M0Y7M5_HORVD]	10.92	14	2	1.01023	1.32022	1.13442	6.2826	1.06499	1.90174	25.0816	6.65381
M7YZ66	Uncharacterized protein OS=Triticum urartu GN=TRIUR3_23461 PE=4 SV=1 - [M7YZ66_TRIUA]	8.9	9	2	0.851037	2.18814	0.880773	4.98929	1.00474	0.94177	25.6397	9.26123
A0A077RRB6	Chromosome 3B, genomic scaffold, cultivar Chinese Spring OS=Triticum aestivum GN=TRAES_3BF007300560CFD_c1 PE=4 SV=1 - [A0A077RRB6_WHEAT]	5.42	1	2	1.53572	62.7359	0.960413	2.92464	1.08551	5.69911	43.3044	5.08447
F2DCF4	Predicted protein (Fragment) OS=Hordeum vulgare var. distichum PE=2 SV=1 - [F2DCF4_HORVD]	5.34	25	2	0.965535	2.55318	0.885389	5.41315	0.851125	51.6385	49.5809	8.86572
W5B7K0	Uncharacterized protein OS=Triticum aestivum PE=4 SV=1 - [W5B7K0_WHEAT]	27.71	33	2	1.02385	18.163	1.07798	13.2247	1.08611	29.5532	9.47865	6.75635
I1IUJ1	Uncharacterized protein OS=Brachypodium distachyon GN=BRADI4G43070 PE=4 SV=1 - [I1IUJ1_BRADI]	3.94	35	2	1.02739	0.909725	1.01041	3.04998	1.00001	3.09111	65.8651	7.31299
M8BLK9	Transcription elongation factor SPT6 OS=Aegilops tauschii GN=F775_02934 PE=4 SV=1 - [M8BLK9_AEGTA]	1.47	23	2	0.96356	15.9477	0.964599	0.984403	0.930811	1.95068	174.656	5.10986
M8C400	Dihydrolipoyllysine-residue acetyltransferase component 1 of pyruvate dehydrogenase complex, mitochondrial OS=Aegilops tauschii GN=F775_31429 PE=3 SV=1 - [M8C400_AEGTA]	4.43	8	2	0.89405	2.50289	0.932067	15.0107	0.929417	2.60842	46.0819	6.06201
W5DFX0	Uncharacterized protein OS=Triticum aestivum PE=4 SV=1 - [W5DFX0_WHEAT]	6	33	2	0.970987		1.03687		0.983712		38.1473	9.30518
M7ZK48	Uncharacterized protein OS=Triticum urartu GN=TRIUR3_12407 PE=4 SV=1 - [M7ZK48_TRIUA]	14.51	22	2	0.923505	12.8612	0.980669	3.43807	1.01152	2.70392	21.2407	4.88135
O81119	Cell wall invertase (Fragment) OS=Triticum aestivum GN=IVR3 PE=2 SV=1 - [O81119_WHEAT]	8.46	16	2	0.959411		1.08943		1.17492		52.8052	5.14795
F1DKC1	Catalase OS=Triticum aestivum GN=CAT3 PE=2 SV=1 - [F1DKC1_WHEAT]	8.3	50	2	0.872936	10.9589	0.733791	7.02815	0.793911	12.6511	56.8472	7.07861
A0A0A9AM13	Atp1, OrsajM_p50 OS=Arundo donax PE=4 SV=1 - [A0A0A9AM13_ARUDO]	17.65	1	2	1.01273	0.922352	0.962878	9.50537	1.02706	1.36535	5.85809	5.26221
I1GQE3	Uncharacterized protein OS=Brachypodium distachyon GN=BRADI1G14990 PE=4 SV=1 - [I1GQE3_BRADI]	33.73	10	2	0.851276	7.76471	1.05331	7.1062	0.75584	6.74434	9.47165	8.80713
A0A077RVD7	Chromosome 3B, genomic scaffold, cultivar Chinese Spring OS=Triticum aestivum GN=TRAES_3BF062500090CFD_c1 PE=4 SV=1 - [A0A077RVD7_WHEAT]	12.41	3	2	0.808849	19.7054	0.873885	11.1802	0.836422	13.6121	15.4061	8.73389
W5BKQ5	Uncharacterized protein OS=Triticum aestivum PE=3 SV=1 - [W5BKQ5_WHEAT]	4.46	22	2	0.997629	12.1089	1.16368	23.5285	1.00966	9.79405	62.7381	6.06201
W5I3S3	Uncharacterized protein OS=Triticum aestivum PE=4 SV=1 - [W5I3S3_WHEAT]	6.64	3	2	1.21184	5.20378	1.15692	15.0335	1.10334	2.1914	54.1911	6.1001
M7Y8M9	Translocon-associated protein subunit beta OS=Triticum urartu GN=TRIUR3_08321 PE=4 SV=1 - [M7Y8M9_TRIUA]	20.73	2	2	0.957211	3.96802	1.00331	9.49462	0.986794	4.87248	20.6842	9.65674
M0V6N9	Glutathione peroxidase OS=Hordeum vulgare var. distichum PE=3 SV=1 - [M0V6N9_HORVD]	26.47	9	2	1.04887	4.98699	1.17432	22.7906	1.06684	16.8844	11.7902	9.51025
A0A077RRF3	Chromosome 3B, genomic scaffold, cultivar Chinese Spring OS=Triticum aestivum GN=TRAES_3BF102700090CFD_c1 PE=4 SV=1 - [A0A077RRF3_WHEAT]	9.33	23	2	0.881999	14.1743	1.07505	2.4074	0.96317	2.55025	20.5626	8.38232
A0A0D9ZX66	Uncharacterized protein OS=Oryza glumipatula PE=3 SV=1 - [A0A0D9ZX66_9ORYZ]	11.43	57	2	0.934752	26.1375	0.995613	11.507	0.923532	17.021	23.2848	5.23682
F2DJN3	Predicted protein OS=Hordeum vulgare var. distichum PE=2 SV=1 - [F2DJN3_HORVD]	15.03	8	2	0.87756	23.9396	0.765967	26.9496	0.744243	26.2167	33.4875	4.55127
M0V455	Uncharacterized protein OS=Hordeum vulgare var. distichum PE=4 SV=1 - [M0V455_HORVD]	9.15	5	2	1.13111	5.21773	1.21929	2.8628	1.1126	3.74727	31.2406	6.26514
M7YEV6	Uncharacterized protein OS=Triticum urartu GN=TRIUR3_03792 PE=4 SV=1 - [M7YEV6_TRIUA]	5.12	15	2	0.831661	5.16055	0.927329	1.04091	1.01129	8.17303	52.4391	8.80713
M8BD83	Peroxisomal membrane protein PEX14 OS=Aegilops tauschii GN=F775_29183 PE=4 SV=1 - [M8BD83_AEGTA]	9.12	8	2	1.08491	7.00716	1.10461	3.18907	1.10932	15.8613	33.648	6.7417
W5I4H7	Uncharacterized protein OS=Triticum aestivum PE=4 SV=1 - [W5I4H7_WHEAT]	10.95	19	2	0.999715	4.73294	1.04267	12.3829	1.02009	9.07544	23.22	8.36768
W5BMR5	Uncharacterized protein OS=Triticum aestivum PE=4 SV=1 - [W5BMR5_WHEAT]	9.56	8	2	1.09371	14.2718	1.04703	20.0138	1.04381	5.76857	33.1038	6.03662
T1MPH6	Uncharacterized protein OS=Triticum urartu PE=4 SV=1 - [T1MPH6_TRIUA]	11.45	26	2	1.23651	15.3839	0.97704	3.37298	1.008	0.71188	32.5609	5.85889
W5FRA8	Uncharacterized protein OS=Triticum aestivum PE=4 SV=1 - [W5FRA8_WHEAT]	7.46	26	2	1.0276	18.5614	1.14062	23.7932	1.10762	4.64969	33.2466	7.72314
A0A0D3GIE0	Uncharacterized protein OS=Oryza barthii PE=3 SV=1 - [A0A0D3GIE0_9ORYZ]	8.84	41	2	0.863274	4.10725	0.887215	6.92648	1.00734	1.85067	36.7283	9.05615
M0XTD0	Uncharacterized protein OS=Hordeum vulgare var. distichum PE=3 SV=1 - [M0XTD0_HORVD]	17.61	14	2	0.96978	7.54154	0.802605	4.10469	0.925987	12.5073	18.8409	9.20264
M8C3Y9	Putative splicing factor 3 subunit 1 OS=Aegilops tauschii GN=F775_08849 PE=4 SV=1 - [M8C3Y9_AEGTA]	3.94	26	2	1.02424	0.87409	1.03506	3.43338	0.971927	10.821	71.1929	5.22412
M8A2W0	Uncharacterized protein OS=Triticum urartu GN=TRIUR3_19535 PE=4 SV=1 - [M8A2W0_TRIUA]	30.91	8	2	1.13377	5.34574	0.947928	3.76402	1.03296	7.03394	12.2869	4.91943
M8CAC5	Inositol monophosphatase OS=Aegilops tauschii GN=F775_30466 PE=4 SV=1 - [M8CAC5_AEGTA]	22.22	21	2	1.21246	7.83896	1.27492	20.6503	1.15476	28.5814	10.9244	4.77979
H6BDK6	eIF4-gamma/eIF5/eIF2-epsilon domain-containing protein (Fragment) OS=Lolium perenne PE=2 SV=1 - [H6BDK6_LOLPR]	16.67	34	2	0.963605	4.94424	0.953746	12.6794	0.954195	11.2839	19.2462	5.68115
F2DHC4	Predicted protein OS=Hordeum vulgare var. distichum PE=2 SV=1 - [F2DHC4_HORVD]	11.7	7	2	0.906886	8.97296	0.931556	3.56018	0.899058	1.81886	27.9478	5.26221
M8BF29	Adipocyte plasma membrane-associated protein OS=Aegilops tauschii GN=F775_29100 PE=4 SV=1 - [M8BF29_AEGTA]	8.17	3	2	0.901554	5.04271	0.966735	3.98693	0.823488	19.5305	38.9418	5.13525
A0A096UK51	Uncharacterized protein OS=Triticum aestivum PE=4 SV=1 - [A0A096UK51_WHEAT]	5.29	5	2	0.860036	23.0648	0.981534	19.0315	0.79797	42.4996	55.6291	5.97314
A0A0D3GBK3	Uncharacterized protein OS=Oryza barthii PE=4 SV=1 - [A0A0D3GBK3_9ORYZ]	1.54	43	2	0.859355	15.4133	0.995167	1.99938	1.04283	13.5634	188.052	4.81787
W5FHS2	Uncharacterized protein OS=Triticum aestivum PE=4 SV=1 - [W5FHS2_WHEAT]	31.4	20	2	0.910929	4.5655	0.938213	15.0782	1.01417	8.53241	10.093	6.12549
C4WYK4	Putative TdLFC71 protein (Fragment) OS=Triticum turgidum subsp. durum GN=TdLFC71 PE=2 SV=1 - [C4WYK4_TRITD]	5.17	36	2	1.16767	11.1653	0.848585	6.46334	0.996136	1.17822	45.9164	8.76318
A0A096RZE8	Uncharacterized protein OS=Zea mays GN=Zm.22395 PE=4 SV=1 - [A0A096RZE8_MAIZE]	4.4	67	2	1.05645	2.8816	1.03187	18.988	1.00471	13.362	68.2291	6.26514
W5HJ17	Uncharacterized protein OS=Triticum aestivum PE=4 SV=1 - [W5HJ17_WHEAT]	5.79	13	2	0.991818	3.27056	1.0315	5.01753	0.992534	6.55359	44.957	9.48096
A0A0E0QA38	Uncharacterized protein OS=Oryza rufipogon PE=3 SV=1 - [A0A0E0QA38_ORYRU]	1.95	28	2	1.0956	5.69387	1.04007	0.438835	1.02135	7.75095	111.419	5.75732
Q9SWU3	Histone H1 WH1A.1 OS=Triticum aestivum PE=2 SV=1 - [Q9SWU3_WHEAT]	12.71	8	2	0.996522	7.81958	1.03086	9.77014	0.96969	4.71854	23.9991	10.7993
N1R3Y4	Uncharacterized protein OS=Aegilops tauschii GN=F775_42581 PE=4 SV=1 - [N1R3Y4_AEGTA]	25.19	20	2	0.835741	26.2317	0.837654	16.272	0.634444	10.2643	13.4078	6.771
W5G4U6	Uncharacterized protein OS=Triticum aestivum PE=4 SV=1 - [W5G4U6_WHEAT]	0.76	4	2	0.864711	16.0752	0.969364	1.61433	0.983614	21.2321	377.215	5.26221
W5IBC2	Uncharacterized protein OS=Triticum aestivum PE=4 SV=1 - [W5IBC2_WHEAT]	10.33	3	2	1.04238	4.23544	1.18568	21.3568	1.14368	8.12227	27.0491	5.84619
A0A0E0K9Y0	Uncharacterized protein OS=Oryza punctata PE=4 SV=1 - [A0A0E0K9Y0_ORYPU]	19.72	17	2	0.933654	14.7349	0.974626	0.823264	0.90757	13.86	15.8902	9.59814
W5EXH9	Uncharacterized protein OS=Triticum aestivum PE=4 SV=1 - [W5EXH9_WHEAT]	9.32	24	2	1.14272	10.9653	1.16964	27.0039	0.995385	6.05967	30.3869	5.5415
W5I170	Uncharacterized protein (Fragment) OS=Triticum aestivum PE=4 SV=1 - [W5I170_WHEAT]	17.62	6	2	0.966134	13.1408	0.967006	27.8123	1.03034	9.69525	24.686	4.76709
M8C5I4	Far upstream element-binding protein 2 OS=Aegilops tauschii GN=F775_28009 PE=4 SV=1 - [M8C5I4_AEGTA]	4.48	2	2	0.796082		1.105		1.17178		73.6098	5.85889
A0A096USL0	Uncharacterized protein OS=Triticum aestivum PE=3 SV=1 - [A0A096USL0_WHEAT]	15.15	3	2	0.898187	5.37188	1.01318	6.5021	1.0205	8.29719	10.8845	9.24658
M7ZDV0	Peroxidase OS=Triticum urartu GN=TRIUR3_10390 PE=3 SV=1 - [M7ZDV0_TRIUA]	6.83	15	2	1.09447	13.9187	1.07523	6.27319	0.920769	2.00638	33.6861	7.86963
M7Z272	Thioredoxin-like protein CITRX, chloroplastic OS=Triticum urartu GN=TRIUR3_11458 PE=4 SV=1 - [M7Z272_TRIUA]	16.79	19	2	0.925362	7.58824	0.926557	4.86174	0.901559	7.49283	15.713	4.98291
A0A096ULD8	Uncharacterized protein OS=Triticum aestivum PE=4 SV=1 - [A0A096ULD8_WHEAT]	9.52	14	2	0.798296	5.66593	0.783166	0.506179	0.685383	13.2074	41.3335	5.49072
W5CBE3	Glycylpeptide N-tetradecanoyltransferase OS=Triticum aestivum PE=3 SV=1 - [W5CBE3_WHEAT]	18.23	23	2	0.909067	9.88592	0.908292	4.70742	0.966262	7.99853	20.8016	5.19873
W5AZR9	Uncharacterized protein OS=Triticum aestivum PE=4 SV=1 - [W5AZR9_WHEAT]	10.94	6	2	0.911645	2.91295	0.903319	8.23228	0.952664	9.70123	22.1115	5.31299
W5GV75	Uncharacterized protein OS=Triticum aestivum PE=4 SV=1 - [W5GV75_WHEAT]	5.99	24	2	1.0574	2.02397	1.01128	29.3922	1.07786	1.79874	42.9715	6.84424
M4GQ75	Caffeoyl-CoA O-methyltransferase OS=Bambusa emeiensis GN=CCoAOMT PE=2 SV=1 - [M4GQ75_BAMEM]	10.85	30	2	0.951985	16.8691	1.10251	17.1454	1.02851	5.98859	28.8436	5.51611
A0A077RZK4	DNA topoisomerase 2 OS=Triticum aestivum GN=TRAES_3BF077500010CFD_c1 PE=3 SV=1 - [A0A077RZK4_WHEAT]	5.45	23	2	1.14816	12.516	0.920273	28.8257	1.12471	4.67667	62.3322	6.3667
M0Z9F6	Uncharacterized protein OS=Hordeum vulgare var. distichum PE=4 SV=1 - [M0Z9F6_HORVD]	7.16	13	2	0.920022	16.7533	0.737186	9.53414	0.742798	4.93983	36.9166	5.32568
W5BNZ6	Uncharacterized protein OS=Triticum aestivum PE=3 SV=1 - [W5BNZ6_WHEAT]	35.17	6	2	0.815209	9.24705	0.788317	8.03641	0.807348	7.86461	15.9837	10.6675
W4ZUQ7	Uncharacterized protein OS=Triticum aestivum PE=4 SV=1 - [W4ZUQ7_WHEAT]	6.17	8	2	0.928494	0.920524	1.03928	0.706879	0.881219	36.8714	61.5168	8.17725
M7ZA17	Uncharacterized protein OS=Triticum urartu GN=TRIUR3_06362 PE=4 SV=1 - [M7ZA17_TRIUA]	2.69	19	2	0.969377	15.6082	0.793957	14.6015	0.858412	3.02394	126.878	5.90967
W5E4T0	Uncharacterized protein OS=Triticum aestivum PE=4 SV=1 - [W5E4T0_WHEAT]	10.65	3	2	0.858993	6.24922	0.957555	1.50828	1.005	12.3004	34.0224	6.17627
W5FHK3	Uncharacterized protein OS=Triticum aestivum PE=4 SV=1 - [W5FHK3_WHEAT]	48.21	2	2	0.953079	16.6408	1.00203	15.9056	0.97663	1.14687	6.40935	8.88037
T1MBE7	Uncharacterized protein OS=Triticum urartu PE=4 SV=1 - [T1MBE7_TRIUA]	4.49	4	2	0.867515	11.2611	0.819587	5.25356	0.995122	5.53854	50.6334	6.32861
W5A2F4	Uncharacterized protein OS=Triticum aestivum PE=4 SV=1 - [W5A2F4_WHEAT]	5.01	15	2	0.929798	7.67651	1.055	15.1868	1.09936	21.3021	51.4649	4.91943
A0A0D9WWR9	Dolichyl-diphosphooligosaccharide--protein glycosyltransferase 48 kDa subunit OS=Leersia perrieri PE=3 SV=1 - [A0A0D9WWR9_9ORYZ]	5.85	20	2	1.00544	22.5927	0.84742	24.0251	0.992882	27.1871	43.5019	5.99854
K3Z3E2	Uncharacterized protein OS=Setaria italica GN=Si021060m.g PE=3 SV=1 - [K3Z3E2_SETIT]	3.53	50	2	1.24606	3.19586	1.12701	11.6724	1.09596	0.513543	112.864	5.42725
M7ZL69	Subtilisin-like protease OS=Triticum urartu GN=TRIUR3_22124 PE=4 SV=1 - [M7ZL69_TRIUA]	3.14	8	2	1.17381	56.8285	0.859813	18.7038	0.791359	14.0923	111.781	6.354
W5G281	Uncharacterized protein OS=Triticum aestivum PE=4 SV=1 - [W5G281_WHEAT]	6.05	11	2	0.863791	7.92236	1.02548	24.249	0.919116	39.3998	51.7063	8.41162
F2DA26	Predicted protein OS=Hordeum vulgare var. distichum PE=2 SV=1 - [F2DA26_HORVD]	9.79	11	2	0.754988	22.1068	0.813602	12.3246	0.841531	13.9202	35.6276	8.44092
N1QTR3	Putative hydroquinone glucosyltransferase OS=Aegilops tauschii GN=F775_04863 PE=4 SV=1 - [N1QTR3_AEGTA]	13.4	3	2	0.989027	15.0666	0.954625	5.55546	0.9706	1.26206	22.0942	5.30029
A0A0C4BK33	Peptidyl-prolyl cis-trans isomerase OS=Triticum aestivum PE=4 SV=1 - [A0A0C4BK33_WHEAT]	30.36	11	2	0.955401	3.65634	1.03523	2.29159	1.00872	6.15188	12.0481	7.12256
M8B100	Beta-fructofuranosidase, insoluble isoenzyme 2 OS=Triticum urartu GN=TRIUR3_17867 PE=4 SV=1 - [M8B100_TRIUA]	5.32	9	2	0.925876	10.319	1.03035	6.7036	1.0107	5.70658	54.2675	6.354
P09863	Bowman-Birk type proteinase inhibitor I-2B (Fragment) OS=Triticum aestivum PE=1 SV=1 - [IBB1_WHEAT]	39.29	4	2	0.892138	27.9716	0.865454	8.15645	0.873911	9.66559	6.21886	8.25049
M7ZZ97	Lactoylglutathione lyase OS=Triticum urartu GN=TRIUR3_16591 PE=3 SV=1 - [M7ZZ97_TRIUA]	12.3	3	2	1.09409	4.34598	0.995769	2.13437	0.928027	6.92155	20.7662	5.43994
J3LGR9	Uncharacterized protein OS=Oryza brachyantha GN=OB02G38360 PE=4 SV=1 - [J3LGR9_ORYBR]	11.76	3	2	0.945826	27.4706	0.868384	3.79199	0.998629	0.4248	16.4759	8.92432
M7YIZ6	Uncharacterized protein OS=Triticum urartu GN=TRIUR3_10872 PE=4 SV=1 - [M7YIZ6_TRIUA]	4.46	23	2	1.0051	10.7315	1.00745	7.28767	1.06451	16.2077	61.5092	6.29053
M0USD7	Uncharacterized protein OS=Hordeum vulgare var. distichum PE=4 SV=1 - [M0USD7_HORVD]	6.67	30	2	1.109	0.240282	1.12572	11.6978	1.08736	5.30113	47.2666	5.75732
W5ASP7	Uncharacterized protein OS=Triticum aestivum PE=4 SV=1 - [W5ASP7_WHEAT]	6.09	4	2	1.0285	20.4457	1.0711	13.1188	1.10371	4.2947	49.415	6.94678
K7TXY4	Uncharacterized protein OS=Zea mays GN=LOC100273413 PE=4 SV=1 - [K7TXY4_MAIZE]	12.83	19	2	0.949258	4.7695	0.964376	22.1679	0.964725	6.39875	25.4821	7.1665
M0VUN1	Uncharacterized protein OS=Hordeum vulgare var. distichum PE=4 SV=1 - [M0VUN1_HORVD]	9.39	34	2	1.18559	26.3363	1.2678	13.8148	1.1173	23.4104	31.1373	5.021
T1LDX6	Uncharacterized protein OS=Triticum urartu PE=4 SV=1 - [T1LDX6_TRIUA]	3.53	7	2	1.08637	12.7976	0.889481	6.29616	1.14597	15.0165	71.2557	7.40088
W5DAG1	Uncharacterized protein OS=Triticum aestivum PE=3 SV=1 - [W5DAG1_WHEAT]	16.33	70	2	0.91257	17.8996	0.965633	7.48131	0.978785	0.618603	16.7013	8.32373
W5C1X5	Uncharacterized protein OS=Triticum aestivum PE=4 SV=1 - [W5C1X5_WHEAT]	31.52	13	2	1.1887	11.5989	1.02772	10.893	0.986782	29.9633	10.3942	6.7417
M0UV93	Uncharacterized protein OS=Hordeum vulgare var. distichum PE=4 SV=1 - [M0UV93_HORVD]	9.29	30	2	1.04841	1.78036	1.13778	0.93387	1.06328	1.08644	35.0532	8.27979
K4AC99	Uncharacterized protein OS=Setaria italica GN=Si036506m.g PE=3 SV=1 - [K4AC99_SETIT]	7.12	1	2	0.89959	26.243	0.865216	23.4828	0.807123	30.1518	35.0173	8.39697
M0Y0Y6	Uncharacterized protein OS=Hordeum vulgare var. distichum PE=4 SV=1 - [M0Y0Y6_HORVD]	5.87	9	2	0.791389	47.4905	0.848598	47.4833	0.766003	41.4423	47.3468	8.1626
F2E2X2	Predicted protein OS=Hordeum vulgare var. distichum PE=2 SV=1 - [F2E2X2_HORVD]	18.03	4	2	0.916989	13.2259	0.913018	5.76473	0.971834	13.8877	26.6244	9.23193
I1HYN6	Uncharacterized protein OS=Brachypodium distachyon GN=BRADI3G07926 PE=4 SV=1 - [I1HYN6_BRADI]	3.77	94	2	1.06385	9.80294	0.900666	14.5125	0.931012	22.1567	93.1099	5.79541
M8B839	Nucleolin OS=Aegilops tauschii GN=F775_27092 PE=4 SV=1 - [M8B839_AEGTA]	4.82	7	2	0.762338	2.7269	0.950647	0.0378921	0.791211	24.8529	58.2543	5.40186
M8C7I8	Nucleoside-triphosphatase OS=Aegilops tauschii GN=F775_29443 PE=3 SV=1 - [M8C7I8_AEGTA]	8.21	3	2	0.9644	13.1547	0.928754	38.2138	0.951023	13.9209	49.462	6.65381
M8BRU6	Ubiquitin carrier protein E2 36 OS=Aegilops tauschii GN=F775_31898 PE=3 SV=1 - [M8BRU6_AEGTA]	21.5	38	2	0.918569	9.17099	1.07461	12.0105	0.953317	0.131523	12.0514	6.29053
T1MWY5	Uncharacterized protein OS=Triticum urartu PE=4 SV=1 - [T1MWY5_TRIUA]	8.59	2	2	1.10517	4.84406	1.02587	1.52959	0.990378	4.51806	42.0244	6.25244
M0WCB0	Uncharacterized protein OS=Hordeum vulgare var. distichum PE=4 SV=1 - [M0WCB0_HORVD]	8.97	13	2	1.031	4.16174	0.93826	8.74428	0.978568	2.17747	24.3071	5.79541
M0YAL2	Uncharacterized protein OS=Hordeum vulgare var. distichum PE=4 SV=1 - [M0YAL2_HORVD]	11.54	37	2	0.902327	34.021	0.937502	33.109	0.827078	32.9479	26.3251	6.78564
M7YE10	Uncharacterized protein OS=Triticum urartu GN=TRIUR3_00703 PE=4 SV=1 - [M7YE10_TRIUA]	4.75	5	2	0.923366	0.414729	0.787791	7.19106	0.975067	4.59038	48.4325	6.17627
M0X7C8	Uncharacterized protein OS=Hordeum vulgare var. distichum PE=4 SV=1 - [M0X7C8_HORVD]	8.86	7	2	1.01664	18.5644	0.890251	13.5848	0.857359	16.0092	34.1655	6.16357
M7YE64	Uncharacterized protein OS=Triticum urartu GN=TRIUR3_07146 PE=4 SV=1 - [M7YE64_TRIUA]	23.26	11	2	1.03534	11.4846	1.21184	17.1836	1.24487	6.95367	14.5883	6.52197
W5H016	Uncharacterized protein OS=Triticum aestivum PE=4 SV=1 - [W5H016_WHEAT]	11.89	3	2	1.17423	6.89048	1.24808	8.91544	1.14042	3.51325	25.684	8.63135
A0A0C4BE70	Uncharacterized protein OS=Triticum aestivum PE=3 SV=1 - [A0A0C4BE70_WHEAT]	11.52	4	2	1.06342	5.25712	1.11335	1.74204	0.885653	10.1816	25.9492	7.82568
W5D906	Uncharacterized protein OS=Triticum aestivum PE=3 SV=1 - [W5D906_WHEAT]	6.86	15	2	1.08566	11.55	1.19906	20.6325	1.04606	0.289503	44.9815	9.75928
W5I2L3	Uncharacterized protein OS=Triticum aestivum PE=4 SV=1 - [W5I2L3_WHEAT]	10.94	2	2	0.992584	4.62815	0.996809	3.00265	1.10273	12.6536	20.9511	10.1694
M0UJL4	Malic enzyme OS=Hordeum vulgare var. distichum PE=3 SV=1 - [M0UJL4_HORVD]	11.9	168	2	0.999546	7.11424	0.868798	30.8055	0.818751	27.6228	54.8323	5.87158
W5FQX8	Uncharacterized protein OS=Triticum aestivum PE=4 SV=1 - [W5FQX8_WHEAT]	11.06	19	2	0.788924	3.09481	0.701673	25.6358	0.870459	22.2605	23.0029	5.84619
W5AFU3	Uncharacterized protein OS=Triticum aestivum PE=4 SV=1 - [W5AFU3_WHEAT]	4.74	22	2	0.768253		0.789		1.00228		42.0811	5.0083
W5HL13	Uncharacterized protein OS=Triticum aestivum PE=4 SV=1 - [W5HL13_WHEAT]	13.92	10	2	1.04137	28.3556	1.0697	11.8525	1.06421	11.0218	18.3539	9.77393
W5EGG5	Uncharacterized protein OS=Triticum aestivum PE=4 SV=1 - [W5EGG5_WHEAT]	6.96	17	2	0.956935	19.0665	1.10028	24.5264	0.958897	0.778152	41.7437	8.63135
W5GW91	Uncharacterized protein OS=Triticum aestivum PE=4 SV=1 - [W5GW91_WHEAT]	5.3	4	2	1.02354	6.07237	1.06487	8.89656	0.972943	5.66691	47.3069	5.07178
M8BTD6	Uncharacterized protein OS=Aegilops tauschii GN=F775_43900 PE=4 SV=1 - [M8BTD6_AEGTA]	7.12	14	2	0.919845	15.3072	1.07616	23.2851	1.06553	12.7864	36.585	9.51025
W5E2H8	Uncharacterized protein OS=Triticum aestivum PE=4 SV=1 - [W5E2H8_WHEAT]	14.84	34	2	0.957573	1.79315	0.926465	2.15624	0.887467	9.05134	19.3966	4.60205
W4ZZC1	Uncharacterized protein OS=Triticum aestivum PE=3 SV=1 - [W4ZZC1_WHEAT]	3.99	25	2	1.13182	0.151054	1.13488	9.20418	1.03275	2.55734	79.4394	5.66846
M0ZCT9	Uncharacterized protein OS=Hordeum vulgare var. distichum PE=3 SV=1 - [M0ZCT9_HORVD]	12.36	14	2	1.13414	10.7294	1.01535	5.41156	0.99487	9.11508	19.9129	7.92822
M7YLW1	Uncharacterized protein OS=Triticum urartu GN=TRIUR3_33720 PE=3 SV=1 - [M7YLW1_TRIUA]	7.41	8	2	1.27823	19.4008	0.960021	11.9275	1.13155	9.06988	48.5347	6.0874
W4ZRA1	Uncharacterized protein OS=Triticum aestivum PE=4 SV=1 - [W4ZRA1_WHEAT]	9.29	2	2	1.15139	11.9757	1.07213	4.5793	1.15942	13.2329	39.4615	6.59521
W5I1N1	Uncharacterized protein OS=Triticum aestivum PE=3 SV=1 - [W5I1N1_WHEAT]	10.88	4	2	0.930477	14.3974	0.977145	11.7466	1.06259	5.7528	32.3558	8.99756
M8A1C6	Serine carboxypeptidase-like 51 OS=Triticum urartu GN=TRIUR3_10998 PE=4 SV=1 - [M8A1C6_TRIUA]	5.66	4	2	0.914749	21.3948	0.849669	15.3224	0.746539	41.6269	46.3268	8.39697
W5EUD1	Uncharacterized protein OS=Triticum aestivum PE=4 SV=1 - [W5EUD1_WHEAT]	4.98	13	2	1.08184	35.0006	1.31039	60.3936	1.0223	7.23893	51.5202	4.71631
W5ECT3	Uncharacterized protein OS=Triticum aestivum PE=4 SV=1 - [W5ECT3_WHEAT]	6.47	7	2	0.865254	24.9219	0.935647	4.09379	0.913073	0.325986	47.4676	8.49951
M0XW70	Uncharacterized protein OS=Hordeum vulgare var. distichum PE=4 SV=1 - [M0XW70_HORVD]	6.38	8	2	0.840137	9.76228	0.836775	2.73405	0.880517	3.94521	33.9466	5.61768
W5E2I8	Uncharacterized protein OS=Triticum aestivum PE=4 SV=1 - [W5E2I8_WHEAT]	10.07	6	2	1.11422	6.25673	1.07452	4.91824	0.989148	3.38661	34.1595	7.88428
W5BK24	Uncharacterized protein OS=Triticum aestivum PE=4 SV=1 - [W5BK24_WHEAT]	4.21	10	2	0.799433	15.8198	0.773172	20.674	0.806836	38.8963	57.8284	7.95752
M8A0F8	UDP-glycosyltransferase 88A1 OS=Triticum urartu GN=TRIUR3_30748 PE=4 SV=1 - [M8A0F8_TRIUA]	5.24	2	2	1.05301	0.264537	1.01935	25.79	1.072	26.8055	61.2668	5.21143
W5CDX0	Uncharacterized protein OS=Triticum aestivum PE=4 SV=1 - [W5CDX0_WHEAT]	12.24	5	2	0.889607	10.5739	0.747686	18.7972	0.857866	9.2428	21.7693	6.34131
M7YIW7	Uncharacterized protein OS=Triticum urartu GN=TRIUR3_07577 PE=4 SV=1 - [M7YIW7_TRIUA]	7.86	1	2	0.694424	18.4115	0.922768	22.9743	0.737704	8.04871	82.4595	4.75439
F2D7I2	Predicted protein (Fragment) OS=Hordeum vulgare var. distichum PE=2 SV=1 - [F2D7I2_HORVD]	19.63	9	2	1.0298	3.47971	1.04989	2.07217	1.17071	5.35183	11.6138	5.13525
W5GBZ1	Uncharacterized protein OS=Triticum aestivum PE=4 SV=1 - [W5GBZ1_WHEAT]	8.87	5	2	0.918759	35.1606	0.935489	23.4776	0.917247	24.1012	49.9237	8.25049
M8B475	Uncharacterized protein OS=Triticum urartu GN=TRIUR3_15452 PE=4 SV=1 - [M8B475_TRIUA]	20.14	6	2	1.02472	8.02655	1.05415	7.08968	1.13241	10.7493	14.865	9.29053
W5GB38	Uncharacterized protein OS=Triticum aestivum PE=3 SV=1 - [W5GB38_WHEAT]	2.25	6	2	0.923064	9.19715	0.947655	8.13321	0.974441	1.56256	98.2388	6.27783
A0A0H2UIB8	Uncharacterized protein OS=Triticum aestivum PE=4 SV=1 - [A0A0H2UIB8_WHEAT]	10.53	4	2	1.0605	10.8752	1.09095	9.60106	0.920962	5.92601	24.9614	9.59814
W5EJI9	Uncharacterized protein OS=Triticum aestivum PE=4 SV=1 - [W5EJI9_WHEAT]	10.86	26	2	1.05038	3.29266	0.923413	5.38718	0.996916	4.74397	25.6004	5.32568
M8A0K2	Chalcone-flavonone isomerase family protein OS=Triticum urartu GN=TRIUR3_28264 PE=3 SV=1 - [M8A0K2_TRIUA]	11.89	5	2	1.07238	2.45871	1.027	7.27332	1.09279	0.906791	27.0641	6.59521
A0A0D9VQS0	Uncharacterized protein OS=Leersia perrieri PE=4 SV=1 - [A0A0D9VQS0_9ORYZ]	6.27	8	2	0.968393	8.25869	0.928648	2.47841	0.821873	0.583683	45.1112	5.10986
M7ZAD6	Uncharacterized protein OS=Triticum urartu GN=TRIUR3_11770 PE=4 SV=1 - [M7ZAD6_TRIUA]	12.44	4	2	0.92101	2.21199	0.898623	4.44019	1.04077	4.58413	25.5161	8.42627
F2E5G5	Predicted protein (Fragment) OS=Hordeum vulgare var. distichum PE=2 SV=1 - [F2E5G5_HORVD]	8.58	8	2	1.05036	5.64699	1.02897	2.72113	1.1057	13.3213	42.7864	9.24658
W5GU92	Uncharacterized protein OS=Triticum aestivum PE=3 SV=1 - [W5GU92_WHEAT]	7.61	5	2	1.07419	18.8877	1.20077	32.6227	1.04926	19.0496	40.2385	6.53662
M0YDZ8	Uncharacterized protein OS=Hordeum vulgare var. distichum PE=4 SV=1 - [M0YDZ8_HORVD]	28.71	24	2	1.1086	7.46468	1.04019	11.7313	1.14573	8.59863	11.1698	8.71924
M0W520	Uncharacterized protein OS=Hordeum vulgare var. distichum PE=4 SV=1 - [M0W520_HORVD]	4.75	29	2	1.10608	3.21377	0.963524	4.51632	1.01436	1.64847	54.6425	6.7124
W5EH96	Uncharacterized protein OS=Triticum aestivum PE=4 SV=1 - [W5EH96_WHEAT]	24.81	11	2	1.05029	28.2655	1.16341	14.5269	1.17637	3.2557	14.1544	6.37939
W4ZVI3	Uncharacterized protein OS=Triticum aestivum PE=4 SV=1 - [W4ZVI3_WHEAT]	7.25	6	2	0.964955	18.5612	0.939884	6.83314	0.897852	0.312056	38.4762	6.17627
M0Z5U6	Ferredoxin-thioredoxin reductase, catalytic chain OS=Hordeum vulgare var. distichum PE=3 SV=1 - [M0Z5U6_HORVD]	19.42	6	2	1.02443	0.583885	1.06489	4.8816	1.0872	1.68488	11.6775	6.29053
C1K737	Multiprotein bridging factor 1 OS=Triticum aestivum GN=MBF1 PE=2 SV=1 - [C1K737_WHEAT]	23.24	9	2	1.02873	14.0391	1.07078	6.11145	1.07449	2.45001	15.7063	9.87646
T1NKH3	Uncharacterized protein OS=Triticum urartu PE=4 SV=1 - [T1NKH3_TRIUA]	6.21	5	2	0.887503	22.9616	1.02137	7.95842	0.861147	1.6337	18.6166	10.2134
C1KSI3	GMP1 (Fragment) OS=Brachypodium distachyon GN=GMP1 PE=4 SV=1 - [C1KSI3_BRADI]	18.49	30	2	1.04624	14.2859	1.00774	6.67603	0.976233	12.4276	12.8247	8.83643
W5C049	Uncharacterized protein OS=Triticum aestivum PE=4 SV=1 - [W5C049_WHEAT]	10.16	14	2	0.991399	10.7789	1.03546	0.258116	1.02616	15.0469	34.2109	5.90967
W5FME0	Uncharacterized protein OS=Triticum aestivum PE=3 SV=1 - [W5FME0_WHEAT]	9.87	4	2	0.783994	12.3264	0.721066	5.08224	0.927268	3.38449	35.0059	5.05908
M0URK4	Uncharacterized protein OS=Hordeum vulgare var. distichum PE=4 SV=1 - [M0URK4_HORVD]	7.53	24	2	0.940071	2.41929	0.837805	10.9286	0.861156	16.7929	42.4163	7.48877
M8AKZ8	Uncharacterized protein OS=Aegilops tauschii GN=F775_27993 PE=4 SV=1 - [M8AKZ8_AEGTA]	4.03	49	2	1.31632	23.6696	1.29547	32.1449	1.1773	19.2707	130.296	6.15088
F2D875	Predicted protein OS=Hordeum vulgare var. distichum PE=2 SV=1 - [F2D875_HORVD]	16.43	4	2	1.03867	9.0257	0.909438	10.2826	1.04299	10.938	23.1694	4.75439
W5BCB5	Uncharacterized protein OS=Triticum aestivum PE=4 SV=1 - [W5BCB5_WHEAT]	6.25	7	2	0.898756	9.02248	0.924617	20.1112	0.8428	38.0765	43.1695	9.26123
W5HK27	Uncharacterized protein OS=Triticum aestivum PE=3 SV=1 - [W5HK27_WHEAT]	4.87	24	2	1.08013	3.91483	1.06827	1.30771	1.02077	2.00962	67.795	6.22705
W5HR40	Uncharacterized protein OS=Triticum aestivum PE=4 SV=1 - [W5HR40_WHEAT]	1.97	24	2	1.09051	8.40007	1.08524	2.38389	1.14582	4.66481	114.454	6.75635
Q2PZ33	Glutathione synthetase (Fragment) OS=Hordeum vulgare GN=gs PE=2 SV=1 - [Q2PZ33_HORVU]	6.75	20	2	0.983345	4.96102	1.14833	5.59941	1.0816	7.8811	45.1563	6.16357
W5BJR0	Uncharacterized protein OS=Triticum aestivum PE=4 SV=1 - [W5BJR0_WHEAT]	11.06	13	2	0.896138	1.9778	0.783163	2.69993	0.978755	21.6286	22.7229	6.52197
F2CSC3	ATP-dependent Clp protease proteolytic subunit OS=Hordeum vulgare var. distichum PE=2 SV=1 - [F2CSC3_HORVD]	10.28	26	2	0.759901	4.98041	0.73751	10.1609	0.7359	6.1527	30.9213	9.26123
A0A077RX76	Chromosome 3B, genomic scaffold, cultivar Chinese Spring OS=Triticum aestivum GN=TRAES_3BF096800100CFD_c1 PE=4 SV=1 - [A0A077RX76_WHEAT]	5.73	6	2	1.06753	0.127502	1.0668	4.42878	1.04698	3.264	46.3854	6.04932
W5FHZ3	Uncharacterized protein OS=Triticum aestivum PE=4 SV=1 - [W5FHZ3_WHEAT]	0.99	7	2	0.949551	3.33303	1.00774	14.381	0.953406	0.657575	257.889	5.65576
M7ZFI7	Uncharacterized protein OS=Triticum urartu GN=TRIUR3_31082 PE=4 SV=1 - [M7ZFI7_TRIUA]	4.6	5	2	0.895677	6.92018	0.981603	0.245636	0.851374	16.6492	61.9253	7.78174
F2DQH9	Predicted protein OS=Hordeum vulgare var. distichum PE=2 SV=1 - [F2DQH9_HORVD]	7.23	17	2	0.882369	1.69946	0.960453	4.90163	1.05829	5.25234	44.7541	5.2876
W5H2F0	Uncharacterized protein OS=Triticum aestivum PE=4 SV=1 - [W5H2F0_WHEAT]	3.13	46	2	1.16405	0.146388	1.18548	27.078	0.960943	12.3095	113.594	6.60986
N1QPS2	Uncharacterized protein OS=Aegilops tauschii GN=F775_13242 PE=4 SV=1 - [N1QPS2_AEGTA]	9.95	8	2	0.982752	12.3684	0.904068	9.88193	1.05088	4.50004	26.5024	7.53271
M0UZH0	Uncharacterized protein OS=Hordeum vulgare var. distichum PE=4 SV=1 - [M0UZH0_HORVD]	3.8	9	2	1.01226	10.0628	1.02288	15.5806	1.06192	8.61021	72.9151	5.65576
W5EBV2	Uncharacterized protein OS=Triticum aestivum PE=4 SV=1 - [W5EBV2_WHEAT]	6.4	7	2	0.781743	5.32215	0.811758	7.95836	0.9421	3.20655	61.8756	5.14795
R7W7R2	1-(5-phosphoribosyl)-5-((5-phosphoribosylamino)methylideneamino) imidazole-4-carboxamide isomerase, chloroplastic OS=Aegilops tauschii GN=F775_32381 PE=3 SV=1 - [R7W7R2_AEGTA]	15.65	8	2	0.932998	10.7165	1.01161	1.5896	0.962642	7.0983	16.4916	5.42725
M8BJ26	Uncharacterized protein OS=Aegilops tauschii GN=F775_30901 PE=4 SV=1 - [M8BJ26_AEGTA]	39.68	4	2	1.07908		1.18267		1.11987		6.78478	9.92041
W4ZXF2	Uncharacterized protein OS=Triticum aestivum PE=4 SV=1 - [W4ZXF2_WHEAT]	15.1	26	2	1.14094	2.57675	1.10122	11.9727	1.10658	4.77468	21.1489	5.05908
W5ACA7	Uncharacterized protein OS=Triticum aestivum PE=4 SV=1 - [W5ACA7_WHEAT]	14.29	4	2	0.941131	22.5612	0.890815	6.15281	0.890966	14.8225	18.1388	4.98291
C5XJP4	Eukaryotic translation initiation factor 3 subunit L OS=Sorghum bicolor GN=Sb03g000920 PE=3 SV=1 - [C5XJP4_SORBI]	5.76	18	2	0.995828	13.7424	1.0245	7.9753	1.14562	7.99726	60.9376	6.53662
N1R116	Guanine deaminase OS=Aegilops tauschii GN=F775_28059 PE=4 SV=1 - [N1R116_AEGTA]	18.38	7	2	1.17562		1.30356		0.869676		20.1728	6.03662
M0YRG4	Uncharacterized protein OS=Hordeum vulgare var. distichum PE=4 SV=1 - [M0YRG4_HORVD]	17.11	9	2	1.15031	16.5069	1.33807	63.4318	1.10109	17.2241	19.5932	9.34912
Q539W8	Ribulose bisphosphate carboxylase large chain OS=Psathyrostachys huashanica GN=rbcL PE=3 SV=1 - [Q539W8_9POAL]	54.51	1265	1	0.976959	13.4682	1.00082	0.809772	0.98967	7.56692	52.8253	6.58057
Q37734	Ribulose bisphosphate carboxylase large chain OS=Peridictyon sanctum GN=rbcL PE=3 SV=1 - [Q37734_9POAL]	57.56	1580	1	0.894931	14.0688	0.993609	8.83951	0.912523	18.4815	52.7282	6.48096
Q7YMR7	Ribulose bisphosphate carboxylase large chain OS=Hordeum bogdanii GN=rbcL PE=3 SV=1 - [Q7YMR7_9POAL]	57.56	1580	1	2.64024						52.6582	6.58057
Q7YMS4	Ribulose bisphosphate carboxylase large chain OS=Hordeum stenostachys GN=rbcL PE=3 SV=1 - [Q7YMS4_9POAL]	57.56	1580	1	1.06673	1.03036	1.18162	5.38992	1.19237	9.91739	52.7291	6.48096
C0SJR0	Ribulose-1,5-bisphosphate carboxylase/oxygenase large subunit (Fragment) OS=Eremopyrum bonaepartis GN=rbcL PE=3 SV=1 - [C0SJR0_9POAL]	55.35	1532	1	1.15775		1.01614		1.03641		52.9304	6.68311
Q7YMT4	Ribulose bisphosphate carboxylase large chain OS=Hordeum muticum GN=rbcL PE=3 SV=1 - [Q7YMT4_9POAL]	55.04	599	1	0.875464	17.317	0.958479	14.1284	1.14734	0.959439	52.7451	6.48096
G9HXR8	Ribulose bisphosphate carboxylase large chain OS=Leersia tisserantii GN=rbcL PE=3 SV=1 - [G9HXR8_9ORYZ]	40.25	1002	1	0.55553		0.700763		0.952403		52.8584	6.58057
U6BR77	Ribulose-1,5-bisphosphate carboxylase/oxygenase large subunit (Fragment) OS=Festuca quadriflora PE=3 SV=1 - [U6BR77_9POAL]	37.26	645	1	0.914879		1.09775		1.1772		51.6698	6.68311
A0A089N276	Ribulose bisphosphate carboxylase large chain OS=Hakonechloa macra GN=rbcL PE=3 SV=1 - [A0A089N276_9POAL]	38.66	780	1	1.33402		1.30352		0.817421		52.7083	6.58057
B0B722	Ribulose-1,5-bisphosphate carboxylase/oxygenase large subunit (Fragment) OS=Aristida adscensionis GN=rbcL PE=3 SV=1 - [B0B722_9POAL]	38.28	135	1	1.14341	13.0278	1.10485	23.8283	1.10301	15.9889	51.5517	6.48096
Q32606	Ribulose-1,5-bisphosphate carboxylase/oxygenase large subunit (Fragment) OS=Monachather paradoxus GN=rbcL PE=3 SV=1 - [Q32606_9POAL]	35.94	822	1	0.808288	1.69926	1.10591	24.3428	0.908597	5.70964	49.5257	6.68311
Q5K3E1	Ribulose bisphosphate carboxylase large chain (Fragment) OS=Fargesia dracocephala GN=rbcL PE=3 SV=1 - [Q5K3E1_9POAL]	41.81	815	1	1.35686	0.33144	1.36913	38.597	1.07993	6.63891	51.3747	7.03467
Q5K3D7	Ribulose bisphosphate carboxylase large chain (Fragment) OS=Oligostachyum oedogonatum GN=rbcL PE=3 SV=1 - [Q5K3D7_9POAL]	40.55	748	1	0.959669		0.777568		0.657806		52.7895	6.68311
A0A0F6NPK1	Ribulose bisphosphate carboxylase large chain OS=Raddia brasiliensis GN=rbcL PE=3 SV=1 - [A0A0F6NPK1_9POAL]	34.38	784	1	1.25307		0.866935		1.18288		52.8084	6.68311
F8S8C4	Ribulose-1,5-bisphosphate carboxylase/oxygenase large subunit (Fragment) OS=Puelia olyriformis GN=rbcL PE=3 SV=1 - [F8S8C4_9POAL]	29.05	247	1	1.1128		1.13076		0.993662		49.9671	7.21045
Q66MG6	Ribulose-1,5-bisphosphate carboxylase/oxygenase large subunit (Fragment) OS=Imperata cheesemanii GN=rbcL PE=3 SV=1 - [Q66MG6_9POAL]	37.42	656	1	0.808434		0.762771		0.848274		49.7353	6.91748
I4EBI1	Ribulose 1,5-bisphosphate carboxylase/oxygenase large subunit (Fragment) OS=Coleataenia caricoides GN=rbcL PE=3 SV=1 - [I4EBI1_9POAL]	35.79	46	1	0.0884143	26.0386	0.0507763	31.5768	0.0447055		49.4228	6.91748
A0A0F7G692	Ribulose-1,5-bisphosphate carboxylase/oxygenase large subunit (Fragment) OS=Sphenopholis obtusata GN=rbcL PE=3 SV=1 - [A0A0F7G692_9POAL]	34.73	47	1	0.876386	2.62847	1.03862	5.33258	1.03309	6.04543	47.2496	6.68311
Q7YMS1	Ribulose bisphosphate carboxylase large chain OS=Hordeum brachyantherum subsp. californicum GN=rbcL PE=3 SV=1 - [Q7YMS1_9POAL]	56.3	933	1	0.983109	3.81691	1.14733	0.70867	0.954404	45.5617	52.7256	6.37939
Q5K3F3	Ribulose bisphosphate carboxylase large chain (Fragment) OS=Arthrostylidium sp. TH-53B GN=rbcL PE=3 SV=1 - [Q5K3F3_9POAL]	34.93	544	1	1.59478		2.95094		1.24654		50.6963	7.03467
B0BCP2	Ribulose-1,5-bisphosphate carboxylase/oxygenase large subunit (Fragment) OS=Orthoclada laxa GN=rbcL PE=3 SV=1 - [B0BCP2_9POAL]	35.79	752	1	0.886724		0.832206		0.927371		49.5088	6.91748
A1YB23	Ribulose-1,5-bisphosphate carboxylase/oxygenase large subunit (Fragment) OS=Tenaxia guillarmodiae GN=rbcL PE=3 SV=1 - [A1YB23_9POAL]	41.48	825	1	0.885405		0.958873		0.842201		49.4037	6.68311
U5NQX4	Ribulose-1,5-bisphosphate carboxylase/oxygenase large subunit (Fragment) OS=Spodiopogon cotulifer GN=rbcL PE=3 SV=1 - [U5NQX4_9POAL]	38.37	107	1	0.960584		0.8728		1.12101		47.6899	6.80029
Q9TMV7	Ribulose bisphosphate carboxylase large chain (Fragment) OS=Guaduella marantifolia GN=rbcL PE=3 SV=1 - [Q9TMV7_9POAL]	29.3	23	1	1.15615		0.956137		0.985978		45.516	6.75635
D3W6I5	Ribulose bisphosphate carboxylase large chain (Fragment) OS=Rytidosperma erianthum GN=rbcL PE=3 SV=1 - [D3W6I5_9POAL]	34.88	37	1	0.911795	48.1714	0.882854	50.2237	0.797932	47.3331	45.2964	6.68311
Q37230	Ribulose-1,5-bisphosphate carboxylase/oxygenase large subunit (Fragment) OS=Lithachne humilis GN=rbcL PE=3 SV=1 - [Q37230_9POAL]	31.59	732	1	0.59256		0.511415		0.513277		48.7493	7.04932
A0A0F7G6N3	Ribulose bisphosphate carboxylase large chain (Fragment) OS=Piptochaetium avenaceum GN=rbcL PE=3 SV=1 - [A0A0F7G6N3_9POAL]	43.43	133	1	1.06878	6.12713	1.04775	0.810561	1.07845	6.8497	28.087	5.70654
D3W6J4	Ribulose bisphosphate carboxylase large chain (Fragment) OS=Tribolium tenellum GN=rbcL PE=3 SV=1 - [D3W6J4_9POAL]	37.96	90	1	1.0034	19.2711	0.992772	10.5506	0.959355	20.6231	39.3187	7.10791
U6BMM4	Ribulose bisphosphate carboxylase large chain (Fragment) OS=Poa minor PE=3 SV=1 - [U6BMM4_9POAL]	41.28	507	1	0.942027	12.0056	1.26199	2.9167	1.23257	2.14202	31.2706	6.40479
A9L9W7	ATP synthase subunit beta (Fragment) OS=Holcus annuus GN=atpB PE=3 SV=1 - [A9L9W7_9POAL]	60.5	139	1	1.29116		0.891809		0.933347		51.4227	5.19873
A9L9Z4	ATP synthase subunit beta (Fragment) OS=Festuca microstachys GN=atpB PE=3 SV=1 - [A9L9Z4_9POAL]	58.78	139	1	1.22369		1.20479		1.20937		52.9584	5.2749
A9L9T1	ATP synthase subunit beta (Fragment) OS=Arctagrostis latifolia GN=atpB PE=3 SV=1 - [A9L9T1_9POAL]	57.05	81	1	1.16677	8.0624	1.18947	10.1769	1.15277	8.24221	51.3877	5.24951
W5FU37	ATP synthase subunit beta OS=Triticum aestivum PE=3 SV=1 - [W5FU37_WHEAT]	73.77	41	1	0.906808		0.834655		0.838644		38.9711	5.59229
A9L9Y9	ATP synthase subunit beta (Fragment) OS=Sphenopus divaricatus GN=atpB PE=3 SV=1 - [A9L9Y9_9POAL]	52.23	51	1	1.14379	12.6013	1.08387	9.33175	1.09342	6.9078	50.8894	5.24951
B3SHD1	ATP synthase subunit beta (Fragment) OS=Pharus lappulaceus GN=atpB PE=3 SV=1 - [B3SHD1_9POAL]	49.79	46	1	1.05732	7.06037	1.15318	0.81617	0.93872	4.61094	52.3043	5.38916
G0WYK7	Ribulose bisphosphate carboxylase large chain (Fragment) OS=Glyceria declinata GN=rbcL PE=3 SV=1 - [G0WYK7_GLYDE]	43.04	719	1	1.03063	4.15844	1.1036	28.0642	1.02394	1.8907	25.7008	6.354
G0WXZ5	Ribulose bisphosphate carboxylase large chain (Fragment) OS=Brachypodium sylvaticum GN=rbcL PE=3 SV=1 - [G0WXZ5_BRASY]	59.91	160	1	1.45171		1.27909		1.17845		25.9408	6.354
G0WY03	Ribulose bisphosphate carboxylase large chain (Fragment) OS=Bromus diandrus var. rigidus GN=rbcL PE=3 SV=1 - [G0WY03_9POAL]	59.74	808	1	0.819156		0.792932		0.805487		25.8368	6.354
A0A0F6NQY1	ATP synthase subunit beta OS=Lithachne pauciflora GN=atpB PE=3 SV=1 - [A0A0F6NQY1_9POAL]	53.41	100	1	1.43201	7.68072	1.34907	2.71175	1.61303	3.26271	53.9172	5.50342
A0A0F6NQZ9	ATP synthase subunit beta OS=Pariana radiciflora GN=atpB PE=3 SV=1 - [A0A0F6NQZ9_9POAL]	48.39	44	1	1.4998		1.01194		1.05665		53.8801	5.50342
V5N3T8	ATP synthase subunit beta, chloroplastic OS=Phragmites australis GN=atpB PE=3 SV=1 - [V5N3T8_PHRAU]	48.39	59	1	0.922579		0.953051		0.788586		53.8902	5.50342
Q8M8Y1	ATP synthase subunit beta (Fragment) OS=Streptochaeta spicata GN=atpB PE=3 SV=1 - [Q8M8Y1_9POAL]	49.67	19	1	1.01571		0.95787		0.815321		48.5384	5.69385
T1MEW5	Uncharacterized protein OS=Triticum urartu PE=3 SV=1 - [T1MEW5_TRIUA]	85.05	4	1	1.05424	5.63609	0.983995	8.20002	0.8703	14.0414	12.1058	6.7417
A0A0C5GCK0	Ribulose bisphosphate carboxylase large chain (Fragment) OS=Eragrostis pilosa GN=rbcL PE=3 SV=1 - [A0A0C5GCK0_9POAL]	33.15	10	1	0.958493	9.3068	1.02507	9.56508	1.00818	9.25337	40.4432	6.84424
F2D714	Glyceraldehyde-3-phosphate dehydrogenase OS=Hordeum vulgare var. distichum PE=2 SV=1 - [F2D714_HORVD]	64.34	26	1	0.990018	14.0439	1.08252	13.8269	1.03572	12.4929	42.6729	7.72314
W5ATV6	Glyceraldehyde-3-phosphate dehydrogenase OS=Triticum aestivum PE=3 SV=1 - [W5ATV6_WHEAT]	63.24	14	1	1.12113	9.15625	1.06636	13.8338	1.09779	8.15424	43.3443	7.37158
S6CMV9	Ribulose bisphosphate carboxylase large chain (Fragment) OS=Walwhalleya subxerophila GN=rbcL PE=3 SV=1 - [S6CMV9_9POAL]	52.04	2	1	1.35744	8.93617	1.16922	20.135	1.00746	26.0565	11.1465	7.86963
M7Z848	RuBisCO large subunit-binding protein subunit alpha, chloroplastic OS=Triticum urartu GN=TRIUR3_22048 PE=3 SV=1 - [M7Z848_TRIUA]	46.17	5	1	0.879122	10.5046	0.686808	20.9127	0.621221	21.4668	65.3404	5.26221
M7Z4Y9	Fructose-bisphosphate aldolase OS=Triticum urartu GN=TRIUR3_13681 PE=3 SV=1 - [M7Z4Y9_TRIUA]	49.48	15	1	1.13921	12.6376	1.19084	8.61392	1.22837	7.76786	41.9764	6.16357
W5H807	Fructose-bisphosphate aldolase OS=Triticum aestivum PE=4 SV=1 - [W5H807_WHEAT]	59.09	4	1	1.40826	8.80192	1.02477	8.0374	1.09678	4.5558	13.7351	9.01221
Q9M4V3	Ribulose bisphosphate carboxylase activase B OS=Triticum aestivum GN=RcaB PE=2 SV=1 - [Q9M4V3_WHEAT]	30.56	7	1	1.14115		1.28949		0.917429		47.784	7.35693
F2ELD1	Fructose-bisphosphate aldolase OS=Hordeum vulgare var. distichum PE=2 SV=1 - [F2ELD1_HORVD]	47.94	13	1	1.17767		1.11187		1.27585		41.9315	7.21045
K3XXT7	Fructose-bisphosphate aldolase OS=Setaria italica GN=Si006745m.g PE=4 SV=1 - [K3XXT7_SETIT]	14.76	6	1	0.901763		1.38215		1.09504		38.0458	7.18115
D3YE92	70 kDa heat shock protein OS=Triticum aestivum PE=2 SV=1 - [D3YE92_WHEAT]	44.2	9	1	0.859817		0.891826		1.01317		73.4969	5.14795
G9DIQ7	Ribulose bisphosphate carboxylase large chain (Fragment) OS=Kengyilia hirsuta GN=rbcL PE=3 SV=1 - [G9DIQ7_9POAL]	52.2	431	1	0.921579		1.18666		0.833034		23.1445	6.56592
U5IKP9	Ribulose bisphosphate carboxylase large chain (Fragment) OS=Nassella tenuissima GN=rbcL PE=3 SV=1 - [U5IKP9_9POAL]	37.98	116	1	1.0656		1.11239		1.26048		23.1384	5.69385
A0A0F7IN65	Fructose-bisphosphate aldolase OS=Triticum aestivum GN=FBA PE=3 SV=1 - [A0A0F7IN65_WHEAT]	44.98	7	1	1.33162		1.22361		1.91929		33.3183	8.19189
M8BIS3	Ribulose bisphosphate carboxylase small chain OS=Aegilops tauschii GN=F775_06084 PE=3 SV=1 - [M8BIS3_AEGTA]	84.38	21	1	1.03593		0.970602		1.01971		14.8604	6.1001
Q8S7T5	ATP synthase subunit alpha OS=Oryza sativa subsp. japonica GN=OSJNBb0005J14.21 PE=3 SV=1 - [Q8S7T5_ORYSJ]	33.4	41	1	1.88801	28.3615	0.932964	21.9901	0.834146	20.7897	55.1452	6.25244
Q93XQ6	Peptidyl-prolyl cis-trans isomerase OS=Triticum aestivum GN=CyP2 PE=2 SV=1 - [Q93XQ6_WHEAT]	40.94	92	1	1.02759	11.2073	1.13252	12.3138	0.990484	9.14232	18.3671	8.25049
I1UTX2	Ribulose bisphosphate carboxylase large chain (Fragment) OS=Poaceae sp. A.Guadamuz277 GN=rbcL PE=3 SV=1 - [I1UTX2_9POAL]	20.93	237	1	1.09865		1.38343		1.14901		18.9706	7.07861
U5IM61	Ribulose bisphosphate carboxylase large chain (Fragment) OS=Nassella megapotamia GN=rbcL PE=3 SV=1 - [U5IM61_9POAL]	29.44	494	1	1.21981		1.49019		1.399		21.7629	6.56592
C0SJP2	Ribulose bisphosphate carboxylase large chain (Fragment) OS=Dinebra retroflexa GN=rbcL PE=3 SV=1 - [C0SJP2_9POAL]	25.95	14	1	1.32265	5.0635	1.06448	3.36624	1.01583	10.3468	41.0625	6.99072
O22575	Glycine decarboxylase P subunit OS=x Tritordeum sp. PE=2 SV=1 - [O22575_9POAL]	40.64	43	1	1.32372		1.50917		1.39477		110.949	6.80029
G9HXQ7	ATP synthase subunit alpha OS=Leersia tisserantii GN=atpA PE=3 SV=1 - [G9HXQ7_9ORYZ]	33.14	34	1	1.15319		1.70956		0.929918		55.6054	6.04932
K3ZLI3	Uncharacterized protein OS=Setaria italica GN=Si027442m.g PE=4 SV=1 - [K3ZLI3_SETIT]	17.2	4	1	2.57121	159.948	3.32439	244.012	2.37907	154.752	51.62	7.73779
W5HIH7	Uncharacterized protein OS=Triticum aestivum PE=4 SV=1 - [W5HIH7_WHEAT]	54.27	15	1	0.81484	8.86129	0.947104	1.18091	1.17265	8.80685	51.7641	4.93213
A0A068CDZ5	Phosphoglycerate kinase (Fragment) OS=Triticum petropavlovskyi GN=Pgk-1 PE=3 SV=1 - [A0A068CDZ5_9POAL]	67.11	49	1	0.973241	16.3532	0.875763	18.1868	0.807018	19.8108	31.3297	5.07178
M0VRL8	Uncharacterized protein OS=Hordeum vulgare var. distichum PE=3 SV=1 - [M0VRL8_HORVD]	39.26	38	1	1.16006	8.9236	1.09845	10.4457	1.06545	7.30973	101.901	6.39209
W5HVP3	Uncharacterized protein OS=Triticum aestivum PE=3 SV=1 - [W5HVP3_WHEAT]	51.53	13	1	0.910854	2.46429	0.914198	4.9931	1.03418	4.10722	51.8361	4.93213
H9ZX57	Phosphoglycerate kinase (Fragment) OS=Triticum timopheevii GN=Pgk-1 PE=3 SV=1 - [H9ZX57_TRITI]	67.11	91	1	0.479539		0.545655		0.413281		31.4157	5.0083
M0VVW8	Uncharacterized protein OS=Hordeum vulgare var. distichum PE=3 SV=1 - [M0VVW8_HORVD]	44.68	19	1	0.840843		0.810292		1.00096		58.9606	5.19873
G8E9S4	Ribulose-1,5-bisphosphate carboxylase/oxygenase large subunit (Fragment) OS=Austrostipa bigeniculata GN=rbcL PE=3 SV=1 - [G8E9S4_9POAL]	20.75	34	1	0.84666	38.7998	1.04037	23.5401	1.05245	11.2128	17.6397	5.32568
O22387	Glyceraldehyde-3-phosphate dehydrogenase (Fragment) OS=Oryza sativa GN=GAPDH PE=2 SV=1 - [O22387_ORYSA]	42.91	3	1	1.26276		1.31188		1.42939		28.313	9.56885
A0A090AT07	Photosystem II CP47 reaction center protein (Fragment) OS=Triticum timopheevii GN=psi_psbT PE=3 SV=1 - [A0A090AT07_TRITI]	27.47	66	1	1.10957	17.2541	1.10722	9.9311	1.09257	6.47573	55.9143	6.53662
Q008H3	Photosystem II CP47 reaction center protein (Fragment) OS=Phyllostachys edulis GN=psbB PE=3 SV=1 - [Q008H3_9POAL]	27.69	96	1	1.06549	10.6977	0.955218	17.9708	1.06184	12.4728	55.488	6.43018
M7YWU3	Heat shock cognate 70 kDa protein 1 OS=Triticum urartu GN=TRIUR3_33595 PE=3 SV=1 - [M7YWU3_TRIUA]	36.76	75	1	1.19239	23.4282	1.14986	9.171	0.949315	20.104	82.4729	5.23682
W5G312	Uncharacterized protein OS=Triticum aestivum PE=3 SV=1 - [W5G312_WHEAT]	49.12	126	1	1.06331	8.07683	0.998786	16.219	1.05612	4.99555	81.5656	5.46533
C1JYE1	Phosphoglycerate kinase (Fragment) OS=Eremopyrum triticeum GN=Pgk1 PE=3 SV=1 - [C1JYE1_9POAL]	54.7	54	1	1.04985		1.02954		0.726001		31.4297	4.95752
P80602	2-Cys peroxiredoxin BAS1, chloroplastic (Fragment) OS=Triticum aestivum GN=TSA PE=1 SV=2 - [BAS1_WHEAT]	40.48	44	1	1.12839	27.8231	1.24015	30.0112	1.31938	7.45689	23.3121	5.98584
W5DB23	Uncharacterized protein OS=Triticum aestivum PE=4 SV=1 - [W5DB23_WHEAT]	94.53	23	1	0.849245		1.16692		0.825732		13.4689	4.80518
A0A0E0LPA6	Uncharacterized protein OS=Oryza punctata PE=4 SV=1 - [A0A0E0LPA6_ORYPU]	16.65	23	1	1.23535	6.67979	1.13957	20.5374	0.904121	6.4965	169.111	6.15088
W5BGL0	Uncharacterized protein OS=Triticum aestivum PE=4 SV=1 - [W5BGL0_WHEAT]	32.44	39	1	1.14441	3.96526	1.08252	16.0928	1.21479	15.5971	28.2686	6.78564
P46285	Sedoheptulose-1,7-bisphosphatase, chloroplastic OS=Triticum aestivum PE=2 SV=1 - [S17P_WHEAT]	41.22	10	1	1.66593		1.55256		1.68372		42.0341	6.43018
D8L9G3	Chromosome 3B, genomic scaffold, cultivar Chinese Spring OS=Triticum aestivum GN=TAA_ctg0079b.00010.1 PE=3 SV=1 - [D8L9G3_WHEAT]	41.22	16	1	1.35999		1.23988		1.4027		42.0671	6.56592
R4RYY8	Phosphoglycerate kinase (Fragment) OS=Anthosachne rectiseta GN=Pgk1 PE=3 SV=1 - [R4RYY8_9POAL]	54.7	25	1	1.0606	25.1464	1.09045	15.2861	1.21887	17.9898	31.4447	4.91943
H9B8E3	Glyceraldehyde-3-phosphate dehydrogenase (Fragment) OS=Miscanthus sinensis PE=2 SV=1 - [H9B8E3_MISSI]	45.89	1	1	1.16877		1.09122		1.05311		33.6175	5.74463
A2ZH35	Putative uncharacterized protein OS=Oryza sativa subsp. indica GN=OsI_37097 PE=4 SV=1 - [A2ZH35_ORYSI]	15.28	7	1	1.06144		1.23231		1.0814		39.6053	8.19189
B3SHF3	Photosystem II CP47 reaction center protein (Fragment) OS=Bouteloua curtipendula GN=psbB PE=3 SV=1 - [B3SHF3_9POAL]	23.49	15	1	1.09803	6.62149	0.981039	17.552	1.0239	18.2395	54.8969	6.48096
M0WQY8	Uncharacterized protein OS=Hordeum vulgare var. distichum PE=3 SV=1 - [M0WQY8_HORVD]	37.09	62	1	1.01913	1.29902	0.925636	4.87635	1.01937	0.390448	71.0631	5.18604
F2D884	Predicted protein OS=Hordeum vulgare var. distichum PE=2 SV=1 - [F2D884_HORVD]	37.09	63	1	1.06868	8.79289	1.24619	1.87708	0.976273	5.20859	71.0771	5.18604
K3ZQ31	Uncharacterized protein OS=Setaria italica GN=Si028677m.g PE=4 SV=1 - [K3ZQ31_SETIT]	17.17	5	1	1.11828		1.18998		1.11708		138.529	6.29053
A0A0D3FQQ8	Uncharacterized protein OS=Oryza barthii PE=3 SV=1 - [A0A0D3FQQ8_9ORYZ]	31.79	64	1	1.28651		1.11958		1.36133		71.1401	5.21143
I1HW10	Uncharacterized protein OS=Brachypodium distachyon GN=BRADI3G00480 PE=3 SV=1 - [I1HW10_BRADI]	20.23	26	1	1.07041	32.1299	1.0125	12.8744	1.44017	18.3277	63.6176	5.78271
Q6B7Q9	RuBisCo subunit binding-protein beta subunit (Fragment) OS=Zea mays PE=2 SV=1 - [Q6B7Q9_MAIZE]	40.34	11	1	0.962487	10.3459	1.22968		1.33255	16.34	44.0469	4.83057
C1JYE0	Phosphoglycerate kinase (Fragment) OS=Dasypyrum villosum GN=Pgk1 PE=3 SV=1 - [C1JYE0_9POAL]	44.63	24	1	0.523802		0.524305		0.400474		31.3426	5.0083
M7ZIW6	RuBisCO large subunit-binding protein subunit beta, chloroplastic OS=Triticum urartu GN=TRIUR3_03226 PE=3 SV=1 - [M7ZIW6_TRIUA]	21.57	28	1	0.933412		1.00425		0.587864		59.8153	5.35107
B6THN2	RuBisCO large subunit-binding protein subunit beta OS=Zea mays PE=2 SV=1 - [B6THN2_MAIZE]	18.68	29	1	0.760643		0.817181		0.975198		64.4028	5.98584
C7DPL4	Glutamine synthetase OS=Triticum aestivum GN=GS2 PE=3 SV=1 - [C7DPL4_WHEAT]	44.5	57	1	1.0348	22.8982	1.0048	9.09932	0.85596	12.811	46.6434	6.0874
Q9SAW6	Ribulose bisphosphate carboxylase small chain (Fragment) OS=Triticum aestivum GN=rbcS PE=3 SV=1 - [Q9SAW6_WHEAT]	53.33	51	1	2.55051	160.24	2.97291	215.929	2.47037	103.91	18.5184	8.55811
N1R101	Ferredoxin--NADP reductase OS=Aegilops tauschii GN=F775_28787 PE=3 SV=1 - [N1R101_AEGTA]	55.12	6	1	1.20298		1.05764		1.05786		39.7251	8.26514
M4QAZ4	Enolase OS=Triticum aestivum PE=2 SV=1 - [M4QAZ4_WHEAT]	52.69	16	1	1.00481	9.13685	0.834053	36.1439	1.05001	15.2229	48.0174	5.8208
F2CR08	Predicted protein OS=Hordeum vulgare var. distichum PE=2 SV=1 - [F2CR08_HORVD]	57.62	51	1	1.00486		1.08377		0.987781		48.0283	5.5542
B6UFB3	Stromal 70 kDa heat shock-related protein OS=Zea mays PE=2 SV=1 - [B6UFB3_MAIZE]	34.28	9	1	0.899772		0.745375		0.9278		74.6246	5.21143
M7Z620	ATP-dependent zinc metalloprotease FTSH 2, chloroplastic OS=Triticum urartu GN=TRIUR3_10966 PE=3 SV=1 - [M7Z620_TRIUA]	36.4	150	1	0.999834	3.87616	1.16354	3.92624	0.758241	8.22828	71.8725	5.94775
M8BVC8	Cell division protease ftsH-like protein, chloroplastic OS=Aegilops tauschii GN=F775_28819 PE=3 SV=1 - [M8BVC8_AEGTA]	37.15	150	1	1.09399		1.17839		1.0529		71.8265	5.8208
J3N6C9	Fructose-bisphosphate aldolase OS=Oryza brachyantha GN=OB11G13650 PE=3 SV=1 - [J3N6C9_ORYBR]	29.9	14	1	0.886931	22.4497	0.857412	17.2445	0.988475	13.5941	41.9795	6.80029
F2EB29	Predicted protein OS=Hordeum vulgare var. distichum PE=2 SV=1 - [F2EB29_HORVD]	43.78	25	1	1.03897	19.1029	1.06069	24.9156	1.12882	0.329222	40.303	8.96826
J3MB11	Uncharacterized protein OS=Oryza brachyantha GN=OB06G12050 PE=4 SV=1 - [J3MB11_ORYBR]	18.01	34	1	0.931661		1.35677		1.24036		68.8352	5.65576
M0WRL5	Glutamine synthetase OS=Hordeum vulgare var. distichum PE=3 SV=1 - [M0WRL5_HORVD]	49.22	61	1	1.13068	11.0002	1.02024	7.04195	1.09738	13.5946	42.0809	6.44287
M7ZDG9	Ferredoxin--NADP reductase, leaf isozyme, chloroplastic OS=Triticum urartu GN=TRIUR3_05390 PE=4 SV=1 - [M7ZDG9_TRIUA]	44.1	3	1	1.01539		0.969383		1.17033		35.7341	8.32373
W5GFX3	Uncharacterized protein OS=Triticum aestivum PE=4 SV=1 - [W5GFX3_WHEAT]	59.29	20	1	0.823114	11.1235	0.765822	28.9357	0.827253	3.03976	23.2583	8.74854
M7ZYF8	Leucine aminopeptidase 2, chloroplastic OS=Triticum urartu GN=TRIUR3_00944 PE=3 SV=1 - [M7ZYF8_TRIUA]	46.72	54	1	0.822937		0.848429		1.22636		55.4045	5.79541
W5C1C8	Uncharacterized protein OS=Triticum aestivum PE=3 SV=1 - [W5C1C8_WHEAT]	76.6	34	1	0.849271	7.56402	1.10221	1.92499	1.07508	6.21199	10.1719	4.66553
M8AW62	Lipoxygenase OS=Aegilops tauschii GN=F775_32873 PE=3 SV=1 - [M8AW62_AEGTA]	21.12	35	1	0.823968	15.6408	0.856547	16.7421	1.00293	5.58448	105.277	6.04932
I4EBH6	Ribulose 1,5-bisphosphate carboxylase/oxygenase large subunit (Fragment) OS=Eriachne ciliata GN=rbcL PE=3 SV=1 - [I4EBH6_9POAL]	28.19	39	1	0.907874	8.69666	0.9474	17.46	0.869319	22.2792	16.4862	4.97021
W5D4R0	Chromosome 3B, genomic scaffold, cultivar Chinese Spring OS=Triticum aestivum GN=TRAES_3BF044200210CFD_c1 PE=4 SV=1 - [W5D4R0_WHEAT]	31.25	19	1	1.40553	6.03556	1.27727	21.1372	1.25274	29.6517	28.2921	8.82178
M7YT03	Lipoxygenase OS=Triticum urartu GN=TRIUR3_26398 PE=3 SV=1 - [M7YT03_TRIUA]	21.1	34	1	0.672458	3.65042	0.797729	2.13209	1.00439	5.45814	105.559	6.06201
I1HTT0	Uncharacterized protein OS=Brachypodium distachyon GN=BRADI2G56260 PE=4 SV=1 - [I1HTT0_BRADI]	31.23	21	1	1.14947	12.4393	1.01614	15.7729	1.21453	14.5543	27.981	8.80713
W5BZ90	Uncharacterized protein OS=Triticum aestivum PE=4 SV=1 - [W5BZ90_WHEAT]	26.05	10	1	0.389574	13.7386	0.39072	8.29424	0.502275	3.10636	54.381	7.60596
W5EPV3	Uncharacterized protein OS=Triticum aestivum PE=3 SV=1 - [W5EPV3_WHEAT]	28.3	2	1	1.00706		1.12577		0.893839		23.0096	4.94482
B8A064	Phosphoribulokinase OS=Zea mays PE=2 SV=1 - [B8A064_MAIZE]	31.08	19	1	1.03275	21.0646	1.33047	41.366	1.05957	35.0094	45.7223	6.1001
M0Y1W3	Uncharacterized protein OS=Hordeum vulgare var. distichum PE=3 SV=1 - [M0Y1W3_HORVD]	32.94	143	1	1.33658		1.49609		0.925729		71.9235	5.71924
W5EV84	Uncharacterized protein OS=Triticum aestivum PE=3 SV=1 - [W5EV84_WHEAT]	42.3	40	1	1.056		0.908771		1.13014		79.433	4.88135
M7YXW3	Phosphoglycerate kinase OS=Triticum urartu GN=TRIUR3_25098 PE=3 SV=1 - [M7YXW3_TRIUA]	21.15	9	1	0.989167		0.946339		1.22902		54.9385	5.68115
M4Q9V0	Enolase OS=Triticum aestivum PE=2 SV=1 - [M4Q9V0_WHEAT]	52.24	17	1	1.15677		1.26745		0.83398		48.0603	5.68115
W5G125	Uncharacterized protein OS=Triticum aestivum PE=4 SV=1 - [W5G125_WHEAT]	33.81	86	1	0.886197	4.50371	0.746082	21.384	0.820852	24.31	93.8686	6.16357
A0A0D9WT19	Phosphoglycerate kinase OS=Leersia perrieri PE=3 SV=1 - [A0A0D9WT19_9ORYZ]	22.94	5	1	1.01889		0.962224		1.40051		42.4166	7.41553
W5HFX6	Ferredoxin--NADP reductase OS=Triticum aestivum PE=3 SV=1 - [W5HFX6_WHEAT]	52.78	5	1	1.23739		0.962236		0.947127		28.3603	5.16064
R7W2H4	Elongation factor Ts OS=Aegilops tauschii GN=F775_27163 PE=3 SV=1 - [R7W2H4_AEGTA]	32.02	20	1	0.65285		0.650848		0.715838		100.905	5.0083
C1J959	Fructose-bisphosphate aldolase OS=Triticum aestivum PE=3 SV=1 - [C1J959_WHEAT]	47.49	43	1	0.90705		0.838461		1.21075		38.768	7.21045
M7ZWP2	Elongation factor 1-alpha OS=Triticum urartu GN=TRIUR3_15966 PE=3 SV=1 - [M7ZWP2_TRIUA]	39.82	98	1	0.941701	3.5575	0.844914	6.39082	0.879184	7.59824	49.1098	9.12939
J9QCY8	Ferredoxin-NADP reductase OS=Saccharum hybrid cultivar GT28 PE=2 SV=1 - [J9QCY8_9POAL]	22.87	13	1	0.551641		0.646043		0.49204		40.1832	7.6499
W5FLU4	Uncharacterized protein OS=Triticum aestivum PE=4 SV=1 - [W5FLU4_WHEAT]	42.17	8	1	1.02363		1.21444		1.02618		44.274	5.5415
A0A0F6NH93	Cytochrome f OS=Sartidia dewinteri GN=petA PE=3 SV=1 - [A0A0F6NH93_9POAL]	35.63	17	1	0.443732	3.02173	0.461932	7.61884	0.467625	9.28111	35.4409	8.90967
W5FN48	Uncharacterized protein OS=Triticum aestivum PE=4 SV=1 - [W5FN48_WHEAT]	48.87	97	1	0.65658		0.89596		1.01467		38.8303	6.12549
I1ICV8	Phosphoribulokinase OS=Brachypodium distachyon GN=BRADI3G52400 PE=3 SV=1 - [I1ICV8_BRADI]	46.29	9	1	0.922269		0.999389		0.969201		44.9109	6.37939
M0VQG6	Uncharacterized protein OS=Hordeum vulgare var. distichum PE=3 SV=1 - [M0VQG6_HORVD]	21.73	32	1	1.10718	18.1481	1.06051	5.13351	1.12255	9.81031	118.762	5.47803
M8AW52	Quinone oxidoreductase-like protein OS=Aegilops tauschii GN=F775_07275 PE=4 SV=1 - [M8AW52_AEGTA]	49.51	17	1	1.07262	56.6772	0.902811	39.6932	1.13581	76.9046	32.3171	5.60498
W5BPL2	Uncharacterized protein OS=Triticum aestivum PE=4 SV=1 - [W5BPL2_WHEAT]	24.66	23	1	0.967005		0.908373		0.720936		135.605	6.80029
W5B7Z6	Adenosylhomocysteinase OS=Triticum aestivum PE=3 SV=1 - [W5B7Z6_WHEAT]	31.34	18	1	1.19805	10.3487	1.24668	4.33015	1.3221	19.2094	53.213	5.79541
W5A6N0	Uncharacterized protein OS=Triticum aestivum PE=4 SV=1 - [W5A6N0_WHEAT]	38.36	17	1	1.02098		0.919782		1.11126		32.95	8.00146
A0A096UUU5	Uncharacterized protein OS=Triticum aestivum PE=4 SV=1 - [A0A096UUU5_WHEAT]	39.95	15	1	1.14198		1.00875		1.31654		39.807	8.25049
W5CBC2	Uncharacterized protein OS=Triticum aestivum PE=3 SV=1 - [W5CBC2_WHEAT]	47.62	1	1	1.02249	11.0349	1.0258	14.9199	0.976384	17.9208	14.073	8.35303
Q9FYV3	Elongation factor 1-alpha OS=Saccharum officinarum PE=2 SV=1 - [Q9FYV3_SACOF]	29.02	18	1	0.309592	123.282	0.311688	131.273	0.338292	106.904	49.2906	8.95361
W5H5K0	Uncharacterized protein OS=Triticum aestivum PE=3 SV=1 - [W5H5K0_WHEAT]	42.17	26	1	1.02039		1.28404		0.889612		37.7435	6.78564
A0A059Q9X4	Cytochrome f OS=Neyraudia reynaudiana GN=petA PE=3 SV=1 - [A0A059Q9X4_9POAL]	35	11	1	1.03978		1.17621		0.983456		35.4259	9.0415
W5HLE3	Uncharacterized protein OS=Triticum aestivum PE=3 SV=1 - [W5HLE3_WHEAT]	38.69	30	1	1.11529	8.69621	1.14572	9.69659	1.06385	24.0799	62.4586	5.5542
C5Z3C9	Putative uncharacterized protein Sb10g002220 OS=Sorghum bicolor GN=Sb10g002220 PE=4 SV=1 - [C5Z3C9_SORBI]	8.06	8	1	1.13455	8.28288	1.05166	3.42308	1.06827	6.14884	68.7053	5.64307
M7ZJZ7	Heat shock 70 kDa protein 4L OS=Triticum urartu GN=TRIUR3_16823 PE=3 SV=1 - [M7ZJZ7_TRIUA]	19.62	54	1	0.895414	4.29663	0.995998	25.5707	0.979615	2.83166	140.147	5.51611
M8A2G0	ADP,ATP carrier protein, mitochondrial OS=Triticum urartu GN=TRIUR3_11472 PE=3 SV=1 - [M8A2G0_TRIUA]	23.95	43	1	1.24622	20.6939	0.904084	21.9601	1.03592	18.8994	41.3722	9.80322
A0A0D9XRV3	Adenosylhomocysteinase OS=Leersia perrieri PE=3 SV=1 - [A0A0D9XRV3_9ORYZ]	25.98	19	1	1.03065		1.01067		1.05078		53.135	5.78271
A3BKU8	Putative uncharacterized protein OS=Oryza sativa subsp. japonica GN=OsJ_24632 PE=4 SV=1 - [A3BKU8_ORYSJ]	13.15	7	1	0.47264	5.88762	0.4176	2.62683	0.450102	6.03225	22.5803	9.80322
J3MLS6	Uncharacterized protein OS=Oryza brachyantha GN=OB07G23580 PE=4 SV=1 - [J3MLS6_ORYBR]	13.79	2	1	1.14061	1.41049	1.10274	0.220085	1.1422	2.57781	22.1248	9.5835
A0A096UQ85	Uncharacterized protein OS=Triticum aestivum PE=3 SV=1 - [A0A096UQ85_WHEAT]	30.48	27	1	0.871391	31.9384	0.898882	30.7377	0.82974	33.3581	71.6737	6.23975
P48187	Photosystem II CP43 reaction center protein OS=Zea mays GN=psbC PE=1 SV=1 - [PSBC_MAIZE]	18.39	6	1	1.12423	31.3659	1.5042	26.3746	1.06926	4.46542	51.8667	7.03467
K3Z414	Uncharacterized protein OS=Setaria italica GN=Si021281m.g PE=3 SV=1 - [K3Z414_SETIT]	18.82	5	1	0.781098		0.891535		0.970906		84.4114	6.03662
Q41629	ADP,ATP carrier protein 1, mitochondrial OS=Triticum aestivum GN=ANT-G1 PE=3 SV=1 - [ADT1_WHEAT]	27.19	45	1	1.18081	6.21337	0.993271	22.9859	1.07769	17.9719	35.9386	9.78857
N1QV35	Uncharacterized protein OS=Aegilops tauschii GN=F775_08508 PE=4 SV=1 - [N1QV35_AEGTA]	59.43	2	1	0.951151	0.466204	1.0499	0.554182	1.13165	0.0846629	17.8325	4.97021
J3LZY6	Uncharacterized protein OS=Oryza brachyantha GN=OB04G27110 PE=3 SV=1 - [J3LZY6_ORYBR]	26.39	21	1	1.03579		1.05286		1.08906		77.2585	5.08447
F2CU34	Predicted protein OS=Hordeum vulgare var. distichum PE=2 SV=1 - [F2CU34_HORVD]	22.71	35	1	1.22544	13.3956	1.32461	16.3096	1.20745	15.9831	80.3569	5.05908
Q9M7E3	Elongation factor 1-alpha OS=Zea mays PE=2 SV=1 - [Q9M7E3_MAIZE]	29.53	49	1	1.18343		0.832756		0.921329		49.2407	8.93896
J3MUQ5	Uncharacterized protein OS=Oryza brachyantha GN=OB08G28360 PE=3 SV=1 - [J3MUQ5_ORYBR]	25.16	3	1	1.13347	4.49048	1.34531	7.64058	1.12843	14.647	49.8213	6.80029
M8BR59	40S ribosomal protein S2-3 OS=Aegilops tauschii GN=F775_29507 PE=3 SV=1 - [M8BR59_AEGTA]	49.77	40	1	0.823269		1.01949		0.929558		23.2624	9.64209
W5ENS7	Uncharacterized protein OS=Triticum aestivum PE=3 SV=1 - [W5ENS7_WHEAT]	30.48	26	1	1.11268		0.903053		1.16478		71.6808	6.23975
D3K4E0	NADPH-protochlorophyllide oxidoreductase B OS=Hordeum vulgare PE=4 SV=1 - [D3K4E0_HORVU]	43.8	44	1	0.814469	7.73218	0.915536	6.05068	0.782767	4.15239	42.1498	9.18799
F2DCS7	Ketol-acid reductoisomerase OS=Hordeum vulgare var. distichum PE=2 SV=1 - [F2DCS7_HORVD]	18.89	42	1	1.1313	28.7418	1.02111	8.80938	1.15182	5.2679	62.1656	6.49365
W5FGH0	Uncharacterized protein OS=Triticum aestivum PE=4 SV=1 - [W5FGH0_WHEAT]	48.2	79	1	1.15926	1.03878	1.22186	2.61363	1.20942	1.85482	51.6482	5.33838
W5EBY0	Uncharacterized protein OS=Triticum aestivum PE=4 SV=1 - [W5EBY0_WHEAT]	25.18	9	1	1.02335		1.05472		1.02452		58.2059	6.23975
M7ZEV7	Uncharacterized protein OS=Triticum urartu GN=TRIUR3_22815 PE=4 SV=1 - [M7ZEV7_TRIUA]	53.71	1	1	1.12861		1.07673		1.32594		17.7735	5.04639
I1GWN9	Uncharacterized protein OS=Brachypodium distachyon GN=BRADI1G34170 PE=3 SV=1 - [I1GWN9_BRADI]	29.53	76	1	1.17106	1.37527	0.439519	34.1141	0.421605	43.5194	45.8615	6.27783
M8C908	Adenosylhomocysteinase OS=Aegilops tauschii GN=F775_30737 PE=3 SV=1 - [M8C908_AEGTA]	32.88	8	1	0.988853		0.87679		0.929404		32.0806	8.1333
A0A0E0K8W0	Uncharacterized protein OS=Oryza punctata PE=4 SV=1 - [A0A0E0K8W0_ORYPU]	20.23	163	1	1.04395		1.0493		0.963381		114.555	5.30029
W5FRF1	Uncharacterized protein OS=Triticum aestivum PE=3 SV=1 - [W5FRF1_WHEAT]	40.18	9	1	0.96343	6.74445	0.951717	11.4493	0.946303	3.70702	33.68	9.51025
A0A096UR65	Uncharacterized protein OS=Triticum aestivum PE=3 SV=1 - [A0A096UR65_WHEAT]	26.13	23	1	1.32537	2.37795	1.11289	16.7356	1.02361	4.48033	71.7147	6.23975
W5ERE8	Uncharacterized protein OS=Triticum aestivum PE=4 SV=1 - [W5ERE8_WHEAT]	31.1	12	1	1.24462		0.940808		1.09837		47.6504	5.46533
M7ZDC9	Thylakoid lumenal 29 kDa protein, chloroplastic OS=Triticum urartu GN=TRIUR3_15946 PE=3 SV=1 - [M7ZDC9_TRIUA]	31.71	19	1	1.09222		0.955442		0.809267		38.2825	7.78174
M7YTZ2	20 kDa chaperonin, chloroplastic OS=Triticum urartu GN=TRIUR3_08758 PE=3 SV=1 - [M7YTZ2_TRIUA]	67.21	17	1	0.800056	10.2999	0.761259	17.6003	0.928712	30.2359	25.8907	8.77783
J3L8Q1	Uncharacterized protein OS=Oryza brachyantha GN=OB02G10180 PE=3 SV=1 - [J3L8Q1_ORYBR]	36.53	21	1	1.21647	3.86096	1.24283	0.750899	1.24776	1.334	42.0208	7.40088
Q2QW46	Retrotransposon protein, putative, unclassified OS=Oryza sativa subsp. japonica GN=LOC_Os12g10610 PE=3 SV=1 - [Q2QW46_ORYSJ]	28.42	17	1	1.34246	42.7349	1.07916	42.3124	0.944981	4.85299	19.9163	6.20166
I1IDE0	Uncharacterized protein OS=Brachypodium distachyon GN=BRADI3G53907 PE=4 SV=1 - [I1IDE0_BRADI]	8	16	1	1.19384	3.01208	1.1786	8.49168	1.00208	11.9875	191.203	5.99854
D8L9S2	Glutamate decarboxylase OS=Triticum aestivum GN=gad1 PE=3 SV=1 - [D8L9S2_WHEAT]	28.34	41	1	1.27004	2.06097	1.33378	25.6298	1.35389	6.85239	54.0726	5.78271
M8CV70	Thioredoxin H-type 4 OS=Aegilops tauschii GN=F775_31630 PE=4 SV=1 - [M8CV70_AEGTA]	31.35	18	1	1.08115	7.0745	1.08084	2.45085	1.07355	12.7119	32.7965	6.53662
Q43772	UTP--glucose-1-phosphate uridylyltransferase OS=Hordeum vulgare PE=2 SV=1 - [UGPA_HORVU]	48.2	48	1	1.18837		1.18674		1.05651		51.6122	5.33838
A0A096UUP6	S-adenosylmethionine synthase OS=Triticum aestivum PE=3 SV=1 - [A0A096UUP6_WHEAT]	20.51	11	1	1.32487		1.17085		1.20094		51.9028	5.80811
M7YB04	S-adenosylmethionine synthase OS=Triticum urartu GN=TRIUR3_22199 PE=3 SV=1 - [M7YB04_TRIUA]	30.46	18	1	1.07616	0.075095	1.00134	3.95735	1.14658	8.6485	42.8296	5.92236
R7W023	Translocase of chloroplast 159, chloroplastic OS=Aegilops tauschii GN=F775_07514 PE=4 SV=1 - [R7W023_AEGTA]	13.72	43	1	0.834037		1.00704		1.09074		148.12	4.52588
M7YQ36	Malate dehydrogenase [NADP] 1, chloroplastic OS=Triticum urartu GN=TRIUR3_16592 PE=3 SV=1 - [M7YQ36_TRIUA]	22.84	54	1	0.888799	16.7696	0.880536	15.5544	0.956556	5.27302	46.587	7.59131
M8C7D4	Adenosine kinase 2 OS=Aegilops tauschii GN=F775_30330 PE=4 SV=1 - [M8C7D4_AEGTA]	37.79	19	1	0.965251	0.321421	0.999616	2.98946	0.921085	30.675	37.1908	5.09717
A0A0A7DPH2	Superoxide dismutase [Cu-Zn] OS=Saccharum spontaneum GN=SOD-1b PE=3 SV=1 - [A0A0A7DPH2_SACSP]	25.12	29	1	1.03213		1.15076		0.894232		20.7695	5.61768
M7YF70	Uncharacterized protein OS=Triticum urartu GN=TRIUR3_27725 PE=4 SV=1 - [M7YF70_TRIUA]	33.33	24	1	0.957052	5.1893	0.95252	4.52837	1.11325	5.5918	18.7663	4.7417
M7ZFX1	Mitochondrial outer membrane porin OS=Triticum urartu GN=TRIUR3_18958 PE=4 SV=1 - [M7ZFX1_TRIUA]	22.15	9	1	1.28783	6.57082	1.17958	9.60165	1.11445	7.88418	64.5559	5.79541
W5ER14	Uncharacterized protein OS=Triticum aestivum PE=4 SV=1 - [W5ER14_WHEAT]	20.35	6	1	1.04714		1.13776		1.06949		24.2171	5.13525
W5EWZ4	Uncharacterized protein OS=Triticum aestivum PE=3 SV=1 - [W5EWZ4_WHEAT]	38.83	29	1	1.02883	1.00978	0.881857	6.3563	1.13564	12.3806	22.7844	9.89111
B6TFY8	Histone H4 OS=Zea mays PE=2 SV=1 - [B6TFY8_MAIZE]	50.49	41	1	0.233877	21.1741	0.231644	0.690604	0.18814	0.499209	11.4164	11.4731
W5I774	Uncharacterized protein OS=Triticum aestivum PE=4 SV=1 - [W5I774_WHEAT]	16.21	141	1	0.736408		0.742665		0.770486		92.341	6.0874
A0A0D9VYR9	Serine hydroxymethyltransferase OS=Leersia perrieri PE=3 SV=1 - [A0A0D9VYR9_9ORYZ]	31.58	21	1	1.3941		1.04429		1.12459		56.3781	8.646
M0X5Z0	Uncharacterized protein OS=Hordeum vulgare var. distichum PE=3 SV=1 - [M0X5Z0_HORVD]	32.25	85	1	1.12317	19.1335	0.668229	18.4461	0.559166	18.1466	41.8238	7.38623
N1QPR4	40S ribosomal protein S2-3 OS=Aegilops tauschii GN=F775_26142 PE=3 SV=1 - [N1QPR4_AEGTA]	47.42	23	1	0.907398	3.0004	0.936939	7.20273	1.01195	10.6862	23.2884	9.64209
M7YSB4	Uncharacterized protein OS=Triticum urartu GN=TRIUR3_34729 PE=4 SV=1 - [M7YSB4_TRIUA]	30.98	4	1	1.22877	0.59998	1.10239	9.58523	0.908719	5.03195	19.2968	5.98584
F2D449	Predicted protein OS=Hordeum vulgare var. distichum PE=2 SV=1 - [F2D449_HORVD]	36.84	17	1	0.998558	14.3528	0.903443	25.5083	0.876475	27.314	11.7342	9.81787
C5JA75	Sucrose synthase OS=Hordeum vulgare var. distichum GN=ss1 PE=4 SV=1 - [C5JA75_HORVD]	16.21	143	1	1.06051		1.10709		0.969295		92.1661	6.25244
I1H038	Uncharacterized protein OS=Brachypodium distachyon GN=BRADI1G46670 PE=4 SV=1 - [I1H038_BRADI]	18.21	142	1	0.68861		0.868678		0.883993		84.8694	6.27783
W5D4Q6	Phospholipase D OS=Triticum aestivum GN=TRAES_3BF048200040CFD_c1 PE=3 SV=1 - [W5D4Q6_WHEAT]	25.99	52	1	0.957563		1.04723		0.915971		91.9901	5.51611
W5GNU5	Uncharacterized protein OS=Triticum aestivum PE=3 SV=1 - [W5GNU5_WHEAT]	22.88	8	1	1.00295		1.09281		1.14223		35.2655	4.98291
A0A0D9XXB5	Fructose-bisphosphate aldolase OS=Leersia perrieri PE=3 SV=1 - [A0A0D9XXB5_9ORYZ]	20.47	5	1	1.22593	0.175513	1.09281	28.0166	1.16764	2.33238	41.8554	6.93213
K3XIJ1	Cysteine synthase OS=Setaria italica GN=Si001713m.g PE=3 SV=1 - [K3XIJ1_SETIT]	22.94	6	1	1.09866	29.906	1.1987	8.973	1.21933	9.95097	41.8178	7.21045
M8BMC6	Putative L-ascorbate peroxidase, chloroplastic OS=Aegilops tauschii GN=F775_29816 PE=3 SV=1 - [M8BMC6_AEGTA]	20	16	1	1.43747		1.30405		0.936358		57.4065	6.99072
F2DBP2	Predicted protein (Fragment) OS=Hordeum vulgare var. distichum PE=2 SV=1 - [F2DBP2_HORVD]	37.04	34	1	0.904353	6.76847	0.859648	5.38014	1.04354	15.5546	24.1312	10.1255
A0A0C4BJ37	Uncharacterized protein OS=Triticum aestivum PE=4 SV=1 - [A0A0C4BJ37_WHEAT]	20.63	16	1	1.00185	5.75133	0.940594	6.16753	0.960746	8.18664	31.117	5.35107
W5CN49	Phospholipase D OS=Triticum aestivum PE=3 SV=1 - [W5CN49_WHEAT]	25.99	55	1	1.12033		1.16533		1.09465		91.977	5.43994
A0A0D5BX49	Cold-responsive protein Wcor15-AB OS=Triticum turgidum subsp. durum GN=Wcor15-AB PE=4 SV=1 - [A0A0D5BX49_TRITD]	48.3	5	1	1.06219	48.0173	0.884214	19.6525	1.00014	43.2446	14.7344	5.22412
A0A0E0BVT3	Uncharacterized protein OS=Oryza glumipatula PE=3 SV=1 - [A0A0E0BVT3_9ORYZ]	46.72	67	1	0.953875		1.12023		1.04638		38.7473	5.37646
B4FRH8	Actin-7 OS=Zea mays GN=pco095216b PE=2 SV=1 - [B4FRH8_MAIZE]	42.44	74	1	1.01633		0.762113		1.10437		41.653	5.49072
W5CE13	Uncharacterized protein OS=Triticum aestivum PE=4 SV=1 - [W5CE13_WHEAT]	7.26	33	1	0.978671		0.856587		0.999585		180.381	6.53662
C5YU66	Putative uncharacterized protein Sb09g005570 OS=Sorghum bicolor GN=Sb09g005570 PE=3 SV=1 - [C5YU66_SORBI]	16.33	23	1	1.01993		1.00436		1.04359		93.8846	5.30029
F2DSV2	Predicted protein OS=Hordeum vulgare var. distichum PE=2 SV=1 - [F2DSV2_HORVD]	10.85	20	1	1.00944	0.840796	1.0117	0.904024	1.03193	16.3711	41.2293	9.80322
P80607	Alpha-1,4-glucan-protein synthase [UDP-forming] OS=Zea mays GN=UPTG PE=1 SV=2 - [UPTG_MAIZE]	23.63	29	1	1.13488		0.659348		0.681951		41.1776	6.12549
W5F9H2	Glucose-1-phosphate adenylyltransferase OS=Triticum aestivum PE=3 SV=1 - [W5F9H2_WHEAT]	44.44	17	1	1.47815	4.15518	1.10553	6.94894	1.15937	4.79195	43.8201	6.27783
M8AW09	40S ribosomal protein S17-4 OS=Triticum urartu GN=TRIUR3_33714 PE=3 SV=1 - [M8AW09_TRIUA]	44.76	13	1	1.01694	11.0411	0.891922	1.3405	0.989229	7.89951	16.4377	10.2134
M0XEC5	Uncharacterized protein OS=Hordeum vulgare var. distichum PE=3 SV=1 - [M0XEC5_HORVD]	22.13	103	1	1.39139		1.37481		1.43621		113.307	5.47803
W5AH72	Uncharacterized protein OS=Triticum aestivum PE=4 SV=1 - [W5AH72_WHEAT]	53.33	14	1	0.671754	9.51948	0.603121	18.4532	0.634572	16.3228	13.6721	9.5249
M0Z2K1	Uncharacterized protein OS=Hordeum vulgare var. distichum PE=4 SV=1 - [M0Z2K1_HORVD]	18.73	36	1	0.988523		0.931801		1.16885		62.8914	7.91357
Q8S385	REP14 OS=Secale cereale PE=2 SV=1 - [Q8S385_SECCE]	48.63	6	1	2.40266	125.215	2.5249	181.996	1.95794	112.041	14.7324	6.18896
M8CA60	Chlorophyll a-b binding protein 1B, chloroplastic OS=Aegilops tauschii GN=F775_31839 PE=4 SV=1 - [M8CA60_AEGTA]	43.14	97	1	0.832138	31.3949	0.829327	35.6576	0.725114	9.16238	26.9196	5.24951
W5HWV0	Uncharacterized protein OS=Triticum aestivum PE=3 SV=1 - [W5HWV0_WHEAT]	82.5	37	1	1.01442	8.38389	1.09298	5.35784	1.05153	20.0952	8.76209	6.91748
W5FB83	Uncharacterized protein OS=Triticum aestivum PE=3 SV=1 - [W5FB83_WHEAT]	52.19	5	1	1.05862		1.05957		1.01677		26.0288	7.32764
W5FY97	Uncharacterized protein OS=Triticum aestivum PE=4 SV=1 - [W5FY97_WHEAT]	23.27	4	1	1.24086		1.02908		1.00494		67.0658	7.26904
R7WFW5	Oligopeptidase A OS=Aegilops tauschii GN=F775_32306 PE=3 SV=1 - [R7WFW5_AEGTA]	19.73	29	1	1.1036	3.75426	1.16415	0.5954	1.15073	21.1281	83.2253	5.37646
M8BE45	Ketol-acid reductoisomerase, chloroplastic OS=Aegilops tauschii GN=F775_30375 PE=4 SV=1 - [M8BE45_AEGTA]	18.95	12	1	1.02298	29.2414	0.96541	1.18034	1.09393	23.8177	58.7918	6.20166
M8CF13	Cysteine synthase OS=Aegilops tauschii GN=F775_26899 PE=3 SV=1 - [M8CF13_AEGTA]	44.31	13	1	1.15764		1.04847		1.00909		34.0508	5.77002
M0X0C6	Uncharacterized protein OS=Hordeum vulgare var. distichum PE=3 SV=1 - [M0X0C6_HORVD]	32.65	26	1	1.0922	6.37157	1.01384	0.951563	1.04343	15.6458	44.5637	10.0669
W5GES9	Histone H2B OS=Triticum aestivum PE=3 SV=1 - [W5GES9_WHEAT]	34.72	295	1	0.955489		0.899826		0.977532		15.5075	10.2134
F2E328	Histone H2B OS=Hordeum vulgare var. distichum PE=2 SV=1 - [F2E328_HORVD]	35.33	299	1	1.08645		1.21767		1.17535		16.226	10.0229
N1QRM3	Mitochondrial outer membrane porin OS=Aegilops tauschii GN=F775_31321 PE=4 SV=1 - [N1QRM3_AEGTA]	19.79	9	1	1.08635		1.02874		1.05183		71.8178	8.03076
M8D225	Non-specific lipid-transfer protein OS=Aegilops tauschii GN=F775_29280 PE=3 SV=1 - [M8D225_AEGTA]	36.52	10	1	0.476684		0.555544		0.570834		11.1517	9.05615
C9EF64	Dehydroascorbate reductase OS=Triticum aestivum GN=DHAR PE=2 SV=1 - [C9EF64_WHEAT]	55.19	52	1	0.919417	6.05817	0.979958	10.1596	1.00521	2.68364	23.3431	6.29053
N1QSW5	Phospholipase D OS=Aegilops tauschii GN=F775_09720 PE=3 SV=1 - [N1QSW5_AEGTA]	25.99	53	1	1.07073		1.07615		1.08097		91.9559	5.51611
F2CRQ8	Predicted protein OS=Hordeum vulgare var. distichum PE=2 SV=1 - [F2CRQ8_HORVD]	36.94	4	1	1.12493	6.91722	1.20704	16.0896	1.03089	3.79902	23.9169	5.42725
I1H5D5	Uncharacterized protein OS=Brachypodium distachyon GN=BRADI1G62170 PE=3 SV=1 - [I1H5D5_BRADI]	28.76	27	1	1.12619	12.8493	0.933494	3.87233	0.986276	14.6409	25.1557	10.1255
W5G9C7	Uncharacterized protein OS=Triticum aestivum PE=3 SV=1 - [W5G9C7_WHEAT]	17.62	35	1	0.780406	9.58705	0.868121	2.64903	0.976982	9.52282	87.8339	6.01123
M8CMJ9	Histone H2B OS=Aegilops tauschii GN=F775_29761 PE=3 SV=1 - [M8CMJ9_AEGTA]	28.97	68	1	0.831808	8.45996	0.966133	7.94842	0.664286	21.2945	15.5806	10.2134
M0W559	Uncharacterized protein OS=Hordeum vulgare var. distichum PE=4 SV=1 - [M0W559_HORVD]	23.91	17	1	1.27241	0.405167	1.24246	23.0708	1.12961	19.8991	56.2169	5.90967
F2D1H7	Predicted protein OS=Hordeum vulgare var. distichum PE=2 SV=1 - [F2D1H7_HORVD]	27.87	52	1	0.812709	9.96459	0.934986	11.022	1.03099	9.40932	28.2835	10.0376
B3VN37	Chloroplast chlorophyll a/b binding protein (Fragment) OS=Phyllostachys edulis PE=2 SV=1 - [B3VN37_9POAL]	47.51	31	1	1.06764	7.64671	1.00272	24.7881	1.22662	14.9677	19.78	6.56592
I1IBC3	Uncharacterized protein OS=Brachypodium distachyon GN=BRADI3G48080 PE=3 SV=1 - [I1IBC3_BRADI]	21.77	23	1	1.05459		1.02317		0.841152		82.2183	6.11279
W5D898	Uncharacterized protein OS=Triticum aestivum PE=4 SV=1 - [W5D898_WHEAT]	37.81	51	1	1.0087		1.13272		1.17103		48.1505	5.69385
M0W2C4	Uncharacterized protein OS=Hordeum vulgare var. distichum PE=3 SV=1 - [M0W2C4_HORVD]	21.18	24	1	0.716911	31.611	0.771961	8.6458	0.565733	37.489	75.1892	6.41748
M8B6N2	ATPase 8, plasma membrane-type OS=Aegilops tauschii GN=F775_20444 PE=3 SV=1 - [M8B6N2_AEGTA]	10.78	183	1	1.05513		0.988214		0.834737		77.224	6.45557
W5FGQ7	Non-specific lipid-transfer protein OS=Triticum aestivum PE=3 SV=1 - [W5FGQ7_WHEAT]	53.85	12	1	0.356857	55.1992	0.248663	111.929	0.269324	105.187	7.53973	9.23193
W5GIK1	Uncharacterized protein OS=Triticum aestivum PE=4 SV=1 - [W5GIK1_WHEAT]	20.39	8	1	1.10531		0.867754		0.929842		34.7672	5.98584
M7Z719	30S ribosomal protein S9, chloroplastic OS=Triticum urartu GN=TRIUR3_09993 PE=3 SV=1 - [M7Z719_TRIUA]	35.59	3	1	0.918219	22.4907	1.03447	2.96267	1.00896	17.8903	13.1832	10.4624
Q03387	Eukaryotic translation initiation factor isoform 4G-1 OS=Triticum aestivum PE=1 SV=2 - [IF4G1_WHEAT]	15.1	39	1	1.15291		1.21501		1.046		86.2417	8.01611
W5A5L6	Uncharacterized protein OS=Triticum aestivum PE=3 SV=1 - [W5A5L6_WHEAT]	44.76	13	1	1.33483		1.38052		1.34854		16.4817	10.2134
W5FCQ7	Uncharacterized protein OS=Triticum aestivum PE=4 SV=1 - [W5FCQ7_WHEAT]	40	3	1	1.44945	16.4044	1.19135	6.83386	0.998351	15.2137	11.8993	10.1548
W5EUP3	Uncharacterized protein OS=Triticum aestivum PE=4 SV=1 - [W5EUP3_WHEAT]	27.48	22	1	0.810798	16.8928	0.792	7.12926	0.870498	35.1646	14.2825	10.6968
B2ZGL0	Plastid acetyl-CoA carboxylase OS=Triticum turgidum subsp. durum GN=Acc-1 PE=4 SV=1 - [B2ZGL0_TRITD]	10.9	156	1	0.982135		1.28451		1.06093		254.918	6.12549
A0A077RYX7	Chromosome 3B, genomic scaffold, cultivar Chinese Spring OS=Triticum aestivum GN=TRAES_3BF077200030CFD_c1 PE=3 SV=1 - [A0A077RYX7_WHEAT]	19.8	29	1	0.925194		0.866498		0.891212		57.4413	6.99072
W5E5C6	Uncharacterized protein OS=Triticum aestivum PE=4 SV=1 - [W5E5C6_WHEAT]	42.29	1	1	1.12896	20.659	1.31636	25.062	1.03583	13.8042	17.7305	5.04639
W5ASI9	Uncharacterized protein OS=Triticum aestivum PE=4 SV=1 - [W5ASI9_WHEAT]	16.02	35	1	0.873717		0.972139		1.00813		82.1766	6.81494
W5DAV1	Uncharacterized protein OS=Triticum aestivum PE=3 SV=1 - [W5DAV1_WHEAT]	20	28	1	1.02589		1.17243		0.908218		57.3862	6.48096
M8BIM8	60S ribosomal protein L7-2 OS=Aegilops tauschii GN=F775_31782 PE=3 SV=1 - [M8BIM8_AEGTA]	28.28	49	1	1.00559		1.11242		1.19166		28.0894	10.0522
I1HQL5	Uncharacterized protein OS=Brachypodium distachyon GN=BRADI2G47240 PE=4 SV=1 - [I1HQL5_BRADI]	12.45	16	1	0.904712		0.965448		1.0059		58.0493	7.02002
W5E0V4	Uncharacterized protein OS=Triticum aestivum PE=3 SV=1 - [W5E0V4_WHEAT]	24.71	22	1	0.871066		0.983953		1.02274		28.0242	5.21143
W5D791	Chromosome 3B, genomic scaffold, cultivar Chinese Spring OS=Triticum aestivum GN=TRAES_3BF042100190CFD_c1 PE=3 SV=1 - [W5D791_WHEAT]	11.69	23	1	1.0329	14.1804	1.01751	7.93648	1.13087	24.4031	127.486	6.16357
F2DQ38	Predicted protein (Fragment) OS=Hordeum vulgare var. distichum PE=2 SV=1 - [F2DQ38_HORVD]	18.1	105	1	0.923707		0.94683		0.742692		116.186	8.01611
A0A096UT91	Uncharacterized protein OS=Triticum aestivum PE=3 SV=1 - [A0A096UT91_WHEAT]	27.87	49	1	0.818377		0.89095		1.15855		28.2875	10.0083
F2E3Q0	Predicted protein OS=Hordeum vulgare var. distichum PE=2 SV=1 - [F2E3Q0_HORVD]	14.29	15	1	0.961597		0.779937		0.78072		49.696	6.44287
I1GTJ6	Cytochrome b6-f complex iron-sulfur subunit OS=Brachypodium distachyon GN=BRADI1G24980 PE=3 SV=1 - [I1GTJ6_BRADI]	26.24	13	1	0.321766		0.326934		0.386061		23.6901	8.25049
W5A6T5	Uncharacterized protein OS=Triticum aestivum PE=3 SV=1 - [W5A6T5_WHEAT]	23.24	33	1	1.09915		0.933834		0.88495		51.563	5.2876
I1ISY2	Uncharacterized protein OS=Brachypodium distachyon GN=BRADI4G38260 PE=4 SV=1 - [I1ISY2_BRADI]	22.64	3	1	1.03336		1.01065		1.09228		32.4883	4.64014
M7ZP37	Signal recognition particle 54 kDa protein, chloroplastic OS=Triticum urartu GN=TRIUR3_26146 PE=4 SV=1 - [M7ZP37_TRIUA]	29.9	4	1	0.992578		1.15913		1.33086		53.8401	8.73389
W5I9U0	Uncharacterized protein OS=Triticum aestivum PE=3 SV=1 - [W5I9U0_WHEAT]	81.37	22	1	1.00599	3.25266	0.906733	4.47586	1.10243	8.02644	21.4664	5.49072
F2E781	Predicted protein (Fragment) OS=Hordeum vulgare var. distichum PE=2 SV=1 - [F2E781_HORVD]	41.32	16	1	1.21464		1.13063		1.34307		26.4908	6.69775
F2E9F1	Predicted protein OS=Hordeum vulgare var. distichum PE=2 SV=1 - [F2E9F1_HORVD]	41.35	83	1	1.19434		0.984367		1.08603		28.0721	5.42725
Q6PQF3	Cell wall beta-glucosidase OS=Secale cereale PE=2 SV=1 - [Q6PQF3_SECCE]	19.07	37	1	1.29583		1.6643		1.732		67.1861	7.51807
W5BKY5	Uncharacterized protein OS=Triticum aestivum PE=4 SV=1 - [W5BKY5_WHEAT]	20.29	26	1	1.50256	30.9825	1.45322	24.5473	1.14996	2.98312	29.3283	9.46631
W5B0Q9	Xylose isomerase OS=Triticum aestivum PE=3 SV=1 - [W5B0Q9_WHEAT]	25.62	35	1	0.926743	10.342	1.05318	4.81891	1.15691	0.00201462	53.6397	5.56689
M8BXK5	Pyrophosphate-energized vacuolar membrane proton pump OS=Aegilops tauschii GN=F775_07510 PE=3 SV=1 - [M8BXK5_AEGTA]	14.98	166	1	1.93458		1.10842		1.17758		79.3228	5.32568
I1HST7	Uncharacterized protein OS=Brachypodium distachyon GN=BRADI2G53340 PE=4 SV=1 - [I1HST7_BRADI]	21.11	40	1	0.403818		1.19733		1.12825		60.4159	5.77002
C5XT06	Peptidyl-prolyl cis-trans isomerase OS=Sorghum bicolor GN=Sb04g001740 PE=3 SV=1 - [C5XT06_SORBI]	36.84	107	1	0.953679	8.40582	1.18725	7.63108	1.11419	3.4422	18.2751	8.70459
I1HXL8	Uncharacterized protein OS=Brachypodium distachyon GN=BRADI3G05010 PE=3 SV=1 - [I1HXL8_BRADI]	26.29	69	1	0.922165		1.02397		1.21256		49.9257	4.79248
W5AP51	Uncharacterized protein OS=Triticum aestivum PE=4 SV=1 - [W5AP51_WHEAT]	18.75	44	1	0.770801		0.874978		0.578616		28.5897	9.92041
M8B9Z4	Uncharacterized protein OS=Aegilops tauschii GN=F775_29610 PE=3 SV=1 - [M8B9Z4_AEGTA]	18.88	2	1	0.988873	2.37709	1.06525	1.66769	1.03829	8.98106	32.3027	8.95361
K4ADY4	Uncharacterized protein OS=Setaria italica GN=Si037076m.g PE=4 SV=1 - [K4ADY4_SETIT]	25.67	25	1	1.06172	17.1005	1.09617	1.59659	1.2082	1.09183	27.903	5.61768
W5G637	Uncharacterized protein OS=Triticum aestivum PE=4 SV=1 - [W5G637_WHEAT]	31.88	17	1	1.17671	8.22645	1.21934	26.7989	1.00546	4.05889	32.4285	7.18115
B6TF69	Ketol-acid reductoisomerase OS=Zea mays PE=2 SV=1 - [B6TF69_MAIZE]	11.4	16	1	0.830956		0.947313		0.805753		63.0071	6.62451
W5B132	Uncharacterized protein OS=Triticum aestivum PE=4 SV=1 - [W5B132_WHEAT]	28.84	23	1	0.639342	21.9834	0.560493	19.236	0.859679	23.3897	34.334	5.2876
W5H9P8	Carbonic anhydrase OS=Triticum aestivum PE=3 SV=1 - [W5H9P8_WHEAT]	17.68	6	1	1.11294	8.73052	0.888017	14.335	0.886874	15.8321	17.7909	6.17627
N1QSV7	Uncharacterized protein OS=Aegilops tauschii GN=F775_52634 PE=4 SV=1 - [N1QSV7_AEGTA]	24.85	10	1	1.15094	13.1922	1.07315	11.7567	1.08525	10.978	16.8597	8.1626
G3DQF2	Ubiquitin (Fragment) OS=Lolium perenne GN=ubq5 PE=2 SV=1 - [G3DQF2_LOLPR]	44.9	209	1	1.0602	14.4249	1.20853	13.123	1.08671	8.17064	16.7389	9.72998
F2DZH9	Carbonic anhydrase (Fragment) OS=Hordeum vulgare var. distichum PE=2 SV=1 - [F2DZH9_HORVD]	12.11	1	1	0.469169		0.456159		0.491196		24.6436	7.81104
A7WMM8	Alanine:glyoxylate aminotransferase (Fragment) OS=Dactylis glomerata GN=agt1 PE=3 SV=1 - [A7WMM8_DACGL]	39.34	1	1	0.881199		0.806165		1.00968		13.7601	9.05615
Q9XGH5	Fructose-bisphosphate aldolase (Fragment) OS=Phleum pratense PE=2 SV=1 - [Q9XGH5_PHLPR]	39.21	10	1	0.96038		1.00474		1.27811		24.7998	7.78174
A0A096RK52	Uncharacterized protein OS=Zea mays GN=LOC100382727 PE=3 SV=1 - [A0A096RK52_MAIZE]	22.7	169	1	0.993511		0.995907		1.16423		49.8898	4.89404
K3XVF6	Uncharacterized protein OS=Setaria italica GN=Si005913m.g PE=3 SV=1 - [K3XVF6_SETIT]	13.65	136	1	1.01663		1.04326		1.09288		79.5644	5.69385
W5FTZ6	Uncharacterized protein OS=Triticum aestivum PE=4 SV=1 - [W5FTZ6_WHEAT]	36.84	17	1	0.986404		1.04313		1.07399		11.7922	9.61279
K4A7Q9	Uncharacterized protein OS=Setaria italica GN=Si034915m.g PE=3 SV=1 - [K4A7Q9_SETIT]	27.19	3	1	1.01847		0.937435		1.0711		60.4276	5.74463
M7YUK9	Chlorophyll a-b binding protein, chloroplastic OS=Triticum urartu GN=TRIUR3_00897 PE=4 SV=1 - [M7YUK9_TRIUA]	41.35	115	1	0.99317	13.1799	0.967745	6.57574	0.979174	6.93047	28.2842	5.2749
I1IIT7	Ribulose bisphosphate carboxylase small chain OS=Brachypodium distachyon GN=BRADI4G08500 PE=3 SV=1 - [I1IIT7_BRADI]	33.71	41	1	0.243041	4.12127	0.148671	26.6459	0.0794068	5.32892	19.5639	8.73389
N1QPY8	50S ribosomal protein L4, chloroplastic OS=Aegilops tauschii GN=F775_29384 PE=3 SV=1 - [N1QPY8_AEGTA]	22.26	21	1	0.824645		0.827297		0.912557		31.1038	5.38916
Q9LKJ3	Alpha-glucan phosphorylase, H isozyme OS=Triticum aestivum PE=2 SV=1 - [PHSH_WHEAT]	21.27	25	1	0.902048		0.988138		0.844266		93.5527	7.57666
M7YHJ3	50S ribosomal protein L5, chloroplastic OS=Triticum urartu GN=TRIUR3_10657 PE=3 SV=1 - [M7YHJ3_TRIUA]	42.52	24	1	1.01695		1.13499		1.0205		28.0918	9.80322
M7ZZM5	Adenosine kinase 2 OS=Triticum urartu GN=TRIUR3_34695 PE=4 SV=1 - [M7ZZM5_TRIUA]	33.14	20	1	0.950218		1.01665		1.16678		37.2237	5.09717
J3MR12	Aconitate hydratase OS=Oryza brachyantha GN=OB08G15410 PE=3 SV=1 - [J3MR12_ORYBR]	10.57	30	1	0.939337		1.33653		1.13236		107.408	7.00537
W5B9Z5	Uncharacterized protein OS=Triticum aestivum PE=3 SV=1 - [W5B9Z5_WHEAT]	23.77	49	1	0.854814	3.52928	0.840351	6.07325	0.851476	10.2756	28.0843	10.0522
M8CP45	Carbamoyl-phosphate synthase large chain OS=Aegilops tauschii GN=F775_32185 PE=3 SV=1 - [M8CP45_AEGTA]	11.69	25	1	0.932177		0.939165		0.922041		127.491	6.16357
F2CR92	Predicted protein OS=Hordeum vulgare var. distichum PE=2 SV=1 - [F2CR92_HORVD]	18.88	7	1	1.0074		1.03481		1.01671		32.3167	9.08545
M8BTT2	Protein mrp-like protein OS=Aegilops tauschii GN=F775_05213 PE=4 SV=1 - [M8BTT2_AEGTA]	21.52	25	1	0.810903		0.711769		0.861657		48.1679	4.97021
W5CR85	Chromosome 3B, genomic scaffold, cultivar Chinese Spring OS=Triticum aestivum GN=TRAES_3BF057800030CFD_c1 PE=4 SV=1 - [W5CR85_WHEAT]	17.84	26	1	0.937322		0.953537		0.888397		57.5316	5.47803
M7ZJZ9	Pyruvate dehydrogenase E1 component subunit alpha OS=Triticum urartu GN=TRIUR3_01629 PE=4 SV=1 - [M7ZJZ9_TRIUA]	18.12	1	1	0.954635	15.6711	0.830428	8.2782	0.968674	0.137147	47.7139	7.72314
B6TQ06	Aminomethyltransferase OS=Zea mays GN=IDP232 PE=2 SV=1 - [B6TQ06_MAIZE]	14.43	5	1	1.17497		1.03272		1.0605		44.0065	8.1626
F2DN70	Predicted protein (Fragment) OS=Hordeum vulgare var. distichum PE=2 SV=1 - [F2DN70_HORVD]	12.7	39	1	1.12016		1.13683		1.32992		109.806	6.29053
A9LRZ1	Vacuolar H+-pyrophosphatase OS=Triticum aestivum PE=2 SV=1 - [A9LRZ1_WHEAT]	12.65	151	1	2.77181		1.01299		1.27887		80.4376	5.19873
M0XLC4	Uncharacterized protein OS=Hordeum vulgare var. distichum PE=4 SV=1 - [M0XLC4_HORVD]	29.94	19	1	0.737865	30.4797	0.885459	38.4088	0.886099	24.8443	37.1488	5.16064
I1W260	Ubiquitin (Fragment) OS=Panicum virgatum PE=2 SV=1 - [I1W260_PANVG]	43.14	204	1	1.02041	13.0385	0.956449	2.07213	0.909688	18.7072	17.3694	9.80322
W5FW30	Uncharacterized protein OS=Triticum aestivum PE=4 SV=1 - [W5FW30_WHEAT]	41.38	1	1	1.37777	7.52596	0.897322	10.9662	0.745083	19.5799	11.4851	10.3452
W5CCN3	Uncharacterized protein OS=Triticum aestivum PE=4 SV=1 - [W5CCN3_WHEAT]	12.57	11	1	0.836022	17.2547	0.776837	14.4055	0.911444	17.8763	112.963	5.43994
F2DU93	Predicted protein (Fragment) OS=Hordeum vulgare var. distichum PE=2 SV=1 - [F2DU93_HORVD]	14.52	11	1	0.983912		0.996076		1.3385		64.622	5.31299
A0A077RVA3	Chromosome 3B, genomic scaffold, cultivar Chinese Spring OS=Triticum aestivum GN=TRAES_3BF003200030CFD_c1 PE=4 SV=1 - [A0A077RVA3_WHEAT]	5.29	11	1	1.04111		1.11593		1.11538		197.079	6.22705
M0WW19	Xylose isomerase OS=Hordeum vulgare var. distichum PE=3 SV=1 - [M0WW19_HORVD]	25.68	39	1	1.01647		0.886113		1.18093		53.3806	5.42725
W5HA05	Fructose-bisphosphate aldolase OS=Triticum aestivum PE=4 SV=1 - [W5HA05_WHEAT]	51.16	1	1	1.09256		1.13105		1.12832		4.42738	9.24658
F2CQV1	Phosphoglycerate kinase OS=Hordeum vulgare var. distichum PE=2 SV=1 - [F2CQV1_HORVD]	16.71	6	1	1.11593		1.30745		0.979407		42.0794	6.22705
R7W0Y7	50S ribosomal protein L5, chloroplastic OS=Aegilops tauschii GN=F775_20879 PE=3 SV=1 - [R7W0Y7_AEGTA]	50.94	24	1	0.823098		1.00092		1.02709		23.3894	9.93506
I1IXS4	Uncharacterized protein OS=Brachypodium distachyon GN=BRADI5G10170 PE=4 SV=1 - [I1IXS4_BRADI]	14.13	12	1	1.16397	4.54268	0.963214	3.87779	0.846116	27.446	20.3892	9.62744
W5C5L8	Uncharacterized protein OS=Triticum aestivum PE=4 SV=1 - [W5C5L8_WHEAT]	23.13	23	1	0.865337		0.99174		0.72658		63.5518	8.38232
Q84QI7	Vacuolar proton-inorganic pyrophosphatase OS=Hordeum brevisubulatum GN=AVP1 PE=2 SV=1 - [Q84QI7_9POAL]	12.03	16	1	1.03528	8.67169	1.10844	16.1283	1.23715	25.5801	80.4195	5.21143
M0WWE4	Uncharacterized protein OS=Hordeum vulgare var. distichum PE=3 SV=1 - [M0WWE4_HORVD]	39.49	33	1	1.26982		1.08371		1.09092		38.4041	5.0083
W5BMF2	Zeta-carotene desaturase OS=Triticum aestivum PE=3 SV=1 - [W5BMF2_WHEAT]	18.13	29	1	0.917028		0.94193		1.03548		62.5681	7.62061
W5AZ89	Zeta-carotene desaturase OS=Triticum aestivum PE=3 SV=1 - [W5AZ89_WHEAT]	19.54	16	1	0.877797		0.870411		0.900715		58.4788	6.55127
A0A0E0EPX3	Uncharacterized protein OS=Oryza meridionalis PE=3 SV=1 - [A0A0E0EPX3_9ORYZ]	14.2	161	1	1.4114	94.5054	1.17611	49.3906	1.38457	111.124	60.3072	9.5542
W5FGR3	Uncharacterized protein OS=Triticum aestivum PE=4 SV=1 - [W5FGR3_WHEAT]	36.62	4	1	0.853877		0.884047		0.838073		15.7416	4.58936
W5DG53	Uncharacterized protein OS=Triticum aestivum PE=3 SV=1 - [W5DG53_WHEAT]	46.79	2	1	0.865392		0.871639		1.01067		11.9076	4.7417
R7W4C5	60S ribosomal protein L27-3 OS=Aegilops tauschii GN=F775_30410 PE=4 SV=1 - [R7W4C5_AEGTA]	18.6	17	1	0.72553	8.39388	0.669202	7.24711	0.69354	11.7473	14.4	10.2866
M0XIW2	Uncharacterized protein OS=Hordeum vulgare var. distichum PE=4 SV=1 - [M0XIW2_HORVD]	18.97	3	1	1.76864		1.70351		1.3797		69.1979	9.01221
I1GMV8	Uncharacterized protein OS=Brachypodium distachyon GN=BRADI1G07370 PE=3 SV=1 - [I1GMV8_BRADI]	16.52	22	1	0.88657		0.838933		0.978963		24.112	10.0815
T1MS08	Uncharacterized protein OS=Triticum urartu PE=4 SV=1 - [T1MS08_TRIUA]	35.86	2	1	1.10101	4.29463	0.97687	13.8189	1.02771	3.98099	15.5381	5.56689
W5EES3	Uncharacterized protein OS=Triticum aestivum PE=4 SV=1 - [W5EES3_WHEAT]	26.11	4	1	1.05888	3.05207	1.15926	7.85602	1.14305	6.3584	23.0968	8.1626
W5BIG3	Uncharacterized protein OS=Triticum aestivum PE=4 SV=1 - [W5BIG3_WHEAT]	33.09	23	1	0.896796	10.1391	0.945489	4.9483	1.07571	4.19502	29.5256	4.89404
M8AHA0	60S ribosomal protein L12 OS=Triticum urartu GN=TRIUR3_08832 PE=3 SV=1 - [M8AHA0_TRIUA]	43.03	25	1	0.857147	2.06318	1.01453	6.63529	0.979938	6.43228	17.6366	8.90967
F2DI93	Predicted protein OS=Hordeum vulgare var. distichum PE=2 SV=1 - [F2DI93_HORVD]	30.08	22	1	1.19253		1.18123		1.05436		44.5757	10.0229
W5FU57	Alpha-1,4 glucan phosphorylase OS=Triticum aestivum PE=3 SV=1 - [W5FU57_WHEAT]	21.08	35	1	1.15828		1.09396		1.02954		94.2046	5.33838
M8CG01	Uncharacterized protein OS=Aegilops tauschii GN=F775_31817 PE=4 SV=1 - [M8CG01_AEGTA]	39.58	5	1	0.758266		0.845526		1.61		15.0657	6.12549
W5DAH4	Uncharacterized protein OS=Triticum aestivum PE=4 SV=1 - [W5DAH4_WHEAT]	60.82	5	1	1.16341		1.15032		1.20887		10.6856	9.11475
W5GKT7	Uncharacterized protein OS=Triticum aestivum PE=4 SV=1 - [W5GKT7_WHEAT]	51.72	13	1	1.18712		1.18906		0.870735		15.2545	5.2749
W5H151	S-(hydroxymethyl)glutathione dehydrogenase OS=Triticum aestivum PE=3 SV=1 - [W5H151_WHEAT]	25.72	23	1	1.19315	11.2098	1.29465	3.84228	1.19521	5.822	40.6303	6.81494
W5EP56	Uncharacterized protein OS=Triticum aestivum PE=4 SV=1 - [W5EP56_WHEAT]	22.02	23	1	1.13793		1.1275		1.15218		36.7523	9.20264
M7Y7E2	Putative cinnamyl alcohol dehydrogenase 5 OS=Triticum urartu GN=TRIUR3_01086 PE=3 SV=1 - [M7Y7E2_TRIUA]	14.25	35	1	1.05144		0.893752		0.924653		37.6379	6.29053
M0XHP8	Uncharacterized protein OS=Hordeum vulgare var. distichum PE=4 SV=1 - [M0XHP8_HORVD]	17.28	5	1	1.11471	17.5462	1.07832	0.767827	0.984538	9.44521	49.9062	5.23682
B6SRD4	Oxygen-evolving enhancer protein 3-1 OS=Zea mays PE=2 SV=1 - [B6SRD4_MAIZE]	6.6	3	1	1.08431	7.74485	1.03596	18.6391	1.00949	16.3563	22.6693	9.80322
M7ZBV9	40S ribosomal protein S2-3 OS=Triticum urartu GN=TRIUR3_14084 PE=3 SV=1 - [M7ZBV9_TRIUA]	27.74	20	1	0.972085		1.01431		1.1545		29.4716	9.74463
A0A0D9WD69	Uncharacterized protein OS=Leersia perrieri PE=4 SV=1 - [A0A0D9WD69_9ORYZ]	9.36	19	1	1.20551		1.37559		1.34128		86.74	6.68311
J3KZB2	Protein translocase subunit SecA OS=Oryza brachyantha GN=OB01G23180 PE=3 SV=1 - [J3KZB2_ORYBR]	12.65	26	1	0.903413		0.995208		0.752871		103.283	5.45264
M7Z6F5	Glycine cleavage system H protein, mitochondrial OS=Triticum urartu GN=TRIUR3_12946 PE=3 SV=1 - [M7Z6F5_TRIUA]	27.44	9	1	1.16579	17.9986	1.2815	15.988	1.12552	3.37119	17.2866	5.14795
M8BHW0	Uncharacterized protein OS=Aegilops tauschii GN=F775_04283 PE=4 SV=1 - [M8BHW0_AEGTA]	16.79	20	1	0.96227		1.00081		1.10326		55.7255	7.97217
Q6UZD6	Alpha-1,4 glucan phosphorylase (Fragment) OS=Triticum aestivum PE=2 SV=1 - [Q6UZD6_WHEAT]	20.07	30	1	1.20012		0.927897		1.04403		94.4957	5.2876
Q43655	Actin depolymerizing factor OS=Triticum aestivum GN=Wcor719 PE=2 SV=1 - [Q43655_WHEAT]	36.62	5	1	0.764359		0.8557		0.9793		15.7547	4.64014
M7ZAW1	31 kDa ribonucleoprotein, chloroplastic OS=Triticum urartu GN=TRIUR3_26474 PE=4 SV=1 - [M7ZAW1_TRIUA]	40.79	25	1	0.917768		0.992777		0.981596		25.1022	4.83057
T1MQA7	Uncharacterized protein OS=Triticum urartu PE=4 SV=1 - [T1MQA7_TRIUA]	18.29	22	1	1.06975		1.29046		0.92573		37.5038	5.35107
A0A0C4BK59	Uncharacterized protein OS=Triticum aestivum PE=3 SV=1 - [A0A0C4BK59_WHEAT]	27.44	13	1	0.908041		1.16597		1.21702		17.2585	5.14795
J3KUM0	Uncharacterized protein OS=Oryza brachyantha GN=OB0066G10070 PE=3 SV=1 - [J3KUM0_ORYBR]	11.85	9	1	0.990713		0.941034		1.03301		81.9827	5.12256
M0VTY9	40S ribosomal protein S12 OS=Hordeum vulgare var. distichum PE=3 SV=1 - [M0VTY9_HORVD]	43.75	25	1	0.929788	5.46366	1.01443	3.67111	1.19837	10.7379	15.3458	5.74463
W5BPB2	Uncharacterized protein OS=Triticum aestivum PE=4 SV=1 - [W5BPB2_WHEAT]	19.32	2	1	1.14961		1.20538		1.10639		60.4473	8.29443
M8A2T5	Polyribonucleotide nucleotidyltransferase OS=Triticum urartu GN=TRIUR3_21440 PE=4 SV=1 - [M8A2T5_TRIUA]	21.18	7	1	0.818641		0.770232		0.959537		56.1059	7.81104
T1MYW5	Uncharacterized protein OS=Triticum urartu PE=3 SV=1 - [T1MYW5_TRIUA]	6.7	118	1	1.16141	0.36774	1.15453	8.16314	1.02972	5.89835	73.8252	7.15186
R7W5X9	14-3-3-like protein B OS=Aegilops tauschii GN=F775_30321 PE=3 SV=1 - [R7W5X9_AEGTA]	29.01	70	1	0.941103	5.62795	0.806774	26.0048	0.965137	1.04396	29.7299	4.77979
A0A089N372	Photosystem I iron-sulfur center OS=Chaetobromus involucratus subsp. dregeanus GN=psaC PE=3 SV=1 - [A0A089N372_9POAL]	81.48	18	1	0.782046	0.767164	0.883318	4.80831	0.805357	6.28756	8.87912	6.91748
M8B469	Uncharacterized protein OS=Aegilops tauschii GN=F775_05940 PE=4 SV=1 - [M8B469_AEGTA]	20.59	3	1	0.99872		0.881662		1.11128		40.9322	8.104
M7Z3U7	Plastocyanin, chloroplastic OS=Triticum urartu GN=TRIUR3_04703 PE=4 SV=1 - [M7Z3U7_TRIUA]	24.24	5	1	0.941773	16.0264	1.04714	23.6974	0.974007	10.5129	10.393	4.42432
W4ZXN2	Uncharacterized protein OS=Triticum aestivum PE=4 SV=1 - [W4ZXN2_WHEAT]	34.91	2	1	1.44898		1.85476		1.54352		11.3335	5.50342
Q9ZSW0	Tetra-ubiquitin OS=Saccharum officinarum GN=ubi4 PE=4 SV=1 - [Q9ZSW0_SACOF]	50.49	199	1	1.09528	9.90827	1.13171	5.56261	1.09448	3.90027	34.1895	6.59521
F2DR89	Predicted protein OS=Hordeum vulgare var. distichum PE=2 SV=1 - [F2DR89_HORVD]	24.83	5	1	0.869382	7.24109	0.921847	0.67175	0.921805	12.2083	30.0546	7.28369
W5D7D4	Uncharacterized protein OS=Triticum aestivum PE=4 SV=1 - [W5D7D4_WHEAT]	28.09	8	1	0.789841		0.991301		0.658767		33.2813	9.01221
F2CV88	Predicted protein OS=Hordeum vulgare var. distichum PE=2 SV=1 - [F2CV88_HORVD]	27.08	24	1	0.574163		0.61738		0.488625		15.6822	11.0337
M8AGJ9	40S ribosomal protein S18 OS=Triticum urartu GN=TRIUR3_02047 PE=3 SV=1 - [M8AGJ9_TRIUA]	36.84	35	1	0.816242		0.882766		0.959276		17.6515	10.7407
W5E5S6	Uncharacterized protein OS=Triticum aestivum PE=4 SV=1 - [W5E5S6_WHEAT]	20.22	39	1	0.945471	0.943188	0.928796	10.2854	0.929065	8.05822	48.8583	6.7124
M0YI52	Uncharacterized protein OS=Hordeum vulgare var. distichum PE=4 SV=1 - [M0YI52_HORVD]	19.94	7	1	1.59661	12.0336	1.12495	29.7496	1.60566	28.4801	34.7341	8.17725
W5C8V8	Uncharacterized protein OS=Triticum aestivum PE=4 SV=1 - [W5C8V8_WHEAT]	20.91	6	1	0.961995	36.5146	1.27204	21.4962	0.96735	34.5476	22.3575	5.43994
A0A096UNE5	Uncharacterized protein OS=Triticum aestivum PE=4 SV=1 - [A0A096UNE5_WHEAT]	18.56	40	1	0.990694	7.52944	1.02191	1.4162	0.934463	5.16251	66.6842	4.80518
A0A0D9YZS1	Uncharacterized protein OS=Oryza glumipatula PE=3 SV=1 - [A0A0D9YZS1_9ORYZ]	12.29	143	1	1.0488		1.15149		0.958177		69.7242	6.55127
W5HCN9	Uncharacterized protein OS=Triticum aestivum PE=4 SV=1 - [W5HCN9_WHEAT]	8.95	44	1	1.29543		1.02537		1.31812		153.987	5.40186
M7Z312	Chlorophyll a-b binding protein, chloroplastic OS=Triticum urartu GN=TRIUR3_14658 PE=4 SV=1 - [M7Z312_TRIUA]	17.29	62	1	0.745936		0.760351		0.814598		28.2833	5.64307
W5C3Z7	Uncharacterized protein OS=Triticum aestivum PE=4 SV=1 - [W5C3Z7_WHEAT]	21.7	7	1	0.995734	5.88852	1.07818	7.74231	1.11874	5.88678	21.8263	6.12549
W5BQ56	Uncharacterized protein OS=Triticum aestivum PE=4 SV=1 - [W5BQ56_WHEAT]	29.44	7	1	0.664854		0.717685		0.707132		38.739	5.80811
M7ZCD4	Uncharacterized protein OS=Triticum urartu GN=TRIUR3_22780 PE=4 SV=1 - [M7ZCD4_TRIUA]	31.46	10	1	0.900486		0.969494		0.928759		33.1466	8.71924
Q5QJA5	Harpin binding protein 1 OS=Triticum aestivum GN=HrBP1-2 PE=2 SV=1 - [Q5QJA5_WHEAT]	21.09	28	1	1.18606		1.08317		0.948922		28.965	7.95752
Q8LST6	Mitochondrial aldehyde dehydrogenase OS=Secale cereale GN=ALDH2b PE=2 SV=1 - [Q8LST6_SECCE]	24.59	51	1	1.19579		1.34177		1.15346		59.2868	7.04932
W5GV09	GrpE protein homolog OS=Triticum aestivum PE=3 SV=1 - [W5GV09_WHEAT]	17.8	10	1	1.06516		1.08714		1.01481		29.5355	4.42432
M8BJQ8	3-isopropylmalate dehydratase OS=Aegilops tauschii GN=F775_29063 PE=4 SV=1 - [M8BJQ8_AEGTA]	18.72	18	1	0.947848		1.09671		1.06281		51.8188	5.90967
W5HIV3	Uncharacterized protein OS=Triticum aestivum PE=3 SV=1 - [W5HIV3_WHEAT]	24.82	52	1	1.02983		1.14904		1.36009		58.9937	6.01123
N1QQI7	40S ribosomal protein S18 OS=Aegilops tauschii GN=F775_26252 PE=3 SV=1 - [N1QQI7_AEGTA]	36.84	32	1	1.02872		1.06589		1.11105		17.6674	10.7407
M7ZUC2	Uncharacterized protein OS=Triticum urartu GN=TRIUR3_09848 PE=4 SV=1 - [M7ZUC2_TRIUA]	19.15	1	1	1.13809	25.9202	1.17052	44.7028	1.08176	30.5203	19.0169	5.80811
W5EFJ3	Uncharacterized protein OS=Triticum aestivum PE=4 SV=1 - [W5EFJ3_WHEAT]	24.23	4	1	0.944058		0.856256		1.04441		35.6703	5.21143
M7ZD99	S-(hydroxymethyl)glutathione dehydrogenase OS=Triticum urartu GN=TRIUR3_03555 PE=3 SV=1 - [M7ZD99_TRIUA]	24.24	22	1	1.05187	4.90464	1.05985	1.40921	1.13211	5.87819	35.0584	6.94678
M8BYV1	Putative lipoxygenase 4 OS=Aegilops tauschii GN=F775_21426 PE=3 SV=1 - [M8BYV1_AEGTA]	16.23	4	1	0.442634		0.448991		0.475818		38.0747	8.03076
R7WCI9	Uncharacterized protein OS=Aegilops tauschii GN=F775_01839 PE=4 SV=1 - [R7WCI9_AEGTA]	28.87	6	1	1.18212		1.12263		1.18341		31.3447	5.16064
I1HWP9	Uncharacterized protein OS=Brachypodium distachyon GN=BRADI3G02487 PE=4 SV=1 - [I1HWP9_BRADI]	18.02	21	1	0.398437		0.356923		0.259272		55.8469	7.43018
Q9XHS0	40S ribosomal protein S12 OS=Hordeum vulgare GN=RPS12 PE=2 SV=1 - [RS12_HORVU]	37.06	5	1	0.904779	6.5004	0.887339	8.83036	0.99987	1.83011	15.2848	5.52881
J3KZ27	Uncharacterized protein OS=Oryza brachyantha GN=OB01G22330 PE=4 SV=1 - [J3KZ27_ORYBR]	18.09	13	1	0.99667		1.01499		1.31629		65.973	7.6792
W5CRJ0	Chromosome 3B, genomic scaffold, cultivar Chinese Spring OS=Triticum aestivum GN=TRAES_3BF096900060CFD_c1 PE=3 SV=1 - [W5CRJ0_WHEAT]	30.89	5	1	0.951884		1.03072		1.06992		53.2607	6.96143
W5E5K7	Non-specific lipid-transfer protein OS=Triticum aestivum PE=3 SV=1 - [W5E5K7_WHEAT]	52.5	7	1	0.52208		0.498424		0.534952		7.77685	9.23193
R7VZK4	60S ribosomal protein L12 OS=Aegilops tauschii GN=F775_09101 PE=3 SV=1 - [R7VZK4_AEGTA]	43.03	28	1	0.940807	13.1102	0.879581	0.946638	0.915128	12.5992	17.6096	8.90967
N1R2R0	33 kDa ribonucleoprotein, chloroplastic OS=Aegilops tauschii GN=F775_10595 PE=4 SV=1 - [N1R2R0_AEGTA]	16.43	6	1	1.22778	26.4181	1.37232	14.9307	1.35825	42.744	38.5373	5.18604
M8C7Y6	Putative oxidoreductase GLYR1 OS=Aegilops tauschii GN=F775_32502 PE=4 SV=1 - [M8C7Y6_AEGTA]	20.14	11	1	1.01492	7.53132	1.12295	9.16811	1.03731	7.93493	31.0558	9.27588
M7ZJ04	Riboflavin biosynthesis protein ribBA, chloroplastic OS=Triticum urartu GN=TRIUR3_15681 PE=3 SV=1 - [M7ZJ04_TRIUA]	6.7	26	1	1.00991	4.85881	1.01868	2.60356	1.13532	1.09775	60.0703	5.47803
A0A0E0APP1	Uncharacterized protein OS=Oryza glumipatula PE=3 SV=1 - [A0A0E0APP1_9ORYZ]	8.75	48	1	0.898709		0.812729		0.961795		74.5259	6.50732
W5G3W3	Uncharacterized protein OS=Triticum aestivum PE=4 SV=1 - [W5G3W3_WHEAT]	15.12	14	1	1.3694	13.1525	1.01683	0.501422	0.920448	2.51904	61.6863	6.27783
B4FAD1	S-adenosylmethionine synthase OS=Zea mays GN=cl2757_5c PE=2 SV=1 - [B4FAD1_MAIZE]	20.71	67	1	0.908365		0.845282		0.911328		42.9907	5.90967
W5E8L0	Uncharacterized protein OS=Triticum aestivum PE=4 SV=1 - [W5E8L0_WHEAT]	24.38	7	1	0.805263		0.886143		0.916573		35.4212	5.19873
R7WB58	Pyridoxal phosphate phosphatase OS=Aegilops tauschii GN=F775_31401 PE=4 SV=1 - [R7WB58_AEGTA]	9.82	21	1	1.2315		1.30834		1.0911		31.675	5.57959
M0X0F4	Uncharacterized protein OS=Hordeum vulgare var. distichum PE=4 SV=1 - [M0X0F4_HORVD]	28.2	85	1	0.829833		0.75235		0.886758		28.2582	5.42725
M0YI51	Uncharacterized protein OS=Hordeum vulgare var. distichum PE=4 SV=1 - [M0YI51_HORVD]	19.68	6	1	1.31106	49.1281	1.15389	46.7545	1.33848	34.6108	34.663	8.17725
M0ZEV8	Uncharacterized protein OS=Hordeum vulgare var. distichum PE=4 SV=1 - [M0ZEV8_HORVD]	33.33	86	1	0.830438		0.862011		0.742113		24.0751	6.32861
M0Z9Y8	Uncharacterized protein OS=Hordeum vulgare var. distichum PE=4 SV=1 - [M0Z9Y8_HORVD]	16.3	13	1	1.12357	11.6198	0.99117	12.7704	1.00812	7.37749	56.0875	6.39209
W5B4C2	Uncharacterized protein OS=Triticum aestivum PE=4 SV=1 - [W5B4C2_WHEAT]	7.48	12	1	1.10693		0.89869		0.980817		105.395	6.60986
F2DHH7	Superoxide dismutase [Cu-Zn] OS=Hordeum vulgare var. distichum PE=2 SV=1 - [F2DHH7_HORVD]	31.58	5	1	1.19324		1.25967		1.24302		15.0895	6.27783
W5CMF5	Uncharacterized protein OS=Triticum aestivum PE=4 SV=1 - [W5CMF5_WHEAT]	18.11	24	1	0.948026		0.857665		0.885175		83.3427	5.17334
F2E3X4	Proteasome subunit alpha type OS=Hordeum vulgare var. distichum PE=2 SV=1 - [F2E3X4_HORVD]	24.89	8	1	0.813292		0.831696		0.902239		25.884	4.75439
W5BL76	Uncharacterized protein OS=Triticum aestivum PE=4 SV=1 - [W5BL76_WHEAT]	7.92	11	1	0.933845		1.14685		1.26879		105.693	6.75635
W8SJN1	6-phosphogluconate dehydrogenase, decarboxylating OS=Saccharum hybrid cultivar Yacheng05-179 PE=2 SV=1 - [W8SJN1_9POAL]	16.25	10	1	1.39066		1.95732		1.15737		52.5579	6.29053
W5C4W2	Uncharacterized protein OS=Triticum aestivum PE=4 SV=1 - [W5C4W2_WHEAT]	6.01	9	1	1.05812		1.16843		1.17628		102.877	6.60986
W5GMT9	Uncharacterized protein OS=Triticum aestivum PE=4 SV=1 - [W5GMT9_WHEAT]	27.51	2	1	1.01821		1.00734		1.35273		29.7295	8.39697
W5B8E3	Uncharacterized protein OS=Triticum aestivum PE=4 SV=1 - [W5B8E3_WHEAT]	13.22	7	1	0.726758		0.628598		0.61203		43.8299	7.38623
M7YW95	40S ribosomal protein S26-3 OS=Triticum urartu GN=TRIUR3_24494 PE=4 SV=1 - [M7YW95_TRIUA]	27.46	22	1	0.685327		0.869135		0.875141		15.4681	11.0337
A0A096ULF2	Uncharacterized protein OS=Triticum aestivum PE=4 SV=1 - [A0A096ULF2_WHEAT]	17.75	3	1	0.966412		0.956042		0.925393		29.504	5.77002
M7YRN1	40S ribosomal protein S20 OS=Triticum urartu GN=TRIUR3_10578 PE=3 SV=1 - [M7YRN1_TRIUA]	18.9	9	1	0.64709	12.319	0.836618	7.77941	0.768766	10.0184	14.0965	9.43701
O24226	Chlorophyll a/b binding protein OS=Oryza sativa GN=kcdl895 PE=2 SV=1 - [O24226_ORYSA]	27.17	61	1	1.30923		1.75278		1.44274		27.8701	5.42725
M8C4K7	Chlorophyll a-b binding protein, chloroplastic OS=Aegilops tauschii GN=F775_32627 PE=4 SV=1 - [M8C4K7_AEGTA]	17.29	61	1	1.10873		0.820292		1.0614		28.2953	5.42725
I1H4Q7	40S ribosomal protein SA OS=Brachypodium distachyon GN=BRADI1G60310 PE=3 SV=1 - [I1H4Q7_BRADI]	17.28	38	1	1.41583		1.63273		1.26713		32.5153	5.16064
A0A096UJV2	Uncharacterized protein OS=Triticum aestivum PE=4 SV=1 - [A0A096UJV2_WHEAT]	18.11	62	1	0.901887	8.47349	0.831096	7.09854	0.661856	29.3197	28.1181	5.42725
F2DAZ1	Proteasome subunit alpha type OS=Hordeum vulgare var. distichum PE=2 SV=1 - [F2DAZ1_HORVD]	23.69	26	1	0.763108		1.02341		1.11232		27.2562	8.30908
A0A0A9PFG0	Threonine synthase OS=Arundo donax PE=4 SV=1 - [A0A0A9PFG0_ARUDO]	29.14	3	1	1.12432		1.00616		1.03021		19.1738	6.771
T1LSZ4	Lipoxygenase OS=Triticum urartu PE=3 SV=1 - [T1LSZ4_TRIUA]	6.02	3	1	0.738219		0.762366		0.693264		104.046	5.99854
P93608	Cold acclimation protein WCOR410c OS=Triticum aestivum GN=Wcor410c PE=2 SV=1 - [P93608_WHEAT]	20.46	7	1	1.15317		1.14627		1.1917		27.9282	5.30029
C5XQM4	Putative uncharacterized protein Sb03g040880 OS=Sorghum bicolor GN=Sb03g040880 PE=3 SV=1 - [C5XQM4_SORBI]	25.53	39	1	0.905403	19.604	1.11928	4.80094	1.0076	24.7475	41.5748	5.38916
Q4TZW3	Proteasome subunit beta type OS=Aegilops tauschii PE=3 SV=1 - [Q4TZW3_AEGTA]	21.31	34	1	0.841472		0.884935		0.933165		26.0329	5.57959
M8AT56	Uncharacterized protein OS=Aegilops tauschii GN=F775_19878 PE=4 SV=1 - [M8AT56_AEGTA]	35.19	2	1	1.32108		1.34345		1.46568		29.8786	4.56396
M7YDD7	Obg-like ATPase 1 OS=Triticum urartu GN=TRIUR3_20891 PE=4 SV=1 - [M7YDD7_TRIUA]	20.17	13	1	1.1035		0.992556		0.905114		39.4686	7.32764
M0URP2	Uncharacterized protein OS=Hordeum vulgare var. distichum PE=4 SV=1 - [M0URP2_HORVD]	40.11	4	1	1.12005	9.4736	1.21436	10.6799	0.961454	15.3183	18.355	4.91943
M8ASK3	Non-specific lipid-transfer protein OS=Aegilops tauschii GN=F775_31998 PE=3 SV=1 - [M8ASK3_AEGTA]	27.83	1	1	0.635957		0.711006		0.933793		11.0827	9.05615
W4ZTA4	Uncharacterized protein OS=Triticum aestivum PE=4 SV=1 - [W4ZTA4_WHEAT]	15.1	39	1	0.98741	2.19118	1.09107	0.352405	0.889514	14.0233	51.8892	6.20166
K3ZSU9	Uncharacterized protein OS=Setaria italica GN=Si029679m.g PE=4 SV=1 - [K3ZSU9_SETIT]	14.52	12	1	0.778523	22.0624	0.907413	21.036	0.890107	11.5005	52.9679	5.36377
W5CAW3	Uncharacterized protein OS=Triticum aestivum PE=3 SV=1 - [W5CAW3_WHEAT]	16.46	6	1	0.712549	5.70514	0.837847	12.2866	0.917517	18.7114	18.6202	11.2974
F2EA93	Predicted protein OS=Hordeum vulgare var. distichum PE=2 SV=1 - [F2EA93_HORVD]	18.9	10	1	0.680799		0.774633		0.807761		14.0495	9.51025
Q56RZ9	Beta-tubulin (Fragment) OS=Lolium perenne GN=tub2 PE=3 SV=1 - [Q56RZ9_LOLPR]	17.99	5	1	0.987038		1.04516		0.98035		36.2966	5.65576
M8AHT1	Glutamate--cysteine ligase B, chloroplastic OS=Triticum urartu GN=TRIUR3_26030 PE=4 SV=1 - [M8AHT1_TRIUA]	19.01	12	1	1.11169		0.95021		1.00744		48.8856	5.68115
W5A7R2	Hexokinase OS=Triticum aestivum PE=3 SV=1 - [W5A7R2_WHEAT]	20.83	33	1	1.07184		1.08245		1.04344		44.2659	5.94775
A1E9I7	ATP synthase subunit b, chloroplastic OS=Hordeum vulgare GN=atpF PE=3 SV=1 - [ATPF_HORVU]	25.14	85	1	0.762454	15.4619	0.702074	8.31422	0.681666	12.1135	20.9642	9.61279
I1I0L2	Glyceraldehyde-3-phosphate dehydrogenase OS=Brachypodium distachyon GN=BRADI3G14040 PE=3 SV=1 - [I1I0L2_BRADI]	35.61	27	1	1.05399		0.82352		0.722533		36.5098	6.81494
W5HND5	50S ribosomal protein L35 OS=Triticum aestivum PE=3 SV=1 - [W5HND5_WHEAT]	20.29	4	1	0.881117	5.5295	0.919974	2.9863	1.05811	16.2522	7.79441	11.6929
M8C019	Kinesin-like protein OS=Aegilops tauschii GN=F775_05406 PE=3 SV=1 - [M8C019_AEGTA]	11.98	28	1	1.04706		0.817881		0.903542		133.707	6.30322
R7VYR3	Histone H2A OS=Aegilops tauschii GN=F775_20694 PE=3 SV=1 - [R7VYR3_AEGTA]	25.2	153	1	0.747475	5.52266	0.667464	16.0142	0.514477	0.483674	13.0705	10.6821
K3ZXX1	40S ribosomal protein S12 OS=Setaria italica GN=Si031453m.g PE=3 SV=1 - [K3ZXX1_SETIT]	31.43	3	1	0.956838	2.87254	0.978607	16.5275	0.914438	18.0353	15.0146	5.51611
M7ZAZ8	Kinesin-like protein OS=Triticum urartu GN=TRIUR3_08497 PE=3 SV=1 - [M7ZAZ8_TRIUA]	11.74	30	1	0.998799		1.1539		1.16159		134.472	6.39209
M7Z6V7	Uncharacterized protein OS=Triticum urartu GN=TRIUR3_19766 PE=4 SV=1 - [M7Z6V7_TRIUA]	32.95	3	1	1.0747		0.800364		0.908939		18.544	4.37354
W5GFL5	Uncharacterized protein OS=Triticum aestivum PE=4 SV=1 - [W5GFL5_WHEAT]	6	7	1	0.981343		0.948352		1.03097		104.071	5.38916
W5AY25	Uncharacterized protein OS=Triticum aestivum PE=4 SV=1 - [W5AY25_WHEAT]	50.87	3	1	1.52438		1.30284		1.39266		19.1166	5.13525
W5H3A8	Uncharacterized protein OS=Triticum aestivum PE=4 SV=1 - [W5H3A8_WHEAT]	10.05	1	1	1.05602	16.0384	1.12362	4.21634	0.976956	20.0548	39.7998	4.84326
A0A0D9VPY2	Uncharacterized protein OS=Leersia perrieri PE=3 SV=1 - [A0A0D9VPY2_9ORYZ]	3.39	38	1	0.906674	6.8509	0.795201	8.09968	1.08635	9.57806	115.968	5.04639
A0A096UUF6	Uncharacterized protein OS=Triticum aestivum PE=4 SV=1 - [A0A096UUF6_WHEAT]	11.41	5	1	0.925616	4.27301	0.996519	2.2081	0.764763	5.96942	34.3426	9.08545
M0XZV6	Uncharacterized protein OS=Hordeum vulgare var. distichum PE=3 SV=1 - [M0XZV6_HORVD]	23.37	5	1	0.981143	3.15199	1.1282	0.346736	0.998127	0.264973	53.4498	7.2251
A0A096ULU9	Uncharacterized protein OS=Triticum aestivum PE=3 SV=1 - [A0A096ULU9_WHEAT]	30.53	18	1	0.924555	0.262295	0.88757	4.76479	0.993631	3.94766	24.5052	4.62744
A0A0E0JK43	Uncharacterized protein OS=Oryza punctata PE=4 SV=1 - [A0A0E0JK43_ORYPU]	28.22	113	1	1.06961	6.16773	1.15241	11.8063	1.37645	4.32095	22.4922	5.2749
C9S528	GAPDH (Fragment) OS=Festuca pratensis GN=GAPDH PE=3 SV=1 - [C9S528_FESPR]	39.25	1	1	1.21479		0.887341		0.893936		11.2771	5.51611
F2DW94	Predicted protein OS=Hordeum vulgare var. distichum PE=2 SV=1 - [F2DW94_HORVD]	22.7	9	1	1.04214		1.06326		1.10522		32.9097	8.88037
W5EKI8	Phosphoserine aminotransferase OS=Triticum aestivum PE=3 SV=1 - [W5EKI8_WHEAT]	23.42	9	1	0.870822	18.1488	0.778074	19.3016	0.876815	0.6265	35.741	6.85889
W5BGH0	Uncharacterized protein OS=Triticum aestivum PE=4 SV=1 - [W5BGH0_WHEAT]	8.49	1	1	0.989127		0.730262		0.90481		38.8503	8.79248
M8C9Y0	Argininosuccinate synthase, chloroplastic OS=Aegilops tauschii GN=F775_31966 PE=3 SV=1 - [M8C9Y0_AEGTA]	11.27	5	1	0.934959		0.935666		1.07154		54.6589	7.69385
F2CXA5	Predicted protein OS=Hordeum vulgare var. distichum PE=2 SV=1 - [F2CXA5_HORVD]	20.76	45	1	1.33124		1.32908		1.5932		47.5459	4.64014
T1N1J9	Uncharacterized protein OS=Triticum urartu PE=4 SV=1 - [T1N1J9_TRIUA]	36.88	11	1	0.969048	1.47561	1.07717	5.74636	0.954914	13.082	15.0218	9.5542
W5HWM1	Profilin OS=Triticum aestivum PE=3 SV=1 - [W5HWM1_WHEAT]	43.3	22	1	1.13827	9.74765	1.17501	26.3278	1.07769	9.92419	10.3643	5.37646
W5G9V6	Uncharacterized protein OS=Triticum aestivum PE=3 SV=1 - [W5G9V6_WHEAT]	12.76	46	1	1.01387		1.00006		1.16309		32.1799	9.1001
M8C7P4	60S ribosomal protein L5-2 OS=Aegilops tauschii GN=F775_29296 PE=3 SV=1 - [M8C7P4_AEGTA]	12.04	26	1	1.06119		1.05331		1.14077		34.0565	9.27588
I1IKG3	Uncharacterized protein OS=Brachypodium distachyon GN=BRADI4G13940 PE=3 SV=1 - [I1IKG3_BRADI]	17.21	34	1	1.02143	18.0303	1.11881	7.00418	1.15228	20.8572	56.5261	6.63916
W5F587	Nucleoside diphosphate kinase OS=Triticum aestivum PE=3 SV=1 - [W5F587_WHEAT]	49.35	9	1	1.03204		0.815585		0.854407		8.33721	4.83057
I1I8W1	Uncharacterized protein OS=Brachypodium distachyon GN=BRADI3G41150 PE=3 SV=1 - [I1I8W1_BRADI]	9.7	46	1	0.855205		0.755393		0.81066		18.909	10.1401
A0A0C5B1N2	Triticum aestivum x Lophopyrum elongatum cultivar SR3 methionine sulfoxide reductase MSRA4.2 mRNA OS=Triticum aestivum x Lophopyrum elongatum PE=2 SV=1 - [A0A0C5B1N2_9POAL]	23.37	13	1	1.07449	12.4503	1.03421	6.20947	0.974252	13.5478	28.3359	8.23584
A0A096UMK8	Uncharacterized protein OS=Triticum aestivum PE=3 SV=1 - [A0A096UMK8_WHEAT]	31.74	21	1	0.950529	1.35281	0.855148	10.5738	0.99647	22.5304	37.0474	5.2876
J3MIT3	Uncharacterized protein OS=Oryza brachyantha GN=OB07G13150 PE=3 SV=1 - [J3MIT3_ORYBR]	9.15	17	1	0.92196		0.893208		0.968698		50.5106	6.03662
Q9ATG4	Non-specific lipid-transfer protein OS=Triticum aestivum GN=LTP2 PE=2 SV=1 - [Q9ATG4_WHEAT]	36.52	3	1	0.818431	0.960426	0.88031	12.0969	0.76223	4.22121	11.2508	9.20264
W5GCC7	Uncharacterized protein OS=Triticum aestivum PE=4 SV=1 - [W5GCC7_WHEAT]	8.17	1	1	1.04381	1.2886	1.10773	17.2834	1.02542	3.47531	38.7038	5.19873
K6Z6Y7	Alpha-1,4 glucan phosphorylase (Fragment) OS=Phleum pratense PE=2 SV=1 - [K6Z6Y7_PHLPR]	14.72	21	1	1.2128		1.11238		1.07595		82.2222	7.72314
A0A077S3F8	Chromosome 3B, genomic scaffold, cultivar Chinese Spring OS=Triticum aestivum GN=TRAES_3BF108600020CFD_c1 PE=3 SV=1 - [A0A077S3F8_WHEAT]	7.96	6	1	0.863074	16.4133	0.912115	7.90755	0.945357	5.61144	20.3925	6.02393
M8C184	Uncharacterized protein OS=Aegilops tauschii GN=F775_30962 PE=4 SV=1 - [M8C184_AEGTA]	15.49	1	1	0.771255	4.27234	0.732341	13.4565	0.841735	29.4255	24.0685	4.37354
M0V5Q8	Uncharacterized protein OS=Hordeum vulgare var. distichum GN=rps14 PE=4 SV=1 - [M0V5Q8_HORVD]	37.14	7	1	0.884862	8.98128	0.9281	8.63976	1.05982	2.83519	3.973	9.14404
W5GF36	Uncharacterized protein OS=Triticum aestivum PE=3 SV=1 - [W5GF36_WHEAT]	5.1	1	1	0.82155		0.794749		1.02108		78.5557	9.26123
A0A0E0CZA1	Uncharacterized protein OS=Oryza meridionalis PE=3 SV=1 - [A0A0E0CZA1_9ORYZ]	24.15	26	1	0.945826		0.923477		0.888484		48.5445	6.60986
A0A077RPJ4	Chromosome 3B, genomic scaffold, cultivar Chinese Spring OS=Triticum aestivum GN=TRAES_3BF091400340CFD_c1 PE=3 SV=1 - [A0A077RPJ4_WHEAT]	26.1	4	1	0.848818		1.04637		0.84019		30.3999	5.07178
W5HDU4	Uncharacterized protein OS=Triticum aestivum PE=4 SV=1 - [W5HDU4_WHEAT]	24.5	20	1	1.092		0.977573		0.75331		16.4745	5.50342
N1R0B3	Uncharacterized protein OS=Aegilops tauschii GN=F775_30918 PE=3 SV=1 - [N1R0B3_AEGTA]	20.19	4	1	0.882352		0.999875		0.831885		23.4502	6.21436
C5YXG6	Ribosomal protein OS=Sorghum bicolor GN=Sb09g019170 PE=3 SV=1 - [C5YXG6_SORBI]	16.18	18	1	1.06939		1.22866		0.859479		37.2882	8.85107
W5DWX2	Uncharacterized protein OS=Triticum aestivum PE=4 SV=1 - [W5DWX2_WHEAT]	28.1	1	1	1.04438	8.41585	0.959051	9.84628	1.10045	21.8453	13.5804	10.1108
T1N501	Uncharacterized protein OS=Triticum urartu PE=4 SV=1 - [T1N501_TRIUA]	30.36	4	1	1.0202	0.155127	0.929767	1.49288	0.945557	4.15129	24.6006	9.29053
J3LY76	Uncharacterized protein OS=Oryza brachyantha GN=OB04G21010 PE=3 SV=1 - [J3LY76_ORYBR]	4.76	71	1	1.08184	4.80215	1.36041	22.9289	1.09301	4.65697	62.3025	7.51807
W5G667	Uncharacterized protein OS=Triticum aestivum PE=3 SV=1 - [W5G667_WHEAT]	16.56	4	1	0.997265	5.27522	0.976912	3.15134	1.15695	0.00568435	18.1679	10.9897
M0YQ39	Uncharacterized protein OS=Hordeum vulgare var. distichum PE=4 SV=1 - [M0YQ39_HORVD]	16.78	5	1	1.01716	6.5477	0.947228	2.09781	1.08464	2.17104	16.5515	4.93213
A0A0B4J3F8	Uncharacterized protein OS=Zea mays GN=LOC100501272 PE=4 SV=1 - [A0A0B4J3F8_MAIZE]	9.87	35	1	0.835704		0.887246		0.95538		58.962	8.41162
K4A5A5	Uncharacterized protein OS=Setaria italica GN=Si034059m.g PE=4 SV=1 - [K4A5A5_SETIT]	4.85	8	1	1.03591		0.730195		1.05869		110.6	5.68115
R7WG61	Indole-3-glycerol phosphate lyase, chloroplastic OS=Aegilops tauschii GN=F775_09358 PE=3 SV=1 - [R7WG61_AEGTA]	20.83	9	1	1.13458	13.1931	0.780882	10.5776	0.87367	9.97247	35.0683	5.09717
W5D8T9	Uncharacterized protein OS=Triticum aestivum PE=3 SV=1 - [W5D8T9_WHEAT]	8.58	5	1	0.974739	10.5689	0.902948	2.23938	0.929495	0.786943	46.2028	6.62451
M8A6C8	Hexokinase OS=Triticum urartu GN=TRIUR3_05213 PE=3 SV=1 - [M8A6C8_TRIUA]	16.83	18	1	0.851695		0.876351		0.868324		44.5901	5.80811
W5D7M3	Uncharacterized protein OS=Triticum aestivum PE=4 SV=1 - [W5D7M3_WHEAT]	31.76	4	1	0.783073		0.942806		0.70393		9.8404	10.3599
W5EQC0	Eukaryotic translation initiation factor 5A OS=Triticum aestivum PE=3 SV=1 - [W5EQC0_WHEAT]	34.18	5	1	1.02024	7.55594	1.0213	6.38337	0.999301	5.3626	8.66049	7.50342
W5A7V2	Uncharacterized protein OS=Triticum aestivum PE=4 SV=1 - [W5A7V2_WHEAT]	25.69	1	1	1.07828	19.9826	0.856762	33.9617	0.923119	28.1117	15.0637	8.26514
W5HBX9	Uncharacterized protein OS=Triticum aestivum PE=4 SV=1 - [W5HBX9_WHEAT]	10.26	10	1	1.26456		1.04609		1.41218		38.077	7.31299
M8ARQ2	60S ribosomal protein L5-2 OS=Aegilops tauschii GN=F775_29039 PE=3 SV=1 - [M8ARQ2_AEGTA]	12.08	23	1	1.05904		1.18514		1.16693		34.0005	9.26123
A0A0C4BDE7	Alpha-amylase OS=Triticum aestivum PE=3 SV=1 - [A0A0C4BDE7_WHEAT]	6.71	20	1	1.02154		1.16243		0.98852		96.5162	5.90967
I1IDV1	S-(hydroxymethyl)glutathione dehydrogenase OS=Brachypodium distachyon GN=BRADI3G55220 PE=3 SV=1 - [I1IDV1_BRADI]	18.64	20	1	1.07948		1.13005		1.2084		40.6924	6.99072
A0A096QEP1	Serine hydroxymethyltransferase OS=Zea mays GN=LOC100381786 PE=3 SV=1 - [A0A096QEP1_MAIZE]	7.99	4	1	0.929267		0.954725		0.850801		58.5097	7.73779
W5D4D9	Chromosome 3B, genomic scaffold, cultivar Chinese Spring OS=Triticum aestivum GN=TRAES_3BF063600070CFD_c1 PE=3 SV=1 - [W5D4D9_WHEAT]	20.19	4	1	1.01476	2.48325	0.940821	8.81345	0.83095	13.7614	23.3692	6.03662
D2XV68	Predicted protein OS=Hordeum vulgare var. distichum PE=2 SV=1 - [D2XV68_HORVD]	29.52	5	1	1.01785	11.3461	0.748215	8.25373	0.78137	17.1855	17.8523	6.17627
W5BY17	GrpE protein homolog OS=Triticum aestivum PE=3 SV=1 - [W5BY17_WHEAT]	25.94	3	1	1.13489		0.880878		0.95208		23.5862	5.04639
M7Z9P9	Protein grpE OS=Triticum urartu GN=TRIUR3_12244 PE=3 SV=1 - [M7Z9P9_TRIUA]	15.1	3	1	1.03763		1.20671		1.3508		33.3081	5.38916
M8B1I2	Uncharacterized protein OS=Aegilops tauschii GN=F775_42569 PE=4 SV=1 - [M8B1I2_AEGTA]	13.64	1	1	1.13786	15.4977	1.16787	17.2954	1.03867	19.8901	11.17	10.3306
C4P9N2	Nucleoside diphosphate kinase II (Fragment) OS=Zea mays PE=2 SV=1 - [C4P9N2_MAIZE]	29.2	29	1	1.04173	12.6925	1.01493	11.5529	1.15519	4.29254	12.3876	9.1001
K3XZJ7	40S ribosomal protein S24 OS=Setaria italica GN=Si007358m.g PE=3 SV=1 - [K3XZJ7_SETIT]	20	44	1	0.869821		0.883478		1.11738		19.76	11.2095
M8BHQ1	Puromycin-sensitive aminopeptidase OS=Aegilops tauschii GN=F775_28715 PE=4 SV=1 - [M8BHQ1_AEGTA]	6.96	8	1	1.28242		1.15154		1.01264		98.0881	5.57959
M8BW02	Putative Glyceraldehyde-3-phosphate dehydrogenase, cytosolic OS=Aegilops tauschii GN=F775_28232 PE=3 SV=1 - [M8BW02_AEGTA]	42.15	3	1	0.96863		0.945649		0.970933		25.7067	8.27979
M0ZAZ2	Chalcone-flavonone isomerase family protein OS=Hordeum vulgare var. distichum PE=3 SV=1 - [M0ZAZ2_HORVD]	27.15	9	1	0.886339		0.967107		1.14553		15.4208	5.23682
A0A077HCQ0	Sucrose synthase OS=Triticum polonicum GN=SUS3 PE=2 SV=1 - [A0A077HCQ0_9POAL]	2.6	33	1	0.902153		1.74884		0.594057		92.1154	6.72705
W5DYW5	Uncharacterized protein OS=Triticum aestivum PE=3 SV=1 - [W5DYW5_WHEAT]	28.73	8	1	0.835423		1.07337		0.882879		29.5019	7.75244
A0A0E0KBG1	Uncharacterized protein OS=Oryza punctata PE=3 SV=1 - [A0A0E0KBG1_ORYPU]	6.49	114	1	0.953103		1.02255		0.882309		73.1879	7.26904
Q8L808	Putative cytochrome c oxidase subunit OS=Triticum aestivum PE=2 SV=1 - [Q8L808_WHEAT]	27.39	6	1	1.27741		1.26866		1.03848		17.4773	4.42432
M0VJ97	Uncharacterized protein OS=Hordeum vulgare var. distichum PE=4 SV=1 - [M0VJ97_HORVD]	9.45	4	1	1.15266		1.09305		1.3197		36.1068	8.80713
W5AX02	Uncharacterized protein OS=Triticum aestivum PE=3 SV=1 - [W5AX02_WHEAT]	20.69	17	1	1.15476		1.42308		1.44422		15.7315	10.272
I1I3X4	Ribulose bisphosphate carboxylase small chain OS=Brachypodium distachyon GN=BRADI3G26391 PE=3 SV=1 - [I1I3X4_BRADI]	27.43	41	1	0.574287		0.534342		0.413598		19.4429	8.73389
W5FLT9	Uncharacterized protein OS=Triticum aestivum PE=4 SV=1 - [W5FLT9_WHEAT]	5.73	25	1	1.04569		0.990807		1.04213		76.7828	6.80029
F2D8B8	Proteasome subunit alpha type OS=Hordeum vulgare var. distichum PE=2 SV=1 - [F2D8B8_HORVD]	20.48	32	1	1.02772		0.936196		0.931171		27.3202	7.43018
W4ZUH6	Tyrosine--tRNA ligase OS=Triticum aestivum PE=3 SV=1 - [W4ZUH6_WHEAT]	5.47	9	1	1.12822	6.57606	1.01145	1.34008	1.05933	3.35108	55.685	6.81494
M8BZZ2	L-idonate 5-dehydrogenase OS=Aegilops tauschii GN=F775_32733 PE=3 SV=1 - [M8BZZ2_AEGTA]	17.62	20	1	1.27719		1.17759		1.03317		41.356	6.78564
W5D7U9	Alpha-amylase OS=Triticum aestivum PE=3 SV=1 - [W5D7U9_WHEAT]	8.43	22	1	0.888066		1.05535		0.976926		80.3598	5.68115
F2D690	Predicted protein (Fragment) OS=Hordeum vulgare var. distichum PE=2 SV=1 - [F2D690_HORVD]	39.32	14	1	0.862383		0.967113		0.909621		12.6213	4.37354
M0V5D3	Uncharacterized protein OS=Hordeum vulgare var. distichum PE=4 SV=1 - [M0V5D3_HORVD]	8.7	5	1	0.886389	8.81687	0.970936	7.88226	0.764959	4.96394	15.1546	8.35303
W5H3D8	Lipoxygenase OS=Triticum aestivum PE=3 SV=1 - [W5H3D8_WHEAT]	9.74	5	1	1.16172		1.23786		1.5008		87.9693	5.94775
A0A077RT18	Chromosome 3B, genomic scaffold, cultivar Chinese Spring OS=Triticum aestivum GN=TRAES_3BF267200040CFD_c1 PE=4 SV=1 - [A0A077RT18_WHEAT]	6.88	5	1	1.0778	6.97621	1.00346	4.63096	0.957611	5.92676	19.7115	6.15088
M8BJF7	Dynamin-2B OS=Aegilops tauschii GN=F775_31410 PE=4 SV=1 - [M8BJF7_AEGTA]	6.22	52	1	0.952559		0.908718		0.917289		104.362	9.33447
W5E9Y0	Uncharacterized protein OS=Triticum aestivum PE=4 SV=1 - [W5E9Y0_WHEAT]	27.61	10	1	0.949711		0.862425		1.06625		29.1476	8.47021
A0A0C4B3H7	Uncharacterized protein OS=Triticum aestivum PE=4 SV=1 - [A0A0C4B3H7_WHEAT]	11.69	1	1	1.13219	4.07198	1.10586	1.26766	1.0888	7.78658	8.53537	10.7407
F2DQP8	Predicted protein OS=Hordeum vulgare var. distichum PE=2 SV=1 - [F2DQP8_HORVD]	4.26	43	1	1.56909		1.4958		1.10338		121.731	5.52881
F2DTH4	Predicted protein OS=Hordeum vulgare var. distichum PE=2 SV=1 - [F2DTH4_HORVD]	24.07	30	1	1.00814		1.16356		1.05883		26.2488	7.81104
A0A077RRZ5	Chromosome 3B, genomic scaffold, cultivar Chinese Spring OS=Triticum aestivum GN=TRAES_3BF083800010CFD_c1 PE=3 SV=1 - [A0A077RRZ5_WHEAT]	9.63	5	1	0.94737	9.39619	0.850449	2.54239	1.0137	4.62296	54.7732	6.03662
W5DDU2	Uncharacterized protein OS=Triticum aestivum PE=4 SV=1 - [W5DDU2_WHEAT]	14.12	7	1	0.836297	45.7437	0.819272	20.0338	0.903236	16.8788	9.67816	6.55127
K3Y9M3	Uncharacterized protein OS=Setaria italica GN=Si010865m.g PE=3 SV=1 - [K3Y9M3_SETIT]	26.8	92	1	0.75789		0.730044		0.717065		28.4125	4.97021
M8C589	Uncharacterized protein OS=Aegilops tauschii GN=F775_31960 PE=4 SV=1 - [M8C589_AEGTA]	6.97	4	1	0.885439		0.920182		0.977089		22.5141	5.14795
W5H4T3	Uncharacterized protein OS=Triticum aestivum PE=3 SV=1 - [W5H4T3_WHEAT]	8.23	23	1	1.00812		0.965831		1.03657		70.2623	9.18799
W5G5X8	Uncharacterized protein OS=Triticum aestivum PE=4 SV=1 - [W5G5X8_WHEAT]	3.74	15	1	0.884021		0.952899		0.948834		84.3251	8.95361
Q7X9K5	F1-ATPase (Fragment) OS=Triticum aestivum PE=2 SV=2 - [Q7X9K5_WHEAT]	20.65	6	1	1.08609	5.58972	0.979062	5.48811	1.08384	0.990452	19.9486	9.99365
W5DVF7	Uncharacterized protein OS=Triticum aestivum PE=4 SV=1 - [W5DVF7_WHEAT]	15.46	35	1	0.992669	4.76341	0.99206	9.62707	0.934586	2.49372	57.1377	5.99854
M7ZZT1	Ras-related protein RABE1c OS=Triticum urartu GN=TRIUR3_04090 PE=3 SV=1 - [M7ZZT1_TRIUA]	25	108	1	0.847999		0.925145		0.879154		21.444	7.82568
B4G262	Carbonic anhydrase OS=Zea mays GN=LOC100274597 PE=2 SV=1 - [B4G262_MAIZE]	16.5	2	1	1.27144	12.6837	1.13513	1.34086	1.15881	4.47713	21.9662	6.53662
I1HH23	Uncharacterized protein OS=Brachypodium distachyon GN=BRADI2G18260 PE=3 SV=1 - [I1HH23_BRADI]	7.29	6	1	0.943381		0.955805		0.947003		61.082	7.37158
M7ZL82	Tropinone reductase 1 OS=Triticum urartu GN=TRIUR3_15958 PE=3 SV=1 - [M7ZL82_TRIUA]	12.45	4	1	1.28873		1.25668		1.09313		24.8308	7.38623
A0A0E0JJ93	Tyrosine--tRNA ligase OS=Oryza punctata PE=3 SV=1 - [A0A0E0JJ93_ORYPU]	5.63	22	1	1.04994		0.997321		1.14704		54.5073	7.1665
M7YIS3	Uncharacterized protein OS=Triticum urartu GN=TRIUR3_16525 PE=4 SV=1 - [M7YIS3_TRIUA]	15.31	2	1	0.799217	9.68004	0.722012	0.526235	1.04864	0.678882	10.7995	4.70361
M8AMF7	Uncharacterized protein OS=Aegilops tauschii GN=F775_28428 PE=4 SV=1 - [M8AMF7_AEGTA]	29.52	5	1	0.911519	13.2051	0.791787	1.47524	0.794493	0.268229	17.7613	6.53662
R7WG41	Uncharacterized protein OS=Aegilops tauschii GN=F775_23291 PE=4 SV=1 - [R7WG41_AEGTA]	20.95	1	1	0.999825	10.9286	1.09867	8.97709	0.955219	10.2448	10.7963	4.76709
M8C4F9	Plastocyanin, chloroplastic OS=Aegilops tauschii GN=F775_26065 PE=4 SV=1 - [M8C4F9_AEGTA]	24.24	7	1	1.00371	10.276	1.06023	15.7221	0.878129	9.82795	10.407	4.42432
A0A0A9F1K7	Uncharacterized protein OS=Arundo donax PE=4 SV=1 - [A0A0A9F1K7_ARUDO]	15.12	6	1	0.919948		0.888816		0.91349		10.0988	8.104
A0A0D3FGX4	Histone H2B OS=Oryza barthii PE=3 SV=1 - [A0A0D3FGX4_9ORYZ]	43.94	51	1	1.00077	16.2056	0.634224	7.10005	0.548665	14.1775	7.34792	9.87646
A0A0C5B4U4	Triticum aestivum x Lophopyrum elongatum cultivar SR3 methionine sulfoxide reductase MSRA4.1 mRNA OS=Triticum aestivum x Lophopyrum elongatum PE=2 SV=1 - [A0A0C5B4U4_9POAL]	23.19	10	1	1.0173		1.12212		0.966819		28.416	8.29443
W5DH65	Uncharacterized protein OS=Triticum aestivum PE=3 SV=1 - [W5DH65_WHEAT]	8.1	12	1	1.134		1.19392		1.12662		69.7828	8.99756
M8C8T0	Putative oxidoreductase OS=Aegilops tauschii GN=F775_27340 PE=4 SV=1 - [M8C8T0_AEGTA]	15.83	30	1	1.00555		0.989811		1.05711		45.6167	9.42236
W5HB77	Uncharacterized protein OS=Triticum aestivum PE=4 SV=1 - [W5HB77_WHEAT]	12.23	19	1	0.894511	15.2396	0.837226	10.1815	0.975423	5.03099	15.9308	7.89893
C3VQ50	Superoxide dismutase [Cu-Zn] OS=Triticum aestivum GN=SOD1 PE=2 SV=1 - [C3VQ50_WHEAT]	31.58	2	1	1.02289		1.23386		1.09396		15.1255	6.17627
M7ZI22	NAD(P)H-quinone oxidoreductase subunit H, chloroplastic OS=Triticum urartu GN=TRIUR3_02235 PE=3 SV=1 - [M7ZI22_TRIUA]	11.94	91	1	0.822336		0.712719		0.702269		54.819	9.49561
W5ETT8	Uncharacterized protein OS=Triticum aestivum PE=4 SV=1 - [W5ETT8_WHEAT]	15.15	41	1	0.479788	10.8801	0.554391	4.03856	0.552686	10.6822	7.1328	9.53955
F2D617	Acyl carrier protein OS=Hordeum vulgare var. distichum PE=2 SV=1 - [F2D617_HORVD]	10.07	7	1	0.967041	2.48009	1.07257	8.20856	1.03227	7.5275	15.9921	5.97314
W5A747	Acyl carrier protein OS=Triticum aestivum PE=4 SV=1 - [W5A747_WHEAT]	19.12	5	1	0.905576	9.52003	0.90462	3.42914	0.836377	1.68486	7.57071	4.41162
M0VJK7	Uncharacterized protein OS=Hordeum vulgare var. distichum PE=4 SV=1 - [M0VJK7_HORVD]	18	9	1	1.12461	15.6526	1.10608	13.4143	0.973839	26.9631	10.1422	11.2681
[truncated: 851 more rows]
