# Supplementary material for: iTRAQ and virus-induced gene silencing revealed three proteins involved in cold response in bread wheat
Source: Sci Rep. 2017 Aug 8;7:7524. doi: 10.1038/s41598-017-08069-9 (PMC5548720; doi:10.1038/s41598-017-08069-9)
Supplement: Supplementary file 4 — Additional file 3 [file 41598_2017_8069_MOESM4_ESM.xls]

## Sheet: differentially expressed 
iTRAQ and virus-induced gene silencing revealed three proteins involved in cold response in bread wheat
Zhang Ning, Zhang Lingran, Zhao Lei, Ren Yan, Cui Dangqun, Chen Jianhui, Wang Yongyan, Yu Pengbo, Chen Feng*
Additional file 3: Differentially expressed proteins were identified on the basis of significant differences in expression levels (p < 0.05) and a threshold of >1.2- or < 0.83-fold change ratio between CSP and CTP.
Accession	Description	Coverage	Proteins	Unique Peptides	MW [kDa]	calc. pI	T1/C	T2/C	T3/C	average T/C	one sample t-test p value
M8CXC6	Eukaryotic translation initiation factor 5 OS=Aegilops tauschii GN=F775_09836 PE=4 SV=1 - [M8CXC6_AEGTA]	10.2	37	3	48.8115	5.60498	0.97545	1.05151	0.97315	1.00004	0.998951
M8A407	60S acidic ribosomal protein P2B OS=Triticum urartu GN=TRIUR3_28523 PE=3 SV=1 - [M8A407_TRIUA]	50.44	5	4	11.4978	4.41162	0.953433	1.01093	1.03578	1.00005	0.998537
M0ZAZ2	Chalcone-flavonone isomerase family protein OS=Hordeum vulgare var. distichum PE=3 SV=1 - [M0ZAZ2_HORVD]	27.15	9	1	15.4208	5.23682	0.886339	0.967107	1.14553	0.999659	0.996862
M0YVA1	Uncharacterized protein OS=Hordeum vulgare var. distichum PE=4 SV=1 - [M0YVA1_HORVD]	13.68	14	1	13.5031	9.02686	0.972689	1.02054	1.00654	0.999923	0.996247
W5CX03	Uncharacterized protein OS=Triticum aestivum GN=TRAES_3BF037800060CFD_c1 PE=4 SV=1 - [W5CX03_WHEAT]	17.41	4	2	29.3853	4.53857	0.848311	0.98694	1.16317	0.999474	0.995923
W5C6I1	Uncharacterized protein OS=Triticum aestivum PE=3 SV=1 - [W5C6I1_WHEAT]	4.36	32	3	81.3291	8.04541	1.04034	0.99444	0.964816	0.999865	0.995669
W5D7Q4	Uncharacterized protein OS=Triticum aestivum PE=4 SV=1 - [W5D7Q4_WHEAT]	44.36	10	4	14.6757	7.43018	1.08934	0.962611	0.9489	1.00028	0.995506
M7YDD7	Obg-like ATPase 1 OS=Triticum urartu GN=TRIUR3_20891 PE=4 SV=1 - [M7YDD7_TRIUA]	20.17	13	1	39.4686	7.32764	1.1035	0.992556	0.905114	1.00039	0.995216
M7ZZG4	Ribosomal protein OS=Triticum urartu GN=TRIUR3_09084 PE=3 SV=1 - [M7ZZG4_TRIUA]	24.07	63	3	24.6172	9.83252	0.909391	0.947332	1.14487	1.00053	0.994862
K7UCR4	Glycine cleavage H-protein OS=Zea mays GN=Zm.9557 PE=3 SV=1 - [K7UCR4_MAIZE]	17.07	6	1	17.1435	5.30029	0.955589	1.08188	0.961394	0.999621	0.993501
W5I663	Uncharacterized protein OS=Triticum aestivum PE=4 SV=1 - [W5I663_WHEAT]	57.35	36	7	22.6387	5.2749	1.02641	1.07179	0.903192	1.00046	0.993485
A0A0C4BK33	Peptidyl-prolyl cis-trans isomerase OS=Triticum aestivum PE=4 SV=1 - [A0A0C4BK33_WHEAT]	30.36	11	2	12.0481	7.12256	0.955401	1.03523	1.00872	0.999784	0.99345
T1N1J9	Uncharacterized protein OS=Triticum urartu PE=4 SV=1 - [T1N1J9_TRIUA]	36.88	11	1	15.0218	9.5542	0.969048	1.07717	0.954914	1.00038	0.993068
C9S528	GAPDH (Fragment) OS=Festuca pratensis GN=GAPDH PE=3 SV=1 - [C9S528_FESPR]	39.25	1	1	11.2771	5.51611	1.21479	0.887341	0.893936	0.998689	0.991423
W5DDG9	Uncharacterized protein OS=Triticum aestivum PE=4 SV=1 - [W5DDG9_WHEAT]	25.11	14	4	25.9265	6.53662	1.002	1.08186	0.914136	0.999332	0.990215
W5F356	Uncharacterized protein OS=Triticum aestivum PE=4 SV=1 - [W5F356_WHEAT]	11.49	6	1	16.6342	4.83057	1.03595	1.04889	0.916905	1.00058	0.990166
F2EEY9	Predicted protein OS=Hordeum vulgare var. distichum PE=2 SV=1 - [F2EEY9_HORVD]	26.15	33	7	40.1675	7.35693	0.958455	1.01388	1.02858	1.0003	0.98997
M8CB48	Uncharacterized protein OS=Aegilops tauschii GN=F775_26442 PE=4 SV=1 - [M8CB48_AEGTA]	51.04	13	4	10.2992	9.40771	0.963709	1.0673	0.967341	0.99945	0.988572
W5DNF0	Uncharacterized protein OS=Triticum aestivum PE=4 SV=1 - [W5DNF0_WHEAT]	16.54	30	5	45.6375	8.57275	1.04863	0.902721	1.0462	0.999184	0.988048
I1HWP1	Uncharacterized protein OS=Brachypodium distachyon GN=BRADI3G02420 PE=4 SV=1 - [I1HWP1_BRADI]	7.69	3	1	17.8285	10.0962	0.99649	1.09268	0.913629	1.00093	0.987257
W5A831	Uncharacterized protein OS=Triticum aestivum PE=4 SV=1 - [W5A831_WHEAT]	46.24	7	1	10.2721	4.70361	1.12478	0.997741	0.881304	1.00127	0.987169
M8CD05	Peptidyl-prolyl cis-trans isomerase CYP38, chloroplastic OS=Aegilops tauschii GN=F775_28503 PE=4 SV=1 - [M8CD05_AEGTA]	39.75	28	11	44.3677	4.81787	1.03448	0.95007	1.0139	0.999483	0.985552
W4ZNR3	Uncharacterized protein OS=Triticum aestivum PE=4 SV=1 - [W4ZNR3_WHEAT]	13.7	2293	5	46.6719	9.02686	1.06494	1.09129	0.84859	1.00161	0.985229
W5DG20	Uncharacterized protein OS=Triticum aestivum PE=4 SV=1 - [W5DG20_WHEAT]	5.3	55	3	81.264	5.43994	1.00488	0.984002	1.01166	1.00018	0.984682
M7ZLZ0	Eukaryotic translation initiation factor 3 subunit G OS=Triticum urartu GN=TRIUR3_07406 PE=3 SV=1 - [M7ZLZ0_TRIUA]	16.03	18	3	28.255	5.45264	0.846731	1.10743	1.04057	0.998244	0.984121
F2DL45	Predicted protein OS=Hordeum vulgare var. distichum PE=2 SV=1 - [F2DL45_HORVD]	13.98	53	4	122.849	4.91943	1.1598	0.941876	0.904011	1.0019	0.983193
Q8GTB7	Glutathione transferase F1 OS=Triticum aestivum GN=gstf1 PE=2 SV=1 - [Q8GTB7_WHEAT]	9.43	5	1	23.3831	6.41748	1.02962	1.03158	0.936424	0.999208	0.982168
W5AG98	Uncharacterized protein OS=Triticum aestivum PE=4 SV=1 - [W5AG98_WHEAT]	10.53	16	1	17.2338	5.57959	1.00504	1.03429	0.9589	0.99941	0.980991
M0Z2T4	Uncharacterized protein OS=Hordeum vulgare var. distichum PE=4 SV=1 - [M0Z2T4_HORVD]	29.75	8	3	76.3342	6.50732	0.949603	1.01051	1.03757	0.999228	0.978989
A0A0E0L0G7	Uncharacterized protein OS=Oryza punctata PE=4 SV=1 - [A0A0E0L0G7_ORYPU]	3.03	1	1	84.8542	7.79639	1.03614	1.15376	0.818974	1.00296	0.978666
W5D2A3	Chromosome 3B, genomic scaffold, cultivar Chinese Spring OS=Triticum aestivum GN=TRAES_3BF092600010CFD_c1 PE=4 SV=1 - [W5D2A3_WHEAT]	21.05	7	3	23.1692	5.19873	0.971501	1.1041	0.919414	0.998338	0.978639
M8D630	Uncharacterized protein OS=Aegilops tauschii GN=F775_42878 PE=4 SV=1 - [M8D630_AEGTA]	8.75	69	1	18.6866	7.04932	1.03322	0.954144	1.01045	0.999271	0.978058
W5FW30	Uncharacterized protein OS=Triticum aestivum PE=4 SV=1 - [W5FW30_WHEAT]	41.38	1	1	11.4851	10.3452	1.37777	0.897322	0.745083	1.00673	0.97507
A0A077S237	Chromosome 3B, genomic scaffold, cultivar Chinese Spring OS=Triticum aestivum GN=TRAES_3BF026500160CFD_c1 PE=4 SV=1 - [A0A077S237_WHEAT]	26.85	3	3	22.7596	4.70361	1.00748	0.861996	1.13899	1.00282	0.975049
M8C4K7	Chlorophyll a-b binding protein, chloroplastic OS=Aegilops tauschii GN=F775_32627 PE=4 SV=1 - [M8C4K7_AEGTA]	17.29	61	1	28.2953	5.42725	1.10873	0.820292	1.0614	0.996807	0.974733
W4ZP35	Uncharacterized protein OS=Triticum aestivum PE=4 SV=1 - [W4ZP35_WHEAT]	13.7	13	1	8.47428	8.73389	1.06429	1.0479	0.893662	1.00195	0.974664
W5GB96	Uncharacterized protein OS=Triticum aestivum PE=3 SV=1 - [W5GB96_WHEAT]	5.4	23	2	49.0731	6.32861	1.08524	0.929355	0.99047	1.00169	0.973661
W5GMF3	Uncharacterized protein OS=Triticum aestivum PE=4 SV=1 - [W5GMF3_WHEAT]	11.76	3	1	12.1564	9.42236	0.939841	1.04082	1.02283	1.00116	0.973541
F2CRK3	Predicted protein OS=Hordeum vulgare var. distichum PE=2 SV=1 - [F2CRK3_HORVD]	51.99	64	2	41.7899	5.49072	0.970933	0.977332	1.05514	1.00113	0.970378
M8B469	Uncharacterized protein OS=Aegilops tauschii GN=F775_05940 PE=4 SV=1 - [M8B469_AEGTA]	20.59	3	1	40.9322	8.104	0.99872	0.881662	1.11128	0.997221	0.970372
T1SAM4	Shikimate kinase family protein OS=Triticum monococcum PE=2 SV=1 - [T1SAM4_TRIMO]	28.04	21	5	29.6833	6.37939	1.04599	0.965607	0.985364	0.998987	0.970358
M0Z3K4	Uncharacterized protein OS=Hordeum vulgare var. distichum PE=3 SV=1 - [M0Z3K4_HORVD]	40.09	30	2	49.5343	6.69775	1.08907	0.860488	1.04127	0.996943	0.968954
M7Z637	Uncharacterized protein OS=Triticum urartu GN=TRIUR3_04173 PE=3 SV=1 - [M7Z637_TRIUA]	21.88	19	3	27.21	6.06201	1.08124	1.02732	0.898587	1.00238	0.96892
C4WYK4	Putative TdLFC71 protein (Fragment) OS=Triticum turgidum subsp. durum GN=TdLFC71 PE=2 SV=1 - [C4WYK4_TRITD]	5.17	36	2	45.9164	8.76318	1.16767	0.848585	0.996136	1.00413	0.968349
A0A0A9AM13	Atp1, OrsajM_p50 OS=Arundo donax PE=4 SV=1 - [A0A0A9AM13_ARUDO]	17.65	1	2	5.85809	5.26221	1.01273	0.962878	1.02706	1.00089	0.967608
M0W8F5	Uncharacterized protein OS=Hordeum vulgare var. distichum PE=3 SV=1 - [M0W8F5_HORVD]	23.56	21	3	39.7187	5.85889	1.00896	1.04026	0.946985	0.998735	0.967419
W5CH80	Uncharacterized protein OS=Triticum aestivum PE=4 SV=1 - [W5CH80_WHEAT]	15.04	3	1	12.0081	6.02393	0.891291	1.05503	1.06141	1.00258	0.967266
F2D4I5	Predicted protein OS=Hordeum vulgare var. distichum PE=2 SV=1 - [F2D4I5_HORVD]	39.9	36	9	43.8409	8.06006	1.15208	0.938487	0.898382	0.996316	0.966935
M8C4U3	Putative V-type proton ATPase subunit H OS=Aegilops tauschii GN=F775_25932 PE=4 SV=1 - [M8C4U3_AEGTA]	12.16	34	4	49.4697	6.97607	1.06803	0.987887	0.938726	0.998214	0.966511
Q9SWU3	Histone H1 WH1A.1 OS=Triticum aestivum PE=2 SV=1 - [Q9SWU3_WHEAT]	12.71	8	2	23.9991	10.7993	0.996522	1.03086	0.96969	0.999024	0.961057
W5GTY8	2-C-methyl-D-erythritol 2,4-cyclodiphosphate synthase OS=Triticum aestivum PE=3 SV=1 - [W5GTY8_WHEAT]	21.74	11	2	17.4432	6.7124	1.06228	0.984135	0.958939	1.00178	0.959472
A0A0D3H1G0	Uncharacterized protein OS=Oryza barthii PE=4 SV=1 - [A0A0D3H1G0_9ORYZ]	6.53	26	2	36.064	8.49951	1.10952	0.921385	0.979336	1.00341	0.956633
W5E5N6	Uncharacterized protein OS=Triticum aestivum PE=4 SV=1 - [W5E5N6_WHEAT]	4.08	1	1	44.6995	7.78174	0.876112	1.0506	1.06215	0.996287	0.956438
F2D1J8	Succinyl-CoA ligase subunit beta OS=Hordeum vulgare var. distichum PE=2 SV=1 - [F2D1J8_HORVD]	27.96	18	9	45.0908	6.7124	1.02339	0.975045	0.998878	0.999104	0.954729
M7ZME4	50S ribosomal protein L18, chloroplastic OS=Triticum urartu GN=TRIUR3_10860 PE=3 SV=1 - [M7ZME4_TRIUA]	25	20	2	11.3409	8.83643	0.92167	1.00194	1.06811	0.99724	0.953959
W5B4P2	Uncharacterized protein OS=Triticum aestivum PE=4 SV=1 - [W5B4P2_WHEAT]	18.6	5	1	9.81108	9.08545	1.03689	1.11679	0.861301	1.00499	0.953239
P56664	Homeobox protein knotted-1-like 6 (Fragment) OS=Zea mays GN=KNOX6 PE=2 SV=1 - [KNOX6_MAIZE]	11.76	85	1	10.2374	9.92041	1.06556	0.900404	1.04454	1.0035	0.952361
F2D875	Predicted protein OS=Hordeum vulgare var. distichum PE=2 SV=1 - [F2D875_HORVD]	16.43	4	2	23.1694	4.75439	1.03867	0.909438	1.04299	0.997033	0.952191
M0YJR7	Uncharacterized protein OS=Hordeum vulgare var. distichum PE=4 SV=1 - [M0YJR7_HORVD]	12.23	5	1	14.7295	8.23584	1.03699	1.06646	0.884926	0.996125	0.951353
W5DXI6	Uncharacterized protein OS=Triticum aestivum PE=4 SV=1 - [W5DXI6_WHEAT]	11.58	32	7	103.229	6.52197	0.964243	0.981446	1.04873	0.99814	0.949042
M8CQ07	Chaperone protein clpB OS=Aegilops tauschii GN=F775_09597 PE=3 SV=1 - [M8CQ07_AEGTA]	23.34	128	3	99.8191	6.21436	1.07185	0.947663	0.988453	1.00266	0.948694
M0Z5J0	Uncharacterized protein OS=Hordeum vulgare var. distichum PE=3 SV=1 - [M0Z5J0_HORVD]	34.27	32	12	53.0413	6.82959	1.02528	0.961624	1.0089	0.998601	0.948197
A0A077RSI3	Triosephosphate isomerase OS=Triticum aestivum GN=TRAES_3BF079100070CFD_c1 PE=3 SV=1 - [A0A077RSI3_WHEAT]	61.26	46	4	26.8019	5.69385	0.934418	1.06462	1.0094	1.00281	0.947349
W5B4C2	Uncharacterized protein OS=Triticum aestivum PE=4 SV=1 - [W5B4C2_WHEAT]	7.48	12	1	105.395	6.60986	1.10693	0.89869	0.980817	0.995479	0.947275
Q7YMT4	Ribulose bisphosphate carboxylase large chain OS=Hordeum muticum GN=rbcL PE=3 SV=1 - [Q7YMT4_9POAL]	55.04	599	1	52.7451	6.48096	0.875464	0.958479	1.14734	0.993761	0.945249
B6TC95	Histone H1 OS=Zea mays PE=2 SV=1 - [B6TC95_MAIZE]	3.72	8	1	27.5191	10.7554	0.869185	1.04755	1.09956	1.00543	0.945013
A0A0E0FZR4	Uncharacterized protein OS=Oryza nivara PE=4 SV=1 - [A0A0E0FZR4_ORYNI]	3.06	15	1	40.3716	9.12939	0.974262	0.978114	1.05371	1.00203	0.944582
A0A0C4BIT2	Uncharacterized protein OS=Triticum aestivum PE=4 SV=1 - [A0A0C4BIT2_WHEAT]	30.16	32	4	42.7819	5.71924	1.07241	0.974708	0.943692	0.996937	0.944209
W5HQS2	Uncharacterized protein OS=Triticum aestivum PE=3 SV=1 - [W5HQS2_WHEAT]	22.15	7	4	16.9309	9.67139	1.04436	0.981931	0.978823	1.0017	0.943626
M0UNC4	Uncharacterized protein OS=Hordeum vulgare var. distichum PE=4 SV=1 - [M0UNC4_HORVD]	8.91	10	4	64.312	5.98584	0.977044	0.986528	1.04132	1.00163	0.942514
A0A0D9V6V9	Uncharacterized protein OS=Leersia perrieri PE=4 SV=1 - [A0A0D9V6V9_9ORYZ]	17.58	8	1	28.7381	8.54346	0.936949	1.01288	1.05897	1.00293	0.941783
A0A0A9HY27	Uncharacterized protein OS=Arundo donax PE=4 SV=1 - [A0A0A9HY27_ARUDO]	4.01	4	1	29.764	5.60498	0.898596	1.15391	0.966743	1.00642	0.940673
A0A096TZ10	Uncharacterized protein OS=Zea mays PE=4 SV=1 - [A0A096TZ10_MAIZE]	6.59	68	2	39.7879	9.43701	0.944956	1.06656	0.997457	1.00299	0.940057
K3Y9X3	Uncharacterized protein OS=Setaria italica GN=Si010907m.g PE=4 SV=1 - [K3Y9X3_SETIT]	5.88	2	2	24.4901	11.2534	0.983383	0.906406	1.09611	0.9953	0.939773
M8BSL5	Putative L-ascorbate peroxidase 8, chloroplastic OS=Aegilops tauschii GN=F775_27748 PE=3 SV=1 - [M8BSL5_AEGTA]	11.83	19	1	37.2789	7.07861	1.06247	1.11411	0.844694	1.00709	0.939379
W5C5A7	Uncharacterized protein OS=Triticum aestivum PE=4 SV=1 - [W5C5A7_WHEAT]	5.25	2	1	34.8041	8.07471	0.973774	1.04221	0.978172	0.998052	0.937835
M8AZK4	Cell division protease ftsH-like protein, chloroplastic OS=Aegilops tauschii GN=F775_26194 PE=3 SV=1 - [M8AZK4_AEGTA]	45.71	11	6	69.9772	8.68994	1.07288	0.971158	0.965199	1.00308	0.937804
A0A096US33	Uncharacterized protein OS=Triticum aestivum PE=4 SV=1 - [A0A096US33_WHEAT]	22.94	18	1	18.7375	5.07178	1.09028	0.955525	0.965787	1.00386	0.937019
W5I9U0	Uncharacterized protein OS=Triticum aestivum PE=3 SV=1 - [W5I9U0_WHEAT]	81.37	22	1	21.4664	5.49072	1.00599	0.906733	1.10243	1.00505	0.936908
W5I2U0	Uncharacterized protein OS=Triticum aestivum PE=4 SV=1 - [W5I2U0_WHEAT]	3.18	1	1	52.591	8.1626	1.06031	0.994252	0.954006	1.00286	0.934955
W5F285	Eukaryotic translation initiation factor 3 subunit B OS=Triticum aestivum PE=3 SV=1 - [W5F285_WHEAT]	13.53	22	4	77.1078	5.79541	0.950089	0.984606	1.07568	1.00346	0.934849
M0ZCR3	Uncharacterized protein OS=Hordeum vulgare var. distichum PE=4 SV=1 - [M0ZCR3_HORVD]	17.45	27	4	40.3099	4.53857	1.00841	1.02263	0.973137	1.00139	0.933164
F2DB74	Predicted protein (Fragment) OS=Hordeum vulgare var. distichum PE=2 SV=1 - [F2DB74_HORVD]	23.44	21	1	23.6329	7.37158	0.987713	1.08061	0.943203	1.00384	0.933021
F2CT64	Predicted protein (Fragment) OS=Hordeum vulgare var. distichum PE=2 SV=1 - [F2CT64_HORVD]	27.64	47	6	34.8961	6.02393	1.01127	0.983546	1.00283	0.999215	0.932613
I1IXS4	Uncharacterized protein OS=Brachypodium distachyon GN=BRADI5G10170 PE=4 SV=1 - [I1IXS4_BRADI]	14.13	12	1	20.3892	9.62744	1.16397	0.963214	0.846116	0.9911	0.932353
F2CRG4	Predicted protein OS=Hordeum vulgare var. distichum PE=2 SV=1 - [F2CRG4_HORVD]	12.87	24	5	58.8335	7.28369	0.999955	0.935232	1.05474	0.996642	0.931397
W4ZMM8	Coatomer subunit gamma OS=Triticum aestivum PE=3 SV=1 - [W4ZMM8_WHEAT]	8.55	27	6	98.6429	5.13525	0.991717	0.948533	1.05106	0.997103	0.931225
M0ZE72	ATP-dependent Clp protease proteolytic subunit OS=Hordeum vulgare var. distichum PE=3 SV=1 - [M0ZE72_HORVD]	39.16	24	3	15.3357	7.03467	0.974193	0.978425	1.05509	1.00257	0.931085
W5I8U2	Uncharacterized protein OS=Triticum aestivum PE=4 SV=1 - [W5I8U2_WHEAT]	8.33	1	1	26.6147	7.21045	1.00502	1.07065	0.936407	1.00403	0.926766
I1HVG2	Uncharacterized protein OS=Brachypodium distachyon GN=BRADI2G61560 PE=4 SV=1 - [I1HVG2_BRADI]	21.55	10	2	20.0591	9.78857	1.06335	0.889704	1.0653	1.00612	0.925882
W5C8D1	Uncharacterized protein OS=Triticum aestivum PE=3 SV=1 - [W5C8D1_WHEAT]	53.67	23	2	23.3176	4.66553	1.25325	0.835603	0.868726	0.98586	0.925618
W5B699	Uncharacterized protein OS=Triticum aestivum PE=4 SV=1 - [W5B699_WHEAT]	37.79	2	1	19.0335	5.13525	1.05798	0.993777	0.937063	0.996273	0.924768
M8A1A9	Chlorophyllase-2, chloroplastic OS=Triticum urartu GN=TRIUR3_08908 PE=4 SV=1 - [M8A1A9_TRIUA]	12.81	2	1	35.155	6.46826	0.939935	0.960005	1.08543	0.995123	0.924465
W5C1C8	Uncharacterized protein OS=Triticum aestivum PE=3 SV=1 - [W5C1C8_WHEAT]	76.6	34	1	10.1719	4.66553	0.849271	1.10221	1.07508	1.00885	0.922153
M0V4V7	Uncharacterized protein OS=Hordeum vulgare var. distichum PE=4 SV=1 - [M0V4V7_HORVD]	15.43	32	2	18.5791	6.16357	0.917494	1.02711	1.04232	0.995641	0.921857
W5EGG5	Uncharacterized protein OS=Triticum aestivum PE=4 SV=1 - [W5EGG5_WHEAT]	6.96	17	2	41.7437	8.63135	0.956935	1.10028	0.958897	1.00537	0.920225
T1MQT9	Uncharacterized protein OS=Triticum urartu PE=4 SV=1 - [T1MQT9_TRIUA]	52.41	19	4	52.5063	5.66846	0.896399	1.08608	1.03734	1.00661	0.918143
W4ZMW5	Uncharacterized protein OS=Triticum aestivum PE=4 SV=1 - [W4ZMW5_WHEAT]	15.87	61	1	7.34167	9.1001	0.995512	0.897255	1.08779	0.993519	0.917002
C5YU98	Malic enzyme OS=Sorghum bicolor GN=Sb09g005810 PE=3 SV=1 - [C5YU98_SORBI]	6.32	147	1	62.6992	5.75732	1.05979	0.971844	0.956649	0.996094	0.914389
M7ZZ97	Lactoylglutathione lyase OS=Triticum urartu GN=TRIUR3_16591 PE=3 SV=1 - [M7ZZ97_TRIUA]	12.3	3	2	20.7662	5.43994	1.09409	0.995769	0.928027	1.00596	0.91288
W5CNX3	Uncharacterized protein OS=Triticum aestivum PE=4 SV=1 - [W5CNX3_WHEAT]	25.29	29	1	10.0272	7.40088	0.937511	0.981063	1.09976	1.00611	0.911203
B2ZGK1	Cytosolic acetyl-CoA carboxylase OS=Triticum turgidum subsp. durum GN=Acc-2 PE=4 SV=1 - [B2ZGK1_TRITD]	3.37	49	6	250.538	6.43018	1.04092	0.92401	1.05047	1.00513	0.911101
C1J959	Fructose-bisphosphate aldolase OS=Triticum aestivum PE=3 SV=1 - [C1J959_WHEAT]	47.49	43	1	38.768	7.21045	0.90705	0.838461	1.21075	0.98542	0.910238
M0Z466	Uncharacterized protein OS=Hordeum vulgare var. distichum PE=4 SV=1 - [M0Z466_HORVD]	7.79	9	1	17.1522	9.62744	1.06515	0.872583	1.03901	0.992248	0.909469
R7WG68	Uncharacterized protein OS=Aegilops tauschii GN=F775_07544 PE=4 SV=1 - [R7WG68_AEGTA]	23.27	34	8	42.067	8.27979	1.01388	1.04763	0.949601	1.0037	0.909293
W5EPV3	Uncharacterized protein OS=Triticum aestivum PE=3 SV=1 - [W5EPV3_WHEAT]	28.3	2	1	23.0096	4.94482	1.00706	1.12577	0.893839	1.00889	0.906566
W5DL52	Uncharacterized protein OS=Triticum aestivum PE=4 SV=1 - [W5DL52_WHEAT]	6.16	75	3	96.7238	4.90674	1.09326	1.01559	0.864313	0.991054	0.906332
M8A813	Putative mitochondrial-processing peptidase subunit beta OS=Triticum urartu GN=TRIUR3_08562 PE=3 SV=1 - [M8A813_TRIUA]	20.73	2	3	43.263	5.64307	1.04975	0.930452	1.00584	0.995347	0.906012
W5CMV4	Uncharacterized protein OS=Triticum aestivum PE=4 SV=1 - [W5CMV4_WHEAT]	37.14	184	3	28.7105	5.26221	1.03712	0.926435	1.05251	1.00535	0.905046
W5D7P8	Uncharacterized protein OS=Triticum aestivum PE=3 SV=1 - [W5D7P8_WHEAT]	5.26	9	1	21.813	5.12256	0.963126	0.945352	1.11332	1.00727	0.903998
I1HGD6	60S ribosomal protein L18a OS=Brachypodium distachyon GN=BRADI2G16430 PE=3 SV=1 - [I1HGD6_BRADI]	28.09	41	2	21.2972	10.3892	0.906241	0.946308	1.18277	1.01177	0.903947
I1IY24	Uncharacterized protein OS=Brachypodium distachyon GN=BRADI5G10966 PE=4 SV=1 - [I1IY24_BRADI]	28.84	89	6	29.2967	5.94775	1.06324	0.922417	1.03186	1.00584	0.903701
M7Z178	Photosystem I reaction center subunit II, chloroplastic OS=Triticum urartu GN=TRIUR3_29337 PE=4 SV=1 - [M7Z178_TRIUA]	39.1	20	6	17.6932	9.74463	1.05283	1.01388	0.916634	0.994448	0.903561
W5AVN7	Uncharacterized protein OS=Triticum aestivum PE=3 SV=1 - [W5AVN7_WHEAT]	12.04	7	1	23.5874	9.11475	1.11499	1.05551	0.861022	1.01051	0.90356
C0P3K4	Uncharacterized protein OS=Zea mays PE=2 SV=1 - [C0P3K4_MAIZE]	6.51	3	1	52.7834	7.89893	1.08283	1.03763	0.850173	0.990211	0.903299
A0A0C5GCK0	Ribulose bisphosphate carboxylase large chain (Fragment) OS=Eragrostis pilosa GN=rbcL PE=3 SV=1 - [A0A0C5GCK0_9POAL]	33.15	10	1	40.4432	6.84424	0.958493	1.02507	1.00818	0.997248	0.903083
A6N1H5	Eukaryotic translation initiation factor 3 subunit 12 (Fragment) OS=Oryza sativa subsp. indica PE=2 SV=1 - [A6N1H5_ORYSI]	6.11	11	1	15.094	6.80029	1.07829	0.965033	0.971845	1.00506	0.902946
W5GRF9	Translation factor GUF1 homolog, mitochondrial OS=Triticum aestivum PE=3 SV=1 - [W5GRF9_WHEAT]	8.2	24	2	63.9962	5.71924	1.02223	0.965273	1.00548	0.997661	0.902706
W5DFX0	Uncharacterized protein OS=Triticum aestivum PE=4 SV=1 - [W5DFX0_WHEAT]	6	33	2	38.1473	9.30518	0.970987	1.03687	0.983712	0.99719	0.902047
W5D9U6	Uncharacterized protein OS=Triticum aestivum PE=4 SV=1 - [W5D9U6_WHEAT]	6.72	17	2	44.5074	6.63916	0.945531	1.02396	1.04299	1.00416	0.901856
M8C4I9	Glucose-6-phosphate isomerase OS=Aegilops tauschii GN=F775_28315 PE=3 SV=1 - [M8C4I9_AEGTA]	14.29	91	6	62.1943	7.44482	1.02289	1.00446	0.965534	0.997628	0.901319
F2D350	Predicted protein OS=Hordeum vulgare var. distichum PE=2 SV=1 - [F2D350_HORVD]	25.69	1	1	14.9637	8.25049	1.11566	1.01178	0.83855	0.988663	0.901299
W5BY17	GrpE protein homolog OS=Triticum aestivum PE=3 SV=1 - [W5BY17_WHEAT]	25.94	3	1	23.5862	5.04639	1.13489	0.880878	0.95208	0.989283	0.900305
M8CRD4	Uncharacterized protein OS=Aegilops tauschii GN=F775_06000 PE=4 SV=1 - [M8CRD4_AEGTA]	22.9	7	4	27.3923	8.1626	0.976395	1.06009	0.949322	0.995269	0.900161
M7YF70	Uncharacterized protein OS=Triticum urartu GN=TRIUR3_27725 PE=4 SV=1 - [M7YF70_TRIUA]	33.33	24	1	18.7663	4.7417	0.957052	0.95252	1.11325	1.00761	0.898696
W5G391	Uncharacterized protein OS=Triticum aestivum PE=4 SV=1 - [W5G391_WHEAT]	18.92	30	2	55.122	9.14404	0.887081	0.979145	1.1063	0.990842	0.898612
I1IL77	Uncharacterized protein OS=Brachypodium distachyon GN=BRADI4G16640 PE=3 SV=1 - [I1IL77_BRADI]	29.7	71	4	29.3486	4.86865	0.986459	0.937105	1.06056	0.994708	0.896242
W5AJ32	Uncharacterized protein OS=Triticum aestivum PE=4 SV=1 - [W5AJ32_WHEAT]	5.54	25	1	42.5234	7.84033	0.942206	0.989455	1.0539	0.995187	0.895464
M0VZ62	Uncharacterized protein OS=Hordeum vulgare var. distichum PE=4 SV=1 - [M0VZ62_HORVD]	6.94	106	2	31.7948	6.771	1.0974	0.928072	0.950817	0.992096	0.895246
W5BMG0	Phosphoinositide phospholipase C OS=Triticum aestivum PE=4 SV=1 - [W5BMG0_WHEAT]	1.82	2	1	68.1794	6.50732	0.883793	0.99296	1.15945	1.01207	0.894131
A0A0D9X3E1	Nicalin OS=Leersia perrieri PE=3 SV=1 - [A0A0D9X3E1_9ORYZ]	4.51	21	1	60.4286	6.30322	1.07399	0.838634	1.05318	0.988601	0.89344
A0A0F6QT98	Aldehyde dehydrogenase 7B1 OS=Triticum aestivum GN=ALDH7B1 PE=2 SV=1 - [A0A0F6QT98_WHEAT]	4.32	6	2	54.3507	6.53662	0.966772	1.05597	0.989461	1.00407	0.893139
M7Z4C8	NifU-like protein 4, mitochondrial OS=Triticum urartu GN=TRIUR3_08965 PE=4 SV=1 - [M7Z4C8_TRIUA]	9.92	28	2	27.8047	4.98291	0.947819	1.13636	0.944732	1.00964	0.893095
W5E4J4	Uncharacterized protein OS=Triticum aestivum PE=4 SV=1 - [W5E4J4_WHEAT]	6.22	5	1	23.8163	5.90967	1.02235	0.878241	1.07264	0.991077	0.892315
M8A6S5	Putative PAP-specific phosphatase, mitochondrial OS=Triticum urartu GN=TRIUR3_20673 PE=4 SV=1 - [M8A6S5_TRIUA]	3.86	4	1	39.1023	4.94482	1.19201	1.05084	0.809236	1.01736	0.890818
A6N0C6	Chloroplast phosphoribulokinase (Fragment) OS=Oryza sativa subsp. indica PE=2 SV=1 - [A6N0C6_ORYSI]	70	1	1	4.24426	6.50732	1.25065	0.871122	0.814163	0.978645	0.890439
W5FX80	Uncharacterized protein OS=Triticum aestivum PE=3 SV=1 - [W5FX80_WHEAT]	13.99	3	1	14.9332	10.0669	1.01902	1.08586	0.864243	0.989708	0.889784
E2GJT4	Cytochrome b6 (Fragment) OS=Chasmanthium latifolium GN=petB PE=3 SV=1 - [E2GJT4_9POAL]	11.74	60	2	23.9325	8.76318	1.08461	0.924177	0.96858	0.992456	0.889134
W5HR23	Uncharacterized protein OS=Triticum aestivum PE=4 SV=1 - [W5HR23_WHEAT]	37.68	25	2	23.4328	8.66064	0.941653	1.02477	1.04907	1.00516	0.888418
M0YG99	Uncharacterized protein OS=Hordeum vulgare var. distichum PE=3 SV=1 - [M0YG99_HORVD]	8.5	28	2	36.2696	6.53662	0.872364	1.08753	1.07383	1.01124	0.886451
B3TZE7	Subtilisin protease (Fragment) OS=Triticum aestivum PE=2 SV=1 - [B3TZE7_WHEAT]	7.18	14	3	59.1366	5.32568	0.972277	1.06064	0.98076	1.00456	0.886231
F2DFQ8	40S ribosomal protein S3a OS=Hordeum vulgare var. distichum PE=2 SV=1 - [F2DFQ8_HORVD]	14.89	22	1	29.8449	9.78857	0.917166	1.00869	1.05438	0.993412	0.885324
W5GYL9	Uncharacterized protein OS=Triticum aestivum PE=4 SV=1 - [W5GYL9_WHEAT]	5.83	9	2	46.8117	7.07861	0.985907	0.872874	1.10794	0.988907	0.885214
T1MTP7	Uncharacterized protein OS=Triticum urartu PE=4 SV=1 - [T1MTP7_TRIUA]	19.05	34	3	11.6171	9.37842	0.951166	0.886153	1.12665	0.98799	0.882591
M7ZSI7	Beta-ureidopropionase OS=Triticum urartu GN=TRIUR3_28431 PE=4 SV=1 - [M7ZSI7_TRIUA]	2.92	3	1	45.6337	6.48096	0.983742	1.0402	0.985379	1.00311	0.882413
W5HC61	Uncharacterized protein OS=Triticum aestivum PE=4 SV=1 - [W5HC61_WHEAT]	8.11	6	1	16.4034	5.0083	1.04754	1.12307	0.867495	1.0127	0.882334
F2D8A6	Isocitrate dehydrogenase [NAD] subunit, mitochondrial OS=Hordeum vulgare var. distichum PE=2 SV=1 - [F2D8A6_HORVD]	24.59	31	7	39.7334	7.1958	1.02861	1.08481	0.912276	1.00857	0.881638
M7YMB7	60S ribosomal protein L6 OS=Triticum urartu GN=TRIUR3_32616 PE=3 SV=1 - [M7YMB7_TRIUA]	18.26	8	1	24.6035	10.1841	0.992207	0.901857	1.14146	1.01184	0.881008
I1H5Z4	Uncharacterized protein OS=Brachypodium distachyon GN=BRADI1G63800 PE=4 SV=1 - [I1H5Z4_BRADI]	12.87	9	3	36.8655	7.02002	0.899782	1.00999	1.06536	0.991711	0.880437
M7YYG1	Uncharacterized protein OS=Triticum urartu GN=TRIUR3_01863 PE=4 SV=1 - [M7YYG1_TRIUA]	6.66	33	5	104.605	6.55127	0.977597	1.04829	0.985538	1.00381	0.880433
W5H4T3	Uncharacterized protein OS=Triticum aestivum PE=3 SV=1 - [W5H4T3_WHEAT]	8.23	23	1	70.2623	9.18799	1.00812	0.965831	1.03657	1.00351	0.880175
W5AJI9	Uncharacterized protein OS=Triticum aestivum PE=4 SV=1 - [W5AJI9_WHEAT]	22.4	20	4	27.9767	7.44482	1.06026	0.928662	0.991513	0.993478	0.879521
C5XQM4	Putative uncharacterized protein Sb03g040880 OS=Sorghum bicolor GN=Sb03g040880 PE=3 SV=1 - [C5XQM4_SORBI]	25.53	39	1	41.5748	5.38916	0.905403	1.11928	1.0076	1.01076	0.877727
F2CW51	Predicted protein OS=Hordeum vulgare var. distichum PE=2 SV=1 - [F2CW51_HORVD]	12.94	20	4	63.2461	6.27783	0.954557	0.966105	1.06147	0.994044	0.876658
T1LH91	Uncharacterized protein OS=Triticum urartu PE=4 SV=1 - [T1LH91_TRIUA]	6.24	11	1	58.4544	5.90967	0.968336	0.885393	1.11142	0.988383	0.876514
M0UP18	Uncharacterized protein OS=Hordeum vulgare var. distichum PE=4 SV=1 - [M0UP18_HORVD]	9.09	38	1	13.6759	4.65283	0.941646	0.852661	1.27525	1.02319	0.873565
B2ZGK8	Acetyl-CoA carboxylase OS=Aegilops tauschii GN=Acc-1 PE=4 SV=1 - [B2ZGK8_AEGTA]	12.2	332	3	254.716	6.16357	1.00579	0.954543	1.05545	1.00526	0.873311
M0ZBC3	Uncharacterized protein OS=Hordeum vulgare var. distichum PE=4 SV=1 - [M0ZBC3_HORVD]	12.11	12	2	20.3397	9.5542	0.941454	0.973362	1.06507	0.993295	0.873097
W4ZZY8	Uncharacterized protein OS=Triticum aestivum PE=4 SV=1 - [W4ZZY8_WHEAT]	3.17	15	1	39.1991	5.59229	0.928756	1.05477	1.03799	1.00717	0.872676
M0Z356	Uncharacterized protein OS=Hordeum vulgare var. distichum PE=4 SV=1 - [M0Z356_HORVD]	16.43	23	3	23.2859	6.78564	0.915648	0.944567	1.10714	0.989118	0.871938
W4ZTA4	Uncharacterized protein OS=Triticum aestivum PE=4 SV=1 - [W4ZTA4_WHEAT]	15.1	39	1	51.8892	6.20166	0.98741	1.09107	0.889514	0.989331	0.871439
G9DIQ7	Ribulose bisphosphate carboxylase large chain (Fragment) OS=Kengyilia hirsuta GN=rbcL PE=3 SV=1 - [G9DIQ7_9POAL]	52.2	431	1	23.1445	6.56592	0.921579	1.18666	0.833034	0.980424	0.870795
W5BDE7	Uncharacterized protein OS=Triticum aestivum PE=4 SV=1 - [W5BDE7_WHEAT]	19.08	6	2	16.4052	5.03369	0.969789	1.08106	0.923036	0.991295	0.869759
W5G727	Uncharacterized protein OS=Triticum aestivum PE=4 SV=1 - [W5G727_WHEAT]	20.83	24	1	5.32064	6.48096	0.897188	1.05804	1.07688	1.0107	0.868443
W5GTL2	Uncharacterized protein OS=Triticum aestivum PE=4 SV=1 - [W5GTL2_WHEAT]	65.31	10	1	10.4082	4.71631	0.82136	0.96449	1.2944	1.02675	0.86616
W5GRF0	Uncharacterized protein OS=Triticum aestivum PE=4 SV=1 - [W5GRF0_WHEAT]	7.76	23	2	38.3212	5.63037	0.974084	0.983842	1.03177	0.996565	0.865015
F2CZT5	Predicted protein OS=Hordeum vulgare var. distichum PE=2 SV=1 - [F2CZT5_HORVD]	27.84	14	2	30.3323	6.3667	1.02594	1.06617	0.931133	1.00775	0.864408
A6N081	4-hydroxy-4-methyl-2-oxoglutarate aldolase (Fragment) OS=Oryza sativa subsp. indica PE=2 SV=1 - [A6N081_ORYSI]	26.95	44	4	17.9392	5.88428	1.02107	1.01786	0.946952	0.995294	0.863646
M7YE73	50S ribosomal protein L21, chloroplastic OS=Triticum urartu GN=TRIUR3_20852 PE=3 SV=1 - [M7YE73_TRIUA]	29.21	5	4	22.0268	8.80713	0.949975	0.990755	1.08223	1.00765	0.862897
B4FWW3	Histone H2A OS=Zea mays GN=pco099353 PE=2 SV=1 - [B4FWW3_MAIZE]	15.04	151	1	11.8986	10.5649	1.06862	0.997624	0.953535	1.00659	0.862279
W5A7D8	Uncharacterized protein OS=Triticum aestivum PE=4 SV=1 - [W5A7D8_WHEAT]	3.67	2	1	53.1751	5.24951	1.04936	0.920117	1.05678	1.00875	0.861824
Q9M7E3	Elongation factor 1-alpha OS=Zea mays PE=2 SV=1 - [Q9M7E3_MAIZE]	29.53	49	1	49.2407	8.93896	1.18343	0.832756	0.921329	0.979172	0.861463
W5AQ91	Peroxidase OS=Triticum aestivum PE=3 SV=1 - [W5AQ91_WHEAT]	26.28	3	2	31.7346	8.79248	1.06527	1.15642	0.835524	1.01907	0.860135
A0A0D9WJF9	Uncharacterized protein OS=Leersia perrieri PE=4 SV=1 - [A0A0D9WJF9_9ORYZ]	8.66	11	1	35.9969	6.02393	1.07758	0.938118	0.958001	0.991233	0.859106
J3M7K7	Uncharacterized protein OS=Oryza brachyantha GN=OB05G25810 PE=3 SV=1 - [J3M7K7_ORYBR]	8	192	4	103.119	8.70459	1.05544	0.887653	1.02559	0.989561	0.858623
M7YYU2	Uncharacterized protein OS=Triticum urartu GN=TRIUR3_12297 PE=4 SV=1 - [M7YYU2_TRIUA]	40.79	2	2	16.0219	4.85596	0.834992	1.13024	0.983092	0.982775	0.858522
Q56RZ9	Beta-tubulin (Fragment) OS=Lolium perenne GN=tub2 PE=3 SV=1 - [Q56RZ9_LOLPR]	17.99	5	1	36.2966	5.65576	0.987038	1.04516	0.98035	1.00418	0.857723
M8AR54	Uncharacterized protein OS=Triticum urartu GN=TRIUR3_31320 PE=3 SV=1 - [M8AR54_TRIUA]	11.15	18	3	34.7759	8.63135	0.981968	1.06325	0.931194	0.992137	0.856909
W5AUA8	Uncharacterized protein OS=Triticum aestivum PE=3 SV=1 - [W5AUA8_WHEAT]	42.43	42	9	77.3186	5.03369	1.0791	0.958674	0.984835	1.00754	0.855799
W5HIH7	Uncharacterized protein OS=Triticum aestivum PE=4 SV=1 - [W5HIH7_WHEAT]	54.27	15	1	51.7641	4.93213	0.81484	0.947104	1.17265	0.978198	0.85398
U5NQX4	Ribulose-1,5-bisphosphate carboxylase/oxygenase large subunit (Fragment) OS=Spodiopogon cotulifer GN=rbcL PE=3 SV=1 - [U5NQX4_9POAL]	38.37	107	1	47.6899	6.80029	0.960584	0.8728	1.12101	0.984798	0.853682
W5CBD9	Uncharacterized protein OS=Triticum aestivum PE=4 SV=1 - [W5CBD9_WHEAT]	21.9	19	2	11.8786	4.67822	0.920409	1.07289	1.03555	1.00962	0.853414
M8C5I4	Far upstream element-binding protein 2 OS=Aegilops tauschii GN=F775_28009 PE=4 SV=1 - [M8C5I4_AEGTA]	4.48	2	2	73.6098	5.85889	0.796082	1.105	1.17178	1.02429	0.853198
W5EWZ4	Uncharacterized protein OS=Triticum aestivum PE=3 SV=1 - [W5EWZ4_WHEAT]	38.83	29	1	22.7844	9.89111	1.02883	0.881858	1.13564	1.01544	0.853179
M0VKF3	Uncharacterized protein OS=Hordeum vulgare var. distichum PE=3 SV=1 - [M0VKF3_HORVD]	12	19	1	14.385	6.80029	0.94969	1.16116	0.82689	0.979247	0.851334
F2DG93	Predicted protein OS=Hordeum vulgare var. distichum PE=2 SV=1 - [F2DG93_HORVD]	10.28	25	4	64.3162	6.62451	0.951417	1.03961	1.0265	1.00584	0.851331
W5AKZ7	Uncharacterized protein OS=Triticum aestivum PE=4 SV=1 - [W5AKZ7_WHEAT]	8.39	4	3	50.9977	6.29053	0.931906	1.10606	0.923933	0.9873	0.850558
W5EDJ1	Uncharacterized protein OS=Triticum aestivum PE=4 SV=1 - [W5EDJ1_WHEAT]	7.45	2	1	20.5259	8.14795	1.03231	0.992855	0.984319	1.00316	0.850519
M7ZV19	ATP synthase subunit gamma, chloroplastic OS=Triticum urartu GN=TRIUR3_23580 PE=3 SV=1 - [M7ZV19_TRIUA]	22.88	14	8	52.1113	7.59131	1.05024	0.996869	0.96834	1.00515	0.849977
W5CLD2	Uncharacterized protein OS=Triticum aestivum PE=4 SV=1 - [W5CLD2_WHEAT]	8.91	1	1	22.1268	9.5835	0.913857	0.915968	1.12504	0.984955	0.849851
W5AIK8	Uncharacterized protein OS=Triticum aestivum PE=4 SV=1 - [W5AIK8_WHEAT]	31.53	69	3	12.8092	11.356	1.05775	0.833333	1.06026	0.983781	0.849313
I1IN50	Uncharacterized protein OS=Brachypodium distachyon GN=BRADI4G24390 PE=4 SV=1 - [I1IN50_BRADI]	6.65	47	2	52.9285	5.31299	0.964226	1.04544	0.973351	0.994339	0.845966
M8B6S0	Proteasome subunit beta type-3 OS=Aegilops tauschii GN=F775_29505 PE=4 SV=1 - [M8B6S0_AEGTA]	33.52	41	4	19.6818	5.37646	0.939804	1.06582	0.969053	0.991559	0.845148
M7Z620	ATP-dependent zinc metalloprotease FTSH 2, chloroplastic OS=Triticum urartu GN=TRIUR3_10966 PE=3 SV=1 - [M7Z620_TRIUA]	36.4	150	1	71.8725	5.94775	0.999834	1.16354	0.758241	0.973872	0.844945
N1QPI5	Acyl-coenzyme A oxidase OS=Aegilops tauschii GN=F775_25962 PE=3 SV=1 - [N1QPI5_AEGTA]	8.61	9	5	69.6238	7.7085	0.925881	1.00133	1.04865	0.991954	0.842815
Q10NN4	Anthranilate synthase component I family protein, expressed OS=Oryza sativa subsp. japonica GN=LOC_Os03g15780 PE=4 SV=1 - [Q10NN4_ORYSJ]	5.38	33	1	52.1245	6.63916	0.949848	0.929802	1.08693	0.98886	0.842475
W5BHC0	Uncharacterized protein OS=Triticum aestivum PE=4 SV=1 - [W5BHC0_WHEAT]	14.29	51	1	6.50681	11.7368	0.878523	0.990229	1.08992	0.986224	0.842466
W5G2B0	Uncharacterized protein OS=Triticum aestivum PE=4 SV=1 - [W5G2B0_WHEAT]	5.88	46	2	37.6228	6.12549	1.01185	0.961565	1.01486	0.996092	0.842119
W5F0A6	Uncharacterized protein OS=Triticum aestivum PE=3 SV=1 - [W5F0A6_WHEAT]	19	38	4	23.8143	4.86865	1.00168	1.04037	0.937567	0.993206	0.841726
Q9ZRS6	Ribulose bisphosphate carboxylase small chain OS=Secale cereale PE=2 SV=1 - [Q9ZRS6_SECCE]	68	56	2	19.5007	8.54346	1.19423	0.998904	0.870928	1.02135	0.841401
M7ZFF7	40S ribosomal protein S6 OS=Triticum urartu GN=TRIUR3_03809 PE=3 SV=1 - [M7ZFF7_TRIUA]	28.4	32	4	28.4387	10.6675	1.00762	0.949641	1.02677	0.994677	0.839783
K4A7Q9	Uncharacterized protein OS=Setaria italica GN=Si034915m.g PE=3 SV=1 - [K4A7Q9_SETIT]	27.19	3	1	60.4276	5.74463	1.01847	0.937435	1.0711	1.009	0.838422
W5I5Q2	Uncharacterized protein OS=Triticum aestivum PE=4 SV=1 - [W5I5Q2_WHEAT]	5.33	14	1	18.0558	8.06006	1.13167	0.883836	0.931247	0.982251	0.836978
M0UPH3	Uncharacterized protein OS=Hordeum vulgare var. distichum PE=4 SV=1 - [M0UPH3_HORVD]	46.58	14	2	8.19221	6.60986	0.892879	1.02919	1.04402	0.988696	0.836041
W5BM05	Uncharacterized protein OS=Triticum aestivum PE=4 SV=1 - [W5BM05_WHEAT]	16.76	1	2	19.4378	8.90967	0.948027	1.10885	0.978106	1.01166	0.835245
A0A077HCQ0	Sucrose synthase OS=Triticum polonicum GN=SUS3 PE=2 SV=1 - [A0A077HCQ0_9POAL]	2.6	33	1	92.1154	6.72705	0.902153	1.74884	0.594057	1.08168	0.83499
F2DMR3	Predicted protein OS=Hordeum vulgare var. distichum PE=2 SV=1 - [F2DMR3_HORVD]	29.68	25	5	30.7193	4.84326	0.979677	0.983342	1.05426	1.00576	0.834518
M7ZYQ8	Inorganic phosphate transporter 2-1, chloroplastic OS=Triticum urartu GN=TRIUR3_04580 PE=4 SV=1 - [M7ZYQ8_TRIUA]	4.24	4	1	49.053	9.61279	1.07511	1.04348	0.916046	1.01155	0.834406
A0A0A9PDG6	26S proteasome non-ATPase regulatory subunit 14 OS=Arundo donax PE=4 SV=1 - [A0A0A9PDG6_ARUDO]	7.69	26	1	18.4983	5.46533	1.1033	1.04594	0.77948	0.97624	0.833925
K3XL43	Uncharacterized protein OS=Setaria italica GN=Si002616m.g PE=4 SV=1 - [K3XL43_SETIT]	5.43	16	1	27.3807	6.91748	1.16639	0.90343	0.985715	1.01851	0.833799
F2DY22	Predicted protein OS=Hordeum vulgare var. distichum PE=2 SV=1 - [F2DY22_HORVD]	12.77	21	1	10.8466	8.82178	1.09778	0.965919	0.967551	1.01042	0.833753
W5D7Y0	Uncharacterized protein OS=Triticum aestivum PE=3 SV=1 - [W5D7Y0_WHEAT]	30.7	46	6	37.9846	5.12256	0.924406	1.09284	0.944667	0.987304	0.833292
N1QVD3	Chaperone protein dnaJ OS=Aegilops tauschii GN=F775_24111 PE=4 SV=1 - [N1QVD3_AEGTA]	12.8	16	1	14.0119	8.63135	0.989848	1.10075	0.859105	0.983234	0.832623
W4ZT89	Uncharacterized protein OS=Triticum aestivum PE=4 SV=1 - [W4ZT89_WHEAT]	2.7	6	1	46.2295	5.5542	0.945049	1.00615	1.03046	0.993886	0.832213
W5FM07	Uncharacterized protein OS=Triticum aestivum PE=4 SV=1 - [W5FM07_WHEAT]	19.07	5	3	26.9107	6.72705	0.921681	1.10563	0.929081	0.985464	0.83148
H6UV51	Allene oxide synthase (Fragment) OS=Triticum aestivum GN=AOS PE=2 SV=1 - [H6UV51_WHEAT]	6.81	14	2	45.3138	8.66064	0.997747	0.924258	1.05119	0.991065	0.830751
R7W6D1	Uncharacterized protein OS=Aegilops tauschii GN=F775_28691 PE=4 SV=1 - [R7W6D1_AEGTA]	52.77	5	4	43.8358	5.17334	0.969121	0.991316	1.05949	1.00664	0.829791
W5EW36	Uncharacterized protein OS=Triticum aestivum PE=4 SV=1 - [W5EW36_WHEAT]	4.07	3	1	27.63	5.66846	1.16461	1.02386	0.873223	1.02056	0.829704
M0V3M9	Uncharacterized protein OS=Hordeum vulgare var. distichum PE=4 SV=1 - [M0V3M9_HORVD]	11.23	5	2	31.2329	6.27783	0.900355	1.06866	0.995102	0.988039	0.828961
R7W6N8	Uncharacterized protein OS=Aegilops tauschii GN=F775_09817 PE=3 SV=1 - [R7W6N8_AEGTA]	11.05	13	1	20.5515	6.52197	0.996242	0.814675	1.12277	0.977896	0.82779
F2CT57	Predicted protein OS=Hordeum vulgare var. distichum PE=2 SV=1 - [F2CT57_HORVD]	15.42	41	3	26.2448	7.06396	0.909964	0.983128	1.0719	0.988331	0.826423
P12783	Phosphoglycerate kinase, cytosolic OS=Triticum aestivum PE=2 SV=1 - [PGKY_WHEAT]	47.88	52	6	42.0957	5.85889	0.957739	0.957666	1.05907	0.991492	0.824701
N1R5C8	Uncharacterized protein OS=Aegilops tauschii GN=F775_05867 PE=4 SV=1 - [N1R5C8_AEGTA]	6.78	3	1	19.4727	5.19873	0.945916	1.06068	0.966674	0.99109	0.824307
F2DGF8	Predicted protein OS=Hordeum vulgare var. distichum PE=2 SV=1 - [F2DGF8_HORVD]	19.93	8	1	30.9962	5.88428	0.900073	1.09011	0.967498	0.985894	0.823515
J3MES7	T-complex protein 1 subunit gamma OS=Oryza brachyantha GN=OB06G25210 PE=3 SV=1 - [J3MES7_ORYBR]	9.75	45	4	56.0061	5.66846	0.929665	0.999435	1.11112	1.01341	0.82343
W5DR73	Proteasome subunit alpha type OS=Triticum aestivum PE=3 SV=1 - [W5DR73_WHEAT]	25.74	34	2	25.9509	4.81787	0.87857	0.952163	1.11573	0.982154	0.82282
F2CSC5	Ribosomal protein L19 OS=Hordeum vulgare var. distichum PE=2 SV=1 - [F2CSC5_HORVD]	25.36	69	3	24.2145	11.4438	0.889308	0.9121	1.13785	0.979753	0.822365
W5I1N1	Uncharacterized protein OS=Triticum aestivum PE=3 SV=1 - [W5I1N1_WHEAT]	10.88	4	2	32.3558	8.99756	0.930477	0.977145	1.06259	0.990071	0.821376
W5BGC2	Uncharacterized protein OS=Triticum aestivum PE=3 SV=1 - [W5BGC2_WHEAT]	8.53	1	2	27.0603	6.96143	0.998734	0.976936	1.03821	1.00463	0.82049
M7ZYF8	Leucine aminopeptidase 2, chloroplastic OS=Triticum urartu GN=TRIUR3_00944 PE=3 SV=1 - [M7ZYF8_TRIUA]	46.72	54	1	55.4045	5.79541	0.822937	0.848429	1.22636	0.965909	0.81827
M7YH52	Quinone oxidoreductase PIG3 OS=Triticum urartu GN=TRIUR3_03503 PE=4 SV=1 - [M7YH52_TRIUA]	11.29	3	2	26.884	9.59814	1.05171	1.13661	0.872871	1.0204	0.817568
M8CG01	Uncharacterized protein OS=Aegilops tauschii GN=F775_31817 PE=4 SV=1 - [M8CG01_AEGTA]	39.58	5	1	15.0657	6.12549	0.758266	0.845526	1.61	1.07126	0.816888
A0A0A7DVW3	Protein transport Sec24-like protein (Fragment) OS=Luziola fluitans PE=4 SV=1 - [A0A0A7DVW3_9ORYZ]	8	33	1	16.7355	6.68311	0.990299	0.907249	1.06612	0.987889	0.816501
W5EJI9	Uncharacterized protein OS=Triticum aestivum PE=4 SV=1 - [W5EJI9_WHEAT]	10.86	26	2	25.6004	5.32568	1.05038	0.923413	0.996916	0.990236	0.815659
I1H5D5	Uncharacterized protein OS=Brachypodium distachyon GN=BRADI1G62170 PE=3 SV=1 - [I1H5D5_BRADI]	28.76	27	1	25.1557	10.1255	1.12619	0.933494	0.986276	1.01532	0.814831
W5GLU0	Uncharacterized protein OS=Triticum aestivum PE=3 SV=1 - [W5GLU0_WHEAT]	21.12	6	2	25.5538	9.45166	1.01401	0.903042	1.04789	0.988314	0.814365
N1R551	Uncharacterized protein OS=Aegilops tauschii GN=F775_01200 PE=4 SV=1 - [N1R551_AEGTA]	5.95	10	1	73.4361	6.49365	1.04934	0.849125	1.17831	1.02559	0.814308
C5XIJ3	Putative uncharacterized protein Sb03g046340 OS=Sorghum bicolor GN=Sb03g046340 PE=4 SV=1 - [C5XIJ3_SORBI]	38.32	29	2	40.9686	6.91748	1.07906	1.00911	0.943322	1.0105	0.813873
W5A719	Uncharacterized protein OS=Triticum aestivum PE=4 SV=1 - [W5A719_WHEAT]	22.58	29	3	20.1754	5.17334	0.971307	1.0454	0.962073	0.992927	0.813668
W5CP46	DNA-directed RNA polymerase OS=Triticum aestivum PE=3 SV=1 - [W5CP46_WHEAT]	7.87	174	5	91.5591	9.05615	0.946729	0.922637	1.08883	0.986065	0.813303
W5F2C6	Uncharacterized protein OS=Triticum aestivum PE=4 SV=1 - [W5F2C6_WHEAT]	15.48	52	1	9.69401	9.81787	0.946206	0.961814	1.06253	0.990183	0.812917
W5FT59	Uncharacterized protein OS=Triticum aestivum PE=3 SV=1 - [W5FT59_WHEAT]	9.98	33	3	48.0663	7.1665	0.957109	1.18019	0.927302	1.02153	0.812564
F2CWG3	Predicted protein OS=Hordeum vulgare var. distichum PE=2 SV=1 - [F2CWG3_HORVD]	14.05	30	4	44.0378	8.88037	1.11649	0.918764	0.909937	0.98173	0.811814
A0A0D9VK92	Uncharacterized protein OS=Leersia perrieri PE=4 SV=1 - [A0A0D9VK92_9ORYZ]	4.15	33	4	143.185	6.43018	0.925771	1.02122	1.02634	0.99111	0.811177
A0A0A9BWG7	Uncharacterized protein OS=Arundo donax PE=4 SV=1 - [A0A0A9BWG7_ARUDO]	12.35	13	1	8.89392	4.89404	1.08027	0.976141	0.972509	1.00964	0.810584
M7ZRR9	60S ribosomal protein L35a-3 OS=Triticum urartu GN=TRIUR3_12872 PE=4 SV=1 - [M7ZRR9_TRIUA]	24.11	8	2	12.6867	10.521	1.00187	0.944913	1.03225	0.993011	0.810468
U3RA73	Tyrosine phosphorylation protein A OS=Triticum aestivum GN=TypA1 PE=2 SV=1 - [U3RA73_WHEAT]	25.93	28	9	74.2054	7.02002	1.09177	0.987112	0.955015	1.0113	0.810022
N1QQ95	Thioredoxin reductase 2 OS=Aegilops tauschii GN=F775_30111 PE=3 SV=1 - [N1QQ95_AEGTA]	12.34	22	2	43.2437	6.53662	0.993834	0.926189	1.04994	0.989988	0.805895
W5I2R0	Uncharacterized protein OS=Triticum aestivum PE=4 SV=1 - [W5I2R0_WHEAT]	9.68	16	1	40.2072	8.68994	1.26398	1.00212	0.838391	1.03483	0.805091
B5A8A6	Glutaredoxin OS=Triticum aestivum PE=2 SV=1 - [B5A8A6_WHEAT]	35.4	23	3	11.7641	7.85498	1.05766	1.02074	0.874405	0.984268	0.804989
M8A5T6	ATP synthase subunit b', chloroplastic OS=Triticum urartu GN=TRIUR3_26770 PE=3 SV=1 - [M8A5T6_TRIUA]	61.48	24	9	13.4012	5.0083	1.0654	0.968189	0.991322	1.0083	0.803645
A0A080YUF9	Chromosome 3B, genomic scaffold, cultivar Chinese Spring OS=Triticum aestivum GN=TRAES_3BF156000020CFD_c1 PE=4 SV=1 - [A0A080YUF9_WHEAT]	9.65	3	1	11.8488	4.84326	1.06301	1.19568	0.832145	1.03028	0.802407
K3ZR44	Uncharacterized protein OS=Setaria italica GN=Si028994m.g PE=4 SV=1 - [K3ZR44_SETIT]	6.17	29	3	80.1039	9.39307	1.06173	0.921584	0.981118	0.988144	0.797819
M8BRS4	Trigger factor OS=Aegilops tauschii GN=F775_05092 PE=4 SV=1 - [M8BRS4_AEGTA]	14.33	2	1	33.26	5.33838	0.953457	0.904356	1.09274	0.983518	0.797697
C5XPU5	Putative uncharacterized protein Sb03g039990 OS=Sorghum bicolor GN=Sb03g039990 PE=4 SV=1 - [C5XPU5_SORBI]	4.55	9	1	23.7693	6.59521	1.0386	1.05696	0.844073	0.979878	0.795484
W5EV00	Uncharacterized protein OS=Triticum aestivum PE=4 SV=1 - [W5EV00_WHEAT]	8.61	33	5	88.13	5.68115	1.05207	0.959904	0.960918	0.990964	0.795264
R7WCF1	Acetolactate synthase small subunit OS=Aegilops tauschii GN=F775_28733 PE=4 SV=1 - [R7WCF1_AEGTA]	8.9	30	2	51.1008	7.94287	0.878859	1.06908	1.00218	0.983373	0.79348
A0A077RTW4	Serine/threonine-protein phosphatase OS=Triticum aestivum GN=TRAES_3BF011700090CFD_c1 PE=3 SV=1 - [A0A077RTW4_WHEAT]	15.84	30	3	34.7259	5.21143	1.03065	1.09357	0.793681	0.972634	0.792647
R7W023	Translocase of chloroplast 159, chloroplastic OS=Aegilops tauschii GN=F775_07514 PE=4 SV=1 - [R7W023_AEGTA]	13.72	43	1	148.12	4.52588	0.834037	1.00704	1.09074	0.977272	0.792015
A0A0C4BE70	Uncharacterized protein OS=Triticum aestivum PE=3 SV=1 - [A0A0C4BE70_WHEAT]	11.52	4	2	25.9492	7.82568	1.06342	1.11335	0.885653	1.02081	0.791758
G8E9S4	Ribulose-1,5-bisphosphate carboxylase/oxygenase large subunit (Fragment) OS=Austrostipa bigeniculata GN=rbcL PE=3 SV=1 - [G8E9S4_9POAL]	20.75	34	1	17.6397	5.32568	0.84666	1.04036	1.05245	0.979823	0.790767
A9L9W7	ATP synthase subunit beta (Fragment) OS=Holcus annuus GN=atpB PE=3 SV=1 - [A9L9W7_9POAL]	60.5	139	1	51.4227	5.19873	1.29116	0.891809	0.933347	1.03877	0.788615
L0BWA9	4-coumarate-CoA ligase 1 (Fragment) OS=Triticum monococcum GN=4CL1 PE=4 SV=1 - [L0BWA9_TRIMO]	18.69	11	1	12.1486	6.58057	0.949529	1.1469	0.962244	1.01956	0.788086
M7ZEZ2	Peroxisomal (S)-2-hydroxy-acid oxidase GLO5 OS=Triticum urartu GN=TRIUR3_02269 PE=4 SV=1 - [M7ZEZ2_TRIUA]	49.12	38	11	37.2145	8.47021	1.08267	0.92946	0.942326	0.984819	0.78625
F2CSU5	N-acetyl-gamma-glutamyl-phosphate reductase OS=Hordeum vulgare var. distichum PE=2 SV=1 - [F2CSU5_HORVD]	13.49	34	4	44.8102	8.32373	0.975693	1.0337	0.972047	0.993813	0.786059
I1PVF2	Uncharacterized protein OS=Oryza glaberrima PE=4 SV=1 - [I1PVF2_ORYGL]	8.24	20	1	20.3848	9.64209	0.877175	1.21528	0.999537	1.03066	0.785712
W5A6N0	Uncharacterized protein OS=Triticum aestivum PE=4 SV=1 - [W5A6N0_WHEAT]	38.36	17	1	32.95	8.00146	1.02098	0.919782	1.11126	1.01734	0.783549
A0A0D3GR59	Uncharacterized protein OS=Oryza barthii PE=4 SV=1 - [A0A0D3GR59_9ORYZ]	13.64	1	1	7.07457	6.59521	0.958867	1.01821	1.04752	1.0082	0.782974
F2CZ65	Predicted protein OS=Hordeum vulgare var. distichum PE=2 SV=1 - [F2CZ65_HORVD]	32.87	37	2	16.2487	10.3159	0.968913	0.960175	1.04536	0.991483	0.782708
J3MDM8	Uncharacterized protein OS=Oryza brachyantha GN=OB06G21220 PE=4 SV=1 - [J3MDM8_ORYBR]	4.11	2	1	68.1425	7.97217	1.15187	1.04345	0.879551	1.02496	0.78241
M8AL83	40S ribosomal protein S11 OS=Triticum urartu GN=TRIUR3_03367 PE=3 SV=1 - [M8AL83_TRIUA]	13.46	7	2	17.3434	10.5356	0.965164	0.997969	1.06453	1.00922	0.782274
W5B8X6	Uncharacterized protein OS=Triticum aestivum PE=4 SV=1 - [W5B8X6_WHEAT]	11.25	5	3	32.9812	6.41748	0.986356	1.16513	0.918237	1.02324	0.782137
W5ELC5	Uncharacterized protein OS=Triticum aestivum PE=4 SV=1 - [W5ELC5_WHEAT]	5.42	17	1	23.7218	7.2251	0.90889	1.04574	1.0991	1.01791	0.7818
M7YCT7	3-ketoacyl-CoA thiolase 2, peroxisomal OS=Triticum urartu GN=TRIUR3_01943 PE=3 SV=1 - [M7YCT7_TRIUA]	32.89	42	4	47.1853	7.92822	1.09026	1.03915	0.919427	1.01628	0.778262
F2DAZ1	Proteasome subunit alpha type OS=Hordeum vulgare var. distichum PE=2 SV=1 - [F2DAZ1_HORVD]	23.69	26	1	27.2562	8.30908	0.763108	1.02341	1.11232	0.966279	0.778089
W5AKH6	Uncharacterized protein OS=Triticum aestivum PE=4 SV=1 - [W5AKH6_WHEAT]	6.64	62	3	63.9664	8.01611	1.08341	0.985465	0.872162	0.980346	0.777999
M0YNU3	Lipoxygenase OS=Hordeum vulgare var. distichum PE=3 SV=1 - [M0YNU3_HORVD]	20.52	12	2	96.7991	6.771	0.854106	1.0681	1.01554	0.979249	0.777815
W5C536	Uncharacterized protein OS=Triticum aestivum PE=4 SV=1 - [W5C536_WHEAT]	9.22	3	1	15.3952	11.7075	0.933865	1.00192	1.11581	1.0172	0.776668
A0A0F7G692	Ribulose-1,5-bisphosphate carboxylase/oxygenase large subunit (Fragment) OS=Sphenopholis obtusata GN=rbcL PE=3 SV=1 - [A0A0F7G692_9POAL]	34.73	47	1	47.2496	6.68311	0.876386	1.03862	1.03309	0.982699	0.775812
M0WW19	Xylose isomerase OS=Hordeum vulgare var. distichum PE=3 SV=1 - [M0WW19_HORVD]	25.68	39	1	53.3806	5.42725	1.01647	0.886113	1.18093	1.02784	0.775134
W5GMJ7	Uncharacterized protein OS=Triticum aestivum PE=4 SV=1 - [W5GMJ7_WHEAT]	4.64	11	1	68.9832	8.77783	0.840514	1.09209	0.995596	0.976067	0.774972
R7W2N3	Uncharacterized protein OS=Aegilops tauschii GN=F775_31611 PE=4 SV=1 - [R7W2N3_AEGTA]	12.95	9	2	20.4487	9.5835	1.18702	0.997745	0.898424	1.02773	0.77434
I1J2J2	Uncharacterized protein OS=Brachypodium distachyon GN=BRADI5G23845 PE=4 SV=1 - [I1J2J2_BRADI]	9.11	87	5	53.9436	7.29834	1.17149	1.01192	0.896102	1.0265	0.77146
F2DV57	Predicted protein OS=Hordeum vulgare var. distichum PE=2 SV=1 - [F2DV57_HORVD]	6.51	7	1	23.6813	8.42627	0.928889	1.21812	0.947455	1.03149	0.768281
W5FP32	Uncharacterized protein OS=Triticum aestivum PE=4 SV=1 - [W5FP32_WHEAT]	13.16	16	1	20.4551	5.30029	0.963123	1.00873	1.01214	0.994664	0.767632
F2D1N1	Predicted protein OS=Hordeum vulgare var. distichum PE=2 SV=1 - [F2D1N1_HORVD]	11.32	3	1	10.8408	10.0962	0.926073	1.01892	1.10883	1.01794	0.766193
A0A0C4BKC6	Uncharacterized protein OS=Triticum aestivum PE=4 SV=1 - [A0A0C4BKC6_WHEAT]	16.67	1	1	10.3992	7.98682	1.09903	1.0176	0.788497	0.968376	0.766126
A0A0C4BJE3	Ribosomal protein OS=Triticum aestivum PE=3 SV=1 - [A0A0C4BJE3_WHEAT]	24.07	62	2	24.3582	9.93506	0.963251	0.908626	1.07723	0.983036	0.765233
A0A0D5BX49	Cold-responsive protein Wcor15-AB OS=Triticum turgidum subsp. durum GN=Wcor15-AB PE=4 SV=1 - [A0A0D5BX49_TRITD]	48.3	5	1	14.7344	5.22412	1.06219	0.884214	1.00014	0.982181	0.765181
M0X2G0	Uncharacterized protein OS=Hordeum vulgare var. distichum PE=4 SV=1 - [M0X2G0_HORVD]	3.46	25	3	102.162	6.59521	1.07137	0.954912	1.00833	1.01154	0.764399
M7ZSH2	Ethanolamine-phosphate cytidylyltransferase OS=Triticum urartu GN=TRIUR3_15955 PE=4 SV=1 - [M7ZSH2_TRIUA]	4.81	7	1	35.0286	6.80029	0.927397	1.05719	1.06049	1.01503	0.764391
M8B100	Beta-fructofuranosidase, insoluble isoenzyme 2 OS=Triticum urartu GN=TRIUR3_17867 PE=4 SV=1 - [M8B100_TRIUA]	5.32	9	2	54.2675	6.354	0.925876	1.03035	1.0107	0.988975	0.763721
M7ZIU0	Glutathione S-transferase 1 OS=Triticum urartu GN=TRIUR3_06255 PE=3 SV=1 - [M7ZIU0_TRIUA]	17.22	14	3	23.7741	5.60498	1.14071	0.947587	0.813467	0.967255	0.763151
C8CK07	Phosphomannomutase OS=Triticum aestivum GN=PMM-B1 PE=3 SV=1 - [C8CK07_WHEAT]	22.49	22	5	28.2083	5.84619	0.922808	1.09886	1.03155	1.01774	0.762439
A0A0A7DPH2	Superoxide dismutase [Cu-Zn] OS=Saccharum spontaneum GN=SOD-1b PE=3 SV=1 - [A0A0A7DPH2_SACSP]	25.12	29	1	20.7695	5.61768	1.03213	1.15076	0.894232	1.02571	0.761807
R7WC57	D-3-phosphoglycerate dehydrogenase, chloroplastic OS=Aegilops tauschii GN=F775_21708 PE=3 SV=1 - [R7WC57_AEGTA]	8.32	31	3	81.0171	6.69775	1.02638	0.967082	0.988324	0.993929	0.759754
W5H0G1	Lysine--tRNA ligase OS=Triticum aestivum PE=3 SV=1 - [W5H0G1_WHEAT]	8.31	29	3	50.3024	5.12256	0.970063	0.978238	1.0938	1.01403	0.75896
W5A6Y8	Uncharacterized protein OS=Triticum aestivum PE=4 SV=1 - [W5A6Y8_WHEAT]	3.83	1	1	25.7152	6.44287	1.17145	0.936298	0.969971	1.02591	0.757908
W5G4I6	Uncharacterized protein OS=Triticum aestivum PE=3 SV=1 - [W5G4I6_WHEAT]	11.9	17	3	37.998	6.7417	0.967761	0.948344	1.05051	0.988872	0.756384
I1HST7	Uncharacterized protein OS=Brachypodium distachyon GN=BRADI2G53340 PE=4 SV=1 - [I1HST7_BRADI]	21.11	40	1	60.4159	5.77002	0.403818	1.19733	1.12825	0.909799	0.756248
M8C0C9	GDP-mannose 3,5-epimerase 2 OS=Aegilops tauschii GN=F775_29141 PE=4 SV=1 - [M8C0C9_AEGTA]	28.93	20	3	40.6819	5.92236	0.958424	0.995492	1.02537	0.993095	0.755507
M8C4F9	Plastocyanin, chloroplastic OS=Aegilops tauschii GN=F775_26065 PE=4 SV=1 - [M8C4F9_AEGTA]	24.24	7	1	10.407	4.42432	1.00371	1.06023	0.878129	0.98069	0.754079
G8CLV2	Putative uncharacterized protein (Fragment) OS=Aegilops speltoides subsp. speltoides PE=2 SV=1 - [G8CLV2_AEGSP]	9.25	12	1	38.6991	6.34131	1.20322	0.921257	0.726344	0.950274	0.753812
A7DX26	Phosphoenolpyruvate carboxylase (Fragment) OS=Streptochaeta sodiroana GN=ppc-B1 PE=4 SV=1 - [A7DX26_9POAL]	11.56	65	1	49.9047	5.66846	0.948579	0.788021	1.15027	0.96229	0.753417
K3XR06	Elongation factor Ts, mitochondrial OS=Setaria italica GN=Si004345m.g PE=3 SV=1 - [K3XR06_SETIT]	4.08	19	1	37.8826	8.93896	1.04308	0.816492	1.0563	0.971957	0.753111
M0VNR7	Uncharacterized protein OS=Hordeum vulgare var. distichum PE=3 SV=1 - [M0VNR7_HORVD]	14.71	31	3	28.7746	7.31299	0.968825	1.1514	0.755853	0.958693	0.752404
M7Z719	30S ribosomal protein S9, chloroplastic OS=Triticum urartu GN=TRIUR3_09993 PE=3 SV=1 - [M7Z719_TRIUA]	35.59	3	1	13.1832	10.4624	0.918219	1.03447	1.00896	0.987216	0.751771
A0A0D9VIJ9	Phenylalanine ammonia-lyase OS=Leersia perrieri PE=3 SV=1 - [A0A0D9VIJ9_9ORYZ]	7.15	167	1	76.7943	6.15088	1.10651	1.22439	0.805337	1.04541	0.75075
A0A0E0LU58	Uncharacterized protein OS=Oryza punctata PE=4 SV=1 - [A0A0E0LU58_ORYPU]	15.13	30	1	17.0488	6.16357	1.26179	0.860272	0.692517	0.938193	0.749484
K7U5V7	Uncharacterized protein OS=Zea mays GN=rps27 PE=4 SV=1 - [K7U5V7_MAIZE]	66.67	31	2	5.21866	8.52881	0.903756	0.914939	1.10833	0.975675	0.74926
W5H3M0	Uncharacterized protein OS=Triticum aestivum PE=4 SV=1 - [W5H3M0_WHEAT]	4.73	1	1	52.1831	4.83057	0.944025	1.05596	1.0384	1.01279	0.748106
N1QS33	Carboxypeptidase OS=Aegilops tauschii GN=F775_05275 PE=3 SV=1 - [N1QS33_AEGTA]	6.94	2	2	48.5305	5.51611	1.0068	1.01312	0.962428	0.994116	0.747481
A0A077RT18	Chromosome 3B, genomic scaffold, cultivar Chinese Spring OS=Triticum aestivum GN=TRAES_3BF267200040CFD_c1 PE=4 SV=1 - [A0A077RT18_WHEAT]	6.88	5	1	19.7115	6.15088	1.0778	1.00346	0.957611	1.01296	0.746861
N1QQQ5	Histone H4 OS=Aegilops tauschii GN=F775_14867 PE=3 SV=1 - [N1QQQ5_AEGTA]	11.65	2	1	11.3664	11.605	0.902462	1.05446	0.993629	0.983517	0.744851
N1QSA4	Calreticulin OS=Aegilops tauschii GN=F775_07278 PE=3 SV=1 - [N1QSA4_AEGTA]	23.69	62	2	45.372	4.7417	0.994721	0.932816	1.14244	1.02333	0.743601
M8BRU6	Ubiquitin carrier protein E2 36 OS=Aegilops tauschii GN=F775_31898 PE=3 SV=1 - [M8BRU6_AEGTA]	21.5	38	2	12.0514	6.29053	0.918569	1.07461	0.953317	0.982165	0.742372
M8AJY9	Uncharacterized protein OS=Triticum urartu GN=TRIUR3_19668 PE=4 SV=1 - [M8AJY9_TRIUA]	21.36	17	4	33.9821	5.30029	1.06347	0.992936	0.884748	0.980385	0.742147
M7YJ04	Uncharacterized protein OS=Triticum urartu GN=TRIUR3_08967 PE=4 SV=1 - [M7YJ04_TRIUA]	35.86	14	3	21.0528	6.22705	0.967352	1.16896	0.944768	1.02703	0.74099
B4FRH8	Actin-7 OS=Zea mays GN=pco095216b PE=2 SV=1 - [B4FRH8_MAIZE]	42.44	74	1	41.653	5.49072	1.01633	0.762113	1.10437	0.960938	0.740073
W5D322	Chromosome 3B, genomic scaffold, cultivar Chinese Spring OS=Triticum aestivum GN=TRAES_3BF013300030CFD_c1 PE=4 SV=1 - [W5D322_WHEAT]	36.62	47	2	60.5969	5.60498	1.01776	1.12322	0.924589	1.02186	0.73991
W5DDZ2	Uncharacterized protein OS=Triticum aestivum PE=4 SV=1 - [W5DDZ2_WHEAT]	4.61	45	1	31.7864	4.7417	1.02249	0.883538	1.19835	1.03479	0.739245
W5ADQ6	Uncharacterized protein OS=Triticum aestivum PE=4 SV=1 - [W5ADQ6_WHEAT]	6.87	4	1	58.4988	5.75732	0.836581	1.26828	0.698394	0.934418	0.739154
M0WQY8	Uncharacterized protein OS=Hordeum vulgare var. distichum PE=3 SV=1 - [M0WQY8_HORVD]	37.09	62	1	71.0631	5.18604	1.01913	0.925636	1.01937	0.988045	0.73859
M8A0C8	Peroxisomal membrane protein 11-1 OS=Triticum urartu GN=TRIUR3_34840 PE=4 SV=1 - [M8A0C8_TRIUA]	11.11	8	4	45.363	9.72998	1.17788	0.910805	1.00177	1.03015	0.737564
A0A0F6TFY8	Ribulose-1,5-bisphosphate carboxylase/oxygenase large subunit (Fragment) OS=Elymus breviaristatus GN=rbcL PE=3 SV=1 - [A0A0F6TFY8_9POAL]	57.93	6	2	16.0171	7.6792	1.16945	0.919859	0.77874	0.956016	0.737282
Q7YIZ3	NADH dehydrogenase subunit B (Fragment) OS=Echinochloa crus-galli GN=ndhB PE=2 SV=1 - [Q7YIZ3_ECHCG]	5.14	5	1	19.1061	7.06396	1.3845	0.822851	0.491013	0.899455	0.736946
W5E428	Uncharacterized protein OS=Triticum aestivum PE=4 SV=1 - [W5E428_WHEAT]	2.74	52	2	100.169	6.30322	1.13747	0.811702	0.941162	0.963445	0.73668
W4ZMJ1	Uncharacterized protein OS=Triticum aestivum PE=4 SV=1 - [W4ZMJ1_WHEAT]	2.11	6	1	74.6452	8.45557	0.965904	1.0545	1.00924	1.00988	0.736435
M8BLM6	33 kDa ribonucleoprotein, chloroplastic OS=Aegilops tauschii GN=F775_25324 PE=4 SV=1 - [M8BLM6_AEGTA]	19.31	6	2	16.4202	7.09326	0.989239	1.02496	0.965889	0.993363	0.736409
Q539X0	Ribulose bisphosphate carboxylase large chain OS=Psathyrostachys fragilis subsp. villosus GN=rbcL PE=3 SV=1 - [Q539X0_PSAFR]	54.49	931	2	53.0665	6.58057	1.08396	0.965263	0.882824	0.977349	0.735428
W5F6X0	Uncharacterized protein OS=Triticum aestivum PE=4 SV=1 - [W5F6X0_WHEAT]	15.45	10	4	40.6119	6.0874	0.979944	1.05198	0.925391	0.985772	0.735324
F2E5L1	Predicted protein OS=Hordeum vulgare var. distichum PE=2 SV=1 - [F2E5L1_HORVD]	18.25	16	2	14.7656	7.97217	1.00509	0.967048	1.01159	0.994576	0.733826
Q5U8V3	NAD-dependent isocitrate dehydrogenase (Fragment) OS=Zea mays PE=2 SV=1 - [Q5U8V3_MAIZE]	9.7	1	1	28.9697	5.87158	0.885141	1.37035	0.926664	1.06072	0.733498
M0XN33	Uncharacterized protein OS=Hordeum vulgare var. distichum PE=4 SV=1 - [M0XN33_HORVD]	14.61	41	2	19.8771	5.36377	1.04146	1.06334	0.939899	1.0149	0.73299
F2DH81	Predicted protein OS=Hordeum vulgare var. distichum PE=2 SV=1 - [F2DH81_HORVD]	17.72	23	1	34.4553	5.89697	1.03805	0.940742	0.988145	0.988979	0.732744
M8A775	Elongation factor 1-gamma 2 OS=Triticum urartu GN=TRIUR3_12204 PE=4 SV=1 - [M8A775_TRIUA]	39.47	77	6	46.7748	6.56592	0.945207	0.948045	1.0615	0.984917	0.731762
M0UQ07	Uncharacterized protein OS=Hordeum vulgare var. distichum PE=4 SV=1 - [M0UQ07_HORVD]	5.17	9	1	19.7541	8.67529	0.960677	1.06764	0.919472	0.982596	0.73152
M8BAW1	60S ribosomal protein L27 OS=Aegilops tauschii GN=F775_27312 PE=3 SV=1 - [M8BAW1_AEGTA]	23.36	17	2	15.4927	10.4771	0.968495	0.989076	1.08505	1.01421	0.730635
M7Z3U7	Plastocyanin, chloroplastic OS=Triticum urartu GN=TRIUR3_04703 PE=4 SV=1 - [M7Z3U7_TRIUA]	24.24	5	1	10.393	4.42432	0.941773	1.04714	0.974007	0.98764	0.73006
W5GSY4	Uncharacterized protein OS=Triticum aestivum PE=3 SV=1 - [W5GSY4_WHEAT]	10.32	3	1	59.5801	4.93213	0.881397	1.08467	0.963429	0.976499	0.729047
W4ZNA5	Uncharacterized protein OS=Triticum aestivum PE=4 SV=1 - [W4ZNA5_WHEAT]	33.94	69	4	12.1859	11.8979	1.03984	0.973731	1.00926	1.00761	0.728872
W5ASD1	Uncharacterized protein OS=Triticum aestivum PE=4 SV=1 - [W5ASD1_WHEAT]	25	3	1	8.80221	7.59131	1.00405	1.00957	0.972553	0.995391	0.728057
W5D8X2	Uncharacterized protein OS=Triticum aestivum PE=4 SV=1 - [W5D8X2_WHEAT]	34.5	4	2	20.8599	5.66846	1.08066	0.946304	1.01969	1.01555	0.727565
N1QZD5	Dihydroflavonol-4-reductase OS=Aegilops tauschii GN=F775_29043 PE=3 SV=1 - [N1QZD5_AEGTA]	12.71	8	3	32.1624	6.29053	1.0504	0.958526	0.953007	0.987311	0.726778
A0A077RTM5	Chromosome 3B, genomic scaffold, cultivar Chinese Spring OS=Triticum aestivum GN=TRAES_3BF038100020CFD_c1 PE=4 SV=1 - [A0A077RTM5_WHEAT]	34.04	21	4	20.3052	7.09326	1.04202	0.883354	1.01539	0.980255	0.726269
W5HJ17	Uncharacterized protein OS=Triticum aestivum PE=4 SV=1 - [W5HJ17_WHEAT]	5.79	13	2	44.957	9.48096	0.991818	1.0315	0.992534	1.00528	0.725941
W5BFY3	Uncharacterized protein OS=Triticum aestivum PE=4 SV=1 - [W5BFY3_WHEAT]	11.3	23	7	80.4104	5.75732	1.01645	0.916027	1.02518	0.985886	0.725938
A0A0E0C5N9	Uncharacterized protein OS=Oryza meridionalis PE=4 SV=1 - [A0A0E0C5N9_9ORYZ]	2.19	66	2	127.078	7.03467	0.853224	1.02133	1.0509	0.975151	0.725547
W5DE02	Uncharacterized protein OS=Triticum aestivum PE=4 SV=1 - [W5DE02_WHEAT]	3.65	3	1	37.7925	5.84619	0.983044	1.04027	0.942081	0.988465	0.724604
M0VRB9	Glutaredoxin OS=Hordeum vulgare var. distichum PE=3 SV=1 - [M0VRB9_HORVD]	27.18	21	2	11.5898	4.99561	0.971527	0.941	1.04856	0.987029	0.724502
M8BFD6	Uncharacterized protein OS=Aegilops tauschii GN=F775_32720 PE=4 SV=1 - [M8BFD6_AEGTA]	3.94	11	1	30.0413	7.84033	1.11735	0.932031	0.856249	0.968543	0.724301
I1IBC3	Uncharacterized protein OS=Brachypodium distachyon GN=BRADI3G48080 PE=3 SV=1 - [I1IBC3_BRADI]	21.77	23	1	82.2183	6.11279	1.05459	1.02317	0.841152	0.972971	0.723893
M8BTD6	Uncharacterized protein OS=Aegilops tauschii GN=F775_43900 PE=4 SV=1 - [M8BTD6_AEGTA]	7.12	14	2	36.585	9.51025	0.919845	1.07616	1.06553	1.02051	0.72358
M8ATL8	2-isopropylmalate synthase A OS=Aegilops tauschii GN=F775_26805 PE=3 SV=1 - [M8ATL8_AEGTA]	16.91	59	7	67.1985	6.771	0.977421	0.974971	1.09688	1.01642	0.722672
M0YQ39	Uncharacterized protein OS=Hordeum vulgare var. distichum PE=4 SV=1 - [M0YQ39_HORVD]	16.78	5	1	16.5515	4.93213	1.01716	0.947228	1.08464	1.01634	0.720328
W5GRU6	Uncharacterized protein OS=Triticum aestivum PE=4 SV=1 - [W5GRU6_WHEAT]	14.72	94	10	90.0545	5.32568	1.03113	0.987099	0.998153	1.00546	0.719761
W5DZW0	Uncharacterized protein OS=Triticum aestivum PE=4 SV=1 - [W5DZW0_WHEAT]	28.45	25	7	37.5561	8.01611	1.00426	1.01472	0.960393	0.993124	0.719625
M0Z2K1	Uncharacterized protein OS=Hordeum vulgare var. distichum PE=4 SV=1 - [M0Z2K1_HORVD]	18.73	36	1	62.8914	7.91357	0.988523	0.931801	1.16885	1.02972	0.71783
W5HDG5	Uncharacterized protein OS=Triticum aestivum PE=4 SV=1 - [W5HDG5_WHEAT]	6.04	6	1	72.868	6.30322	1.18547	1.09447	0.84648	1.04214	0.717787
J7F4X6	Alliin lyase (Fragment) OS=Triticum aestivum GN=Aly1 PE=2 SV=1 - [J7F4X6_WHEAT]	11.18	9	3	37.9911	7.21045	1.06833	1.03873	0.941118	1.01606	0.716632
W5A6T5	Uncharacterized protein OS=Triticum aestivum PE=3 SV=1 - [W5A6T5_WHEAT]	23.24	33	1	51.563	5.2876	1.09915	0.933834	0.88495	0.972645	0.713986
R7WG41	Uncharacterized protein OS=Aegilops tauschii GN=F775_23291 PE=4 SV=1 - [R7WG41_AEGTA]	20.95	1	1	10.7963	4.76709	0.999825	1.09867	0.955219	1.0179	0.713785
Q6I5U6	Os05g0432700 protein OS=Oryza sativa subsp. japonica GN=OJ1378_A04.12 PE=4 SV=1 - [Q6I5U6_ORYSJ]	10.09	12	1	11.7359	5.36377	1.08446	0.983978	0.975832	1.01476	0.713769
C5YMG4	Putative uncharacterized protein Sb07g001930 OS=Sorghum bicolor GN=Sb07g001930 PE=4 SV=1 - [C5YMG4_SORBI]	1.91	28	1	80.3642	4.58936	1.13359	0.916146	0.83751	0.962415	0.712512
M8C9Y0	Argininosuccinate synthase, chloroplastic OS=Aegilops tauschii GN=F775_31966 PE=3 SV=1 - [M8C9Y0_AEGTA]	11.27	5	1	54.6589	7.69385	0.934959	0.935666	1.07154	0.980722	0.712492
I1GXN5	Uncharacterized protein OS=Brachypodium distachyon GN=BRADI1G37020 PE=4 SV=1 - [I1GXN5_BRADI]	15.2	34	2	45.1882	6.0874	1.16107	0.92432	0.769502	0.951631	0.712295
A0A096UT91	Uncharacterized protein OS=Triticum aestivum PE=3 SV=1 - [A0A096UT91_WHEAT]	27.87	49	1	28.2875	10.0083	0.818377	0.89095	1.15855	0.955959	0.711718
M0VZ55	Uncharacterized protein OS=Hordeum vulgare var. distichum PE=4 SV=1 - [M0VZ55_HORVD]	13.33	2	1	6.96871	10.9019	0.88964	0.936839	1.09434	0.973606	0.711268
W5HNA0	Uncharacterized protein OS=Triticum aestivum PE=4 SV=1 - [W5HNA0_WHEAT]	19.18	16	1	45.6373	8.104	1.14136	1.05985	0.892619	1.03128	0.71084
M0XW05	Uncharacterized protein OS=Hordeum vulgare var. distichum PE=3 SV=1 - [M0XW05_HORVD]	13.7	2	1	15.1164	10.1255	0.853574	0.991189	1.07309	0.972618	0.710595
W5GVQ5	Uncharacterized protein OS=Triticum aestivum PE=4 SV=1 - [W5GVQ5_WHEAT]	4.33	47	2	131.386	5.74463	1.07587	1.00155	0.96509	1.01417	0.706197
W5EEI2	Uncharacterized protein OS=Triticum aestivum PE=4 SV=1 - [W5EEI2_WHEAT]	9.62	22	1	28.4591	9.59814	0.927609	1.0701	0.94324	0.980316	0.705249
W5FEY2	Uncharacterized protein OS=Triticum aestivum PE=4 SV=1 - [W5FEY2_WHEAT]	2.51	7	1	45.1171	6.43018	1.00931	0.964504	1.00708	0.993631	0.704927
W5CNG4	Uncharacterized protein OS=Triticum aestivum PE=4 SV=1 - [W5CNG4_WHEAT]	5.73	6	1	30.1066	6.72705	1.14489	0.904608	0.82402	0.957839	0.704471
W5H644	Uncharacterized protein OS=Triticum aestivum PE=4 SV=1 - [W5H644_WHEAT]	1.95	8	1	73.7223	5.41455	1.13577	1.27686	0.781981	1.06487	0.702471
F2DHB9	Predicted protein OS=Hordeum vulgare var. distichum PE=2 SV=1 - [F2DHB9_HORVD]	10.77	1	1	14.3674	5.07178	0.89638	0.984001	1.05782	0.9794	0.702007
J3KUM0	Uncharacterized protein OS=Oryza brachyantha GN=OB0066G10070 PE=3 SV=1 - [J3KUM0_ORYBR]	11.85	9	1	81.9827	5.12256	0.990713	0.941034	1.03301	0.988252	0.701663
W5DQC4	Uncharacterized protein OS=Triticum aestivum PE=4 SV=1 - [W5DQC4_WHEAT]	7.28	7	1	16.6674	5.79541	0.876186	0.884234	1.12927	0.96323	0.70125
W5EG56	Uncharacterized protein OS=Triticum aestivum PE=3 SV=1 - [W5EG56_WHEAT]	38.14	20	2	44.272	5.19873	0.944286	1.06058	0.943091	0.982652	0.699724
M8BIS3	Ribulose bisphosphate carboxylase small chain OS=Aegilops tauschii GN=F775_06084 PE=3 SV=1 - [M8BIS3_AEGTA]	84.38	21	1	14.8604	6.1001	1.03593	0.970602	1.01971	1.00875	0.699597
W5BYZ6	Uncharacterized protein OS=Triticum aestivum PE=4 SV=1 - [W5BYZ6_WHEAT]	21.2	33	3	24.1287	5.09717	0.934044	1.05738	0.956926	0.982783	0.694008
W5GIK1	Uncharacterized protein OS=Triticum aestivum PE=4 SV=1 - [W5GIK1_WHEAT]	20.39	8	1	34.7672	5.98584	1.10531	0.867754	0.929842	0.967635	0.693717
R7W8D1	Uncharacterized protein OS=Aegilops tauschii GN=F775_12425 PE=4 SV=1 - [R7W8D1_AEGTA]	16.56	4	1	17.204	5.38916	1.00735	1.05269	0.860804	0.973615	0.693344
F2DI61	Predicted protein OS=Hordeum vulgare var. distichum PE=2 SV=1 - [F2DI61_HORVD]	1.22	3	1	135.789	5.69385	1.16371	0.766129	0.910517	0.946785	0.691907
F2CUM9	Predicted protein (Fragment) OS=Hordeum vulgare var. distichum PE=2 SV=1 - [F2CUM9_HORVD]	54.65	30	5	9.9119	8.42627	1.04208	0.9756	1.00869	1.00879	0.691806
A0A0H2UIB8	Uncharacterized protein OS=Triticum aestivum PE=4 SV=1 - [A0A0H2UIB8_WHEAT]	10.53	4	2	24.9614	9.59814	1.0605	1.09095	0.920962	1.02414	0.68994
B0LXE1	ATP synthase subunit alpha (Fragment) OS=Secale strictum PE=3 SV=1 - [B0LXE1_SECST]	34.34	80	14	53.6939	6.32861	0.986782	0.930552	1.03924	0.985525	0.689935
F2DK80	Predicted protein OS=Hordeum vulgare var. distichum PE=2 SV=1 - [F2DK80_HORVD]	20.51	18	5	41.1488	8.104	0.953177	1.01448	1.08531	1.01766	0.689215
W5DAV1	Uncharacterized protein OS=Triticum aestivum PE=3 SV=1 - [W5DAV1_WHEAT]	20	28	1	57.3862	6.48096	1.02589	1.17243	0.908218	1.03551	0.687836
M7YR90	Proteasome subunit beta type OS=Triticum urartu GN=TRIUR3_34680 PE=3 SV=1 - [M7YR90_TRIUA]	21.31	14	1	26.0729	5.57959	0.99131	1.08132	0.973951	1.01553	0.686673
Q7YMS1	Ribulose bisphosphate carboxylase large chain OS=Hordeum brachyantherum subsp. californicum GN=rbcL PE=3 SV=1 - [Q7YMS1_9POAL]	56.3	933	1	52.7256	6.37939	0.983109	1.14733	0.954404	1.02828	0.68427
A0A077RPB8	Chromosome 3B, genomic scaffold, cultivar Chinese Spring OS=Triticum aestivum GN=TRAES_3BF051800010CFD_c1 PE=4 SV=1 - [A0A077RPB8_WHEAT]	14.5	11	6	51.2863	7.09326	1.0955	0.978529	0.980724	1.01825	0.683123
M0XM85	Uncharacterized protein OS=Hordeum vulgare var. distichum PE=4 SV=1 - [M0XM85_HORVD]	10.92	108	2	30.6568	5.32568	1.02222	0.991891	0.960581	0.991564	0.682175
A0A077RRF3	Chromosome 3B, genomic scaffold, cultivar Chinese Spring OS=Triticum aestivum GN=TRAES_3BF102700090CFD_c1 PE=4 SV=1 - [A0A077RRF3_WHEAT]	9.33	23	2	20.5626	8.38232	0.881999	1.07505	0.96317	0.973406	0.681486
W5CFA0	Malate dehydrogenase OS=Triticum aestivum PE=3 SV=1 - [W5CFA0_WHEAT]	28.86	12	2	25.7755	5.49072	0.91522	1.05062	1.11992	1.02859	0.681257
M0VEG8	Uncharacterized protein OS=Hordeum vulgare var. distichum PE=4 SV=1 - [M0VEG8_HORVD]	15.92	34	4	39.746	8.6167	1.0066	0.999943	0.983765	0.996769	0.680856
W5DB23	Uncharacterized protein OS=Triticum aestivum PE=4 SV=1 - [W5DB23_WHEAT]	94.53	23	1	13.4689	4.80518	0.849245	1.16692	0.825732	0.947299	0.679182
I1H5P4	Uncharacterized protein OS=Brachypodium distachyon GN=BRADI1G63020 PE=3 SV=1 - [I1H5P4_BRADI]	12.75	26	6	53.1373	7.59131	0.970569	1.02167	0.985915	0.992718	0.67801
J3M2K7	Ubiquinone biosynthesis protein COQ4 homolog, mitochondrial OS=Oryza brachyantha GN=OB04G36320 PE=3 SV=1 - [J3M2K7_ORYBR]	4.85	1	1	25.8349	8.29443	1.01319	0.941371	1.12062	1.02506	0.677897
W5EV84	Uncharacterized protein OS=Triticum aestivum PE=3 SV=1 - [W5EV84_WHEAT]	42.3	40	1	79.433	4.88135	1.056	0.908771	1.13014	1.03164	0.674817
W5G8T3	Uncharacterized protein OS=Triticum aestivum PE=3 SV=1 - [W5G8T3_WHEAT]	13.13	37	5	48.2744	5.14795	1.04928	0.956599	1.03659	1.01416	0.673819
M8BNP0	Uncharacterized protein OS=Aegilops tauschii GN=F775_29062 PE=4 SV=1 - [M8BNP0_AEGTA]	9.41	1	1	17.7234	6.90283	0.897104	1.20088	0.681324	0.926436	0.673707
W5DK18	Fructose-bisphosphate aldolase OS=Triticum aestivum PE=3 SV=1 - [W5DK18_WHEAT]	19.86	12	2	30.654	6.90283	1.09655	1.02091	0.946197	1.02122	0.673279
M8AHT1	Glutamate--cysteine ligase B, chloroplastic OS=Triticum urartu GN=TRIUR3_26030 PE=4 SV=1 - [M8AHT1_TRIUA]	19.01	12	1	48.8856	5.68115	1.11169	0.95021	1.00744	1.02311	0.673213
W5C3N6	Uncharacterized protein OS=Triticum aestivum PE=4 SV=1 - [W5C3N6_WHEAT]	29.33	4	1	7.91195	5.09717	1.06368	0.899308	0.967011	0.976666	0.673069
Q8RWR5	Beta-D-glucan exohydrolase OS=Triticum aestivum PE=2 SV=1 - [Q8RWR5_WHEAT]	26.28	42	3	67.258	7.28369	0.929066	0.938908	1.06688	0.978285	0.673052
N1QPS2	Uncharacterized protein OS=Aegilops tauschii GN=F775_13242 PE=4 SV=1 - [N1QPS2_AEGTA]	9.95	8	2	26.5024	7.53271	0.982751	0.904068	1.05088	0.979233	0.672894
C5YXG6	Ribosomal protein OS=Sorghum bicolor GN=Sb09g019170 PE=3 SV=1 - [C5YXG6_SORBI]	16.18	18	1	37.2882	8.85107	1.06939	1.22866	0.859479	1.05251	0.671908
R7W5V6	Ferredoxin--NADP reductase OS=Aegilops tauschii GN=F775_29461 PE=3 SV=1 - [R7W5V6_AEGTA]	5.91	2	1	40.8354	8.54346	0.796366	1.07568	1.00364	0.958562	0.669674
M7ZL69	Subtilisin-like protease OS=Triticum urartu GN=TRIUR3_22124 PE=4 SV=1 - [M7ZL69_TRIUA]	3.14	8	2	111.781	6.354	1.17381	0.859813	0.791359	0.941661	0.669354
C1KSI3	GMP1 (Fragment) OS=Brachypodium distachyon GN=GMP1 PE=4 SV=1 - [C1KSI3_BRADI]	18.49	30	2	12.8247	8.83643	1.04624	1.00774	0.976233	1.01007	0.668184
W5H9P8	Carbonic anhydrase OS=Triticum aestivum PE=3 SV=1 - [W5H9P8_WHEAT]	17.68	6	1	17.7909	6.17627	1.11294	0.888017	0.886874	0.96261	0.668171
M7ZDR5	Glyoxysomal fatty acid beta-oxidation multifunctional protein MFP-a OS=Triticum urartu GN=TRIUR3_10092 PE=3 SV=1 - [M7ZDR5_TRIUA]	3.78	30	2	78.1921	8.1333	1.00211	0.96958	1.07499	1.01556	0.667057
W5CRJ0	Chromosome 3B, genomic scaffold, cultivar Chinese Spring OS=Triticum aestivum GN=TRAES_3BF096900060CFD_c1 PE=3 SV=1 - [W5CRJ0_WHEAT]	30.89	5	1	53.2607	6.96143	0.951883	1.03072	1.06992	1.01751	0.66408
W5GQY9	Uncharacterized protein OS=Triticum aestivum PE=4 SV=1 - [W5GQY9_WHEAT]	38.93	18	2	31.676	5.12256	0.958607	1.07314	0.884442	0.972063	0.661355
W5GE85	Uncharacterized protein OS=Triticum aestivum PE=4 SV=1 - [W5GE85_WHEAT]	13.5	30	4	44.8523	7.48877	0.980012	1.0041	1.04476	1.00962	0.661148
F2DBR3	Ribosomal protein L37 OS=Hordeum vulgare var. distichum PE=2 SV=1 - [F2DBR3_HORVD]	21.51	45	2	10.7306	11.854	0.989404	0.8236	1.07429	0.962431	0.66056
W5A5L4	Uncharacterized protein OS=Triticum aestivum PE=3 SV=1 - [W5A5L4_WHEAT]	12.5	9	1	9.9212	9.08545	1.02318	0.962065	1.05756	1.01427	0.660205
W5BIG3	Uncharacterized protein OS=Triticum aestivum PE=4 SV=1 - [W5BIG3_WHEAT]	33.09	23	1	29.5256	4.89404	0.896796	0.945489	1.07571	0.972665	0.659669
M8CHR0	Peptidyl-prolyl cis-trans isomerase OS=Aegilops tauschii GN=F775_27753 PE=4 SV=1 - [M8CHR0_AEGTA]	23.6	24	2	9.50505	6.68311	1.03965	0.928237	1.11585	1.02791	0.659354
M0X6U1	Uncharacterized protein OS=Hordeum vulgare var. distichum PE=3 SV=1 - [M0X6U1_HORVD]	11.58	20	3	43.5097	6.26514	1.01883	1.07973	0.956464	1.01834	0.657585
W5CBC2	Uncharacterized protein OS=Triticum aestivum PE=3 SV=1 - [W5CBC2_WHEAT]	47.62	1	1	14.073	8.35303	1.02249	1.0258	0.976384	1.00822	0.657344
Q7X729	Acidic ribosomal protein P2 (Fragment) OS=Triticum aestivum PE=2 SV=1 - [Q7X729_WHEAT]	46.43	24	2	11.4487	4.41162	1.03187	0.900966	1.00531	0.979382	0.657194
M8A3X9	Tubulin alpha chain OS=Triticum urartu GN=TRIUR3_09129 PE=3 SV=1 - [M8A3X9_TRIUA]	22.17	98	5	49.6833	5.021	0.857392	0.897777	1.11884	0.958003	0.656765
Q8L803	50S ribosomal protein L9, chloroplastic OS=Triticum aestivum GN=RPL9 PE=2 SV=1 - [RK9_WHEAT]	31.41	14	6	21.5688	9.86182	0.886114	0.972992	1.06209	0.973732	0.656631
W5AHR5	Uncharacterized protein OS=Triticum aestivum PE=4 SV=1 - [W5AHR5_WHEAT]	24.56	47	1	6.33926	9.46631	0.696788	1.01812	1.09532	0.936743	0.655825
W5HFX6	Ferredoxin--NADP reductase OS=Triticum aestivum PE=3 SV=1 - [W5HFX6_WHEAT]	52.78	5	1	28.3603	5.16064	1.23739	0.962236	0.947127	1.04892	0.655745
M8BLH7	Uncharacterized protein OS=Aegilops tauschii GN=F775_52367 PE=4 SV=1 - [M8BLH7_AEGTA]	23.81	49	3	150.554	6.93213	0.89846	0.949832	1.07176	0.973351	0.655739
W4ZM66	Uncharacterized protein OS=Triticum aestivum PE=4 SV=1 - [W4ZM66_WHEAT]	52.78	19	3	32.06	6.25244	1.06072	0.995936	0.841692	0.966116	0.653944
A0A0C4BKI1	Uncharacterized protein OS=Triticum aestivum PE=4 SV=1 - [A0A0C4BKI1_WHEAT]	24.11	17	2	12.7117	10.6235	0.91637	1.04366	1.14244	1.03416	0.653734
T1LDX6	Uncharacterized protein OS=Triticum urartu PE=4 SV=1 - [T1LDX6_TRIUA]	3.53	7	2	71.2557	7.40088	1.08637	0.889481	1.14597	1.04061	0.652565
M0VDH4	Uncharacterized protein OS=Hordeum vulgare var. distichum PE=4 SV=1 - [M0VDH4_HORVD]	1.36	6	1	97.6587	5.90967	1.04031	0.996618	0.895461	0.977463	0.651761
M8BHW0	Uncharacterized protein OS=Aegilops tauschii GN=F775_04283 PE=4 SV=1 - [M8BHW0_AEGTA]	16.79	20	1	55.7255	7.97217	0.96227	1.00081	1.10326	1.02211	0.651611
M0Y484	Uncharacterized protein OS=Hordeum vulgare var. distichum PE=4 SV=1 - [M0Y484_HORVD]	35.96	18	7	23.6919	8.08936	0.992157	0.968829	1.01705	0.992679	0.651563
Q9TMV7	Ribulose bisphosphate carboxylase large chain (Fragment) OS=Guaduella marantifolia GN=rbcL PE=3 SV=1 - [Q9TMV7_9POAL]	29.3	23	1	45.516	6.75635	1.15615	0.956137	0.985978	1.03276	0.651508
B3VNP2	Isopentenyl pyrophosphate isomerase (Fragment) OS=Triticum aestivum PE=2 SV=1 - [B3VNP2_WHEAT]	7.07	8	1	21.147	5.60498	0.971081	0.978628	1.13434	1.02802	0.651061
K3YKV0	Uncharacterized protein OS=Setaria italica GN=Si014869m.g PE=3 SV=1 - [K3YKV0_SETIT]	5.2	9	1	86.6636	5.5415	0.988403	1.09493	0.761	0.948111	0.65088
K3XJM9	Uncharacterized protein OS=Setaria italica GN=Si002102m.g PE=4 SV=1 - [K3XJM9_SETIT]	3.23	16	1	37.2181	8.38232	1.11711	1.07897	0.906556	1.03421	0.650119
M7YG80	Leucyl-tRNA synthetase OS=Triticum urartu GN=TRIUR3_05429 PE=3 SV=1 - [M7YG80_TRIUA]	9.79	31	7	104.113	5.57959	0.934555	0.973929	1.04185	0.983445	0.650086
W5AVS9	Uncharacterized protein OS=Triticum aestivum PE=4 SV=1 - [W5AVS9_WHEAT]	8.63	5	2	34.0588	9.24658	0.904041	1.00587	1.02909	0.979667	0.649368
A0A0A7AM24	Chalcone-flavonone isomerase family protein OS=Aegilops speltoides GN=Chi-S1 PE=3 SV=1 - [A0A0A7AM24_AEGSP]	17.75	7	1	23.6872	5.12256	1.47672	1.42441	0.567293	1.15614	0.649281
M8AW52	Quinone oxidoreductase-like protein OS=Aegilops tauschii GN=F775_07275 PE=4 SV=1 - [M8AW52_AEGTA]	49.51	17	1	32.3171	5.60498	1.07262	0.902811	1.13581	1.03708	0.647345
A0A0H2UIJ9	Uncharacterized protein OS=Triticum aestivum PE=4 SV=1 - [A0A0H2UIJ9_WHEAT]	1.64	4	1	75.1556	6.20166	1.12427	0.930217	1.03519	1.02989	0.647316
M8C3Y9	Putative splicing factor 3 subunit 1 OS=Aegilops tauschii GN=F775_08849 PE=4 SV=1 - [M8C3Y9_AEGTA]	3.94	26	2	71.1929	5.22412	1.02424	1.03506	0.971927	1.01041	0.646788
A0A0A9HD07	Cl34483_1a OS=Arundo donax PE=4 SV=1 - [A0A0A9HD07_ARUDO]	19.19	14	1	10.5365	9.08545	0.899514	1.09188	0.907828	0.966407	0.64611
A0A090AN58	Triticum timopheevii chloroplast DNA, complete genome (Fragment) OS=Triticum timopheevii PE=3 SV=1 - [A0A090AN58_TRITI]	22.46	93	1	20.3904	5.21143	1.20333	0.708993	0.851806	0.921376	0.646004
A0A096QPU2	Uncharacterized protein OS=Zea mays GN=pco140096(331) PE=4 SV=1 - [A0A096QPU2_MAIZE]	5.82	9	1	21.388	9.30518	0.908643	1.00754	1.0254	0.980528	0.645394
K3XZJ7	40S ribosomal protein S24 OS=Setaria italica GN=Si007358m.g PE=3 SV=1 - [K3XZJ7_SETIT]	20	44	1	19.76	11.2095	0.869821	0.883478	1.11738	0.956893	0.645284
M0Z3D9	Uncharacterized protein OS=Hordeum vulgare var. distichum PE=3 SV=1 - [M0Z3D9_HORVD]	5.19	25	1	62.1741	7.1958	0.934354	1.03177	0.988451	0.984858	0.644835
W5E2T7	Uncharacterized protein OS=Triticum aestivum PE=4 SV=1 - [W5E2T7_WHEAT]	29.56	18	3	18.0772	4.7417	0.927129	1.03936	1.12696	1.03115	0.644069
A0A096QPE3	Uncharacterized protein OS=Zea mays PE=4 SV=1 - [A0A096QPE3_MAIZE]	8	22	1	18.7365	8.66064	1.0196	1.02459	0.878136	0.974109	0.643705
R7W8K6	Uncharacterized protein OS=Aegilops tauschii GN=F775_03435 PE=4 SV=1 - [R7W8K6_AEGTA]	13.79	2	1	9.715	9.62744	1.02687	1.02367	0.860124	0.970221	0.642786
W5FZJ6	Uncharacterized protein OS=Triticum aestivum PE=4 SV=1 - [W5FZJ6_WHEAT]	5.26	5	1	18.4907	6.39209	1.09181	0.963182	0.814808	0.9566	0.641949
A0A096UUF9	Uncharacterized protein OS=Triticum aestivum PE=4 SV=1 - [A0A096UUF9_WHEAT]	11.72	4	1	16.4854	5.65576	1.07825	1.23651	0.861926	1.0589	0.641859
W5GFL5	Uncharacterized protein OS=Triticum aestivum PE=4 SV=1 - [W5GFL5_WHEAT]	6	7	1	104.071	5.38916	0.981343	0.948352	1.03097	0.986888	0.639785
A0A0C5AYK1	Triticum aestivum x Lophopyrum elongatum cultivar SR3 methionine sulfoxide reductase MSRB5.1 mRNA OS=Triticum aestivum x Lophopyrum elongatum PE=2 SV=1 - [A0A0C5AYK1_9POAL]	8.96	15	1	14.541	7.31299	0.976317	0.876121	1.06027	0.970903	0.639446
W5HYV8	Reticulon-like protein OS=Triticum aestivum PE=4 SV=1 - [W5HYV8_WHEAT]	5.58	2	1	25.6108	8.73389	1.02446	0.886271	1.01594	0.975557	0.639413
M7YJY0	NADH dehydrogenase [ubiquinone] 1 alpha subcomplex subunit 9, mitochondrial OS=Triticum urartu GN=TRIUR3_14360 PE=4 SV=1 - [M7YJY0_TRIUA]	31.43	53	7	34.8028	7.53271	0.921384	1.11282	0.827871	0.954025	0.638558
M7ZDV0	Peroxidase OS=Triticum urartu GN=TRIUR3_10390 PE=3 SV=1 - [M7ZDV0_TRIUA]	6.83	15	2	33.6861	7.86963	1.09447	1.07523	0.920769	1.03016	0.638349
W5D7U9	Alpha-amylase OS=Triticum aestivum PE=3 SV=1 - [W5D7U9_WHEAT]	8.43	22	1	80.3598	5.68115	0.888066	1.05535	0.976926	0.973447	0.637819
M8BT86	Uncharacterized protein OS=Aegilops tauschii GN=F775_26163 PE=4 SV=1 - [M8BT86_AEGTA]	18.95	10	2	20.9228	5.17334	0.923558	1.08333	0.896977	0.967955	0.637174
K4A5A5	Uncharacterized protein OS=Setaria italica GN=Si034059m.g PE=4 SV=1 - [K4A5A5_SETIT]	4.85	8	1	110.6	5.68115	1.03591	0.730195	1.05869	0.941598	0.636692
A0A089N0R5	Photosystem I P700 chlorophyll a apoprotein A2 OS=Chaetobromus involucratus subsp. dregeanus GN=psaB PE=3 SV=1 - [A0A089N0R5_9POAL]	19.21	69	11	82.5179	7.15186	1.14471	0.966248	0.983216	1.03139	0.636403
W5A2F4	Uncharacterized protein OS=Triticum aestivum PE=4 SV=1 - [W5A2F4_WHEAT]	5.01	15	2	51.4649	4.91943	0.929798	1.055	1.09936	1.02805	0.636066
A0A096UMT6	Uncharacterized protein OS=Triticum aestivum PE=4 SV=1 - [A0A096UMT6_WHEAT]	29.87	92	3	9.13484	11.6636	1.12515	0.807885	0.911889	0.948308	0.635496
W5AFY5	Uncharacterized protein OS=Triticum aestivum PE=4 SV=1 - [W5AFY5_WHEAT]	16.59	1	3	23.3304	6.20166	0.972845	1.00601	1.06689	1.01525	0.635437
W5GIG6	Uncharacterized protein OS=Triticum aestivum PE=4 SV=1 - [W5GIG6_WHEAT]	6.36	5	1	19.7624	4.85596	0.969062	1.01954	0.986699	0.991767	0.633667
W5H5K0	Uncharacterized protein OS=Triticum aestivum PE=3 SV=1 - [W5H5K0_WHEAT]	42.17	26	1	37.7435	6.78564	1.02039	1.28404	0.889612	1.06468	0.633193
W5CBH3	Uncharacterized protein OS=Triticum aestivum PE=4 SV=1 - [W5CBH3_WHEAT]	12	8	3	33.0781	6.68311	0.92167	1.20143	1.01506	1.04605	0.63182
A0A0E0CY74	Chorismate synthase OS=Oryza meridionalis PE=3 SV=1 - [A0A0E0CY74_9ORYZ]	1.98	45	1	170.89	7.6792	0.919935	1.03843	1.15731	1.03856	0.630303
M4QAZ4	Enolase OS=Triticum aestivum PE=2 SV=1 - [M4QAZ4_WHEAT]	52.69	16	1	48.0174	5.8208	1.00481	0.834053	1.05001	0.962958	0.629965
M7ZLX9	Uncharacterized protein OS=Triticum urartu GN=TRIUR3_05481 PE=4 SV=1 - [M7ZLX9_TRIUA]	6.78	3	1	19.4976	5.19873	0.859676	0.757158	1.17201	0.929615	0.629462
A0A0A9K2B7	Uncharacterized protein OS=Arundo donax PE=4 SV=1 - [A0A0A9K2B7_ARUDO]	10	21	1	13.0518	9.17334	1.05296	1.11256	0.927162	1.03089	0.628792
I1ID47	Uncharacterized protein OS=Brachypodium distachyon GN=BRADI3G53100 PE=3 SV=1 - [I1ID47_BRADI]	3.44	26	1	79.3357	5.49072	1.12382	0.93172	0.771324	0.942288	0.628203
B6VCT0	Putative expressed protein (Fragment) OS=Aegilops speltoides PE=4 SV=1 - [B6VCT0_AEGSP]	11.9	7	1	13.8283	7.69385	0.879944	0.94893	1.07429	0.967721	0.627601
M0ZAI1	Uncharacterized protein OS=Hordeum vulgare var. distichum PE=3 SV=1 - [M0ZAI1_HORVD]	28.57	10	1	11.6258	4.65283	1.2734	0.963132	0.945263	1.0606	0.626814
T1MEW5	Uncharacterized protein OS=Triticum urartu PE=3 SV=1 - [T1MEW5_TRIUA]	85.05	4	1	12.1058	6.7417	1.05424	0.983995	0.8703	0.969512	0.626804
W5I5D4	Uncharacterized protein OS=Triticum aestivum PE=4 SV=1 - [W5I5D4_WHEAT]	31.22	7	1	21.0458	7.82568	1.01183	0.939838	1.15775	1.03647	0.626753
W5C6X4	Uncharacterized protein OS=Triticum aestivum PE=4 SV=1 - [W5C6X4_WHEAT]	8.55	30	7	122.73	5.14795	0.933475	1.00479	1.01706	0.985108	0.625368
W5DSM5	Acetyltransferase component of pyruvate dehydrogenase complex OS=Triticum aestivum PE=3 SV=1 - [W5DSM5_WHEAT]	12.2	35	3	45.0641	5.61768	0.990348	1.1634	0.956336	1.03669	0.624826
W5I170	Uncharacterized protein (Fragment) OS=Triticum aestivum PE=4 SV=1 - [W5I170_WHEAT]	17.62	6	2	24.686	4.76709	0.966134	0.967006	1.03034	0.987827	0.624653
M8BP93	Phosphorylated carbohydrates phosphatase OS=Aegilops tauschii GN=F775_32905 PE=4 SV=1 - [M8BP93_AEGTA]	7.82	1	1	31.8462	5.03369	1.1198	0.803648	0.917536	0.946995	0.624264
A0A096USL0	Uncharacterized protein OS=Triticum aestivum PE=3 SV=1 - [A0A096USL0_WHEAT]	15.15	3	2	10.8845	9.24658	0.898187	1.01318	1.0205	0.977289	0.624255
M7ZYZ9	Uncharacterized protein OS=Triticum urartu GN=TRIUR3_33886 PE=4 SV=1 - [M7ZYZ9_TRIUA]	33.98	15	5	27.4126	9.80322	1.08876	1.10688	0.911555	1.03573	0.624217
T1N8M0	Uncharacterized protein OS=Triticum urartu PE=4 SV=1 - [T1N8M0_TRIUA]	17.3	26	5	37.7904	6.90283	0.979153	1.02426	1.02193	1.00845	0.622764
W5B398	Uncharacterized protein OS=Triticum aestivum PE=4 SV=1 - [W5B398_WHEAT]	12.57	3	1	18.223	11.4585	0.875493	1.02748	1.01319	0.972054	0.622382
M0Z122	Uncharacterized protein OS=Hordeum vulgare var. distichum PE=4 SV=1 - [M0Z122_HORVD]	3	7	1	51.7584	5.45264	1.09149	0.957736	1.01779	1.02234	0.621915
M0YSK2	Uncharacterized protein OS=Hordeum vulgare var. distichum PE=4 SV=1 - [M0YSK2_HORVD]	3.4	7	1	55.8465	5.65576	0.957999	1.03845	0.956371	0.984273	0.620234
M7ZDC9	Thylakoid lumenal 29 kDa protein, chloroplastic OS=Triticum urartu GN=TRIUR3_15946 PE=3 SV=1 - [M7ZDC9_TRIUA]	31.71	19	1	38.2825	7.78174	1.09222	0.955442	0.809267	0.95231	0.618446
W5G4T9	Uncharacterized protein OS=Triticum aestivum PE=4 SV=1 - [W5G4T9_WHEAT]	4.62	3	1	55.3161	4.91943	1.10127	0.904461	0.867038	0.95759	0.618431
M0VI93	Uncharacterized protein OS=Hordeum vulgare var. distichum PE=4 SV=1 - [M0VI93_HORVD]	4.72	37	2	54.3994	5.03369	1.08257	0.900252	0.914667	0.96583	0.618356
W4ZLQ2	Uncharacterized protein OS=Triticum aestivum PE=4 SV=1 - [W4ZLQ2_WHEAT]	7.5	3	1	25.3859	5.45264	0.72587	1.12459	0.947204	0.932555	0.617864
W5DBQ7	Uncharacterized protein OS=Triticum aestivum PE=4 SV=1 - [W5DBQ7_WHEAT]	10.54	37	4	53.2467	7.66455	1.04514	0.973827	1.01786	1.01228	0.614478
W5HDU4	Uncharacterized protein OS=Triticum aestivum PE=4 SV=1 - [W5HDU4_WHEAT]	24.5	20	1	16.4745	5.50342	1.092	0.977573	0.753311	0.940961	0.61302
A0A0E0FDI5	Uncharacterized protein OS=Oryza meridionalis PE=4 SV=1 - [A0A0E0FDI5_9ORYZ]	4.29	1	1	24.6974	6.68311	1.12169	1.01906	0.948689	1.02981	0.613008
F2DYC3	Predicted protein OS=Hordeum vulgare var. distichum PE=2 SV=1 - [F2DYC3_HORVD]	9.88	20	2	28.7638	9.65674	0.96528	1.06235	0.876426	0.968019	0.611825
M7Z8N1	CBS domain-containing protein CBSX1, chloroplastic OS=Triticum urartu GN=TRIUR3_30193 PE=4 SV=1 - [M7Z8N1_TRIUA]	21.23	6	2	19.9216	9.05615	0.911767	1.02535	1.00111	0.979409	0.611559
W5C4Q5	Uncharacterized protein OS=Triticum aestivum PE=3 SV=1 - [W5C4Q5_WHEAT]	31.82	9	2	9.47735	9.5249	0.952046	1.02883	0.978808	0.986561	0.611025
M0YU33	Eukaryotic translation initiation factor 5A OS=Hordeum vulgare var. distichum PE=3 SV=1 - [M0YU33_HORVD]	28.75	47	3	17.3546	5.57959	1.03949	0.96856	1.03243	1.01349	0.61048
M0VTY9	40S ribosomal protein S12 OS=Hordeum vulgare var. distichum PE=3 SV=1 - [M0VTY9_HORVD]	43.75	25	1	15.3458	5.74463	0.929788	1.01443	1.19837	1.04753	0.609703
I1HJM2	Uncharacterized protein OS=Brachypodium distachyon GN=BRADI2G25980 PE=4 SV=1 - [I1HJM2_BRADI]	36.51	4	2	7.23163	8.57275	1.07276	1.04713	0.948749	1.02288	0.606483
W5BXS6	Uncharacterized protein OS=Triticum aestivum PE=4 SV=1 - [W5BXS6_WHEAT]	10.45	9	2	55.3336	6.99072	0.979399	1.02874	0.950127	0.986089	0.605863
M0V352	Uncharacterized protein OS=Hordeum vulgare var. distichum PE=3 SV=1 - [M0V352_HORVD]	6.2	25	1	27.4279	6.40479	0.787679	1.01573	1.04727	0.950226	0.604694
A4K4Z0	Alpha tubulin-5B OS=Triticum aestivum GN=TUBA-5D PE=2 SV=1 - [A4K4Z0_WHEAT]	16.04	33	3	49.8557	5.19873	1.03594	0.995068	0.99429	1.00843	0.602283
W5GAF9	Uncharacterized protein OS=Triticum aestivum PE=4 SV=1 - [W5GAF9_WHEAT]	20.47	5	3	23.9335	9.34912	0.83099	1.01229	1.03706	0.960113	0.601711
M7Y841	Uncharacterized protein OS=Triticum urartu GN=TRIUR3_05425 PE=4 SV=1 - [M7Y841_TRIUA]	6.1	1	2	23.3624	9.65674	1.04307	0.995824	0.991531	1.01014	0.601621
C1JYE1	Phosphoglycerate kinase (Fragment) OS=Eremopyrum triticeum GN=Pgk1 PE=3 SV=1 - [C1JYE1_9POAL]	54.7	54	1	31.4297	4.95752	1.04985	1.02954	0.726001	0.93513	0.598803
A0A077S2Z7	Chromosome 3B, genomic scaffold, cultivar Chinese Spring OS=Triticum aestivum GN=TRAES_3BF016200170CFD_c1 PE=4 SV=1 - [A0A077S2Z7_WHEAT]	12.86	40	4	40.3818	6.30322	0.902429	0.920349	1.07525	0.966009	0.598733
W5HRB9	Uncharacterized protein OS=Triticum aestivum PE=4 SV=1 - [W5HRB9_WHEAT]	8.15	17	1	15.5519	4.60205	0.900182	1.09135	1.14796	1.0465	0.598325
W5GMS3	Uncharacterized protein OS=Triticum aestivum PE=3 SV=1 - [W5GMS3_WHEAT]	18.62	19	1	31.0875	9.24658	0.967584	0.97453	1.20011	1.04741	0.598098
I1HXL8	Uncharacterized protein OS=Brachypodium distachyon GN=BRADI3G05010 PE=3 SV=1 - [I1HXL8_BRADI]	26.29	69	1	49.9257	4.79248	0.922165	1.02397	1.21256	1.0529	0.597505
A0A0D3GBK3	Uncharacterized protein OS=Oryza barthii PE=4 SV=1 - [A0A0D3GBK3_9ORYZ]	1.54	43	2	188.052	4.81787	0.859355	0.995167	1.04283	0.965784	0.597136
M8B6N2	ATPase 8, plasma membrane-type OS=Aegilops tauschii GN=F775_20444 PE=3 SV=1 - [M8B6N2_AEGTA]	10.78	183	1	77.224	6.45557	1.05513	0.988214	0.834737	0.95936	0.596865
M8A2G0	ADP,ATP carrier protein, mitochondrial OS=Triticum urartu GN=TRIUR3_11472 PE=3 SV=1 - [M8A2G0_TRIUA]	23.95	43	1	41.3722	9.80322	1.24622	0.904084	1.03592	1.06207	0.596831
M7YXW3	Phosphoglycerate kinase OS=Triticum urartu GN=TRIUR3_25098 PE=3 SV=1 - [M7YXW3_TRIUA]	21.15	9	1	54.9385	5.68115	0.989167	0.946339	1.22902	1.05484	0.596604
Q8S387	WCOR14c OS=Triticum aestivum PE=2 SV=1 - [Q8S387_WHEAT]	52.86	3	3	13.5968	4.88135	0.949545	1.01167	1.00246	0.987892	0.595511
W5C3R3	Uncharacterized protein OS=Triticum aestivum PE=4 SV=1 - [W5C3R3_WHEAT]	13.92	28	1	8.99379	9.51025	1.09435	0.935166	0.821824	0.950447	0.594748
R7WA39	40S ribosomal protein S8 OS=Aegilops tauschii GN=F775_05948 PE=3 SV=1 - [R7WA39_AEGTA]	37.78	37	6	25.2465	10.4478	1.00246	0.941853	1.01362	0.985978	0.593582
C7DPL4	Glutamine synthetase OS=Triticum aestivum GN=GS2 PE=3 SV=1 - [C7DPL4_WHEAT]	44.5	57	1	46.6434	6.0874	1.0348	1.0048	0.85596	0.965187	0.593288
F2D4T4	Predicted protein OS=Hordeum vulgare var. distichum PE=2 SV=1 - [F2D4T4_HORVD]	34.46	22	2	28.0229	8.67529	1.11193	1.0888	0.916223	1.03898	0.592324
M8A8Q5	Dihydrolipoyl dehydrogenase OS=Triticum urartu GN=TRIUR3_11383 PE=3 SV=1 - [M8A8Q5_TRIUA]	13.52	9	5	56.2274	6.53662	0.788902	1.05623	1.00058	0.948571	0.592236
M7ZZ11	Histone H2A OS=Triticum urartu GN=TRIUR3_05813 PE=3 SV=1 - [M7ZZ11_TRIUA]	16.35	161	1	10.9123	11.0483	0.951036	0.901643	1.05887	0.970516	0.590298
M8AMX9	Thiazole biosynthetic enzyme 1-2, chloroplastic OS=Triticum urartu GN=TRIUR3_35157 PE=3 SV=1 - [M8AMX9_TRIUA]	33.33	44	8	36.9327	5.87158	1.04487	0.906902	0.972282	0.974685	0.590177
A0A077S159	Chromosome 3B, genomic scaffold, cultivar Chinese Spring OS=Triticum aestivum GN=TRAES_3BF039400020CFD_c1 PE=4 SV=1 - [A0A077S159_WHEAT]	4.37	4	3	108.213	5.5542	1.06347	0.872761	0.958483	0.964905	0.589641
M4GQ75	Caffeoyl-CoA O-methyltransferase OS=Bambusa emeiensis GN=CCoAOMT PE=2 SV=1 - [M4GQ75_BAMEM]	10.85	30	2	28.8436	5.51611	0.951985	1.10251	1.02851	1.02767	0.589446
M0WVQ5	Uncharacterized protein OS=Hordeum vulgare var. distichum PE=4 SV=1 - [M0WVQ5_HORVD]	18.33	63	4	41.3537	6.53662	0.992761	1.05753	0.804909	0.951733	0.589243
W5EB05	Adenylyl cyclase-associated protein OS=Triticum aestivum PE=3 SV=1 - [W5EB05_WHEAT]	8.71	4	1	56.6383	8.47021	1.13777	1.11838	0.893685	1.04994	0.588992
W5EQY5	Uncharacterized protein OS=Triticum aestivum PE=4 SV=1 - [W5EQY5_WHEAT]	6.86	5	1	22.5775	5.08447	0.923894	1.0114	1.25515	1.06348	0.587423
W5ACA2	Uncharacterized protein OS=Triticum aestivum PE=3 SV=1 - [W5ACA2_WHEAT]	34.09	9	6	56.1604	5.22412	0.972174	0.925075	1.03913	0.978793	0.587213
M0WX54	Uncharacterized protein OS=Hordeum vulgare var. distichum PE=3 SV=1 - [M0WX54_HORVD]	5.04	6	1	25.0857	7.66455	1.04731	0.968209	1.03121	1.01558	0.584863
A0A096Q3Z7	Uncharacterized protein OS=Zea mays PE=4 SV=1 - [A0A096Q3Z7_MAIZE]	10.81	27	1	16.5709	9.20264	1.06141	0.924212	1.13375	1.03979	0.583662
F2DQH9	Predicted protein OS=Hordeum vulgare var. distichum PE=2 SV=1 - [F2DQH9_HORVD]	7.23	17	2	44.7541	5.2876	0.882369	0.960453	1.05829	0.967037	0.583606
M0WCB0	Uncharacterized protein OS=Hordeum vulgare var. distichum PE=4 SV=1 - [M0WCB0_HORVD]	8.97	13	2	24.3071	5.79541	1.031	0.93826	0.978568	0.982609	0.583564
M8CHD9	Beta-fructofuranosidase, insoluble isoenzyme 7 OS=Aegilops tauschii GN=F775_06090 PE=4 SV=1 - [M8CHD9_AEGTA]	5.06	18	2	59.4	7.53271	0.901535	0.972263	1.04535	0.973049	0.582849
Q8S7T5	ATP synthase subunit alpha OS=Oryza sativa subsp. japonica GN=OSJNBb0005J14.21 PE=3 SV=1 - [Q8S7T5_ORYSJ]	33.4	41	1	55.1452	6.25244	1.88801	0.932964	0.834146	1.21837	0.582454
A0A0E0PFX2	Uncharacterized protein OS=Oryza rufipogon PE=4 SV=1 - [A0A0E0PFX2_ORYRU]	16.46	24	1	7.73617	4.64014	1.14062	1.1001	0.902926	1.04788	0.581207
W5ADJ9	Uncharacterized protein OS=Triticum aestivum PE=4 SV=1 - [W5ADJ9_WHEAT]	21.31	4	1	6.63843	6.94678	0.966593	1.00899	0.999272	0.991618	0.580384
W5F969	Uncharacterized protein OS=Triticum aestivum PE=3 SV=1 - [W5F969_WHEAT]	6.9	1	1	29.3972	10.9019	0.894974	1.13945	1.11922	1.05121	0.580382
N1QUN6	Histone H2A OS=Aegilops tauschii GN=F775_27536 PE=3 SV=1 - [N1QUN6_AEGTA]	22.22	154	1	15.2549	11.3853	1.09239	0.92059	0.842005	0.951662	0.580366
W5C8V8	Uncharacterized protein OS=Triticum aestivum PE=4 SV=1 - [W5C8V8_WHEAT]	20.91	6	1	22.3575	5.43994	0.961995	1.27204	0.96735	1.06713	0.579673
T1NI33	Uncharacterized protein OS=Triticum urartu PE=4 SV=1 - [T1NI33_TRIUA]	11.9	2	1	14.4114	9.37842	0.901702	1.00571	1.37972	1.09571	0.577398
M4Q9V0	Enolase OS=Triticum aestivum PE=2 SV=1 - [M4Q9V0_WHEAT]	52.24	17	1	48.0603	5.68115	1.15677	1.26745	0.833981	1.08607	0.576102
M8B6Q5	Uncharacterized protein OS=Aegilops tauschii GN=F775_07994 PE=4 SV=1 - [M8B6Q5_AEGTA]	6.67	1	1	48.1923	4.53857	0.984971	0.98073	1.13556	1.03375	0.575568
F2EGN0	Predicted protein OS=Hordeum vulgare var. distichum PE=2 SV=1 - [F2EGN0_HORVD]	3.13	2	1	37.825	6.46826	0.913711	0.99306	1.02662	0.977797	0.575411
M0UV72	Uncharacterized protein OS=Hordeum vulgare var. distichum PE=4 SV=1 - [M0UV72_HORVD]	13.39	2	1	12.3113	9.56885	1.10044	1.05673	0.938877	1.03202	0.57521
R7WG61	Indole-3-glycerol phosphate lyase, chloroplastic OS=Aegilops tauschii GN=F775_09358 PE=3 SV=1 - [R7WG61_AEGTA]	20.83	9	1	35.0683	5.09717	1.13458	0.780882	0.87367	0.929711	0.575061
A0A0E0F1L8	Uncharacterized protein OS=Oryza meridionalis PE=4 SV=1 - [A0A0E0F1L8_9ORYZ]	10.43	28	1	12.1232	7.1665	1.07068	1.15576	0.914749	1.04706	0.573468
T1LTA5	Uncharacterized protein OS=Triticum urartu PE=4 SV=1 - [T1LTA5_TRIUA]	9.47	3	1	26.0383	4.81787	1.0208	1.0584	0.971296	1.01683	0.573249
N1QZS6	Uncharacterized protein OS=Aegilops tauschii GN=F775_30669 PE=4 SV=1 - [N1QZS6_AEGTA]	18.16	4	1	38.0296	9.12939	1.25416	1.01181	0.929486	1.06515	0.572591
K3ZDH8	Uncharacterized protein OS=Setaria italica GN=Si024615m.g PE=3 SV=1 - [K3ZDH8_SETIT]	2.6	103	2	117.594	6.63916	1.01189	1.18377	0.946363	1.04734	0.572488
W5FLJ0	Elongation factor Ts OS=Triticum aestivum PE=3 SV=1 - [W5FLJ0_WHEAT]	32.37	19	2	104.843	5.12256	0.874561	0.960281	1.05842	0.964421	0.571924
M7YY76	Allene oxide cyclase 3, chloroplastic OS=Triticum urartu GN=TRIUR3_25644 PE=4 SV=1 - [M7YY76_TRIUA]	13.24	7	2	21.6553	9.53955	0.997921	1.01544	0.942279	0.985213	0.57164
M0W520	Uncharacterized protein OS=Hordeum vulgare var. distichum PE=4 SV=1 - [M0W520_HORVD]	4.75	29	2	54.6425	6.7124	1.10608	0.963524	1.01436	1.02799	0.571353
M7ZKW7	Pollen-specific protein SF3 OS=Triticum urartu GN=TRIUR3_09556 PE=4 SV=1 - [M7ZKW7_TRIUA]	1.13	1	1	133.304	4.61475	0.91129	1.05722	1.19839	1.05563	0.571209
M8CB73	Translation initiation factor IF-3 OS=Aegilops tauschii GN=F775_27695 PE=4 SV=1 - [M8CB73_AEGTA]	16.98	8	4	42.0946	5.35107	0.966722	1.0492	0.892679	0.969534	0.569818
M0YMG1	Uncharacterized protein OS=Hordeum vulgare var. distichum PE=4 SV=1 - [M0YMG1_HORVD]	13.69	33	2	27.0846	4.88135	0.936204	1.06177	0.905194	0.967723	0.569591
M0YZB2	Uncharacterized protein OS=Hordeum vulgare var. distichum PE=3 SV=1 - [M0YZB2_HORVD]	11.14	33	4	47.3947	8.52881	1.0698	0.946336	1.06594	1.02736	0.56922
Q32606	Ribulose-1,5-bisphosphate carboxylase/oxygenase large subunit (Fragment) OS=Monachather paradoxus GN=rbcL PE=3 SV=1 - [Q32606_9POAL]	35.94	822	1	49.5257	6.68311	0.808288	1.10591	0.908597	0.940932	0.568927
W5A2Y7	Uncharacterized protein OS=Triticum aestivum PE=4 SV=1 - [W5A2Y7_WHEAT]	4.94	26	1	28.7536	8.6167	0.827417	0.922569	1.09233	0.947439	0.567481
A9L9W8	ATP synthase subunit beta (Fragment) OS=Hookerochloa hookeriana GN=atpB PE=3 SV=1 - [A9L9W8_9POAL]	54.78	56	3	50.8771	5.18604	1.12002	1.15863	0.891248	1.05663	0.567312
A0A0E0K8W0	Uncharacterized protein OS=Oryza punctata PE=4 SV=1 - [A0A0E0K8W0_ORYPU]	20.23	163	1	114.555	5.30029	1.04395	1.0493	0.963381	1.01888	0.567051
J3NEA4	Uncharacterized protein OS=Oryza brachyantha GN=OB12G23120 PE=4 SV=1 - [J3NEA4_ORYBR]	18.18	13	1	8.13906	7.76709	0.961554	1.16646	1.00024	1.04275	0.566566
R7WEM6	Uncharacterized protein OS=Aegilops tauschii GN=F775_31937 PE=4 SV=1 - [R7WEM6_AEGTA]	12.95	1	2	31.0991	5.56689	1.02752	0.992003	0.908421	0.975981	0.566461
W5D4Q6	Phospholipase D OS=Triticum aestivum GN=TRAES_3BF048200040CFD_c1 PE=3 SV=1 - [W5D4Q6_WHEAT]	25.99	52	1	91.9901	5.51611	0.957563	1.04723	0.915971	0.973588	0.565624
M7YI34	Isocitrate dehydrogenase [NADP] OS=Triticum urartu GN=TRIUR3_28755 PE=3 SV=1 - [M7YI34_TRIUA]	36.49	48	2	47.3751	6.39209	1.05827	1.2001	0.911914	1.05676	0.565492
W5E901	Uncharacterized protein OS=Triticum aestivum PE=4 SV=1 - [W5E901_WHEAT]	18.69	10	6	46.0095	6.04932	0.966578	1.02152	1.07801	1.02204	0.564037
W5B0Q9	Xylose isomerase OS=Triticum aestivum PE=3 SV=1 - [W5B0Q9_WHEAT]	25.62	35	1	53.6397	5.56689	0.926743	1.05318	1.15691	1.04561	0.563901
W5E9Y0	Uncharacterized protein OS=Triticum aestivum PE=4 SV=1 - [W5E9Y0_WHEAT]	27.61	10	1	29.1476	8.47021	0.949711	0.862425	1.06625	0.959462	0.563242
B9FXF9	Putative uncharacterized protein OS=Oryza sativa subsp. japonica GN=OsJ_24397 PE=4 SV=1 - [B9FXF9_ORYSJ]	7.07	22	1	32.2875	8.95361	1.09128	0.897641	1.18578	1.05823	0.563216
A0A0D9X2X2	Peroxidase OS=Leersia perrieri PE=3 SV=1 - [A0A0D9X2X2_9ORYZ]	2.66	83	3	202.163	7.03467	0.92654	1.15467	1.05482	1.04534	0.563172
W5E7T4	Uncharacterized protein OS=Triticum aestivum PE=4 SV=1 - [W5E7T4_WHEAT]	18.18	5	2	20.1149	9.64209	1.03815	1.09085	0.953552	1.02752	0.562462
A0A096UNE5	Uncharacterized protein OS=Triticum aestivum PE=4 SV=1 - [A0A096UNE5_WHEAT]	18.56	40	1	66.6842	4.80518	0.990694	1.02191	0.934463	0.982356	0.561741
I1HYN6	Uncharacterized protein OS=Brachypodium distachyon GN=BRADI3G07926 PE=4 SV=1 - [I1HYN6_BRADI]	3.77	94	2	93.1099	5.79541	1.06385	0.900666	0.931012	0.965176	0.558972
M7ZZM5	Adenosine kinase 2 OS=Triticum urartu GN=TRIUR3_34695 PE=4 SV=1 - [M7ZZM5_TRIUA]	33.14	20	1	37.2237	5.09717	0.950218	1.01665	1.16678	1.04455	0.558688
W5EJ14	Uncharacterized protein OS=Triticum aestivum PE=4 SV=1 - [W5EJ14_WHEAT]	4.5	5	1	24.5932	6.13818	0.956842	1.04986	0.903806	0.970169	0.556994
M8CET9	Alpha-L-arabinofuranosidase 1 OS=Aegilops tauschii GN=F775_23769 PE=4 SV=1 - [M8CET9_AEGTA]	3.89	11	4	140.906	7.1958	1.00883	1.00808	0.923581	0.980164	0.555882
W5FQX3	Uncharacterized protein OS=Triticum aestivum PE=4 SV=1 - [W5FQX3_WHEAT]	4	2	1	35.6986	9.0708	1.23932	1.03348	0.922555	1.06512	0.555522
M0UEI5	Uncharacterized protein OS=Hordeum vulgare var. distichum PE=4 SV=1 - [M0UEI5_HORVD]	43.75	31	5	15.9968	4.7417	0.976327	0.995699	1.12966	1.0339	0.554816
M7Z9A7	Acetyl-coenzyme A synthetase OS=Triticum urartu GN=TRIUR3_28663 PE=4 SV=1 - [M7Z9A7_TRIUA]	5.52	32	2	64.5823	5.87158	0.949518	1.06004	0.878376	0.962645	0.552939
T1MM86	Uncharacterized protein OS=Triticum urartu PE=4 SV=1 - [T1MM86_TRIUA]	3.27	4	1	55.7347	8.25049	0.908584	0.853466	1.08773	0.949927	0.552271
W5F021	Triosephosphate isomerase OS=Triticum aestivum PE=3 SV=1 - [W5F021_WHEAT]	49.79	14	2	25.7681	5.03369	1.01276	0.969727	1.09715	1.02655	0.551668
M8A2W0	Uncharacterized protein OS=Triticum urartu GN=TRIUR3_19535 PE=4 SV=1 - [M8A2W0_TRIUA]	30.91	8	2	12.2869	4.91943	1.13377	0.947928	1.03296	1.03822	0.55055
M0VYF0	Uncharacterized protein OS=Hordeum vulgare var. distichum PE=4 SV=1 - [M0VYF0_HORVD]	14.25	45	1	46.5318	5.37646	1.26272	1.14472	0.852738	1.08673	0.550455
M0ULW6	Uncharacterized protein OS=Hordeum vulgare var. distichum PE=4 SV=1 - [M0ULW6_HORVD]	8.77	12	1	18.2907	9.48096	1.10834	0.930351	1.07905	1.03925	0.550173
A0A096UVQ3	Uncharacterized protein OS=Triticum aestivum PE=4 SV=1 - [A0A096UVQ3_WHEAT]	4.95	9	1	48.4307	4.75439	0.991452	0.852254	1.0373	0.960335	0.549848
F2CSX0	Mitochondrial Rho GTPase OS=Hordeum vulgare var. distichum PE=2 SV=1 - [F2CSX0_HORVD]	13.36	49	6	66.7391	5.38916	0.971688	1.15656	0.995926	1.04139	0.549532
W5GRX7	Uncharacterized protein OS=Triticum aestivum PE=4 SV=1 - [W5GRX7_WHEAT]	31.44	6	6	26.1979	5.70654	0.989067	1.00953	1.0219	1.00683	0.549405
W5C4P9	Uncharacterized protein OS=Triticum aestivum PE=4 SV=1 - [W5C4P9_WHEAT]	25	32	3	19.2477	5.2749	1.14431	1.00638	0.965601	1.03876	0.547849
P93616	Polyadenylate-binding protein OS=Triticum aestivum GN=wheatpab PE=1 SV=1 - [P93616_WHEAT]	14.29	19	5	70.7779	7.02002	1.00298	0.977556	1.0993	1.02661	0.547416
W5F267	Uncharacterized protein OS=Triticum aestivum PE=4 SV=1 - [W5F267_WHEAT]	17.02	16	1	9.55896	5.18604	1.138	1.02226	0.95489	1.03838	0.547369
I1HIH4	Uncharacterized protein OS=Brachypodium distachyon GN=BRADI2G22470 PE=4 SV=1 - [I1HIH4_BRADI]	1.3	2	1	126.742	8.74854	0.946649	1.18588	1.01989	1.05081	0.547341
N1QVY6	40S ribosomal protein S13-1 OS=Aegilops tauschii GN=F775_32210 PE=3 SV=1 - [N1QVY6_AEGTA]	42.86	45	5	15.961	10.7261	0.955865	0.91958	1.04457	0.973338	0.547245
W5A7V2	Uncharacterized protein OS=Triticum aestivum PE=4 SV=1 - [W5A7V2_WHEAT]	25.69	1	1	15.0637	8.26514	1.07828	0.856762	0.923119	0.95272	0.546151
W5HSK2	Uncharacterized protein OS=Triticum aestivum PE=4 SV=1 - [W5HSK2_WHEAT]	16.67	3	1	11.2516	6.25244	1.06469	0.918676	0.906826	0.963397	0.545764
T1MN84	Uncharacterized protein OS=Triticum urartu PE=4 SV=1 - [T1MN84_TRIUA]	8.23	6	1	18.3121	5.18604	0.838301	0.905256	1.09155	0.945036	0.543557
M0XEF1	Uncharacterized protein OS=Hordeum vulgare var. distichum PE=3 SV=1 - [M0XEF1_HORVD]	7.91	39	3	53.0291	5.89697	1.01842	0.961115	0.984204	0.987913	0.543202
Q6UZD6	Alpha-1,4 glucan phosphorylase (Fragment) OS=Triticum aestivum PE=2 SV=1 - [Q6UZD6_WHEAT]	20.07	30	1	94.4957	5.2876	1.20012	0.927897	1.04403	1.05735	0.542713
W5G2H0	Uncharacterized protein OS=Triticum aestivum PE=4 SV=1 - [W5G2H0_WHEAT]	39.83	5	3	27.26	8.23584	1.09645	1.03559	0.956595	1.02954	0.541445
Q308L4	Eukaryotic translation initiation factor 5A OS=Secale sylvestre PE=2 SV=1 - [Q308L4_9POAL]	44.72	53	3	17.3797	6.13818	0.94829	0.91005	1.05012	0.969487	0.541341
M8ANB9	Uncharacterized protein OS=Aegilops tauschii GN=F775_01826 PE=4 SV=1 - [M8ANB9_AEGTA]	15.67	5	3	23.4884	9.08545	1.00706	1.14227	0.967033	1.03879	0.540492
M0WNY6	Uncharacterized protein OS=Hordeum vulgare var. distichum PE=3 SV=1 - [M0WNY6_HORVD]	16.29	8	2	19.694	8.35303	0.961625	0.866469	1.05331	0.960468	0.539857
M0VC62	Uncharacterized protein OS=Hordeum vulgare var. distichum PE=4 SV=1 - [M0VC62_HORVD]	10.71	4	1	12.2541	9.59814	0.863803	0.858546	1.10138	0.941243	0.539484
W5DM32	Uncharacterized protein OS=Triticum aestivum PE=4 SV=1 - [W5DM32_WHEAT]	24.78	8	4	24.5319	5.04639	1.0188	0.972587	1.07187	1.02109	0.538805
N1QWC4	Activator of 90 kDa heat shock ATPase-like protein OS=Aegilops tauschii GN=F775_29970 PE=4 SV=1 - [N1QWC4_AEGTA]	10.89	3	3	39.2083	5.70654	1.05875	1.04019	0.964641	1.02119	0.538133
W5H454	Uncharacterized protein OS=Triticum aestivum PE=3 SV=1 - [W5H454_WHEAT]	26.21	42	13	72.6133	5.16064	1.01536	1.09857	0.969581	1.02784	0.537699
M8BE45	Ketol-acid reductoisomerase, chloroplastic OS=Aegilops tauschii GN=F775_30375 PE=4 SV=1 - [M8BE45_AEGTA]	18.95	12	1	58.7918	6.20166	1.02298	0.96541	1.09393	1.02744	0.537236
A0A077S144	Chromosome 3B, genomic scaffold, cultivar Chinese Spring OS=Triticum aestivum GN=TRAES_3BF046400050CFD_c1 PE=4 SV=1 - [A0A077S144_WHEAT]	5	4	1	43.9817	8.45557	1.10692	0.822672	0.876973	0.935522	0.536326
A0A096TUH9	Uncharacterized protein OS=Zea mays GN=Zm.24168 PE=4 SV=1 - [A0A096TUH9_MAIZE]	9.9	23	1	41.7634	7.38623	1.03052	1.03609	0.975976	1.0142	0.536238
M8BYV5	Serine/threonine-protein kinase PBS1 OS=Aegilops tauschii GN=F775_30376 PE=4 SV=1 - [M8BYV5_AEGTA]	6.88	21	1	18.0973	6.63916	0.927687	1.0535	0.923759	0.968315	0.534598
M7YC32	Phytoene dehydrogenase, chloroplastic/chromoplastic OS=Triticum urartu GN=TRIUR3_18416 PE=4 SV=1 - [M7YC32_TRIUA]	14.67	45	6	58.0026	5.92236	1.00822	0.975913	1.09616	1.02676	0.533938
M7Z483	Uncharacterized protein OS=Triticum urartu GN=TRIUR3_03042 PE=4 SV=1 - [M7Z483_TRIUA]	12.9	22	3	33.9294	6.63916	0.889155	0.999715	1.02002	0.96963	0.532995
O81229	Ribosomal protein L25 (Fragment) OS=Zea mays PE=1 SV=1 - [O81229_MAIZE]	30.28	38	3	12.458	9.96436	0.939645	0.909365	1.05298	0.96733	0.532698
W5G3W3	Uncharacterized protein OS=Triticum aestivum PE=4 SV=1 - [W5G3W3_WHEAT]	15.12	14	1	61.6863	6.27783	1.3694	1.01683	0.920448	1.10223	0.531887
W5ENS7	Uncharacterized protein OS=Triticum aestivum PE=3 SV=1 - [W5ENS7_WHEAT]	30.48	26	1	71.6808	6.23975	1.11268	0.903053	1.16478	1.06017	0.530373
W5FWY8	Uncharacterized protein OS=Triticum aestivum PE=3 SV=1 - [W5FWY8_WHEAT]	3.11	15	1	31.228	5.8335	1.06209	0.9764	1.01759	1.01869	0.528831
M7ZGH4	Uncharacterized protein OS=Triticum urartu GN=TRIUR3_34235 PE=4 SV=1 - [M7ZGH4_TRIUA]	9.65	1	1	13.3608	7.50342	1.01887	1.11285	0.965788	1.0325	0.528596
W5E8I4	Uncharacterized protein OS=Triticum aestivum PE=3 SV=1 - [W5E8I4_WHEAT]	16.88	16	3	53.6492	5.65576	1.0554	0.95608	1.07014	1.02721	0.526794
Q008H3	Photosystem II CP47 reaction center protein (Fragment) OS=Phyllostachys edulis GN=psbB PE=3 SV=1 - [Q008H3_9POAL]	27.69	96	1	55.488	6.43018	1.06549	0.955218	1.06184	1.02752	0.526209
A0A089N0U2	40S ribosomal protein S21-like protein (Fragment) OS=Pennisetum americanum PE=2 SV=1 - [A0A089N0U2_PENAM]	14.67	6	1	8.37727	8.80713	0.978732	1.00203	1.11677	1.03251	0.525625
M0UXG5	Uncharacterized protein OS=Hordeum vulgare var. distichum PE=4 SV=1 - [M0UXG5_HORVD]	4.75	4	1	42.1568	5.13525	0.945016	1.05129	1.12074	1.03902	0.52492
M7Z8B9	Aspartyl aminopeptidase OS=Triticum urartu GN=TRIUR3_03872 PE=4 SV=1 - [M7Z8B9_TRIUA]	5.34	22	3	68.4961	7.47412	1.07226	0.96634	1.03213	1.02358	0.524868
R7WA10	Mitochondrial-processing peptidase subunit alpha OS=Aegilops tauschii GN=F775_05088 PE=3 SV=1 - [R7WA10_AEGTA]	16.24	2	2	75.3774	8.93896	0.960562	1.01041	1.18548	1.05215	0.52437
W5IBL2	Uncharacterized protein OS=Triticum aestivum PE=4 SV=1 - [W5IBL2_WHEAT]	30.26	1	2	16.5043	5.07178	1.13636	1.02238	0.959963	1.03957	0.523632
W5G667	Uncharacterized protein OS=Triticum aestivum PE=3 SV=1 - [W5G667_WHEAT]	16.56	4	1	18.1679	10.9897	0.997265	0.976912	1.15695	1.04371	0.52285
W5F689	Uncharacterized protein OS=Triticum aestivum PE=3 SV=1 - [W5F689_WHEAT]	8.72	24	3	42.4298	5.41455	0.999594	0.980315	1.12338	1.03443	0.522707
W5GW91	Uncharacterized protein OS=Triticum aestivum PE=4 SV=1 - [W5GW91_WHEAT]	5.3	4	2	47.3069	5.07178	1.02354	1.06487	0.972943	1.02045	0.522125
M0XZV6	Uncharacterized protein OS=Hordeum vulgare var. distichum PE=3 SV=1 - [M0XZV6_HORVD]	23.37	5	1	53.4498	7.2251	0.981143	1.1282	0.998127	1.03582	0.52121
A0A0C5B4U4	Triticum aestivum x Lophopyrum elongatum cultivar SR3 methionine sulfoxide reductase MSRA4.1 mRNA OS=Triticum aestivum x Lophopyrum elongatum PE=2 SV=1 - [A0A0C5B4U4_9POAL]	23.19	10	1	28.416	8.29443	1.0173	1.12212	0.966819	1.03541	0.519773
R7W0Y7	50S ribosomal protein L5, chloroplastic OS=Aegilops tauschii GN=F775_20879 PE=3 SV=1 - [R7W0Y7_AEGTA]	50.94	24	1	23.3894	9.93506	0.823098	1.00092	1.02709	0.950369	0.519696
W5GKT7	Uncharacterized protein OS=Triticum aestivum PE=4 SV=1 - [W5GKT7_WHEAT]	51.72	13	1	15.2545	5.2749	1.18712	1.18906	0.870735	1.0823	0.517977
R7W3K0	Pyruvate kinase OS=Aegilops tauschii GN=F775_07047 PE=3 SV=1 - [R7W3K0_AEGTA]	6.52	10	1	58.1268	6.90283	1.07068	1.01615	0.97678	1.0212	0.517626
F2D617	Acyl carrier protein OS=Hordeum vulgare var. distichum PE=2 SV=1 - [F2D617_HORVD]	10.07	7	1	15.9921	5.97314	0.967041	1.07257	1.03227	1.02396	0.517369
A5GZ74	Glucose-1-phosphate adenylyltransferase OS=Triticum aestivum PE=2 SV=1 - [A5GZ74_WHEAT]	40.36	43	2	54.74	8.07471	1.1338	0.853676	0.737484	0.90832	0.517319
M0ULM1	Uncharacterized protein OS=Hordeum vulgare var. distichum PE=4 SV=1 - [M0ULM1_HORVD]	27.11	14	2	37.7594	8.45557	0.893608	1.06072	0.925808	0.960045	0.516777
I1HK74	Uncharacterized protein OS=Brachypodium distachyon GN=BRADI2G27870 PE=4 SV=1 - [I1HK74_BRADI]	4.13	23	1	36.3868	9.34912	0.952584	1.18105	1.02437	1.05267	0.51666
J3RTV0	Glycosyltransferase (Fragment) OS=Triticum aestivum GN=ZOG1 PE=2 SV=1 - [J3RTV0_WHEAT]	6.75	1	2	52.3517	5.26221	0.903649	1.11557	0.69905	0.90609	0.516567
M8BBL4	40S ribosomal protein S24 OS=Aegilops tauschii GN=F775_26408 PE=3 SV=1 - [M8BBL4_AEGTA]	32.12	23	2	15.6898	10.7114	0.990785	0.897251	1.02323	0.970422	0.515524
W5FK31	Uncharacterized protein OS=Triticum aestivum PE=3 SV=1 - [W5FK31_WHEAT]	11.76	8	2	24.7851	9.24658	0.950594	1.07825	1.06741	1.03208	0.514616
M0VRR8	Uncharacterized protein OS=Hordeum vulgare var. distichum PE=4 SV=1 - [M0VRR8_HORVD]	2.17	8	1	54.9381	4.77979	0.956215	1.05324	1.07842	1.02929	0.514063
W5EB58	Lipoxygenase OS=Triticum aestivum PE=3 SV=1 - [W5EB58_WHEAT]	6.34	26	3	90.1211	6.22705	0.978617	1.02221	0.948868	0.983232	0.513578
F2E0X3	Predicted protein (Fragment) OS=Hordeum vulgare var. distichum PE=2 SV=1 - [F2E0X3_HORVD]	13.04	8	1	7.58168	4.31006	0.822425	0.84346	1.1124	0.926095	0.511524
M8CQP1	Cytochrome c oxidase subunit 6B OS=Aegilops tauschii GN=F775_27142 PE=4 SV=1 - [M8CQP1_AEGTA]	22.22	7	1	18.0735	4.41162	0.753644	1.0528	0.979639	0.928694	0.511404
M7YCG2	Importin subunit alpha OS=Triticum urartu GN=TRIUR3_09621 PE=3 SV=1 - [M7YCG2_TRIUA]	8.4	15	2	57.2813	5.18604	0.919688	1.03991	0.955607	0.971735	0.510802
W5ATK4	Uncharacterized protein OS=Triticum aestivum PE=4 SV=1 - [W5ATK4_WHEAT]	7.26	3	1	19.3751	9.31982	0.928456	1.07885	1.14551	1.05094	0.510673
M8BJQ8	3-isopropylmalate dehydratase OS=Aegilops tauschii GN=F775_29063 PE=4 SV=1 - [M8BJQ8_AEGTA]	18.72	18	1	51.8188	5.90967	0.947848	1.09671	1.06281	1.03579	0.510207
W5G3Q1	Uncharacterized protein OS=Triticum aestivum PE=4 SV=1 - [W5G3Q1_WHEAT]	10.53	3	1	24.5483	5.10986	0.921165	1.15198	1.09177	1.05497	0.509849
W5E353	Uncharacterized protein OS=Triticum aestivum PE=4 SV=1 - [W5E353_WHEAT]	61.47	100	2	25.2907	9.21729	1.2062	1.11287	0.898446	1.07251	0.509567
W5CHQ6	Fructose-bisphosphate aldolase OS=Triticum aestivum PE=3 SV=1 - [W5CHQ6_WHEAT]	46.96	69	2	39.1652	6.02393	0.904117	1.13978	1.14632	1.06341	0.509558
M8ACE5	4-hydroxy-3-methylbut-2-enyl diphosphate reductase OS=Triticum urartu GN=TRIUR3_33302 PE=3 SV=1 - [M8ACE5_TRIUA]	15.49	25	5	48.7987	6.1001	1.0224	1.00816	0.991105	1.00722	0.508504
M0W923	Uncharacterized protein OS=Hordeum vulgare var. distichum PE=4 SV=1 - [M0W923_HORVD]	13.5	43	2	16.7276	5.50342	0.984971	1.01218	1.04321	1.01345	0.507814
J3MT92	Uncharacterized protein OS=Oryza brachyantha GN=OB08G23220 PE=4 SV=1 - [J3MT92_ORYBR]	17.07	9	1	26.9459	7.03467	1.02838	0.930341	0.9731	0.977274	0.507263
F2DDA5	Predicted protein OS=Hordeum vulgare var. distichum PE=2 SV=1 - [F2DDA5_HORVD]	7.68	28	4	64.1292	7.43018	0.92474	0.951939	1.0398	0.97216	0.506805
F2D5V9	Predicted protein OS=Hordeum vulgare var. distichum PE=2 SV=1 - [F2D5V9_HORVD]	4.5	2	1	34.7569	8.85107	1.02647	1.16795	0.955679	1.05003	0.506796
B3SHD1	ATP synthase subunit beta (Fragment) OS=Pharus lappulaceus GN=atpB PE=3 SV=1 - [B3SHD1_9POAL]	49.79	46	1	52.3043	5.38916	1.05732	1.15318	0.93872	1.04974	0.506732
W5DLI7	Uncharacterized protein OS=Triticum aestivum PE=4 SV=1 - [W5DLI7_WHEAT]	9.53	17	8	125.038	5.40186	1.05221	0.995143	0.997511	1.01495	0.50656
M0V5Q8	Uncharacterized protein OS=Hordeum vulgare var. distichum GN=rps14 PE=4 SV=1 - [M0V5Q8_HORVD]	37.14	7	1	3.973	9.14404	0.884862	0.9281	1.05982	0.957594	0.504851
U6BR77	Ribulose-1,5-bisphosphate carboxylase/oxygenase large subunit (Fragment) OS=Festuca quadriflora PE=3 SV=1 - [U6BR77_9POAL]	37.26	645	1	51.6698	6.68311	0.914879	1.09775	1.1772	1.06328	0.500792
Q9XGH5	Fructose-bisphosphate aldolase (Fragment) OS=Phleum pratense PE=2 SV=1 - [Q9XGH5_PHLPR]	39.21	10	1	24.7998	7.78174	0.96038	1.00474	1.27811	1.08108	0.500172
A0A0D3GNI5	Uncharacterized protein OS=Oryza barthii PE=4 SV=1 - [A0A0D3GNI5_9ORYZ]	4.19	16	1	65.8946	5.41455	0.973525	0.885249	1.0348	0.964525	0.499652
A1EA23	Photosystem II reaction center protein L OS=Agrostis stolonifera GN=psbL PE=3 SV=1 - [PSBL_AGRST]	36.84	2	1	4.49427	4.50049	1.27446	0.980352	0.984061	1.07962	0.499634
M0YQD9	Uncharacterized protein OS=Hordeum vulgare var. distichum PE=4 SV=1 - [M0YQD9_HORVD]	8.05	3	1	10.1522	9.11475	0.956064	0.952998	1.02957	0.979544	0.499578
A0A0E0JJ07	Uncharacterized protein OS=Oryza punctata PE=4 SV=1 - [A0A0E0JJ07_ORYPU]	6.35	15	1	34.4916	6.78564	1.47052	1.09078	0.869384	1.14356	0.499363
M7YMD7	40S ribosomal protein S3-3 OS=Triticum urartu GN=TRIUR3_22767 PE=3 SV=1 - [M7YMD7_TRIUA]	41.85	35	7	25.3436	9.5249	0.939929	0.956777	1.03299	0.976565	0.499057
A2XXS1	Putative uncharacterized protein OS=Oryza sativa subsp. indica GN=OsI_17488 PE=4 SV=1 - [A2XXS1_ORYSI]	4.94	21	1	27.8388	8.44092	1.02585	0.975586	0.93172	0.977719	0.498708
F2DC44	Predicted protein OS=Hordeum vulgare var. distichum PE=2 SV=1 - [F2DC44_HORVD]	4.71	11	1	26.9769	6.29053	1.20742	1.23794	0.856083	1.10048	0.498322
A0A0D9WM42	Uncharacterized protein OS=Leersia perrieri PE=4 SV=1 - [A0A0D9WM42_9ORYZ]	4.7	21	1	60.1721	5.10986	0.929065	0.950173	1.03834	0.972526	0.497982
A0A0D3H4A0	Uncharacterized protein OS=Oryza barthii PE=3 SV=1 - [A0A0D3H4A0_9ORYZ]	4.72	1	1	69.3955	8.83643	1.01209	1.07947	0.980409	1.02399	0.497764
F2D8C5	Predicted protein OS=Hordeum vulgare var. distichum PE=2 SV=1 - [F2D8C5_HORVD]	7.36	4	1	25.2152	5.8335	1.01152	1.01689	0.774638	0.934349	0.497493
M7YWY6	Asparaginyl-tRNA synthetase, cytoplasmic 1 OS=Triticum urartu GN=TRIUR3_11855 PE=3 SV=1 - [M7YWY6_TRIUA]	12.03	25	5	54.6235	6.44287	1.01422	0.974774	1.11133	1.03344	0.496494
B6TIA2	60S ribosomal protein L37a OS=Zea mays PE=2 SV=1 - [B6TIA2_MAIZE]	34.78	23	3	10.2504	10.2866	1.03796	0.946543	0.93475	0.973084	0.496017
W5EAE9	Uncharacterized protein OS=Triticum aestivum PE=3 SV=1 - [W5EAE9_WHEAT]	47.59	17	2	38.462	4.85596	1.00264	0.997499	1.00595	1.00203	0.495775
I1H9J2	Phosphoserine aminotransferase OS=Brachypodium distachyon GN=BRADI1G74590 PE=3 SV=1 - [I1H9J2_BRADI]	11.9	11	1	44.5177	8.29443	1.10458	1.13114	0.925037	1.05359	0.494829
W5G8S4	Uncharacterized protein OS=Triticum aestivum PE=4 SV=1 - [W5G8S4_WHEAT]	15.61	24	3	22.2809	7.75244	1.01104	0.983083	0.982376	0.992166	0.493922
A0A096UQD1	Uncharacterized protein OS=Triticum aestivum PE=4 SV=1 - [A0A096UQD1_WHEAT]	46.24	16	3	10.2651	5.0083	0.886072	0.929708	1.05676	0.957513	0.4939
A0A0D9VPY2	Uncharacterized protein OS=Leersia perrieri PE=3 SV=1 - [A0A0D9VPY2_9ORYZ]	3.39	38	1	115.968	5.04639	0.906674	0.795201	1.08635	0.929408	0.492792
A0A0E0BVT3	Uncharacterized protein OS=Oryza glumipatula PE=3 SV=1 - [A0A0E0BVT3_9ORYZ]	46.72	67	1	38.7473	5.37646	0.953875	1.12023	1.04638	1.04016	0.491778
A0A0A9R887	Uncharacterized protein OS=Arundo donax PE=4 SV=1 - [A0A0A9R887_ARUDO]	22.95	19	1	6.4082	4.71631	0.954393	1.12976	1.04262	1.04226	0.491693
W5DEJ9	Uncharacterized protein OS=Triticum aestivum PE=4 SV=1 - [W5DEJ9_WHEAT]	8.74	6	1	11.3952	8.80713	0.951689	1.08926	1.06552	1.03549	0.491167
M8BZA9	Uncharacterized protein OS=Aegilops tauschii GN=F775_05985 PE=4 SV=1 - [M8BZA9_AEGTA]	32.16	7	11	44.6862	4.93213	1.00229	0.982341	1.13997	1.04153	0.490166
W5CN74	Uncharacterized protein OS=Triticum aestivum PE=4 SV=1 - [W5CN74_WHEAT]	3.04	4	1	32.5355	9.33447	1.16107	0.629616	0.81775	0.869479	0.489807
W5HVE7	Uncharacterized protein OS=Triticum aestivum PE=4 SV=1 - [W5HVE7_WHEAT]	11.33	31	2	27.5359	6.20166	1.06492	0.913422	0.876305	0.951549	0.489363
W5E9U2	Uncharacterized protein OS=Triticum aestivum PE=4 SV=1 - [W5E9U2_WHEAT]	15.46	29	1	57.2627	5.99854	1.00689	0.816622	1.01355	0.945687	0.488753
I1HAH7	Uncharacterized protein OS=Brachypodium distachyon GN=BRADI1G77400 PE=4 SV=1 - [I1HAH7_BRADI]	3.16	5	1	33.271	5.87158	1.0001	0.988054	1.10855	1.03223	0.488722
W5B0M1	Uncharacterized protein OS=Triticum aestivum PE=4 SV=1 - [W5B0M1_WHEAT]	6.07	8	1	37.7784	7.13721	1.02173	0.974933	1.08046	1.02571	0.488366
M0WKZ6	Uncharacterized protein OS=Hordeum vulgare var. distichum PE=4 SV=1 - [M0WKZ6_HORVD]	60.48	24	5	13.9262	6.17627	0.976396	1.02443	0.931065	0.977297	0.488345
W5DWX2	Uncharacterized protein OS=Triticum aestivum PE=4 SV=1 - [W5DWX2_WHEAT]	28.1	1	1	13.5804	10.1108	1.04438	0.959051	1.10045	1.03463	0.488284
M0XFA8	ATP-dependent Clp protease proteolytic subunit OS=Hordeum vulgare var. distichum PE=3 SV=1 - [M0XFA8_HORVD]	27.2	32	4	28.1823	5.35107	1.19369	1.15261	0.892807	1.0797	0.486577
N1QV35	Uncharacterized protein OS=Aegilops tauschii GN=F775_08508 PE=4 SV=1 - [N1QV35_AEGTA]	59.43	2	1	17.8325	4.97021	0.951151	1.0499	1.13165	1.04423	0.485889
W5GI50	60S ribosomal protein L6 OS=Triticum aestivum PE=3 SV=1 - [W5GI50_WHEAT]	23.29	8	2	24.5304	10.1401	0.977124	0.892758	1.029	0.966294	0.485304
A0A0F6NPK1	Ribulose bisphosphate carboxylase large chain OS=Raddia brasiliensis GN=rbcL PE=3 SV=1 - [A0A0F6NPK1_9POAL]	34.38	784	1	52.8084	6.68311	1.25307	0.866935	1.18288	1.10096	0.484779
M7ZDG9	Ferredoxin--NADP reductase, leaf isozyme, chloroplastic OS=Triticum urartu GN=TRIUR3_05390 PE=4 SV=1 - [M7ZDG9_TRIUA]	44.1	3	1	35.7341	8.32373	1.01539	0.969383	1.17033	1.0517	0.48458
M7ZBV9	40S ribosomal protein S2-3 OS=Triticum urartu GN=TRIUR3_14084 PE=3 SV=1 - [M7ZBV9_TRIUA]	27.74	20	1	29.4716	9.74463	0.972085	1.01431	1.1545	1.04696	0.484005
W5I2L3	Uncharacterized protein OS=Triticum aestivum PE=4 SV=1 - [W5I2L3_WHEAT]	10.94	2	2	20.9511	10.1694	0.992584	0.996809	1.10273	1.03071	0.483852
A0A096QSH9	Uncharacterized protein OS=Zea mays GN=LOC100279728 PE=4 SV=1 - [A0A096QSH9_MAIZE]	12.07	19	1	26.613	7.10791	0.895221	0.902106	1.06255	0.953292	0.482867
W5CPX1	Chromosome 3B, genomic scaffold, cultivar Chinese Spring OS=Triticum aestivum GN=TRAES_3BF139100030CFD_c1 PE=3 SV=1 - [W5CPX1_WHEAT]	7.61	35	3	50.3849	7.06396	0.995551	0.999869	1.04589	1.01377	0.482701
A0A0C5B4U8	Triticum aestivum x Lophopyrum elongatum cultivar SR3 methionine sulfoxide reductase MSRB3.1 mRNA OS=Triticum aestivum x Lophopyrum elongatum PE=2 SV=1 - [A0A0C5B4U8_9POAL]	28.84	21	4	22.7442	8.30908	1.09407	1.06239	0.953115	1.03652	0.482416
A0A077RX13	Chromosome 3B, genomic scaffold, cultivar Chinese Spring OS=Triticum aestivum GN=TRAES_3BF099800020CFD_c1 PE=4 SV=1 - [A0A077RX13_WHEAT]	21.74	20	4	86.5098	5.09717	0.941399	0.924697	1.04077	0.968955	0.481763
Q2QN87	Expressed protein OS=Oryza sativa subsp. japonica GN=LOC_Os12g38640 PE=4 SV=1 - [Q2QN87_ORYSJ]	18.31	18	3	14.4529	11.2534	1.04313	1.03885	0.974851	1.01894	0.481361
M0XJD8	Uncharacterized protein OS=Hordeum vulgare var. distichum PE=4 SV=1 - [M0XJD8_HORVD]	4.48	30	1	50.0444	6.65381	1.06325	0.971228	1.0358	1.02343	0.480916
M8A1W5	6-phosphofructo-2-kinase/fructose-2, 6-biphosphatase 1 OS=Triticum urartu GN=TRIUR3_25240 PE=4 SV=1 - [M8A1W5_TRIUA]	19.28	51	7	83.0665	6.52197	1.06888	1.05967	0.960691	1.02975	0.480849
M7YSB4	Uncharacterized protein OS=Triticum urartu GN=TRIUR3_34729 PE=4 SV=1 - [M7YSB4_TRIUA]	30.98	4	1	19.2968	5.98584	1.22877	1.10239	0.908719	1.07996	0.4808
I1GT20	Uncharacterized protein OS=Brachypodium distachyon GN=BRADI1G23600 PE=3 SV=1 - [I1GT20_BRADI]	15.29	28	4	33.9605	8.22119	1.03538	0.990621	1.00762	1.01121	0.480758
M0WNQ6	Uncharacterized protein OS=Hordeum vulgare var. distichum PE=4 SV=1 - [M0WNQ6_HORVD]	13.43	112	4	59.5381	6.06201	0.97025	1.04053	0.828276	0.946352	0.480703
M7ZTL8	Uncharacterized protein OS=Triticum urartu GN=TRIUR3_14763 PE=4 SV=1 - [M7ZTL8_TRIUA]	20.48	2	2	23.2547	5.99854	0.977814	1.02133	0.940842	0.979995	0.480431
M8C8T0	Putative oxidoreductase OS=Aegilops tauschii GN=F775_27340 PE=4 SV=1 - [M8C8T0_AEGTA]	15.83	30	1	45.6167	9.42236	1.00555	0.989811	1.05711	1.01749	0.480197
F2CR08	Predicted protein OS=Hordeum vulgare var. distichum PE=2 SV=1 - [F2CR08_HORVD]	57.62	51	1	48.0283	5.5542	1.00486	1.08377	0.987781	1.02547	0.479737
F2DAK8	Predicted protein OS=Hordeum vulgare var. distichum PE=2 SV=1 - [F2DAK8_HORVD]	38.05	23	1	11.6117	4.41162	0.897233	1.11895	1.25543	1.09054	0.477143
W5F5B3	Elongation factor Ts OS=Triticum aestivum PE=3 SV=1 - [W5F5B3_WHEAT]	30.97	20	2	105.031	5.12256	1.04473	0.950459	0.881679	0.958956	0.476687
M7ZQM4	L-ascorbate peroxidase 1, cytosolic OS=Triticum urartu GN=TRIUR3_20326 PE=3 SV=1 - [M7ZQM4_TRIUA]	23.6	44	3	27.447	6.23975	1.01648	0.99096	0.900687	0.969376	0.475245
M0WDD4	Triosephosphate isomerase OS=Hordeum vulgare var. distichum PE=3 SV=1 - [M0WDD4_HORVD]	57.77	23	3	26.9777	5.22412	1.03639	1.03173	0.979576	1.0159	0.474736
W5GI24	Uncharacterized protein OS=Triticum aestivum PE=4 SV=1 - [W5GI24_WHEAT]	30.51	28	3	13.8285	4.51318	1.11249	0.952885	1.05718	1.04085	0.474692
W5EHT8	Uncharacterized protein OS=Triticum aestivum PE=3 SV=1 - [W5EHT8_WHEAT]	11.11	6	2	18.4967	10.1694	1.02969	1.1184	0.967023	1.03837	0.474385
W5HND5	50S ribosomal protein L35 OS=Triticum aestivum PE=3 SV=1 - [W5HND5_WHEAT]	20.29	4	1	7.79441	11.6929	0.881117	0.919974	1.05811	0.953067	0.474345
Q95H61	30S ribosomal protein S4, chloroplastic OS=Triticum aestivum GN=rps4 PE=3 SV=1 - [RR4_WHEAT]	33.83	96	3	23.2811	10.9751	0.969175	0.930215	1.02689	0.975427	0.473792
W5D5R6	Chromosome 3B, genomic scaffold, cultivar Chinese Spring OS=Triticum aestivum GN=TRAES_3BF087500010CFD_c1 PE=4 SV=1 - [W5D5R6_WHEAT]	60.76	1	2	16.1889	4.98291	1.07958	1.06622	0.956632	1.03414	0.473118
W5AW12	Uncharacterized protein OS=Triticum aestivum PE=4 SV=1 - [W5AW12_WHEAT]	11.96	26	1	9.30886	4.88135	0.968238	0.866945	1.03573	0.956971	0.472851
M7YMD5	Putative voltage-gated potassium channel subunit beta OS=Triticum urartu GN=TRIUR3_01946 PE=4 SV=1 - [M7YMD5_TRIUA]	5.38	4	1	30.8188	8.20654	0.914679	1.13258	1.15409	1.06712	0.472686
W5E1H4	Uncharacterized protein OS=Triticum aestivum PE=4 SV=1 - [W5E1H4_WHEAT]	7.87	5	1	19.5562	8.6167	0.897353	1.05172	0.925883	0.958319	0.472129
A0A0E3T7B1	Putative elongation factor 1 OS=Secale cereale GN=EF1 PE=2 SV=1 - [A0A0E3T7B1_SECCE]	34.05	102	2	93.8545	6.16357	0.932213	1.1057	1.12283	1.05358	0.471661
W5H674	Uncharacterized protein OS=Triticum aestivum PE=4 SV=1 - [W5H674_WHEAT]	7.17	37	2	33.68	7.81104	1.08723	1.05789	0.958134	1.03442	0.471292
A0A0D9X5E3	Uncharacterized protein OS=Leersia perrieri PE=3 SV=1 - [A0A0D9X5E3_9ORYZ]	10.12	25	1	52.9891	5.63037	0.955873	1.04817	1.12578	1.04327	0.471177
A0A0D3G1W0	Uncharacterized protein OS=Oryza barthii PE=4 SV=1 - [A0A0D3G1W0_9ORYZ]	2	44	2	270.334	6.21436	0.94613	1.03574	0.932131	0.971334	0.470235
W5HPZ2	Uncharacterized protein OS=Triticum aestivum PE=4 SV=1 - [W5HPZ2_WHEAT]	34.75	4	4	28.9298	9.20264	1.00915	0.984967	1.09157	1.02856	0.469469
W5GTI1	Uncharacterized protein OS=Triticum aestivum PE=4 SV=1 - [W5GTI1_WHEAT]	15.38	8	3	27.3144	8.04541	1.05819	1.12145	0.951808	1.04382	0.469431
W5G8A5	Uncharacterized protein OS=Triticum aestivum PE=4 SV=1 - [W5G8A5_WHEAT]	31.62	20	4	40.2223	9.5835	1.04558	1.02517	0.980458	1.01707	0.468394
W5DGM2	Uncharacterized protein OS=Triticum aestivum PE=4 SV=1 - [W5DGM2_WHEAT]	19.31	22	2	83.2887	5.08447	0.878543	0.960539	1.03817	0.959084	0.468322
W5GJ73	Uncharacterized protein OS=Triticum aestivum PE=4 SV=1 - [W5GJ73_WHEAT]	10.08	18	3	42.0736	8.29443	0.85511	0.919841	1.06212	0.94569	0.468118
M8D4Z2	Plastidic ATP/ADP-transporter OS=Aegilops tauschii GN=F775_08841 PE=4 SV=1 - [M8D4Z2_AEGTA]	8.87	28	3	66.864	9.59814	1.2042	0.924788	1.08709	1.07203	0.467763
W5DSU6	Uncharacterized protein OS=Triticum aestivum PE=3 SV=1 - [W5DSU6_WHEAT]	58.76	39	2	63.9949	5.65576	0.886068	0.716186	1.1008	0.901018	0.467594
A0A077RZK4	DNA topoisomerase 2 OS=Triticum aestivum GN=TRAES_3BF077500010CFD_c1 PE=3 SV=1 - [A0A077RZK4_WHEAT]	5.45	23	2	62.3322	6.3667	1.14816	0.920273	1.12471	1.06438	0.467547
A0A0D3G0F8	Uncharacterized protein OS=Oryza barthii PE=4 SV=1 - [A0A0D3G0F8_9ORYZ]	5.23	15	1	32.0922	7.86963	0.636436	0.905535	1.0991	0.880357	0.46658
B4G1E1	Uncharacterized protein OS=Zea mays PE=2 SV=1 - [B4G1E1_MAIZE]	13.79	6	1	41.9818	5.38916	1.13136	0.793735	0.755141	0.893412	0.466521
A0A067YNJ5	Actin OS=Triticum aestivum PE=3 SV=1 - [A0A067YNJ5_WHEAT]	51.46	126	2	41.621	5.49072	0.890663	0.953942	1.03965	0.961418	0.465761
F2DRJ9	Predicted protein OS=Hordeum vulgare var. distichum PE=2 SV=1 - [F2DRJ9_HORVD]	2.84	5	1	50.7851	5.021	0.911855	1.03688	0.952398	0.967044	0.465297
I1HQT2	Uncharacterized protein OS=Brachypodium distachyon GN=BRADI2G47760 PE=4 SV=1 - [I1HQT2_BRADI]	27.59	32	1	16.4087	10.228	0.917402	1.12569	1.16106	1.06805	0.465125
W5E0V4	Uncharacterized protein OS=Triticum aestivum PE=3 SV=1 - [W5E0V4_WHEAT]	24.71	22	1	28.0242	5.21143	0.871066	0.983953	1.02274	0.959253	0.464954
M8AW09	40S ribosomal protein S17-4 OS=Triticum urartu GN=TRIUR3_33714 PE=3 SV=1 - [M8AW09_TRIUA]	44.76	13	1	16.4377	10.2134	1.01694	0.891922	0.989229	0.96603	0.46478
M0XXY9	Uncharacterized protein OS=Hordeum vulgare var. distichum PE=4 SV=1 - [M0XXY9_HORVD]	3.57	10	1	39.0586	4.77979	0.82878	0.929511	1.06089	0.939727	0.464414
M8BW46	RNA-binding protein Nova-1 OS=Aegilops tauschii GN=F775_26664 PE=4 SV=1 - [M8BW46_AEGTA]	12.04	12	3	34.5565	6.94678	0.972874	0.931228	1.02383	0.975977	0.464284
T1MQA7	Uncharacterized protein OS=Triticum urartu PE=4 SV=1 - [T1MQA7_TRIUA]	18.29	22	1	37.5038	5.35107	1.06975	1.29046	0.92573	1.09531	0.463677
M7Y7E2	Putative cinnamyl alcohol dehydrogenase 5 OS=Triticum urartu GN=TRIUR3_01086 PE=3 SV=1 - [M7Y7E2_TRIUA]	14.25	35	1	37.6379	6.29053	1.05144	0.893752	0.924653	0.956615	0.463392
N1QRT2	Putative aconitate hydratase, cytoplasmic OS=Aegilops tauschii GN=F775_01009 PE=4 SV=1 - [N1QRT2_AEGTA]	12.3	24	16	217.784	7.07861	1.06454	1.00241	0.993402	1.02012	0.463246
A0A077RX77	Chromosome 3B, genomic scaffold, cultivar Chinese Spring OS=Triticum aestivum GN=TRAES_3BF032000030CFD_c1 PE=4 SV=1 - [A0A077RX77_WHEAT]	11.41	4	1	27.4529	6.84424	1.12309	1.02613	0.970934	1.04005	0.462839
T1MPH6	Uncharacterized protein OS=Triticum urartu PE=4 SV=1 - [T1MPH6_TRIUA]	11.45	26	2	32.5609	5.85889	1.23651	0.97704	1.008	1.07385	0.462005
M7Z6V7	Uncharacterized protein OS=Triticum urartu GN=TRIUR3_19766 PE=4 SV=1 - [M7Z6V7_TRIUA]	32.95	3	1	18.544	4.37354	1.0747	0.800364	0.908939	0.928001	0.461974
N1R116	Guanine deaminase OS=Aegilops tauschii GN=F775_28059 PE=4 SV=1 - [N1R116_AEGTA]	18.38	7	2	20.1728	6.03662	1.17562	1.30356	0.869676	1.11629	0.461656
M0YAG0	Uncharacterized protein OS=Hordeum vulgare var. distichum PE=4 SV=1 - [M0YAG0_HORVD]	13.91	11	1	12.8377	5.60498	1.02354	1.24491	0.963683	1.07738	0.461115
M7ZZ12	Putative glutathione S-transferase GSTU6 OS=Triticum urartu GN=TRIUR3_29626 PE=4 SV=1 - [M7ZZ12_TRIUA]	12.68	1	2	23.3622	5.05908	1.20467	1.11901	0.912116	1.0786	0.460933
K3XXT7	Fructose-bisphosphate aldolase OS=Setaria italica GN=Si006745m.g PE=4 SV=1 - [K3XXT7_SETIT]	14.76	6	1	38.0458	7.18115	0.901763	1.38215	1.09504	1.12632	0.460927
A0A089N276	Ribulose bisphosphate carboxylase large chain OS=Hakonechloa macra GN=rbcL PE=3 SV=1 - [A0A089N276_9POAL]	38.66	780	1	52.7083	6.58057	1.33402	1.30352	0.817421	1.15165	0.460471
A0A096RK52	Uncharacterized protein OS=Zea mays GN=LOC100382727 PE=3 SV=1 - [A0A096RK52_MAIZE]	22.7	169	1	49.8898	4.89404	0.993511	0.995907	1.16423	1.05122	0.460439
A0A0D9VZ62	Uncharacterized protein OS=Leersia perrieri PE=3 SV=1 - [A0A0D9VZ62_9ORYZ]	17.48	30	3	23.605	10.3013	0.971103	1.03265	1.0886	1.03078	0.460027
M8ADJ8	60S ribosomal protein L31 OS=Triticum urartu GN=TRIUR3_18352 PE=4 SV=1 - [M8ADJ8_TRIUA]	26.83	9	3	14.1116	9.89111	0.889134	1.02902	0.971324	0.963159	0.459824
A1E9Z3	Photosystem II D2 protein OS=Agrostis stolonifera GN=psbD PE=3 SV=1 - [PSBD_AGRST]	24.36	71	2	39.5318	5.5542	0.940895	1.09773	1.11002	1.04955	0.458826
W5EDC4	Peptidyl-prolyl cis-trans isomerase OS=Triticum aestivum PE=4 SV=1 - [W5EDC4_WHEAT]	22.4	5	3	20.2443	5.12256	0.998758	1.08173	0.996228	1.02557	0.45871
W5GDC6	Uncharacterized protein OS=Triticum aestivum PE=4 SV=1 - [W5GDC6_WHEAT]	7.14	47	2	66.8949	9.5835	0.962107	0.84281	1.03903	0.947982	0.458359
W5DBI3	Uncharacterized protein OS=Triticum aestivum PE=4 SV=1 - [W5DBI3_WHEAT]	32.22	1	1	10.0492	5.80811	1.24488	1.13477	0.899439	1.09303	0.457572
Q1XHC6	Multidomain cystatin OS=Triticum aestivum GN=TaMDC1 PE=2 SV=1 - [Q1XHC6_WHEAT]	46.91	18	2	26.5889	6.87354	0.979453	1.10229	1.01771	1.03315	0.457438
F2DU93	Predicted protein (Fragment) OS=Hordeum vulgare var. distichum PE=2 SV=1 - [F2DU93_HORVD]	14.52	11	1	64.622	5.31299	0.983912	0.996076	1.3385	1.10616	0.45743
D7F3X1	30S ribosomal protein S3, chloroplastic (Fragment) OS=Cinna latifolia GN=rps3 PE=3 SV=1 - [D7F3X1_CINLA]	25.45	306	6	25.3749	9.89111	0.976264	0.902341	1.02414	0.967582	0.456778
A0A0A9HLS0	Uncharacterized protein OS=Arundo donax PE=4 SV=1 - [A0A0A9HLS0_ARUDO]	9.68	28	1	16.982	9.29053	1.07369	0.944246	0.526832	0.848256	0.454831
A0A089N324	NADH-quinone oxidoreductase subunit D OS=Monachather paradoxus GN=ndhH PE=3 SV=1 - [A0A089N324_9POAL]	8.14	15	1	45.7366	5.96045	0.988353	1.01176	0.951353	0.983822	0.454718
W5DW86	Uncharacterized protein OS=Triticum aestivum PE=4 SV=1 - [W5DW86_WHEAT]	10.78	6	1	11.7989	4.7417	0.960222	0.906154	1.03253	0.966302	0.454514
A0A0D9WT19	Phosphoglycerate kinase OS=Leersia perrieri PE=3 SV=1 - [A0A0D9WT19_9ORYZ]	22.94	5	1	42.4166	7.41553	1.01889	0.962224	1.40051	1.12721	0.452911
W4ZXM1	Uncharacterized protein OS=Triticum aestivum PE=4 SV=1 - [W4ZXM1_WHEAT]	21.32	6	2	14.9918	6.17627	0.955855	1.04222	0.835886	0.944654	0.452582
O65305	Acetohydroxy acid synthase (Fragment) OS=Hordeum vulgare GN=AHAS PE=2 SV=1 - [O65305_HORVU]	15.34	114	6	58.7564	6.41748	0.956366	1.06985	1.08883	1.03835	0.451679
F2CRD5	Predicted protein OS=Hordeum vulgare var. distichum PE=2 SV=1 - [F2CRD5_HORVD]	24.61	7	4	20.203	9.99365	1.09545	1.0727	0.954006	1.04072	0.451148
N1QRH1	Glycyl-tRNA synthetase 2, chloroplastic/mitochondrial OS=Aegilops tauschii GN=F775_00701 PE=3 SV=1 - [N1QRH1_AEGTA]	7.44	22	5	108.632	5.36377	0.88252	1.033	0.96305	0.959523	0.450135
A0A0E0EN60	Uncharacterized protein OS=Oryza meridionalis PE=3 SV=1 - [A0A0E0EN60_9ORYZ]	12.76	177	3	55.0316	4.95752	1.19897	0.950873	1.0519	1.06725	0.449052
F2CQP0	Predicted protein OS=Hordeum vulgare var. distichum PE=2 SV=1 - [F2CQP0_HORVD]	36.31	18	8	37.4062	8.1626	0.937	0.953032	1.02973	0.973254	0.448651
F2EIW1	Predicted protein OS=Hordeum vulgare var. distichum PE=2 SV=1 - [F2EIW1_HORVD]	18.33	2	1	6.5234	8.66064	1.39494	0.984156	1.00008	1.12639	0.446135
M7ZNQ9	Uncharacterized protein OS=Triticum urartu GN=TRIUR3_22814 PE=4 SV=1 - [M7ZNQ9_TRIUA]	41.85	3	3	32.9789	4.98291	0.975264	1.14774	1.02233	1.04844	0.445952
M7ZJG9	Uncharacterized protein OS=Triticum urartu GN=TRIUR3_23930 PE=4 SV=1 - [M7ZJG9_TRIUA]	14.44	7	1	10.7876	8.1626	1.03791	0.945438	0.906708	0.963352	0.445751
I1J1M4	Methionine aminopeptidase 1 OS=Brachypodium distachyon GN=BRADI5G21260 PE=3 SV=1 - [I1J1M4_BRADI]	11.37	12	2	28.0427	6.26514	1.05705	0.948519	1.20184	1.06914	0.445554
A0A0E0LPA6	Uncharacterized protein OS=Oryza punctata PE=4 SV=1 - [A0A0E0LPA6_ORYPU]	16.65	23	1	169.111	6.15088	1.23535	1.13957	0.904121	1.09301	0.444338
A0A0D9YZS1	Uncharacterized protein OS=Oryza glumipatula PE=3 SV=1 - [A0A0D9YZS1_9ORYZ]	12.29	143	1	69.7242	6.55127	1.0488	1.15149	0.958177	1.05282	0.444013
F2CS63	Delta-aminolevulinic acid dehydratase OS=Hordeum vulgare var. distichum PE=2 SV=1 - [F2CS63_HORVD]	25.53	11	5	45.8394	6.81494	1.0035	0.998042	0.953336	0.984959	0.443806
W5C2M6	Uncharacterized protein OS=Triticum aestivum PE=4 SV=1 - [W5C2M6_WHEAT]	6.51	7	1	18.683	4.52588	0.907872	1.05329	0.8943	0.951821	0.443668
A0A0C5B1N2	Triticum aestivum x Lophopyrum elongatum cultivar SR3 methionine sulfoxide reductase MSRA4.2 mRNA OS=Triticum aestivum x Lophopyrum elongatum PE=2 SV=1 - [A0A0C5B1N2_9POAL]	23.37	13	1	28.3359	8.23584	1.07449	1.03421	0.974252	1.02765	0.442561
W5CAF1	Uncharacterized protein OS=Triticum aestivum PE=4 SV=1 - [W5CAF1_WHEAT]	2.16	28	1	67.3084	5.30029	0.847971	0.960838	1.03573	0.94818	0.442553
W4ZZ25	Uncharacterized protein OS=Triticum aestivum PE=3 SV=1 - [W4ZZ25_WHEAT]	31.79	22	6	32.3387	9.46631	0.990962	0.950388	1.00912	0.98349	0.441998
W5EFJ3	Uncharacterized protein OS=Triticum aestivum PE=4 SV=1 - [W5EFJ3_WHEAT]	24.23	4	1	35.6703	5.21143	0.944058	0.856256	1.04441	0.948241	0.441488
M0XBP5	Uncharacterized protein OS=Hordeum vulgare var. distichum PE=4 SV=1 - [M0XBP5_HORVD]	17.2	4	1	10.8932	6.11279	0.969587	1.03916	1.09526	1.03467	0.440864
W5DYW5	Uncharacterized protein OS=Triticum aestivum PE=3 SV=1 - [W5DYW5_WHEAT]	28.73	8	1	29.5019	7.75244	0.835423	1.07337	0.882879	0.930557	0.440343
M0XC63	Uncharacterized protein OS=Hordeum vulgare var. distichum PE=4 SV=1 - [M0XC63_HORVD]	2.95	4	1	37.3346	8.03076	0.97033	1.03364	1.12242	1.04213	0.4403
A0A0D9VP57	Uncharacterized protein OS=Leersia perrieri PE=4 SV=1 - [A0A0D9VP57_9ORYZ]	2.8	1	1	56.3853	5.09717	0.919592	1.31264	1.09364	1.10862	0.440262
A0A077RYE2	Chromosome 3B, genomic scaffold, cultivar Chinese Spring OS=Triticum aestivum GN=TRAES_3BF049800100CFD_c1 PE=3 SV=1 - [A0A077RYE2_WHEAT]	13.8	20	2	51.1598	5.94775	0.993712	1.00696	0.949129	0.983267	0.439674
M0WY98	Uncharacterized protein OS=Hordeum vulgare var. distichum PE=4 SV=1 - [M0WY98_HORVD]	28.37	74	3	16.3521	10.272	0.988124	1.01266	0.913318	0.971367	0.439033
A0A096UQM6	Uncharacterized protein OS=Triticum aestivum PE=3 SV=1 - [A0A096UQM6_WHEAT]	17.48	13	4	33.2055	6.69775	0.918031	0.9963	1.00569	0.97334	0.438567
W5E8F3	Uncharacterized protein OS=Triticum aestivum PE=4 SV=1 - [W5E8F3_WHEAT]	10.1	1	1	10.9772	4.17041	0.873079	0.876963	1.0661	0.938714	0.437546
B0FFP0	Chloroplast 23 kDa polypeptide of photosystem II (Fragment) OS=Oryza sativa subsp. japonica PE=2 SV=1 - [B0FFP0_ORYSJ]	15.14	13	1	20.0171	5.68115	0.96166	1.17255	1.04305	1.05909	0.437449
M0XHQ5	Uncharacterized protein OS=Hordeum vulgare var. distichum PE=4 SV=1 - [M0XHQ5_HORVD]	47.3	5	3	7.8868	6.50732	0.924789	0.945831	1.0333	0.967973	0.436766
A0A077RAJ8	Peptidyl-prolyl cis-trans isomerase OS=Triticum aestivum GN=TRAES_3BF160500010CFD_c1 PE=3 SV=1 - [A0A077RAJ8_WHEAT]	39.9	9	4	21.5978	8.98291	0.965018	0.890795	1.02879	0.961534	0.436503
W5H4P1	Uncharacterized protein OS=Triticum aestivum PE=4 SV=1 - [W5H4P1_WHEAT]	6.65	5	2	47.5111	5.35107	0.807172	0.987846	1.01564	0.936886	0.436069
C5Y8Z8	Glutamyl-tRNA(Gln) amidotransferase subunit A, chloroplastic/mitochondrial OS=Sorghum bicolor GN=GATA PE=3 SV=1 - [GATA_SORBI]	12.94	17	2	56.9381	5.79541	1.04594	0.948151	0.782583	0.925558	0.434955
A0A0A9IFN9	Pyruvate kinase OS=Arundo donax PE=3 SV=1 - [A0A0A9IFN9_ARUDO]	13.79	8	1	25.9973	6.58057	0.979832	1.01789	0.913656	0.970459	0.43437
W5DUE4	Uncharacterized protein OS=Triticum aestivum PE=3 SV=1 - [W5DUE4_WHEAT]	22.78	29	4	39.0406	6.30322	0.981394	1.02608	1.0543	1.02059	0.434314
A0A077RYU3	Cytidine deaminase OS=Triticum aestivum GN=TRAES_3BF111700040CFD_c1 PE=3 SV=1 - [A0A077RYU3_WHEAT]	3.87	1	1	31.7451	5.09717	0.994533	1.12512	1.00317	1.04094	0.43395
W5FIE0	Uncharacterized protein OS=Triticum aestivum PE=4 SV=1 - [W5FIE0_WHEAT]	2.67	3	1	53.4545	7.44482	1.07341	0.903837	0.748924	0.908724	0.432744
W5BMF2	Zeta-carotene desaturase OS=Triticum aestivum PE=3 SV=1 - [W5BMF2_WHEAT]	18.13	29	1	62.5681	7.62061	0.917028	0.94193	1.03548	0.964813	0.432054
F2DLD4	Predicted protein OS=Hordeum vulgare var. distichum PE=2 SV=1 - [F2DLD4_HORVD]	17.03	55	1	18.8294	6.80029	1.06457	0.882698	0.867146	0.938138	0.431965
T1MS08	Uncharacterized protein OS=Triticum urartu PE=4 SV=1 - [T1MS08_TRIUA]	35.86	2	1	15.5381	5.56689	1.10101	0.97687	1.02771	1.0352	0.431667
W5EUS8	Uncharacterized protein OS=Triticum aestivum PE=4 SV=1 - [W5EUS8_WHEAT]	14.85	6	1	11.1128	8.88037	0.985979	1.01472	1.10376	1.03482	0.429593
J3L1I1	Uncharacterized protein OS=Oryza brachyantha GN=OB01G30870 PE=3 SV=1 - [J3L1I1_ORYBR]	4.74	34	1	54.2146	5.50342	0.826883	0.938466	1.04722	0.937523	0.429565
H6BDL8	Serine carboxypeptidase II-2 (Fragment) OS=Lolium perenne PE=2 SV=1 - [H6BDL8_LOLPR]	4.02	13	1	28.4109	6.68311	1.1097	1.15898	0.933473	1.06738	0.428689
M0Z9Y8	Uncharacterized protein OS=Hordeum vulgare var. distichum PE=4 SV=1 - [M0Z9Y8_HORVD]	16.3	13	1	56.0875	6.39209	1.12357	0.99117	1.00812	1.04095	0.428657
W5DJD0	Uncharacterized protein OS=Triticum aestivum PE=4 SV=1 - [W5DJD0_WHEAT]	17.14	18	1	7.9279	7.21045	0.856603	1.09552	0.731394	0.894506	0.427406
M7ZW72	NADP-dependent D-sorbitol-6-phosphate dehydrogenase OS=Triticum urartu GN=TRIUR3_18032 PE=4 SV=1 - [M7ZW72_TRIUA]	7.36	3	1	28.6387	6.53662	1.13755	0.971348	1.03466	1.04785	0.427268
W5A093	Uncharacterized protein OS=Triticum aestivum PE=4 SV=1 - [W5A093_WHEAT]	3.25	10	1	80.2626	4.94482	1.08489	1.05143	0.967424	1.03458	0.426639
M0V1B0	Glucose-6-phosphate 1-dehydrogenase OS=Hordeum vulgare var. distichum PE=3 SV=1 - [M0V1B0_HORVD]	11.06	34	4	52.8909	7.12256	1.04213	1.07959	0.972173	1.0313	0.424868
M0Y6M0	Uncharacterized protein OS=Hordeum vulgare var. distichum PE=4 SV=1 - [M0Y6M0_HORVD]	0.75	1	1	130.557	6.771	0.966703	0.903722	1.02501	0.965145	0.424499
M7ZUS4	Uncharacterized protein OS=Triticum urartu GN=TRIUR3_21382 PE=4 SV=1 - [M7ZUS4_TRIUA]	23.73	5	3	19.2381	5.59229	0.953973	1.06256	1.1678	1.06144	0.424423
W5CJL9	Uncharacterized protein OS=Triticum aestivum PE=4 SV=1 - [W5CJL9_WHEAT]	5.96	4	1	23.6518	6.41748	1.01378	0.986803	1.17954	1.06004	0.424007
M0UKH8	Uncharacterized protein OS=Hordeum vulgare var. distichum PE=4 SV=1 - [M0UKH8_HORVD]	5.43	7	1	29.102	6.56592	0.9738	1.04243	1.06749	1.02791	0.423996
C0P7G9	Uncharacterized protein OS=Zea mays PE=2 SV=1 - [C0P7G9_MAIZE]	15	30	2	17.8521	8.80713	0.869852	0.963228	1.02869	0.953923	0.422737
W5G1T4	Uncharacterized protein OS=Triticum aestivum PE=4 SV=1 - [W5G1T4_WHEAT]	9.4	4	3	45.7302	7.29834	1.09952	1.09104	0.952593	1.04772	0.421911
W5DMU6	Uncharacterized protein OS=Triticum aestivum PE=4 SV=1 - [W5DMU6_WHEAT]	2.56	3	1	52.6452	7.06396	1.06569	1.24489	0.948785	1.08645	0.421101
B3SHF3	Photosystem II CP47 reaction center protein (Fragment) OS=Bouteloua curtipendula GN=psbB PE=3 SV=1 - [B3SHF3_9POAL]	23.49	15	1	54.8969	6.48096	1.09803	0.981039	1.0239	1.03432	0.420961
W5A7X5	Uncharacterized protein OS=Triticum aestivum PE=3 SV=1 - [W5A7X5_WHEAT]	18.55	21	8	73.6627	7.37158	0.991336	1.00696	0.959852	0.986049	0.419952
W5FMC2	Uncharacterized protein OS=Triticum aestivum PE=4 SV=1 - [W5FMC2_WHEAT]	5.2	10	2	48.4571	5.021	0.973978	1.0206	0.889599	0.961392	0.419943
B6T212	Pre-mRNA branch site p14-like protein OS=Zea mays PE=2 SV=1 - [B6T212_MAIZE]	13.18	11	1	14.4735	9.37842	0.757947	1.02281	0.97311	0.917956	0.419048
W5I8S8	Uncharacterized protein OS=Triticum aestivum PE=3 SV=1 - [W5I8S8_WHEAT]	13.83	4	1	10.2682	9.24658	1.2073	1.18333	0.904618	1.09842	0.41765
W5BYY3	Uncharacterized protein OS=Triticum aestivum PE=3 SV=1 - [W5BYY3_WHEAT]	14.13	7	2	19.9325	9.18799	1.07057	0.976876	1.03566	1.0277	0.41755
A0A0D9WWR9	Dolichyl-diphosphooligosaccharide--protein glycosyltransferase 48 kDa subunit OS=Leersia perrieri PE=3 SV=1 - [A0A0D9WWR9_9ORYZ]	5.85	20	2	43.5019	5.99854	1.00544	0.84742	0.992882	0.948581	0.417304
A0A0C4BK59	Uncharacterized protein OS=Triticum aestivum PE=3 SV=1 - [A0A0C4BK59_WHEAT]	27.44	13	1	17.2585	5.14795	0.908041	1.16597	1.21702	1.09701	0.417123
D4P3E7	Pyruvate dehydrogenase E1 component subunit alpha (Fragment) OS=Triticum aestivum PE=2 SV=1 - [D4P3E7_WHEAT]	33.43	41	8	36.3502	7.95752	1.00566	0.941802	0.993096	0.980186	0.417116
A1YE34	Ribosomal protein L3-B2 OS=Triticum aestivum GN=RPL3-B2 PE=2 SV=1 - [A1YE34_WHEAT]	32.65	6	2	44.5617	10.0669	1.00245	0.809535	0.995589	0.935858	0.416899
M8A1M7	Cell division protein ftsZ-like protein 1, chloroplastic OS=Triticum urartu GN=TRIUR3_11961 PE=3 SV=1 - [M8A1M7_TRIUA]	5.32	32	2	37.5803	5.0083	0.800341	0.8045	1.09654	0.90046	0.41683
W5GL37	Uncharacterized protein OS=Triticum aestivum PE=4 SV=1 - [W5GL37_WHEAT]	4.42	19	3	80.5515	5.93506	0.925198	0.950715	1.0289	0.968271	0.416147
M7Z6J0	30S ribosomal protein S1, chloroplastic OS=Triticum urartu GN=TRIUR3_32878 PE=4 SV=1 - [M7Z6J0_TRIUA]	29.9	25	12	43.153	4.729	0.943689	0.886505	1.03627	0.955488	0.414956
F2DGN1	Predicted protein OS=Hordeum vulgare var. distichum PE=2 SV=1 - [F2DGN1_HORVD]	15.93	34	3	24.2088	6.21436	1.0127	0.991076	1.03597	1.01325	0.414228
W5EWP6	Uncharacterized protein OS=Triticum aestivum PE=4 SV=1 - [W5EWP6_WHEAT]	14.29	7	3	40.5245	5.31299	0.97763	1.14445	1.02968	1.05059	0.412559
M8ASX7	33 kDa ribonucleoprotein, chloroplastic OS=Aegilops tauschii GN=F775_32923 PE=4 SV=1 - [M8ASX7_AEGTA]	24.46	8	5	30.3285	6.81494	0.994938	1.06788	1.00695	1.02326	0.411268
W5FTB3	Uncharacterized protein OS=Triticum aestivum PE=3 SV=1 - [W5FTB3_WHEAT]	23.09	36	3	56.3679	6.48096	0.969801	1.05734	1.07149	1.03288	0.409847
M8AQ94	Putative E3 ubiquitin-protein ligase HERC4 OS=Aegilops tauschii GN=F775_27740 PE=4 SV=1 - [M8AQ94_AEGTA]	9.91	10	4	46.3188	6.59521	1.02534	1.18781	0.981625	1.06492	0.409399
M8AHA0	60S ribosomal protein L12 OS=Triticum urartu GN=TRIUR3_08832 PE=3 SV=1 - [M8AHA0_TRIUA]	43.03	25	1	17.6366	8.90967	0.857147	1.01453	0.979938	0.950538	0.409119
W5GJ93	Aspartate aminotransferase OS=Triticum aestivum PE=3 SV=1 - [W5GJ93_WHEAT]	27.86	25	9	46.4596	6.21436	0.98017	1.03557	1.05129	1.02234	0.409095
W5H8L3	Uncharacterized protein OS=Triticum aestivum PE=4 SV=1 - [W5H8L3_WHEAT]	25.4	5	1	7.05746	5.35107	0.866022	1.05266	0.904353	0.941012	0.408841
M8CCZ8	Chlorophyll a-b binding protein, chloroplastic OS=Aegilops tauschii GN=F775_32316 PE=4 SV=1 - [M8CCZ8_AEGTA]	52.84	37	2	24.7364	4.99561	1.31999	0.815132	1.51505	1.21672	0.407843
H6T1X5	50S ribosomal protein L20 (Fragment) OS=Eleusine coracana GN=rpl20 PE=3 SV=1 - [H6T1X5_ELECO]	15.97	2	1	14.3399	12.0444	1.04928	0.927046	0.791379	0.922568	0.407712
W5HUX0	Uncharacterized protein OS=Triticum aestivum PE=4 SV=1 - [W5HUX0_WHEAT]	1.99	32	1	66.5559	5.14795	1.06657	0.959088	1.13286	1.05284	0.406225
M0V1Y4	Uncharacterized protein OS=Hordeum vulgare var. distichum PE=3 SV=1 - [M0V1Y4_HORVD]	15.35	76	3	45.2147	5.05908	0.988741	0.926217	1.00781	0.974256	0.405843
Q2QW46	Retrotransposon protein, putative, unclassified OS=Oryza sativa subsp. japonica GN=LOC_Os12g10610 PE=3 SV=1 - [Q2QW46_ORYSJ]	28.42	17	1	19.9163	6.20166	1.34246	1.07916	0.944981	1.1222	0.405074
D6NDB1	Ribosomal protein S16 (Fragment) OS=Bouteloua barbata GN=rps16 PE=4 SV=1 - [D6NDB1_9POAL]	50	149	2	5.63203	9.20264	1.03128	0.978389	1.12541	1.04503	0.404879
W5FV22	Uncharacterized protein OS=Triticum aestivum PE=4 SV=1 - [W5FV22_WHEAT]	12.14	5	1	15.5133	8.68994	0.977688	1.06858	1.03762	1.02796	0.404584
A0A0C4BK49	Proteasome subunit alpha type OS=Triticum aestivum PE=3 SV=1 - [A0A0C4BK49_WHEAT]	22.92	16	5	31.1373	5.21143	0.988696	1.00771	0.928125	0.974844	0.404503
W5C129	Dihydroorotate dehydrogenase (quinone), mitochondrial OS=Triticum aestivum PE=3 SV=1 - [W5C129_WHEAT]	7.55	8	2	40.7674	8.104	1.05186	0.978354	1.04242	1.02421	0.404414
A0A023JMN5	Nucleoredoxin OS=Triticum aestivum GN=NRX PE=2 SV=1 - [A0A023JMN5_WHEAT]	6.07	12	3	63.7448	4.90674	1.08064	1.00657	0.996343	1.02785	0.404407
N1QP33	Putative glutamyl-tRNA synthetase, cytoplasmic OS=Aegilops tauschii GN=F775_17211 PE=4 SV=1 - [N1QP33_AEGTA]	2.56	16	1	49.1081	8.23584	1.06554	0.957899	1.50315	1.17553	0.402866
M8BDK9	Alanine aminotransferase 2 OS=Aegilops tauschii GN=F775_07083 PE=4 SV=1 - [M8BDK9_AEGTA]	13.98	20	6	55.7677	6.62451	1.08696	1.13766	0.951274	1.05863	0.402502
M7ZAD6	Uncharacterized protein OS=Triticum urartu GN=TRIUR3_11770 PE=4 SV=1 - [M7ZAD6_TRIUA]	12.44	4	2	25.5161	8.42627	0.92101	0.898623	1.04077	0.953468	0.402233
J3KZ27	Uncharacterized protein OS=Oryza brachyantha GN=OB01G22330 PE=4 SV=1 - [J3KZ27_ORYBR]	18.09	13	1	65.973	7.6792	0.99667	1.01499	1.31629	1.10932	0.402066
M7YFW4	Uncharacterized protein OS=Triticum urartu GN=TRIUR3_21229 PE=4 SV=1 - [M7YFW4_TRIUA]	12.75	2	1	11.0697	9.5249	1.02179	0.96502	0.919486	0.968765	0.401872
M7ZSD1	Aminotransferase YbdL OS=Triticum urartu GN=TRIUR3_05818 PE=4 SV=1 - [M7ZSD1_TRIUA]	19.07	27	5	40.5037	6.13818	1.0014	0.940696	0.996228	0.979441	0.400978
W5AHD6	Uncharacterized protein OS=Triticum aestivum PE=4 SV=1 - [W5AHD6_WHEAT]	7.14	15	1	24.2937	7.75244	1.35874	2.07575	0.766714	1.4004	0.400972
Q5QJA5	Harpin binding protein 1 OS=Triticum aestivum GN=HrBP1-2 PE=2 SV=1 - [Q5QJA5_WHEAT]	21.09	28	1	28.965	7.95752	1.18606	1.08317	0.948922	1.07272	0.400542
M7YM20	Adipocyte plasma membrane-associated protein OS=Triticum urartu GN=TRIUR3_05190 PE=4 SV=1 - [M7YM20_TRIUA]	22.63	16	1	30.8379	7.48877	0.960137	1.0623	1.17227	1.0649	0.40038
I1IVU4	Uncharacterized protein OS=Brachypodium distachyon GN=BRADI5G01950 PE=4 SV=1 - [I1IVU4_BRADI]	14.63	32	2	50.3924	8.52881	1.0118	0.992947	1.09601	1.03359	0.400203
R7WD52	Ubiquitin-activating enzyme E1 1 OS=Aegilops tauschii GN=F775_27868 PE=3 SV=1 - [R7WD52_AEGTA]	5.71	51	4	112.865	5.37646	1.00051	0.994252	0.873922	0.956228	0.399311
M8BUF4	Caffeic acid 3-O-methyltransferase OS=Aegilops tauschii GN=F775_31276 PE=4 SV=1 - [M8BUF4_AEGTA]	43.33	71	4	38.7026	5.96045	0.866146	0.940732	1.03616	0.947679	0.398996
M0ZFT1	Uncharacterized protein OS=Hordeum vulgare var. distichum PE=4 SV=1 - [M0ZFT1_HORVD]	25.41	3	2	13.1884	6.11279	1.0113	0.982651	0.934556	0.976169	0.39867
W5CGC8	Uncharacterized protein OS=Triticum aestivum PE=4 SV=1 - [W5CGC8_WHEAT]	17.6	3	1	26.7475	5.68115	0.856227	0.88445	1.05791	0.932862	0.398497
W5BKQ5	Uncharacterized protein OS=Triticum aestivum PE=3 SV=1 - [W5BKQ5_WHEAT]	4.46	22	2	62.7381	6.06201	0.997629	1.16368	1.00966	1.05699	0.39804
M0X2S5	Uncharacterized protein OS=Hordeum vulgare var. distichum PE=4 SV=1 - [M0X2S5_HORVD]	12.17	8	1	12.3464	7.25439	1.24565	1.31965	0.875296	1.14687	0.397182
A0A0E0LY10	MATE efflux family protein OS=Oryza punctata PE=3 SV=1 - [A0A0E0LY10_ORYPU]	2.91	8	1	151.114	5.57959	1.12381	1.23867	0.9287	1.09706	0.395632
M0XRP1	Uncharacterized protein OS=Hordeum vulgare var. distichum PE=3 SV=1 - [M0XRP1_HORVD]	13.88	21	4	41.842	7.85498	1.04647	1.00339	0.998928	1.01626	0.395626
Q9M4V3	Ribulose bisphosphate carboxylase activase B OS=Triticum aestivum GN=RcaB PE=2 SV=1 - [Q9M4V3_WHEAT]	30.56	7	1	47.784	7.35693	1.14115	1.28949	0.917429	1.11602	0.395583
B3SH89	Cytochrome b559 subunit alpha (Fragment) OS=Brachyelytrum aristosum GN=psbE PE=3 SV=1 - [B3SH89_9POAL]	41.33	45	4	8.63337	4.71631	1.11691	0.769823	0.693988	0.86024	0.395384
M0V2J2	Uncharacterized protein OS=Hordeum vulgare var. distichum PE=4 SV=1 - [M0V2J2_HORVD]	3.04	10	1	35.6815	8.27979	0.880082	0.922291	1.04165	0.948008	0.394966
W4ZUQ7	Uncharacterized protein OS=Triticum aestivum PE=4 SV=1 - [W4ZUQ7_WHEAT]	6.17	8	2	61.5168	8.17725	0.928494	1.03928	0.881219	0.949664	0.394964
W5I5M2	Superoxide dismutase OS=Triticum aestivum PE=4 SV=1 - [W5I5M2_WHEAT]	2.86	4	1	39.1885	7.63525	1.14092	1.13883	0.937796	1.07252	0.394314
M0XV95	Uncharacterized protein OS=Hordeum vulgare var. distichum PE=4 SV=1 - [M0XV95_HORVD]	1.92	7	1	40.2312	6.29053	0.802893	1.09906	0.740554	0.880836	0.393938
A0A0C4BDE7	Alpha-amylase OS=Triticum aestivum PE=3 SV=1 - [A0A0C4BDE7_WHEAT]	6.71	20	1	96.5162	5.90967	1.02154	1.16243	0.98852	1.0575	0.39371
I1HLC5	Uncharacterized protein OS=Brachypodium distachyon GN=BRADI2G34270 PE=3 SV=1 - [I1HLC5_BRADI]	2.77	24	1	42.6472	9.15869	0.953505	1.01931	0.959012	0.977276	0.393692
M0VPX1	Uncharacterized protein OS=Hordeum vulgare var. distichum PE=4 SV=1 - [M0VPX1_HORVD]	38.99	26	7	24.9498	7.21045	0.932331	0.989603	1.0059	0.975945	0.393678
W5ERE8	Uncharacterized protein OS=Triticum aestivum PE=4 SV=1 - [W5ERE8_WHEAT]	31.1	12	1	47.6504	5.46533	1.24462	0.940808	1.09837	1.0946	0.393642
W5GN92	Glucose-6-phosphate 1-dehydrogenase OS=Triticum aestivum PE=3 SV=1 - [W5GN92_WHEAT]	11.16	49	3	54.5617	6.354	1.02697	1.09698	0.983278	1.03574	0.393302
I1HR67	Uncharacterized protein OS=Brachypodium distachyon GN=BRADI2G48830 PE=4 SV=1 - [I1HR67_BRADI]	3.19	7	1	57.2667	8.51416	0.988377	1.00688	0.972131	0.989129	0.392142
W5G9R9	Uncharacterized protein OS=Triticum aestivum PE=4 SV=1 - [W5G9R9_WHEAT]	7.3	6	3	60.0626	9.40771	1.04284	0.97864	1.05647	1.02598	0.392084
F2EJZ0	Predicted protein OS=Hordeum vulgare var. distichum PE=2 SV=1 - [F2EJZ0_HORVD]	30.08	5	3	15.5445	10.6821	0.901646	0.978712	1.01273	0.964363	0.391443
N1QRL1	Uncharacterized protein OS=Aegilops tauschii GN=F775_23060 PE=4 SV=1 - [N1QRL1_AEGTA]	12.5	8	1	15.1027	5.71924	1.05666	1.11502	0.967758	1.04648	0.391073
Q8LNW1	Nascent polypeptide-associated complex subunit beta OS=Oryza sativa subsp. japonica GN=OSJNBa0012L23.32 PE=2 SV=1 - [Q8LNW1_ORYSJ]	29.27	36	3	17.6242	7.25439	1.02273	0.908434	0.961241	0.964135	0.390946
W5BD87	Uncharacterized protein OS=Triticum aestivum PE=3 SV=1 - [W5BD87_WHEAT]	17.26	16	5	39.5687	5.42725	1.0562	0.978393	1.04465	1.02641	0.389653
I0AW29	Superoxide dismutase (Fragment) OS=Triticum aestivum PE=2 SV=1 - [I0AW29_WHEAT]	42.04	31	5	17.2839	7.13721	1.04055	1.12556	0.975724	1.04728	0.389631
M8CE85	Uncharacterized protein OS=Aegilops tauschii GN=F775_14178 PE=4 SV=1 - [M8CE85_AEGTA]	13.39	1	1	14.1871	6.12549	0.931102	1.149	1.16893	1.08301	0.389611
M7ZK48	Uncharacterized protein OS=Triticum urartu GN=TRIUR3_12407 PE=4 SV=1 - [M7ZK48_TRIUA]	14.51	22	2	21.2407	4.88135	0.923505	0.980669	1.01152	0.971898	0.389569
M0ZAQ5	Uncharacterized protein OS=Hordeum vulgare var. distichum PE=4 SV=1 - [M0ZAQ5_HORVD]	9.38	8	1	13.9638	5.37646	0.947718	1.12753	1.11417	1.06314	0.388962
A0A0E0PS63	Nucleoside diphosphate kinase OS=Oryza rufipogon PE=3 SV=1 - [A0A0E0PS63_ORYRU]	15.76	29	3	21.8754	8.96826	0.860207	0.908197	1.04753	0.938645	0.388787
M0UTH9	Uncharacterized protein OS=Hordeum vulgare var. distichum PE=4 SV=1 - [M0UTH9_HORVD]	23.89	20	1	32.958	5.2876	0.963798	1.06742	1.11538	1.04887	0.388681
B4FKW0	Uncharacterized protein OS=Zea mays PE=2 SV=1 - [B4FKW0_MAIZE]	7.14	7	1	26.0021	8.646	0.960729	1.02308	0.885234	0.956348	0.387691
I1W258	Ribulose bisphosphate carboxylase small chain (Fragment) OS=Panicum virgatum GN=rbcS PE=2 SV=1 - [I1W258_PANVG]	13.51	1	1	17.2096	8.93896	1.58658	3.45	0.663387	1.89999	0.386682
W5C1X5	Uncharacterized protein OS=Triticum aestivum PE=4 SV=1 - [W5C1X5_WHEAT]	31.52	13	2	10.3942	6.7417	1.1887	1.02772	0.986782	1.06773	0.38634
M8C6L3	Putative aldehyde dehydrogenase OS=Aegilops tauschii GN=F775_07192 PE=3 SV=1 - [M8C6L3_AEGTA]	13.42	34	5	58.4233	8.67529	1.02955	1.03724	0.985914	1.01757	0.386325
W5DXN9	Uncharacterized protein OS=Triticum aestivum PE=4 SV=1 - [W5DXN9_WHEAT]	7.07	3	3	51.4315	5.66846	0.810704	0.906618	1.05162	0.922981	0.386073
W5HM46	Uncharacterized protein OS=Triticum aestivum PE=4 SV=1 - [W5HM46_WHEAT]	37.65	35	8	27.4475	5.50342	1.08865	1.05852	0.970209	1.03913	0.38573
M0WGM9	Uncharacterized protein OS=Hordeum vulgare var. distichum PE=4 SV=1 - [M0WGM9_HORVD]	2.73	7	1	58.6307	6.41748	1.1056	0.60269	0.809707	0.839332	0.385698
A0A0G2QKG4	Vacuolar ATPase subunit D1 OS=Triticum aestivum PE=2 SV=1 - [A0A0G2QKG4_WHEAT]	22.96	23	4	29.1516	9.80322	1.02221	0.988457	1.03618	1.01562	0.385227
W5BWE4	Uncharacterized protein OS=Triticum aestivum PE=3 SV=1 - [W5BWE4_WHEAT]	4.01	8	4	146.94	5.35107	1.11221	0.964537	1.06809	1.04828	0.384957
W5ENU3	Uncharacterized protein OS=Triticum aestivum PE=4 SV=1 - [W5ENU3_WHEAT]	17.61	4	2	16.7349	8.88037	0.792295	0.89397	1.05778	0.914682	0.384907
W5FFT1	Uncharacterized protein OS=Triticum aestivum PE=4 SV=1 - [W5FFT1_WHEAT]	8.1	1	1	22.8391	5.85889	1.06075	1.00376	1.00033	1.02161	0.384903
I1HNH6	Ubiquitin carboxyl-terminal hydrolase OS=Brachypodium distachyon GN=BRADI2G40820 PE=3 SV=1 - [I1HNH6_BRADI]	6.53	18	2	47.903	6.03662	1.00698	1.2388	1.00958	1.08512	0.383383
M8CCF0	60S ribosomal protein L24 OS=Aegilops tauschii GN=F775_27458 PE=4 SV=1 - [M8CCF0_AEGTA]	19.75	38	3	18.3882	10.6382	0.953674	0.88689	1.02597	0.955511	0.383321
M0ZCT9	Uncharacterized protein OS=Hordeum vulgare var. distichum PE=3 SV=1 - [M0ZCT9_HORVD]	12.36	14	2	19.9129	7.92822	1.13414	1.01535	0.99487	1.04812	0.383117
T1N178	Uncharacterized protein OS=Triticum urartu PE=4 SV=1 - [T1N178_TRIUA]	21.18	6	1	8.91024	5.24951	0.96871	1.09206	1.06316	1.04131	0.382883
M8A6X4	Argininosuccinate lyase OS=Triticum urartu GN=TRIUR3_08071 PE=3 SV=1 - [M8A6X4_TRIUA]	10.27	23	3	50.5121	5.88428	0.99723	0.826175	0.990443	0.937949	0.382717
A0A077RRB6	Chromosome 3B, genomic scaffold, cultivar Chinese Spring OS=Triticum aestivum GN=TRAES_3BF007300560CFD_c1 PE=4 SV=1 - [A0A077RRB6_WHEAT]	5.42	1	2	43.3044	5.08447	1.53572	0.960413	1.08551	1.19388	0.382635
J3MN93	Uncharacterized protein OS=Oryza brachyantha GN=OB07G28750 PE=4 SV=1 - [J3MN93_ORYBR]	16.74	1	1	23.9646	4.58936	0.979379	1.05256	1.04582	1.02592	0.382601
M7Z9B8	T-complex protein 1 subunit theta OS=Triticum urartu GN=TRIUR3_29226 PE=3 SV=1 - [M7Z9B8_TRIUA]	9.99	17	1	73.0798	7.28369	1.05818	1.02622	0.985612	1.02334	0.382075
W5B162	5-formyltetrahydrofolate cyclo-ligase OS=Triticum aestivum PE=3 SV=1 - [W5B162_WHEAT]	8.41	2	1	23.5911	5.19873	0.857566	1.04763	0.903936	0.936377	0.381888
W5GMT9	Uncharacterized protein OS=Triticum aestivum PE=4 SV=1 - [W5GMT9_WHEAT]	27.51	2	1	29.7295	8.39697	1.01821	1.00734	1.35273	1.12609	0.381796
W5BY00	Polyadenylate-binding protein OS=Triticum aestivum PE=3 SV=1 - [W5BY00_WHEAT]	10.14	13	5	63.2046	9.01221	1.04737	0.987747	1.02264	1.01925	0.381453
B6SWX0	Ribosomal protein L15 OS=Zea mays PE=2 SV=1 - [B6SWX0_MAIZE]	15.69	60	1	6.02536	10.7554	0.921121	0.914892	1.03429	0.956768	0.381127
F2D8B8	Proteasome subunit alpha type OS=Hordeum vulgare var. distichum PE=2 SV=1 - [F2D8B8_HORVD]	20.48	32	1	27.3202	7.43018	1.02772	0.936196	0.931171	0.965029	0.381039
F2CPQ1	Predicted protein OS=Hordeum vulgare var. distichum PE=2 SV=1 - [F2CPQ1_HORVD]	20.99	12	3	19.5334	9.80322	1.11436	1.02849	0.984665	1.04251	0.380551
D3W6J4	Ribulose bisphosphate carboxylase large chain (Fragment) OS=Tribolium tenellum GN=rbcL PE=3 SV=1 - [D3W6J4_9POAL]	37.96	90	1	39.3187	7.10791	1.0034	0.992773	0.959355	0.985176	0.380098
W5GIZ3	Uncharacterized protein OS=Triticum aestivum PE=4 SV=1 - [W5GIZ3_WHEAT]	12.64	26	4	71.3903	8.80713	1.13935	1.04288	0.97649	1.05291	0.379487
M0V9J3	Uncharacterized protein OS=Hordeum vulgare var. distichum PE=4 SV=1 - [M0V9J3_HORVD]	4.14	9	1	31.5944	5.22412	1.11802	1.19298	0.940464	1.08382	0.379324
M8C5X3	Uncharacterized protein OS=Aegilops tauschii GN=F775_32088 PE=4 SV=1 - [M8C5X3_AEGTA]	38.46	4	3	17.3566	5.57959	1.0619	1.11749	0.967707	1.04903	0.378599
A0A088S3T0	Ribulose bisphosphate carboxylase large chain (Fragment) OS=Poa hookeri GN=rbcL PE=3 SV=1 - [A0A088S3T0_9POAL]	19.46	236	2	20.437	7.1665	1.19211	1.18003	0.923417	1.09852	0.377665
M0XZG5	Uncharacterized protein OS=Hordeum vulgare var. distichum PE=4 SV=1 - [M0XZG5_HORVD]	12.79	40	1	9.79279	9.78857	1.10465	1.08788	0.96091	1.05115	0.376729
P80607	Alpha-1,4-glucan-protein synthase [UDP-forming] OS=Zea mays GN=UPTG PE=1 SV=2 - [UPTG_MAIZE]	23.63	29	1	41.1776	6.12549	1.13488	0.659348	0.681951	0.825393	0.376654
C5JA75	Sucrose synthase OS=Hordeum vulgare var. distichum GN=ss1 PE=4 SV=1 - [C5JA75_HORVD]	16.21	143	1	92.1661	6.25244	1.06051	1.10709	0.969295	1.04563	0.376578
B0YIC3	Ribulose-1,5-bisphosphate carboxylase/oxygenase large subunit (Fragment) OS=Alloteropsis sp. Hodkinson 230 GN=rbcL PE=3 SV=1 - [B0YIC3_9POAL]	39.11	126	2	49.8299	6.78564	0.987201	1.00683	0.959003	0.984345	0.376518
W5G9V6	Uncharacterized protein OS=Triticum aestivum PE=3 SV=1 - [W5G9V6_WHEAT]	12.76	46	1	32.1799	9.1001	1.01387	1.00006	1.16309	1.05901	0.375601
W5AP71	Uncharacterized protein OS=Triticum aestivum PE=4 SV=1 - [W5AP71_WHEAT]	30.97	8	7	28.4294	6.22705	0.970931	1.01414	0.870213	0.951761	0.375312
F2E4G5	Predicted protein OS=Hordeum vulgare var. distichum PE=2 SV=1 - [F2E4G5_HORVD]	2.81	7	1	44.266	6.27783	1.1097	1.23092	0.943105	1.09458	0.374551
M0YWV5	Uncharacterized protein OS=Hordeum vulgare var. distichum PE=4 SV=1 - [M0YWV5_HORVD]	25.93	30	4	20.5425	6.1001	1.04572	1.1065	0.975999	1.04274	0.374539
M8CDI7	Uncharacterized protein OS=Aegilops tauschii GN=F775_18383 PE=4 SV=1 - [M8CDI7_AEGTA]	8.47	7	2	27.6234	10.0376	0.962546	1.17403	1.07156	1.06938	0.373674
M8BD82	Uncharacterized protein OS=Aegilops tauschii GN=F775_29841 PE=3 SV=1 - [M8BD82_AEGTA]	14.25	30	4	40.0318	6.16357	1.01981	0.95308	0.948405	0.973765	0.373232
G9HXQ7	ATP synthase subunit alpha OS=Leersia tisserantii GN=atpA PE=3 SV=1 - [G9HXQ7_9ORYZ]	33.14	34	1	55.6054	6.04932	1.15319	1.70956	0.929918	1.26422	0.372473
J3MTC1	ATP-dependent 6-phosphofructokinase OS=Oryza brachyantha GN=OB08G23510 PE=3 SV=1 - [J3MTC1_ORYBR]	6.07	70	3	61.9671	7.84033	0.935721	1.01938	0.95978	0.971627	0.372036
M7YSP7	Acetolactate synthase small subunit OS=Triticum urartu GN=TRIUR3_25722 PE=4 SV=1 - [M7YSP7_TRIUA]	14.84	31	4	42.3892	5.5542	0.925285	0.833215	1.03838	0.932293	0.372024
J3MC29	Uncharacterized protein OS=Oryza brachyantha GN=OB06G15730 PE=3 SV=1 - [J3MC29_ORYBR]	17.39	15	1	26.317	8.00146	0.923401	0.874501	1.03689	0.944931	0.370744
W5GAT4	Uncharacterized protein OS=Triticum aestivum PE=4 SV=1 - [W5GAT4_WHEAT]	19.9	32	4	193.417	6.1001	0.877096	0.823776	1.05671	0.919194	0.370152
W5E5X2	Uncharacterized protein OS=Triticum aestivum PE=4 SV=1 - [W5E5X2_WHEAT]	6	6	2	61.5355	7.6792	1.08394	1.02007	0.990738	1.03158	0.369806
W5EZR8	Uncharacterized protein OS=Triticum aestivum PE=4 SV=1 - [W5EZR8_WHEAT]	14.09	29	1	32.3129	4.77979	1.21222	1.16803	0.926661	1.1023	0.368172
M8C019	Kinesin-like protein OS=Aegilops tauschii GN=F775_05406 PE=3 SV=1 - [M8C019_AEGTA]	11.98	28	1	133.707	6.30322	1.04706	0.817881	0.903542	0.922828	0.367697
M0WSA4	Uncharacterized protein OS=Hordeum vulgare var. distichum PE=4 SV=1 - [M0WSA4_HORVD]	5.03	6	3	82.2762	7.31299	0.773501	0.941683	1.02697	0.914051	0.367688
W5GMH5	Uncharacterized protein OS=Triticum aestivum PE=4 SV=1 - [W5GMH5_WHEAT]	18.12	19	4	31.6858	5.42725	1.01672	0.965197	0.882075	0.954664	0.367199
W5HVP3	Uncharacterized protein OS=Triticum aestivum PE=3 SV=1 - [W5HVP3_WHEAT]	51.53	13	1	51.8361	4.93213	0.910854	0.914198	1.03418	0.953077	0.366877
F2DBP2	Predicted protein (Fragment) OS=Hordeum vulgare var. distichum PE=2 SV=1 - [F2DBP2_HORVD]	37.04	34	1	24.1312	10.1255	0.904353	0.859648	1.04354	0.935847	0.366262
A0A059Q9X4	Cytochrome f OS=Neyraudia reynaudiana GN=petA PE=3 SV=1 - [A0A059Q9X4_9POAL]	35	11	1	35.4259	9.0415	1.03978	1.17621	0.983456	1.06648	0.365207
Q8GZC0	Thylakoid-bound ascorbate peroxidase (Fragment) OS=Triticum aestivum PE=2 SV=1 - [Q8GZC0_WHEAT]	41.18	61	2	41.2398	5.56689	0.973492	1.01163	0.893287	0.95947	0.365111
M7YU95	Peptidyl-prolyl cis-trans isomerase CYP37, chloroplastic OS=Triticum urartu GN=TRIUR3_21334 PE=4 SV=1 - [M7YU95_TRIUA]	19.29	10	6	45.0074	5.16064	0.977703	1.06273	1.0535	1.03131	0.365024
W5AGI0	Uncharacterized protein OS=Triticum aestivum PE=4 SV=1 - [W5AGI0_WHEAT]	19.81	24	9	56.923	6.93213	1.01576	0.967587	0.908908	0.964085	0.36499
F2CZ06	Predicted protein (Fragment) OS=Hordeum vulgare var. distichum PE=2 SV=1 - [F2CZ06_HORVD]	2.44	3	1	68.4895	6.65381	0.960349	0.647921	1.00184	0.870037	0.364663
M0YUJ1	Uncharacterized protein OS=Hordeum vulgare var. distichum PE=3 SV=1 - [M0YUJ1_HORVD]	5.6	7	1	25.7416	7.53271	1.04761	1.07721	0.977921	1.03425	0.364616
M0Z0F7	Uncharacterized protein OS=Hordeum vulgare var. distichum PE=3 SV=1 - [M0Z0F7_HORVD]	10.96	41	3	38.6993	8.6167	1.03539	0.983044	1.06901	1.02915	0.364038
A0A0E0DW91	3-phosphoshikimate 1-carboxyvinyltransferase OS=Oryza meridionalis PE=3 SV=1 - [A0A0E0DW91_9ORYZ]	7.95	21	3	52.8956	8.68994	0.998667	1.00457	1.0273	1.01018	0.363861
B7ED25	cDNA clone:J013094E21, full insert sequence OS=Oryza sativa subsp. japonica PE=2 SV=1 - [B7ED25_ORYSJ]	1.71	15	1	92.004	9.51025	0.92337	1.03491	0.880514	0.946265	0.363286
F2D1H7	Predicted protein OS=Hordeum vulgare var. distichum PE=2 SV=1 - [F2D1H7_HORVD]	27.87	52	1	28.2835	10.0376	0.812709	0.934986	1.03099	0.926228	0.363217
W5H9C5	Uncharacterized protein OS=Triticum aestivum PE=4 SV=1 - [W5H9C5_WHEAT]	11.39	18	2	23.3518	5.50342	0.991757	1.11753	1.02327	1.04419	0.362747
A0A0E0KBG1	Uncharacterized protein OS=Oryza punctata PE=3 SV=1 - [A0A0E0KBG1_ORYPU]	6.49	114	1	73.1879	7.26904	0.953103	1.02255	0.882309	0.952654	0.36271
M7ZLM6	Uncharacterized protein OS=Triticum urartu GN=TRIUR3_03274 PE=4 SV=1 - [M7ZLM6_TRIUA]	12.2	4	1	8.73052	10.1694	0.955413	0.93634	1.01972	0.970491	0.362543
W5GVR2	Uncharacterized protein OS=Triticum aestivum PE=4 SV=1 - [W5GVR2_WHEAT]	31.05	43	5	24.4543	10.0815	0.969604	0.857	1.01142	0.946008	0.362288
L0N8C5	RuBisCO (Fragment) OS=Oryzopsis lessoniana GN=rbcL PE=3 SV=1 - [L0N8C5_9POAL]	51.63	181	3	47.6316	6.68311	0.872546	1.01535	0.965156	0.951017	0.362195
W5IB66	Uncharacterized protein OS=Triticum aestivum PE=4 SV=1 - [W5IB66_WHEAT]	25.32	15	4	17.1692	5.93506	0.986953	1.02999	1.04174	1.01956	0.361091
A0A0A9R5M0	AP-2 complex subunit beta-1, putative OS=Arundo donax PE=4 SV=1 - [A0A0A9R5M0_ARUDO]	23.81	30	1	7.20883	8.49951	1.04446	1.01657	0.992194	1.01774	0.360952
W5BA74	Uncharacterized protein OS=Triticum aestivum PE=3 SV=1 - [W5BA74_WHEAT]	24.33	63	5	48.9971	6.91748	0.912096	1.01459	0.968552	0.965079	0.359903
A0A0E0B534	Uncharacterized protein OS=Oryza glumipatula PE=3 SV=1 - [A0A0E0B534_9ORYZ]	2.88	59	1	80.2354	10.0669	0.91599	0.948756	1.02317	0.962639	0.359895
I1W260	Ubiquitin (Fragment) OS=Panicum virgatum PE=2 SV=1 - [I1W260_PANVG]	43.14	204	1	17.3694	9.80322	1.02041	0.956449	0.909688	0.962182	0.359835
Q93XQ6	Peptidyl-prolyl cis-trans isomerase OS=Triticum aestivum GN=CyP2 PE=2 SV=1 - [Q93XQ6_WHEAT]	40.94	92	1	18.3671	8.25049	1.02759	1.13252	0.990484	1.0502	0.35927
W5D7J8	Uncharacterized protein OS=Triticum aestivum PE=4 SV=1 - [W5D7J8_WHEAT]	9.76	5	1	9.29477	7.85498	1.00612	1.00521	1.09951	1.03695	0.358969
Q8M8Y1	ATP synthase subunit beta (Fragment) OS=Streptochaeta spicata GN=atpB PE=3 SV=1 - [Q8M8Y1_9POAL]	49.67	19	1	48.5384	5.69385	1.01571	0.95787	0.815321	0.929634	0.358779
M0YKB8	Ribulose-phosphate 3-epimerase OS=Hordeum vulgare var. distichum PE=3 SV=1 - [M0YKB8_HORVD]	20.88	12	4	29.0094	8.41162	1.09936	1.01311	0.998882	1.03712	0.358579
F2D8K6	Predicted protein (Fragment) OS=Hordeum vulgare var. distichum PE=2 SV=1 - [F2D8K6_HORVD]	29.17	7	6	35.5535	5.04639	0.963198	1.01076	0.975478	0.983145	0.358564
W5D8U4	Uncharacterized protein OS=Triticum aestivum PE=4 SV=1 - [W5D8U4_WHEAT]	17.34	10	3	29.4772	8.03076	1.12031	0.982092	1.03989	1.04743	0.358218
R7WFU4	Uncharacterized protein OS=Aegilops tauschii GN=F775_29196 PE=4 SV=1 - [R7WFU4_AEGTA]	24.78	2	1	12.2103	5.19873	0.932868	0.989706	1.00188	0.974818	0.358061
N1QUF9	Uncharacterized protein OS=Aegilops tauschii GN=F775_30606 PE=4 SV=1 - [N1QUF9_AEGTA]	23.79	45	2	28.2616	9.99365	1.04231	0.85524	0.902928	0.933493	0.357733
J3MR12	Aconitate hydratase OS=Oryza brachyantha GN=OB08G15410 PE=3 SV=1 - [J3MR12_ORYBR]	10.57	30	1	107.408	7.00537	0.939337	1.33653	1.13236	1.13608	0.35723
A3ARH8	Putative uncharacterized protein OS=Oryza sativa subsp. japonica GN=OsJ_13970 PE=4 SV=1 - [A3ARH8_ORYSJ]	0.6	2	1	141.84	7.1665	1.06208	0.862363	0.620307	0.84825	0.356762
M7ZSV6	Uncharacterized protein OS=Triticum urartu GN=TRIUR3_14695 PE=4 SV=1 - [M7ZSV6_TRIUA]	2.48	3	1	62.0089	9.37842	1.03894	0.913178	0.846279	0.932799	0.356197
W5BL76	Uncharacterized protein OS=Triticum aestivum PE=4 SV=1 - [W5BL76_WHEAT]	7.92	11	1	105.693	6.75635	0.933845	1.14685	1.26879	1.1165	0.356073
M0YYH5	Uncharacterized protein OS=Hordeum vulgare var. distichum PE=4 SV=1 - [M0YYH5_HORVD]	17.03	14	2	19.6431	5.63037	0.843253	1.05776	0.844188	0.915067	0.356019
O81119	Cell wall invertase (Fragment) OS=Triticum aestivum GN=IVR3 PE=2 SV=1 - [O81119_WHEAT]	8.46	16	2	52.8052	5.14795	0.959411	1.08943	1.17492	1.07459	0.356
M8C1L3	Uncharacterized protein OS=Aegilops tauschii GN=F775_05411 PE=4 SV=1 - [M8C1L3_AEGTA]	46.1	18	2	31.0052	5.32568	1.01844	0.909478	0.959497	0.962472	0.355593
T1MWY5	Uncharacterized protein OS=Triticum urartu PE=4 SV=1 - [T1MWY5_TRIUA]	8.59	2	2	42.0244	6.25244	1.10517	1.02587	0.990378	1.04047	0.355289
P69446	ATP synthase epsilon chain, chloroplastic OS=Aegilops crassa GN=atpE PE=3 SV=1 - [ATPE_AEGCR]	62.04	61	6	15.2082	5.2876	1.18221	1.02133	1.00135	1.0683	0.355206
W5ESH8	Uncharacterized protein OS=Triticum aestivum PE=3 SV=1 - [W5ESH8_WHEAT]	13.41	71	1	9.24671	7.98682	0.948857	0.967484	1.01411	0.976817	0.354728
D9CJA9	Sucrose phosphate synthase II (Fragment) OS=Triticum urartu PE=4 SV=1 - [D9CJA9_TRIUA]	5.51	49	1	59.9253	6.44287	0.997408	1.09576	1.01546	1.03621	0.35367
W5GST4	Acetyltransferase component of pyruvate dehydrogenase complex OS=Triticum aestivum PE=3 SV=1 - [W5GST4_WHEAT]	12.61	41	4	49.3904	6.25244	0.945973	0.979765	1.00889	0.978209	0.353421
M7Z0S6	Dihydroflavonol-4-reductase OS=Triticum urartu GN=TRIUR3_27042 PE=4 SV=1 - [M7Z0S6_TRIUA]	5.28	4	1	30.8237	6.29053	1.00336	0.981969	0.893246	0.959525	0.352775
Q9S8F6	Glycosylated protein disulfide isomerase homolog (Fragment) OS=Triticum aestivum PE=1 SV=1 - [Q9S8F6_WHEAT]	75	1	1	4.24006	4.14502	0.946589	1.12034	1.27025	1.11239	0.352422
C5XJP4	Eukaryotic translation initiation factor 3 subunit L OS=Sorghum bicolor GN=Sb03g000920 PE=3 SV=1 - [C5XJP4_SORBI]	5.76	18	2	60.9376	6.53662	0.995828	1.0245	1.14562	1.05532	0.351416
B2ZGL0	Plastid acetyl-CoA carboxylase OS=Triticum turgidum subsp. durum GN=Acc-1 PE=4 SV=1 - [B2ZGL0_TRITD]	10.9	156	1	254.918	6.12549	0.982135	1.28451	1.06093	1.10919	0.351217
D9Z3C1	ORF170 (Fragment) OS=Oligostachyum lubricum PE=4 SV=1 - [D9Z3C1_9POAL]	45	51	1	4.7884	4.729	1.01197	0.970925	0.958943	0.980613	0.35065
W5FGX7	Uncharacterized protein OS=Triticum aestivum PE=4 SV=1 - [W5FGX7_WHEAT]	25.95	1	2	41.2252	4.61475	1.06136	1.10363	0.973666	1.04622	0.350639
M0YSN9	Uncharacterized protein OS=Hordeum vulgare var. distichum PE=4 SV=1 - [M0YSN9_HORVD]	18.37	7	1	10.6354	5.17334	0.859793	1.04858	0.869004	0.925792	0.350631
M8C1Z2	Enolase-phosphatase E1 OS=Aegilops tauschii GN=F775_01702 PE=4 SV=1 - [M8C1Z2_AEGTA]	2.17	1	1	66.1672	7.56201	1.08871	1.12194	0.96379	1.05815	0.350579
K3Z2R6	Uncharacterized protein (Fragment) OS=Setaria italica GN=Si020834m.g PE=3 SV=1 - [K3Z2R6_SETIT]	13.4	80	1	11.4812	10.2427	1.1691	1.06981	0.969955	1.06962	0.349552
W5ASI9	Uncharacterized protein OS=Triticum aestivum PE=4 SV=1 - [W5ASI9_WHEAT]	16.02	35	1	82.1766	6.81494	0.873717	0.972139	1.00813	0.951329	0.349401
M0XJ25	Uncharacterized protein OS=Hordeum vulgare var. distichum PE=4 SV=1 - [M0XJ25_HORVD]	4.59	9	1	34.9712	9.0415	1.07313	1.10343	0.970146	1.0489	0.349171
A0A0C4B2Z2	Uncharacterized protein OS=Triticum aestivum PE=4 SV=1 - [A0A0C4B2Z2_WHEAT]	22.71	40	4	36.6372	6.354	1.00749	1.13313	1.01027	1.0503	0.348595
F2D8I0	Predicted protein OS=Hordeum vulgare var. distichum PE=2 SV=1 - [F2D8I0_HORVD]	33.86	22	2	47.412	6.58057	0.975122	1.14429	1.05854	1.05932	0.348447
A0A0F6NQZ9	ATP synthase subunit beta OS=Pariana radiciflora GN=atpB PE=3 SV=1 - [A0A0F6NQZ9_9POAL]	48.39	44	1	53.8801	5.50342	1.4998	1.01194	1.05665	1.18946	0.347781
R7W720	Putative NADP-dependent oxidoreductase P2 OS=Aegilops tauschii GN=F775_30061 PE=4 SV=1 - [R7W720_AEGTA]	10.37	8	1	43.4251	7.35693	0.91953	1.00943	0.510653	0.813204	0.347719
W4ZZS7	Uncharacterized protein OS=Triticum aestivum PE=4 SV=1 - [W4ZZS7_WHEAT]	15.94	4	3	30.5657	8.29443	0.862732	1.00139	0.978842	0.947655	0.34725
I1H6W7	Uncharacterized protein OS=Brachypodium distachyon GN=BRADI1G66440 PE=4 SV=1 - [I1H6W7_BRADI]	37.18	25	4	38.891	7.56201	0.949813	0.970972	1.01214	0.977642	0.346213
W5FY97	Uncharacterized protein OS=Triticum aestivum PE=4 SV=1 - [W5FY97_WHEAT]	23.27	4	1	67.0658	7.26904	1.24086	1.02908	1.00494	1.09163	0.345978
A0A0A9VIS8	Uncharacterized protein OS=Arundo donax PE=4 SV=1 - [A0A0A9VIS8_ARUDO]	25	21	1	4.93843	6.55127	0.970434	1.00555	0.84532	0.940435	0.345284
F2D884	Predicted protein OS=Hordeum vulgare var. distichum PE=2 SV=1 - [F2D884_HORVD]	37.09	63	1	71.0771	5.18604	1.06868	1.24619	0.976273	1.09705	0.345155
M0WMZ5	Uncharacterized protein OS=Hordeum vulgare var. distichum PE=4 SV=1 - [M0WMZ5_HORVD]	58.94	13	3	17.1449	7.40088	1.0881	1.10523	0.966928	1.05342	0.344585
W5GWY5	Uncharacterized protein OS=Triticum aestivum PE=3 SV=1 - [W5GWY5_WHEAT]	39.66	29	2	55.2343	5.78271	1.01025	1.01525	1.1802	1.06857	0.344344
M7ZIW6	RuBisCO large subunit-binding protein subunit beta, chloroplastic OS=Triticum urartu GN=TRIUR3_03226 PE=3 SV=1 - [M7ZIW6_TRIUA]	21.57	28	1	59.8153	5.35107	0.933412	1.00425	0.587864	0.841842	0.343861
W5H3A8	Uncharacterized protein OS=Triticum aestivum PE=4 SV=1 - [W5H3A8_WHEAT]	10.05	1	1	39.7998	4.84326	1.05602	1.12362	0.976956	1.0522	0.343254
N1R356	Formate dehydrogenase, mitochondrial OS=Aegilops tauschii GN=F775_27900 PE=3 SV=1 - [N1R356_AEGTA]	18.83	29	5	41.3542	6.99072	1.06858	0.979581	1.05353	1.0339	0.342998
C5XT06	Peptidyl-prolyl cis-trans isomerase OS=Sorghum bicolor GN=Sb04g001740 PE=3 SV=1 - [C5XT06_SORBI]	36.84	107	1	18.2751	8.70459	0.953679	1.18725	1.11419	1.08504	0.34291
W5AYW9	Uncharacterized protein OS=Triticum aestivum PE=3 SV=1 - [W5AYW9_WHEAT]	8.88	4	2	33.0978	6.11279	1.19754	1.28769	0.921803	1.13568	0.3429
A0A077RZZ9	Chromosome 3B, genomic scaffold, cultivar Chinese Spring OS=Triticum aestivum GN=TRAES_3BF047700020CFD_c1 PE=4 SV=1 - [A0A077RZZ9_WHEAT]	6.22	40	3	83.0776	5.63037	0.973415	1.11942	1.06482	1.05255	0.342574
W5CE13	Uncharacterized protein OS=Triticum aestivum PE=4 SV=1 - [W5CE13_WHEAT]	7.26	33	1	180.381	6.53662	0.978671	0.856587	0.999585	0.944948	0.342349
A9L9V1	ATP synthase subunit beta (Fragment) OS=Diarrhena obovata GN=atpB PE=3 SV=1 - [A9L9V1_DIAOB]	57.35	36	2	52.9493	5.21143	0.932908	1.0138	0.966121	0.970943	0.341427
W5E2K1	Uncharacterized protein OS=Triticum aestivum PE=4 SV=1 - [W5E2K1_WHEAT]	3.89	6	1	49.4105	4.85596	0.762272	1.06422	0.835999	0.887497	0.341387
W5HYZ4	Uncharacterized protein OS=Triticum aestivum PE=3 SV=1 - [W5HYZ4_WHEAT]	10.87	12	5	66.2387	6.37939	1.06948	1.07019	0.976218	1.03863	0.34136
W5C5S8	Uncharacterized protein OS=Triticum aestivum PE=4 SV=1 - [W5C5S8_WHEAT]	29.79	25	6	36.4451	5.70654	0.975554	1.08189	1.06533	1.04092	0.341048
J3MTL9	Uncharacterized protein OS=Oryza brachyantha GN=OB08G24500 PE=4 SV=1 - [J3MTL9_ORYBR]	17.44	25	2	19.8692	6.50732	0.949339	1.13481	1.175	1.08638	0.339834
M0ZAF6	Peptidyl-prolyl cis-trans isomerase OS=Hordeum vulgare var. distichum PE=4 SV=1 - [M0ZAF6_HORVD]	17.24	7	3	20.8468	8.25049	1.07985	1.0186	0.995452	1.0313	0.339771
M7YRR8	Ribosome-recycling factor, chloroplastic OS=Triticum urartu GN=TRIUR3_32329 PE=3 SV=1 - [M7YRR8_TRIUA]	32.74	30	5	24.7552	8.83643	0.894856	0.97481	1.00633	0.958665	0.338954
B8BMX0	Putative uncharacterized protein OS=Oryza sativa subsp. indica GN=OsI_39040 PE=4 SV=1 - [B8BMX0_ORYSI]	5.68	36	2	50.0044	8.39697	0.985343	1.04483	1.15047	1.06021	0.338603
M0V9E6	Uncharacterized protein OS=Hordeum vulgare var. distichum PE=4 SV=1 - [M0V9E6_HORVD]	31.66	44	4	22.2551	5.14795	0.997238	1.01796	1.09	1.03507	0.338529
T1N501	Uncharacterized protein OS=Triticum urartu PE=4 SV=1 - [T1N501_TRIUA]	30.36	4	1	24.6006	9.29053	1.0202	0.929767	0.945557	0.965175	0.338092
C9EF64	Dehydroascorbate reductase OS=Triticum aestivum GN=DHAR PE=2 SV=1 - [C9EF64_WHEAT]	55.19	52	1	23.3431	6.29053	0.919417	0.979958	1.00521	0.968195	0.337881
W5DVF2	Uncharacterized protein OS=Triticum aestivum PE=4 SV=1 - [W5DVF2_WHEAT]	20.83	2	1	8.27825	7.02002	1.03217	0.909981	0.894884	0.945678	0.337816
M0X5Z0	Uncharacterized protein OS=Hordeum vulgare var. distichum PE=3 SV=1 - [M0X5Z0_HORVD]	32.25	85	1	41.8238	7.38623	1.12317	0.668229	0.559166	0.783522	0.336731
M8CAR2	Acetylornithine aminotransferase, mitochondrial OS=Aegilops tauschii GN=F775_32792 PE=3 SV=1 - [M8CAR2_AEGTA]	14.45	25	3	35.9186	6.17627	1.05985	0.820685	0.817838	0.899458	0.336643
W5ELV1	Uncharacterized protein OS=Triticum aestivum PE=4 SV=1 - [W5ELV1_WHEAT]	8.8	25	1	13.2188	4.75439	1.02846	0.923174	0.898238	0.949957	0.336555
R7WF02	Uncharacterized protein OS=Aegilops tauschii GN=F775_11746 PE=4 SV=1 - [R7WF02_AEGTA]	18.56	25	3	18.1654	5.14795	0.970095	1.01136	0.928546	0.97	0.336272
H6BDL9	Putative Vacuolar ATP synthase subunit d (Fragment) OS=Lolium perenne PE=2 SV=1 - [H6BDL9_LOLPR]	7.54	21	2	29.3324	4.98291	0.922999	0.89782	1.02844	0.949753	0.335977
A9LRZ1	Vacuolar H+-pyrophosphatase OS=Triticum aestivum PE=2 SV=1 - [A9LRZ1_WHEAT]	12.65	151	1	80.4376	5.19873	2.77181	1.01299	1.27887	1.68789	0.335741
A0A0C4BJG7	Glutamine synthetase OS=Triticum aestivum PE=3 SV=1 - [A0A0C4BJG7_WHEAT]	12.99	32	1	38.6613	5.71924	0.975889	1.23531	1.07415	1.09512	0.335414
W5F1G3	Uncharacterized protein OS=Triticum aestivum PE=3 SV=1 - [W5F1G3_WHEAT]	23.03	17	3	17.5044	11.1069	0.975621	1.00608	0.983977	0.988559	0.334973
A0A0A9KL92	Elongation factor Ts, mitochondrial OS=Arundo donax GN=EFTS PE=3 SV=1 - [A0A0A9KL92_ARUDO]	20.45	1	1	5.09374	8.57275	1.1029	0.650782	0.706574	0.820085	0.333557
W5F6F7	Uncharacterized protein OS=Triticum aestivum PE=4 SV=1 - [W5F6F7_WHEAT]	4.19	9	1	61.4314	4.76709	0.995583	0.982407	0.866984	0.948325	0.333285
J9T2G2	Calcium-dependent protein kinase 3-like protein (Fragment) OS=Triticum aestivum GN=CDPK3 PE=2 SV=1 - [J9T2G2_WHEAT]	6.62	12	1	30.339	4.91943	0.811708	0.936798	1.02081	0.923105	0.333074
M0X2H6	Uncharacterized protein OS=Hordeum vulgare var. distichum PE=4 SV=1 - [M0X2H6_HORVD]	1.15	7	1	118.702	4.84326	1.02485	0.779498	0.92482	0.909723	0.332607
R7VZT6	Isoamylase 3, chloroplastic OS=Aegilops tauschii GN=F775_16561 PE=4 SV=1 - [R7VZT6_AEGTA]	1.78	2	1	81.879	5.70654	1.01596	0.956885	0.936849	0.969898	0.332575
M0UPG6	Uncharacterized protein OS=Hordeum vulgare var. distichum PE=4 SV=1 - [M0UPG6_HORVD]	18.35	6	2	16.8698	5.8208	1.05903	0.746571	0.843174	0.882925	0.332572
M0YBS3	Uncharacterized protein OS=Hordeum vulgare var. distichum PE=4 SV=1 - [M0YBS3_HORVD]	8.54	3	1	16.5612	4.34814	0.845504	1.05645	0.785846	0.895933	0.332487
F2CUW3	Ferrochelatase OS=Hordeum vulgare var. distichum PE=2 SV=1 - [F2CUW3_HORVD]	17.17	60	5	46.9421	5.60498	0.922485	0.904578	1.02729	0.951451	0.332245
M0XXQ1	Annexin OS=Hordeum vulgare var. distichum PE=3 SV=1 - [M0XXQ1_HORVD]	9.93	27	2	30.8379	8.96826	0.918642	1.02386	0.930856	0.957786	0.331704
A0A0C5B2M8	Triticum aestivum x Lophopyrum elongatum cultivar SR3 methionine sulfoxide reductase MSRA2 mRNA OS=Triticum aestivum x Lophopyrum elongatum PE=2 SV=1 - [A0A0C5B2M8_9POAL]	7.73	9	1	20.1328	6.39209	0.908173	1.0203	0.633402	0.853958	0.331647
R7W2G4	Formate--tetrahydrofolate ligase OS=Aegilops tauschii GN=F775_06356 PE=3 SV=1 - [R7W2G4_AEGTA]	15.49	28	8	68.03	6.80029	1.01727	0.953925	0.910953	0.960716	0.331175
M7ZXZ3	Brefeldin A-inhibited guanine nucleotide-exchange protein 2 OS=Triticum urartu GN=TRIUR3_20795 PE=4 SV=1 - [M7ZXZ3_TRIUA]	1.97	5	2	190.75	5.43994	1.01432	0.95676	0.877348	0.949476	0.331161
W5A1T9	Uncharacterized protein OS=Triticum aestivum PE=4 SV=1 - [W5A1T9_WHEAT]	3.76	3	2	75.7065	8.104	0.891602	1.0277	0.923627	0.947643	0.330543
W5EN01	Uncharacterized protein OS=Triticum aestivum PE=4 SV=1 - [W5EN01_WHEAT]	18.18	5	1	9.68407	9.81787	0.937503	1.1824	1.21608	1.11199	0.330175
A0A077RY29	Chromosome 3B, genomic scaffold, cultivar Chinese Spring OS=Triticum aestivum GN=TRAES_3BF280100010CFD_c1 PE=3 SV=1 - [A0A077RY29_WHEAT]	24.51	31	4	32.5499	9.61279	1.13786	0.980386	1.05643	1.05823	0.328785
B6T8U7	Chaperonin OS=Zea mays GN=cl21464_1 PE=2 SV=1 - [B6T8U7_MAIZE]	16.33	5	1	25.5587	8.71924	1.0069	1.08632	1.52198	1.20507	0.328714
W5EB84	Uncharacterized protein OS=Triticum aestivum PE=4 SV=1 - [W5EB84_WHEAT]	20.12	26	15	108.585	6.88818	1.03522	0.987126	1.06493	1.02909	0.327963
M8BB25	Oxygen-evolving enhancer protein 3-1, chloroplastic OS=Aegilops tauschii GN=F775_30429 PE=4 SV=1 - [M8BB25_AEGTA]	54.22	14	8	17.9966	8.98291	0.998232	1.09701	1.02032	1.03852	0.326971
W5AA07	Uncharacterized protein OS=Triticum aestivum PE=4 SV=1 - [W5AA07_WHEAT]	13.53	36	2	152.97	4.50049	0.87318	0.865943	1.04033	0.926484	0.325892
I1GQE3	Uncharacterized protein OS=Brachypodium distachyon GN=BRADI1G14990 PE=4 SV=1 - [I1GQE3_BRADI]	33.73	10	2	9.47165	8.80713	0.851276	1.05331	0.75584	0.886809	0.325849
T1MRH7	Uncharacterized protein OS=Triticum urartu PE=4 SV=1 - [T1MRH7_TRIUA]	19.08	38	1	37.5413	7.28369	0.974691	0.985995	0.779025	0.913237	0.325684
W5AA91	Importin subunit alpha OS=Triticum aestivum PE=3 SV=1 - [W5AA91_WHEAT]	12.17	32	4	58.5828	5.24951	1.03072	1.24154	1.01268	1.09498	0.325257
M7YWU3	Heat shock cognate 70 kDa protein 1 OS=Triticum urartu GN=TRIUR3_33595 PE=3 SV=1 - [M7YWU3_TRIUA]	36.76	75	1	82.4729	5.23682	1.19239	1.14986	0.949315	1.09719	0.324174
W5C6I8	Uncharacterized protein OS=Triticum aestivum PE=4 SV=1 - [W5C6I8_WHEAT]	6.62	43	3	50.4984	7.95752	0.948886	1.01616	0.944969	0.970005	0.323793
M0YFI6	Uncharacterized protein OS=Hordeum vulgare var. distichum PE=3 SV=1 - [M0YFI6_HORVD]	3.11	3	1	52.8982	6.27783	1.08622	1.08361	0.974165	1.048	0.323265
I1HW10	Uncharacterized protein OS=Brachypodium distachyon GN=BRADI3G00480 PE=3 SV=1 - [I1HW10_BRADI]	20.23	26	1	63.6176	5.78271	1.07041	1.0125	1.44017	1.17436	0.32278
M7Y8M9	Translocon-associated protein subunit beta OS=Triticum urartu GN=TRIUR3_08321 PE=4 SV=1 - [M7Y8M9_TRIUA]	20.73	2	2	20.6842	9.65674	0.957211	1.00331	0.986794	0.982438	0.322551
I1GWN9	Uncharacterized protein OS=Brachypodium distachyon GN=BRADI1G34170 PE=3 SV=1 - [I1GWN9_BRADI]	29.53	76	1	45.8615	6.27783	1.17106	0.439519	0.421605	0.677395	0.321368
W5EP32	Uncharacterized protein OS=Triticum aestivum PE=4 SV=1 - [W5EP32_WHEAT]	9.57	16	1	9.48799	9.84717	1.03023	0.874809	0.910324	0.938454	0.320744
A0A077RPJ4	Chromosome 3B, genomic scaffold, cultivar Chinese Spring OS=Triticum aestivum GN=TRAES_3BF091400340CFD_c1 PE=3 SV=1 - [A0A077RPJ4_WHEAT]	26.1	4	1	30.3999	5.07178	0.848818	1.04637	0.84019	0.911793	0.320434
C0P5X1	Uncharacterized protein OS=Zea mays PE=2 SV=1 - [C0P5X1_MAIZE]	26.37	11	2	42.8114	5.36377	1.04625	0.864458	0.780447	0.897052	0.319761
W5BNJ7	Uncharacterized protein OS=Triticum aestivum PE=4 SV=1 - [W5BNJ7_WHEAT]	45.38	21	3	14.4677	9.5542	0.85505	0.919739	1.0273	0.93403	0.319548
A0A096SN01	Uncharacterized protein OS=Zea mays GN=Zm.7392 PE=4 SV=1 - [A0A096SN01_MAIZE]	25.45	4	1	6.01584	3.90381	0.958318	1.12918	1.16084	1.08278	0.318744
W5C049	Uncharacterized protein OS=Triticum aestivum PE=4 SV=1 - [W5C049_WHEAT]	10.16	14	2	34.2109	5.90967	0.991399	1.03546	1.02616	1.01767	0.318214
F2CR22	Predicted protein (Fragment) OS=Hordeum vulgare var. distichum PE=2 SV=1 - [F2CR22_HORVD]	3.35	178	3	156.112	8.55811	0.927108	0.878313	1.02444	0.943287	0.317545
W5G1H1	Uncharacterized protein OS=Triticum aestivum PE=4 SV=1 - [W5G1H1_WHEAT]	5.56	27	4	124.734	6.13818	0.970262	1.00501	0.890838	0.95537	0.317432
R7WBZ9	Putative beta-D-xylosidase 7 OS=Aegilops tauschii GN=F775_16510 PE=4 SV=1 - [R7WBZ9_AEGTA]	9.8	4	3	48.0217	6.7124	0.924518	1.02514	0.883293	0.944317	0.317163
M7YIZ6	Uncharacterized protein OS=Triticum urartu GN=TRIUR3_10872 PE=4 SV=1 - [M7YIZ6_TRIUA]	4.46	23	2	61.5092	6.29053	1.0051	1.00745	1.06451	1.02569	0.316926
M0YH60	Uncharacterized protein OS=Hordeum vulgare var. distichum PE=4 SV=1 - [M0YH60_HORVD]	4.24	13	1	59.2388	6.06201	0.985051	0.899066	0.994927	0.959681	0.316431
A0A077RRZ5	Chromosome 3B, genomic scaffold, cultivar Chinese Spring OS=Triticum aestivum GN=TRAES_3BF083800010CFD_c1 PE=3 SV=1 - [A0A077RRZ5_WHEAT]	9.63	5	1	54.7732	6.03662	0.94737	0.850449	1.0137	0.937173	0.316165
D8L9Q1	Chromosome 3B, genomic scaffold, cultivar Chinese Spring OS=Triticum aestivum GN=TAA_ctg0661b.00060.1 PE=3 SV=1 - [D8L9Q1_WHEAT]	12.17	4	3	35.2348	5.64307	1.10087	1.12322	0.968242	1.06411	0.316149
F2CWL8	Predicted protein OS=Hordeum vulgare var. distichum PE=2 SV=1 - [F2CWL8_HORVD]	32.33	4	3	13.7598	8.71924	1.056	0.98161	1.10164	1.04642	0.315747
M8BWT0	Protein apaG OS=Aegilops tauschii GN=F775_04211 PE=4 SV=1 - [M8BWT0_AEGTA]	14.15	5	2	23.2021	8.41162	1.12935	1.05709	0.982533	1.05632	0.315212
M7ZX80	Bifunctional 3'-phosphoadenosine 5'-phosphosulfate synthase 2 OS=Triticum urartu GN=TRIUR3_05247 PE=4 SV=1 - [M7ZX80_TRIUA]	17.17	24	2	51.9821	9.1001	1.01316	0.952744	0.95564	0.973848	0.315131
I1ITX3	Uncharacterized protein OS=Brachypodium distachyon GN=BRADI4G41180 PE=3 SV=1 - [I1ITX3_BRADI]	23.89	38	3	34.4135	7.06396	1.02797	1.06928	0.991906	1.02972	0.315063
A0A096UUG6	Uncharacterized protein OS=Triticum aestivum PE=3 SV=1 - [A0A096UUG6_WHEAT]	36.03	154	2	101.463	6.1001	0.752353	0.865336	1.04382	0.88717	0.314955
W5D4D9	Chromosome 3B, genomic scaffold, cultivar Chinese Spring OS=Triticum aestivum GN=TRAES_3BF063600070CFD_c1 PE=3 SV=1 - [W5D4D9_WHEAT]	20.19	4	1	23.3692	6.03662	1.01476	0.940821	0.83095	0.928844	0.314216
M0URP2	Uncharacterized protein OS=Hordeum vulgare var. distichum PE=4 SV=1 - [M0URP2_HORVD]	40.11	4	1	18.355	4.91943	1.12005	1.21436	0.961455	1.09862	0.313136
I1HQV8	Uncharacterized protein OS=Brachypodium distachyon GN=BRADI2G47980 PE=3 SV=1 - [I1HQV8_BRADI]	33.97	66	11	51.9756	5.13525	1.01922	1.06962	0.997171	1.02867	0.312949
M0Z6M4	Uncharacterized protein OS=Hordeum vulgare var. distichum PE=4 SV=1 - [M0Z6M4_HORVD]	3.84	6	1	41.4249	4.42432	0.952797	1.14878	1.20718	1.10292	0.31279
M8BR59	40S ribosomal protein S2-3 OS=Aegilops tauschii GN=F775_29507 PE=3 SV=1 - [M8BR59_AEGTA]	49.77	40	1	23.2624	9.64209	0.823269	1.01949	0.929558	0.924106	0.312673
W5FZY6	Lysine--tRNA ligase OS=Triticum aestivum PE=3 SV=1 - [W5FZY6_WHEAT]	21.48	31	9	59.9411	6.07471	0.931775	1.00145	0.983034	0.972086	0.312412
W5CKV1	Uncharacterized protein OS=Triticum aestivum PE=3 SV=1 - [W5CKV1_WHEAT]	33.33	34	5	18.1097	10.3013	0.896451	0.887266	1.03036	0.938026	0.312129
M7YLW1	Uncharacterized protein OS=Triticum urartu GN=TRIUR3_33720 PE=3 SV=1 - [M7YLW1_TRIUA]	7.41	8	2	48.5347	6.0874	1.27823	0.960021	1.13155	1.12327	0.312043
W5FBN0	Uncharacterized protein OS=Triticum aestivum PE=4 SV=1 - [W5FBN0_WHEAT]	29.2	14	3	15.1128	8.03076	1.06375	1.00805	1.00502	1.02561	0.31184
W5EVZ9	Malate dehydrogenase OS=Triticum aestivum PE=3 SV=1 - [W5EVZ9_WHEAT]	50	50	8	28.6769	7.98682	1.18568	1.09359	0.970991	1.08342	0.31178
F2CRU4	Predicted protein OS=Hordeum vulgare var. distichum PE=2 SV=1 - [F2CRU4_HORVD]	11.12	49	8	115.242	6.91748	0.977808	1.12415	1.0701	1.05735	0.311544
W5GJV4	Uncharacterized protein OS=Triticum aestivum PE=4 SV=1 - [W5GJV4_WHEAT]	13	36	3	32.2542	8.79248	1.02896	0.895185	0.898333	0.940826	0.311511
M0VEJ4	Uncharacterized protein OS=Hordeum vulgare var. distichum PE=4 SV=1 - [M0VEJ4_HORVD]	22.64	4	1	5.996	8.79248	0.773146	0.899847	1.02908	0.900691	0.311092
F2CSN3	Predicted protein (Fragment) OS=Hordeum vulgare var. distichum PE=2 SV=1 - [F2CSN3_HORVD]	15.44	27	3	27.5477	8.99756	1.14356	1.1404	0.960297	1.08142	0.311047
W5FTZ6	Uncharacterized protein OS=Triticum aestivum PE=4 SV=1 - [W5FTZ6_WHEAT]	36.84	17	1	11.7922	9.61279	0.986404	1.04313	1.07399	1.03451	0.310732
F2CR14	Predicted protein OS=Hordeum vulgare var. distichum PE=2 SV=1 - [F2CR14_HORVD]	5.39	1	1	20.4444	4.91943	0.889905	0.981397	0.995277	0.955526	0.310723
M7ZVX4	Chitin elicitor-binding protein OS=Triticum urartu GN=TRIUR3_13792 PE=4 SV=1 - [M7ZVX4_TRIUA]	2.52	1	1	49.4657	5.03369	0.896728	1.01723	0.944622	0.95286	0.310666
W5F1P2	Uncharacterized protein OS=Triticum aestivum PE=4 SV=1 - [W5F1P2_WHEAT]	5.56	8	1	41.8915	8.36768	1.08431	1.27613	0.984821	1.11509	0.310525
W5G281	Uncharacterized protein OS=Triticum aestivum PE=4 SV=1 - [W5G281_WHEAT]	6.05	11	2	51.7063	8.41162	0.863791	1.02548	0.919116	0.936129	0.310498
F2DXG7	Predicted protein OS=Hordeum vulgare var. distichum PE=2 SV=1 - [F2DXG7_HORVD]	22.13	7	5	25.4581	9.36377	1.03408	1.02659	0.99188	1.01752	0.310178
A9U8F8	Alcohol dehydrogenase ADH3-1 OS=Triticum aestivum PE=2 SV=1 - [A9U8F8_WHEAT]	2.64	1	1	40.9827	6.32861	1.3694	1.01356	1.0657	1.14955	0.310057
R7W7R2	1-(5-phosphoribosyl)-5-((5-phosphoribosylamino)methylideneamino) imidazole-4-carboxamide isomerase, chloroplastic OS=Aegilops tauschii GN=F775_32381 PE=3 SV=1 - [R7W7R2_AEGTA]	15.65	8	2	16.4916	5.42725	0.932998	1.01161	0.962642	0.969083	0.309788
F2D714	Glyceraldehyde-3-phosphate dehydrogenase OS=Hordeum vulgare var. distichum PE=2 SV=1 - [F2D714_HORVD]	64.34	26	1	42.6729	7.72314	0.990018	1.08252	1.03572	1.03609	0.309125
M7ZJ04	Riboflavin biosynthesis protein ribBA, chloroplastic OS=Triticum urartu GN=TRIUR3_15681 PE=3 SV=1 - [M7ZJ04_TRIUA]	6.7	26	1	60.0703	5.47803	1.00991	1.01868	1.13532	1.05464	0.309059
W5E0L9	Uncharacterized protein OS=Triticum aestivum PE=4 SV=1 - [W5E0L9_WHEAT]	13.56	13	3	39.8259	8.38232	0.914997	1.01566	0.730394	0.887017	0.308796
M0XDV8	Peptidyl-prolyl cis-trans isomerase OS=Hordeum vulgare var. distichum PE=3 SV=1 - [M0XDV8_HORVD]	5.69	90	1	30.7899	5.24951	0.893849	0.992013	0.985498	0.95712	0.308687
F2D535	Predicted protein OS=Hordeum vulgare var. distichum PE=2 SV=1 - [F2D535_HORVD]	20.68	14	3	34.718	8.55811	1.00765	0.962695	0.888843	0.953063	0.308096
I1I0L2	Glyceraldehyde-3-phosphate dehydrogenase OS=Brachypodium distachyon GN=BRADI3G14040 PE=3 SV=1 - [I1I0L2_BRADI]	35.61	27	1	36.5098	6.81494	1.05399	0.82352	0.722533	0.866681	0.307065
M7ZD36	Uncharacterized protein OS=Triticum urartu GN=TRIUR3_18240 PE=4 SV=1 - [M7ZD36_TRIUA]	9.32	20	3	40.6009	5.05908	1.14622	1.06502	0.982129	1.06446	0.306662
M8C5D0	Proteasome subunit beta type OS=Aegilops tauschii GN=F775_05079 PE=3 SV=1 - [M8C5D0_AEGTA]	41.71	19	4	23.1828	6.21436	0.991579	0.971416	1.00119	0.988062	0.306611
F2DGV9	Predicted protein OS=Hordeum vulgare var. distichum PE=2 SV=1 - [F2DGV9_HORVD]	4.03	3	1	58.7061	6.59521	1.03622	1.00571	1.18715	1.07636	0.306473
W5EJ43	Uncharacterized protein OS=Triticum aestivum PE=4 SV=1 - [W5EJ43_WHEAT]	26.42	2	2	16.6643	5.07178	1.04235	1.13907	0.993426	1.05828	0.306316
M0V8U0	Uncharacterized protein OS=Hordeum vulgare var. distichum PE=4 SV=1 - [M0V8U0_HORVD]	23.92	29	3	22.6133	6.18896	0.967328	0.886694	1.00389	0.952637	0.30473
W5FN48	Uncharacterized protein OS=Triticum aestivum PE=4 SV=1 - [W5FN48_WHEAT]	48.87	97	1	38.8303	6.12549	0.65658	0.89596	1.01467	0.855737	0.304243
W5HIT5	Uncharacterized protein OS=Triticum aestivum PE=4 SV=1 - [W5HIT5_WHEAT]	1.42	14	2	172.578	6.78564	1.0173	1.2218	1.03186	1.09032	0.303925
W5A3Z6	Uncharacterized protein OS=Triticum aestivum PE=4 SV=1 - [W5A3Z6_WHEAT]	3.16	10	1	45.0771	9.31982	1.08305	1.27579	0.988736	1.11586	0.303803
W5F5Q4	Uncharacterized protein OS=Triticum aestivum PE=4 SV=1 - [W5F5Q4_WHEAT]	4.02	7	1	39.7028	5.50342	0.951241	0.975672	0.67301	0.866641	0.303212
W5DPM6	Uncharacterized protein OS=Triticum aestivum PE=4 SV=1 - [W5DPM6_WHEAT]	19.02	37	3	22.3887	9.1001	0.965794	1.00687	0.904197	0.958954	0.302684
B7SA66	Hsp90-like protein OS=Dactylis glomerata PE=2 SV=1 - [B7SA66_DACGL]	21.91	45	15	92.8612	4.97021	1.11768	1.03623	0.994935	1.04961	0.302666
K3Y7X1	Fructose-bisphosphate aldolase OS=Setaria italica GN=Si010312m.g PE=3 SV=1 - [K3Y7X1_SETIT]	36.86	24	2	41.8085	6.40479	1.31574	1.06929	1.00562	1.13022	0.30238
G5EMN8	Glutamyl-tRNA reductase OS=Triticum aestivum GN=hemA1 PE=2 SV=1 - [G5EMN8_WHEAT]	6.06	2	1	57.6601	8.44092	0.797583	0.826991	1.04838	0.890985	0.302329
M8D458	5-methyltetrahydropteroyltriglutamate--homocysteine methyltransferase OS=Aegilops tauschii GN=F775_28440 PE=3 SV=1 - [M8D458_AEGTA]	35.25	33	5	84.3083	6.3667	1.0187	1.03302	1.23012	1.09395	0.302304
M8B9Z4	Uncharacterized protein OS=Aegilops tauschii GN=F775_29610 PE=3 SV=1 - [M8B9Z4_AEGTA]	18.88	2	1	32.3027	8.95361	0.988873	1.06525	1.03829	1.0308	0.302274
A0A090AKN1	Ribosomal protein S2 (Fragment) OS=Triticum timopheevii GN=rps2 PE=3 SV=1 - [A0A090AKN1_TRITI]	5.13	240	4	196.899	8.19189	1.00258	0.820605	0.952312	0.925166	0.301781
M7ZJZ7	Heat shock 70 kDa protein 4L OS=Triticum urartu GN=TRIUR3_16823 PE=3 SV=1 - [M7ZJZ7_TRIUA]	19.62	54	1	140.147	5.51611	0.895414	0.995998	0.979615	0.957009	0.301671
F2DQ23	Phenylalanine ammonia-lyase OS=Hordeum vulgare var. distichum PE=2 SV=1 - [F2DQ23_HORVD]	24.86	215	13	75.5719	6.27783	0.748344	0.852675	1.04247	0.881163	0.30152
A1EA50	50S ribosomal protein L2, chloroplastic OS=Agrostis stolonifera GN=rpl2-A PE=3 SV=1 - [RK2_AGRST]	32.23	104	3	30.0263	11.3706	1.00587	0.901062	0.966401	0.957778	0.301182
W5E4T0	Uncharacterized protein OS=Triticum aestivum PE=4 SV=1 - [W5E4T0_WHEAT]	10.65	3	2	34.0224	6.17627	0.858993	0.957555	1.005	0.940516	0.300734
W5AF41	Malic enzyme OS=Triticum aestivum PE=3 SV=1 - [W5AF41_WHEAT]	11.3	40	4	49.9474	5.74463	1.0161	1.07921	1.00268	1.03266	0.300441
N1QZH9	Uncharacterized protein OS=Aegilops tauschii GN=F775_07412 PE=4 SV=1 - [N1QZH9_AEGTA]	3.69	7	1	42.632	4.79248	1.09809	0.980137	1.06977	1.04933	0.299625
N1R2Z8	Prolyl-tRNA synthetase OS=Aegilops tauschii GN=F775_07843 PE=3 SV=1 - [N1R2Z8_AEGTA]	19.28	28	4	53.2424	7.97217	0.989734	0.893191	0.985754	0.956226	0.299556
M8A4P6	Uncharacterized protein OS=Triticum urartu GN=TRIUR3_23403 PE=4 SV=1 - [M8A4P6_TRIUA]	7.16	5	2	54.3422	4.98291	1.01628	0.94164	0.925929	0.961283	0.299262
J3MB11	Uncharacterized protein OS=Oryza brachyantha GN=OB06G12050 PE=4 SV=1 - [J3MB11_ORYBR]	18.01	34	1	68.8352	5.65576	0.931661	1.35677	1.24036	1.17626	0.299097
W5FLU4	Uncharacterized protein OS=Triticum aestivum PE=4 SV=1 - [W5FLU4_WHEAT]	42.17	8	1	44.274	5.5415	1.02363	1.21444	1.02618	1.08808	0.297981
W5EGN1	Uncharacterized protein OS=Triticum aestivum PE=4 SV=1 - [W5EGN1_WHEAT]	17.01	1	1	14.3953	8.23584	1.01981	0.914973	0.802986	0.91259	0.297419
W5DVF7	Uncharacterized protein OS=Triticum aestivum PE=4 SV=1 - [W5DVF7_WHEAT]	15.46	35	1	57.1377	5.99854	0.992669	0.99206	0.934586	0.973105	0.29739
F2DU80	Predicted protein OS=Hordeum vulgare var. distichum PE=2 SV=1 - [F2DU80_HORVD]	14.91	3	1	16.6383	4.57666	1.26611	1.14272	0.961942	1.12359	0.296656
M8BB60	Prohibitin-1, mitochondrial OS=Aegilops tauschii GN=F775_29475 PE=4 SV=1 - [M8BB60_AEGTA]	8.37	38	1	24.7651	6.96143	1.03554	0.864754	0.84463	0.914975	0.295474
N1R1D9	Group XV phospholipase A2 OS=Aegilops tauschii GN=F775_26636 PE=4 SV=1 - [N1R1D9_AEGTA]	2.94	1	1	49.4775	7.37158	0.970252	0.881807	0.999203	0.950421	0.295431
I1HQL5	Uncharacterized protein OS=Brachypodium distachyon GN=BRADI2G47240 PE=4 SV=1 - [I1HQL5_BRADI]	12.45	16	1	58.0493	7.02002	0.904712	0.965448	1.0059	0.958687	0.295244
I1HYG5	Uncharacterized protein OS=Brachypodium distachyon GN=BRADI3G07370 PE=3 SV=1 - [I1HYG5_BRADI]	12.04	47	3	35.8756	6.56592	0.897759	0.840537	1.02796	0.922085	0.295209
M8BLM7	Methionine S-methyltransferase OS=Aegilops tauschii GN=F775_13798 PE=4 SV=1 - [M8BLM7_AEGTA]	6.99	45	3	119.779	5.69385	1.17049	1.09598	0.974485	1.08032	0.294925
Q7X9K5	F1-ATPase (Fragment) OS=Triticum aestivum PE=2 SV=2 - [Q7X9K5_WHEAT]	20.65	6	1	19.9486	9.99365	1.08609	0.979062	1.08384	1.04966	0.294799
W5GBU0	Uncharacterized protein OS=Triticum aestivum PE=4 SV=1 - [W5GBU0_WHEAT]	6.36	16	1	23.4219	5.8335	0.895204	1.02531	0.899235	0.939916	0.29479
W5DG23	Uncharacterized protein OS=Triticum aestivum PE=4 SV=1 - [W5DG23_WHEAT]	22.37	16	3	16.347	5.2749	0.979265	0.999411	0.917953	0.965543	0.294785
W5A446	Uncharacterized protein OS=Triticum aestivum PE=4 SV=1 - [W5A446_WHEAT]	9.73	4	2	23.2944	4.55127	0.99448	1.02143	1.04011	1.01867	0.293953
C0SJP2	Ribulose bisphosphate carboxylase large chain (Fragment) OS=Dinebra retroflexa GN=rbcL PE=3 SV=1 - [C0SJP2_9POAL]	25.95	14	1	41.0625	6.99072	1.32265	1.06448	1.01583	1.13432	0.293742
F2CQV1	Phosphoglycerate kinase OS=Hordeum vulgare var. distichum PE=2 SV=1 - [F2CQV1_HORVD]	16.71	6	1	42.0794	6.22705	1.11593	1.30745	0.979407	1.13426	0.293645
W5FTP0	Uncharacterized protein OS=Triticum aestivum PE=4 SV=1 - [W5FTP0_WHEAT]	2.51	6	1	57.4822	6.17627	1.08082	1.11365	0.978226	1.05757	0.293593
M8AK21	Thioredoxin-like protein OS=Aegilops tauschii GN=F775_21452 PE=4 SV=1 - [M8AK21_AEGTA]	18.18	1	1	18.5717	8.63135	1.00878	1.01473	1.09679	1.0401	0.293426
I0JTW5	Eukaryotic translation initiation factor 3 subunit A OS=Triticum aestivum PE=3 SV=1 - [I0JTW5_WHEAT]	18.87	45	3	116.831	9.34912	1.0123	1.02022	1.13111	1.05454	0.290943
W5CET1	Small ubiquitin-related modifier OS=Triticum aestivum PE=3 SV=1 - [W5CET1_WHEAT]	29.87	5	2	8.85932	4.97021	0.943158	1.01336	0.884275	0.946931	0.290886
M8A222	Uncharacterized protein OS=Triticum urartu GN=TRIUR3_02167 PE=4 SV=1 - [M8A222_TRIUA]	13.27	6	1	12.9366	6.56592	1.20464	1.2812	0.946561	1.14413	0.290496
U6BMM4	Ribulose bisphosphate carboxylase large chain (Fragment) OS=Poa minor PE=3 SV=1 - [U6BMM4_9POAL]	41.28	507	1	31.2706	6.40479	0.942027	1.26199	1.23257	1.14553	0.29014
I1HLR2	40S ribosomal protein S4 OS=Brachypodium distachyon GN=BRADI2G35620 PE=3 SV=1 - [I1HLR2_BRADI]	38.87	71	9	29.9202	10.1548	0.948057	0.865789	1.00855	0.940799	0.288757
F2CTR7	Predicted protein OS=Hordeum vulgare var. distichum PE=2 SV=1 - [F2CTR7_HORVD]	15.51	27	9	82.6191	5.70654	0.907918	0.927561	1.01841	0.951296	0.288685
W5GJG1	Uncharacterized protein OS=Triticum aestivum PE=4 SV=1 - [W5GJG1_WHEAT]	8.09	6	3	48.8057	5.74463	0.970836	1.00581	0.932817	0.969821	0.288527
A0A0A9RPC1	40S ribosomal protein S30 OS=Arundo donax PE=4 SV=1 - [A0A0A9RPC1_ARUDO]	40	19	1	2.8555	11.063	1.03712	0.822211	0.851134	0.903488	0.288171
M7YU16	ATP synthase subunit d, mitochondrial OS=Triticum urartu GN=TRIUR3_34657 PE=4 SV=1 - [M7YU16_TRIUA]	19.76	10	3	19.518	6.13818	0.995774	1.01981	1.04233	1.0193	0.287508
M0VJK7	Uncharacterized protein OS=Hordeum vulgare var. distichum PE=4 SV=1 - [M0VJK7_HORVD]	18	9	1	10.1422	11.2681	1.12461	1.10608	0.973839	1.06818	0.287468
W5HMF7	Uncharacterized protein OS=Triticum aestivum PE=4 SV=1 - [W5HMF7_WHEAT]	1.5	8	1	95.1579	4.98291	0.945305	1.28153	1.22216	1.14966	0.285434
B0LXM0	S-adenosylmethionine synthase OS=Triticum aestivum GN=SAMS PE=2 SV=1 - [METK_WHEAT]	28.03	18	3	43.1527	5.88428	0.911263	0.918209	1.01924	0.949571	0.285253
W4ZQ99	Uncharacterized protein OS=Triticum aestivum PE=4 SV=1 - [W4ZQ99_WHEAT]	37.14	47	1	11.7793	10.228	1.08978	0.997245	1.29611	1.12771	0.285134
W5H2F0	Uncharacterized protein OS=Triticum aestivum PE=4 SV=1 - [W5H2F0_WHEAT]	3.13	46	2	113.594	6.60986	1.16405	1.18548	0.960943	1.10349	0.284939
A0A0D3FDD0	Uncharacterized protein OS=Oryza barthii PE=4 SV=1 - [A0A0D3FDD0_9ORYZ]	10.47	15	1	9.95709	8.47021	0.951487	0.927632	1.01195	0.96369	0.284835
Q3S861	Pyridoxine biosynthesis protein OS=Triticum aestivum PE=2 SV=1 - [Q3S861_WHEAT]	19.75	13	3	33.2771	6.87354	1.01658	1.01628	1.12625	1.05304	0.284399
W5AXT4	Uncharacterized protein OS=Triticum aestivum PE=4 SV=1 - [W5AXT4_WHEAT]	33.25	40	10	43.3978	7.45947	0.947233	0.922516	1.01291	0.960886	0.284074
K3YGI3	Uncharacterized protein OS=Setaria italica GN=Si013351m.g PE=3 SV=1 - [K3YGI3_SETIT]	8.82	18	1	76.7466	6.50732	0.99103	0.969287	0.999989	0.986769	0.283749
T1MLF3	Uncharacterized protein OS=Triticum urartu PE=4 SV=1 - [T1MLF3_TRIUA]	7.71	23	2	44.9475	6.0874	1.00092	1.06189	1.21555	1.09279	0.283366
M7YIS3	Uncharacterized protein OS=Triticum urartu GN=TRIUR3_16525 PE=4 SV=1 - [M7YIS3_TRIUA]	15.31	2	1	10.7995	4.70361	0.799217	0.722012	1.04864	0.856623	0.282978
F2E9F1	Predicted protein OS=Hordeum vulgare var. distichum PE=2 SV=1 - [F2E9F1_HORVD]	41.35	83	1	28.0721	5.42725	1.19434	0.984367	1.08603	1.08825	0.282766
W5HYN8	Uncharacterized protein OS=Triticum aestivum PE=4 SV=1 - [W5HYN8_WHEAT]	40.9	27	10	36.5115	5.42725	1.08444	1.11764	0.979782	1.06062	0.281881
M7ZXX2	Pyruvate, phosphate dikinase 1, chloroplastic OS=Triticum urartu GN=TRIUR3_24517 PE=4 SV=1 - [M7ZXX2_TRIUA]	16.59	85	13	121.999	5.96045	1.03896	1.18048	1.01071	1.07672	0.281557
M8B550	Magnesium-protoporphyrin IX monomethyl ester (Oxidative) cyclase, chloroplastic OS=Aegilops tauschii GN=F775_26542 PE=3 SV=1 - [M8B550_AEGTA]	38.05	52	12	47.5315	8.76318	0.957848	0.841248	0.996398	0.931831	0.281331
W5BGE9	Uncharacterized protein OS=Triticum aestivum PE=3 SV=1 - [W5BGE9_WHEAT]	23.87	16	2	40.5961	8.89502	1.02296	0.902699	0.858219	0.927959	0.280737
F2CXV7	Predicted protein OS=Hordeum vulgare var. distichum PE=2 SV=1 - [F2CXV7_HORVD]	15.66	3	1	25.7519	8.04541	0.846841	0.686497	1.03006	0.854466	0.280218
F2DIQ9	Predicted protein OS=Hordeum vulgare var. distichum PE=2 SV=1 - [F2DIQ9_HORVD]	7.65	27	3	57.3161	6.46826	0.942021	0.955826	1.01032	0.969389	0.279754
N1QSS8	Uncharacterized protein OS=Aegilops tauschii GN=F775_05038 PE=4 SV=1 - [N1QSS8_AEGTA]	12.55	1	1	28.6311	4.94482	1.03888	1.40527	1.07267	1.17227	0.278507
W5FHS2	Uncharacterized protein OS=Triticum aestivum PE=4 SV=1 - [W5FHS2_WHEAT]	31.4	20	2	10.093	6.12549	0.910928	0.938213	1.01417	0.954437	0.278176
M7YEV6	Uncharacterized protein OS=Triticum urartu GN=TRIUR3_03792 PE=4 SV=1 - [M7YEV6_TRIUA]	5.12	15	2	52.4391	8.80713	0.831661	0.927329	1.01129	0.923427	0.278007
K7V853	Uncharacterized protein OS=Zea mays GN=LOC100276678 PE=4 SV=1 - [K7V853_MAIZE]	21.05	16	1	4.16922	9.99365	1.00882	1.08706	1.01522	1.03703	0.277795
A0A0E0JJ93	Tyrosine--tRNA ligase OS=Oryza punctata PE=3 SV=1 - [A0A0E0JJ93_ORYPU]	5.63	22	1	54.5073	7.1665	1.04994	0.997321	1.14704	1.06477	0.277715
M7YNH0	Aspartyl/glutamyl-tRNA(Asn/Gln) amidotransferase subunit B OS=Triticum urartu GN=TRIUR3_25455 PE=3 SV=1 - [M7YNH0_TRIUA]	22.71	32	9	60.427	6.16357	0.990197	0.97337	0.870153	0.944573	0.277702
W5FLT9	Uncharacterized protein OS=Triticum aestivum PE=4 SV=1 - [W5FLT9_WHEAT]	5.73	25	1	76.7828	6.80029	1.04569	0.990807	1.04213	1.02621	0.277432
G8CLT2	Putative uncharacterized protein (Fragment) OS=Elymus libanoticus PE=2 SV=1 - [G8CLT2_9POAL]	9.17	48	1	38.9371	5.87158	1.30589	0.986492	1.11931	1.13723	0.276687
B8A064	Phosphoribulokinase OS=Zea mays PE=2 SV=1 - [B8A064_MAIZE]	31.08	19	1	45.7223	6.1001	1.03275	1.33047	1.05957	1.14093	0.276512
M7YHJ3	50S ribosomal protein L5, chloroplastic OS=Triticum urartu GN=TRIUR3_10657 PE=3 SV=1 - [M7YHJ3_TRIUA]	42.52	24	1	28.0918	9.80322	1.01695	1.13499	1.0205	1.05748	0.276407
Q2PZ33	Glutathione synthetase (Fragment) OS=Hordeum vulgare GN=gs PE=2 SV=1 - [Q2PZ33_HORVU]	6.75	20	2	45.1563	6.16357	0.983345	1.14833	1.0816	1.07109	0.276151
A0A0A9PFG0	Threonine synthase OS=Arundo donax PE=4 SV=1 - [A0A0A9PFG0_ARUDO]	29.14	3	1	19.1738	6.771	1.12432	1.00616	1.03021	1.05356	0.275676
M0Z194	Uncharacterized protein OS=Hordeum vulgare var. distichum PE=4 SV=1 - [M0Z194_HORVD]	9.09	8	1	15.0284	5.14795	1.01989	0.907368	0.897783	0.94168	0.275249
A6N104	Chloroplast chlorophyll a-b binding protein 8 (Fragment) OS=Oryza sativa subsp. indica PE=2 SV=1 - [A6N104_ORYSI]	9.95	9	1	20.8887	6.16357	0.796437	1.03836	0.823757	0.886185	0.275191
M0Y1W3	Uncharacterized protein OS=Hordeum vulgare var. distichum PE=3 SV=1 - [M0Y1W3_HORVD]	32.94	143	1	71.9235	5.71924	1.33658	1.49609	0.925729	1.2528	0.275154
B3VN37	Chloroplast chlorophyll a/b binding protein (Fragment) OS=Phyllostachys edulis PE=2 SV=1 - [B3VN37_9POAL]	47.51	31	1	19.78	6.56592	1.06764	1.00272	1.22662	1.09899	0.275043
K4AGK4	Uncharacterized protein OS=Setaria italica GN=Si038011m.g PE=4 SV=1 - [K4AGK4_SETIT]	25.38	1	1	13.8637	4.99561	1.15758	2.69514	1.3238	1.72551	0.274878
W5F587	Nucleoside diphosphate kinase OS=Triticum aestivum PE=3 SV=1 - [W5F587_WHEAT]	49.35	9	1	8.33721	4.83057	1.03204	0.815585	0.854407	0.900677	0.27453
M0UP86	Uncharacterized protein OS=Hordeum vulgare var. distichum PE=4 SV=1 - [M0UP86_HORVD]	8.39	7	1	15.4527	5.66846	0.764018	0.951795	0.980373	0.898729	0.274138
W5GR03	Uncharacterized protein OS=Triticum aestivum PE=3 SV=1 - [W5GR03_WHEAT]	18.04	35	5	57.4828	4.77979	1.17461	1.00662	1.04604	1.07576	0.273856
M7ZRZ0	DEAD-box ATP-dependent RNA helicase ISE2, chloroplastic OS=Triticum urartu GN=TRIUR3_12945 PE=4 SV=1 - [M7ZRZ0_TRIUA]	2.98	30	3	109.961	7.45947	1.01666	0.835743	0.912167	0.921523	0.273157
F2DD09	Predicted protein OS=Hordeum vulgare var. distichum PE=2 SV=1 - [F2DD09_HORVD]	19.49	2	1	12.4874	7.29834	0.710025	0.998762	0.907952	0.872246	0.272685
W5FES4	Uncharacterized protein OS=Triticum aestivum PE=4 SV=1 - [W5FES4_WHEAT]	2.95	1	1	50.8763	4.4751	1.00369	1.29247	1.08923	1.12846	0.272388
W5H807	Fructose-bisphosphate aldolase OS=Triticum aestivum PE=4 SV=1 - [W5H807_WHEAT]	59.09	4	1	13.7351	9.01221	1.40826	1.02477	1.09678	1.1766	0.272235
A0A0D9Y8B3	Uncharacterized protein OS=Oryza glumipatula PE=3 SV=1 - [A0A0D9Y8B3_9ORYZ]	0.6	1	1	163.611	7.84033	1.00789	0.953539	0.907053	0.956161	0.271386
F2DCH1	Predicted protein OS=Hordeum vulgare var. distichum PE=2 SV=1 - [F2DCH1_HORVD]	18.48	8	4	35.2851	5.85889	1.09469	1.14309	0.980322	1.0727	0.270898
M8BMC6	Putative L-ascorbate peroxidase, chloroplastic OS=Aegilops tauschii GN=F775_29816 PE=3 SV=1 - [M8BMC6_AEGTA]	20	16	1	57.4065	6.99072	1.43747	1.30405	0.936358	1.22596	0.270563
W5ARU5	Uncharacterized protein OS=Triticum aestivum PE=4 SV=1 - [W5ARU5_WHEAT]	6.67	3	1	22.9388	5.30029	0.968599	1.15185	1.22818	1.11621	0.270405
M8C9N3	Heat shock 70 kDa protein 4L OS=Aegilops tauschii GN=F775_32879 PE=3 SV=1 - [M8C9N3_AEGTA]	32.66	55	3	93.3009	5.19873	0.975932	1.14019	1.11924	1.07845	0.267889
W5AEY1	Uncharacterized protein OS=Triticum aestivum PE=4 SV=1 - [W5AEY1_WHEAT]	51.32	5	2	8.18723	4.88135	0.885834	0.894272	1.02079	0.933632	0.267771
A0A096UUF6	Uncharacterized protein OS=Triticum aestivum PE=4 SV=1 - [A0A096UUF6_WHEAT]	11.41	5	1	34.3426	9.08545	0.925616	0.996519	0.764763	0.895633	0.267373
N1QWV5	Putative RuBisCO large subunit-binding protein subunit alpha, chloroplastic OS=Aegilops tauschii GN=F775_31043 PE=3 SV=1 - [N1QWV5_AEGTA]	20.62	13	3	54.3857	4.99561	1.08674	0.992527	1.04529	1.04152	0.267204
M0XHP8	Uncharacterized protein OS=Hordeum vulgare var. distichum PE=4 SV=1 - [M0XHP8_HORVD]	17.28	5	1	49.9062	5.23682	1.11471	1.07832	0.984538	1.05919	0.266441
M0X0Z3	Uncharacterized protein OS=Hordeum vulgare var. distichum PE=3 SV=1 - [M0X0Z3_HORVD]	15.12	12	6	56.2029	5.8208	0.940313	0.756479	0.983725	0.893506	0.265876
M0YC26	Uncharacterized protein OS=Hordeum vulgare var. distichum PE=4 SV=1 - [M0YC26_HORVD]	27.27	5	1	7.44887	9.70068	1.01593	1.14856	1.50302	1.2225	0.265562
M0VS61	Uncharacterized protein OS=Hordeum vulgare var. distichum PE=4 SV=1 - [M0VS61_HORVD]	8.44	68	2	45.9585	5.31299	1.03483	1.15868	1.01392	1.06914	0.265523
M8C0P4	Uncharacterized protein OS=Aegilops tauschii GN=F775_32323 PE=3 SV=1 - [M8C0P4_AEGTA]	5.31	1	1	24.9268	6.354	0.924554	0.995711	0.980265	0.966843	0.264691
W5AVV3	Uncharacterized protein OS=Triticum aestivum PE=4 SV=1 - [W5AVV3_WHEAT]	41.43	49	9	33.8563	5.41455	0.965723	0.993345	0.872233	0.943767	0.264651
M0Y9B9	Uncharacterized protein OS=Hordeum vulgare var. distichum PE=4 SV=1 - [M0Y9B9_HORVD]	21.24	23	2	12.5176	5.19873	1.05951	0.990775	1.11414	1.05481	0.264403
M8BXK5	Pyrophosphate-energized vacuolar membrane proton pump OS=Aegilops tauschii GN=F775_07510 PE=3 SV=1 - [M8BXK5_AEGTA]	14.98	166	1	79.3228	5.32568	1.93458	1.10842	1.17758	1.40686	0.263988
M7ZAW1	31 kDa ribonucleoprotein, chloroplastic OS=Triticum urartu GN=TRIUR3_26474 PE=4 SV=1 - [M7ZAW1_TRIUA]	40.79	25	1	25.1022	4.83057	0.917768	0.992777	0.981596	0.964047	0.263701
N1QPR4	40S ribosomal protein S2-3 OS=Aegilops tauschii GN=F775_26142 PE=3 SV=1 - [N1QPR4_AEGTA]	47.42	23	1	23.2884	9.64209	0.907398	0.936939	1.01195	0.952096	0.263573
M0VQY7	Uncharacterized protein OS=Hordeum vulgare var. distichum PE=4 SV=1 - [M0VQY7_HORVD]	20.59	21	1	7.49765	6.59521	0.987493	1.06728	1.10294	1.05257	0.26337
W5G817	Uncharacterized protein OS=Triticum aestivum PE=3 SV=1 - [W5G817_WHEAT]	3.88	24	3	115.228	6.40479	1.01172	1.02153	1.10748	1.04691	0.262969
F2CQL5	Isocitrate dehydrogenase [NADP] OS=Hordeum vulgare var. distichum PE=2 SV=1 - [F2CQL5_HORVD]	37.65	63	2	45.8093	6.39209	1.02947	1.018	1.15358	1.06702	0.262619
T1NKH3	Uncharacterized protein OS=Triticum urartu PE=4 SV=1 - [T1NKH3_TRIUA]	6.21	5	2	18.6166	10.2134	0.887504	1.02137	0.861147	0.92334	0.262241
Q41629	ADP,ATP carrier protein 1, mitochondrial OS=Triticum aestivum GN=ANT-G1 PE=3 SV=1 - [ADT1_WHEAT]	27.19	45	1	35.9386	9.78857	1.18081	0.993271	1.0777	1.08393	0.261783
W5G703	Uncharacterized protein OS=Triticum aestivum PE=3 SV=1 - [W5G703_WHEAT]	10.26	3	1	21.3621	8.71924	1.03109	1.30984	1.06612	1.13568	0.261758
W5ELV3	Adenylosuccinate synthetase, chloroplastic OS=Triticum aestivum GN=PURA PE=3 SV=1 - [W5ELV3_WHEAT]	17.07	23	5	48.6269	6.02393	0.973961	1.00145	0.935076	0.970162	0.261347
M8CCX5	Uncharacterized protein OS=Aegilops tauschii GN=F775_31593 PE=4 SV=1 - [M8CCX5_AEGTA]	2.55	4	1	63.309	6.80029	1.16578	1.07055	0.99435	1.07689	0.261135
F2CSC6	Predicted protein (Fragment) OS=Hordeum vulgare var. distichum PE=2 SV=1 - [F2CSC6_HORVD]	2.78	2	1	45.8592	6.40479	1.02531	0.857145	0.781134	0.887863	0.26033
B9FXL0	Putative uncharacterized protein OS=Oryza sativa subsp. japonica GN=OsJ_24502 PE=3 SV=1 - [B9FXL0_ORYSJ]	11.29	51	1	6.70947	10.0083	1.01181	0.766341	0.89063	0.889594	0.25955
M0Z810	Peroxidase OS=Hordeum vulgare var. distichum PE=3 SV=1 - [M0Z810_HORVD]	21.85	83	5	33.5397	8.32373	0.875091	1.02286	0.843756	0.913902	0.259324
R7W563	Uncharacterized protein OS=Aegilops tauschii GN=F775_26917 PE=3 SV=1 - [R7W563_AEGTA]	11.07	4	2	28.8415	6.96143	0.944726	1.00106	0.977563	0.97445	0.258299
M8D1N9	Aminoacylase-1 OS=Aegilops tauschii GN=F775_27464 PE=4 SV=1 - [M8D1N9_AEGTA]	3.83	26	1	34.9199	5.61768	1.01752	1.01943	1.11549	1.05081	0.256775
W5B0D9	Uncharacterized protein OS=Triticum aestivum PE=4 SV=1 - [W5B0D9_WHEAT]	76.14	7	5	9.27909	4.41162	1.02302	1.08393	1.00529	1.03741	0.256765
W5EUD1	Uncharacterized protein OS=Triticum aestivum PE=4 SV=1 - [W5EUD1_WHEAT]	4.98	13	2	51.5202	4.71631	1.08184	1.31039	1.0223	1.13818	0.25622
W5EZ49	Pyruvate kinase OS=Triticum aestivum PE=3 SV=1 - [W5EZ49_WHEAT]	17.9	33	6	55.8502	6.90283	0.976933	0.934838	0.733335	0.881702	0.256209
Q539W8	Ribulose bisphosphate carboxylase large chain OS=Psathyrostachys huashanica GN=rbcL PE=3 SV=1 - [Q539W8_9POAL]	54.51	1265	1	52.8253	6.58057	0.976959	1.00082	0.98967	0.98915	0.256044
M8C7V4	Peroxiredoxin-2E, chloroplastic OS=Aegilops tauschii GN=F775_27807 PE=4 SV=1 - [M8C7V4_AEGTA]	55.68	13	2	9.21883	5.05908	0.945418	1.00256	0.868871	0.93895	0.255652
I1IUJ1	Uncharacterized protein OS=Brachypodium distachyon GN=BRADI4G43070 PE=4 SV=1 - [I1IUJ1_BRADI]	3.94	35	2	65.8651	7.31299	1.02739	1.01041	1.00001	1.0126	0.254975
W5FHZ3	Uncharacterized protein OS=Triticum aestivum PE=4 SV=1 - [W5FHZ3_WHEAT]	0.99	7	2	257.889	5.65576	0.949551	1.00774	0.953406	0.970232	0.253966
A0A096UMK8	Uncharacterized protein OS=Triticum aestivum PE=3 SV=1 - [A0A096UMK8_WHEAT]	31.74	21	1	37.0474	5.2876	0.950529	0.855148	0.99647	0.934049	0.253919
M8B843	Uncharacterized protein OS=Aegilops tauschii GN=F775_26398 PE=4 SV=1 - [M8B843_AEGTA]	28.2	43	17	110.475	6.01123	1.04394	0.992566	1.05204	1.02952	0.253836
C0SJR0	Ribulose-1,5-bisphosphate carboxylase/oxygenase large subunit (Fragment) OS=Eremopyrum bonaepartis GN=rbcL PE=3 SV=1 - [C0SJR0_9POAL]	55.35	1532	1	52.9304	6.68311	1.15775	1.01614	1.03641	1.0701	0.253739
Q6B7Q9	RuBisCo subunit binding-protein beta subunit (Fragment) OS=Zea mays PE=2 SV=1 - [Q6B7Q9_MAIZE]	40.34	11	1	44.0469	4.83057	0.962487	1.22968	1.33255	1.17491	0.253633
M8A710	Clathrin heavy chain OS=Triticum urartu GN=TRIUR3_07318 PE=3 SV=1 - [M8A710_TRIUA]	14.46	75	19	193.356	5.36377	0.993926	1.04786	1.03621	1.026	0.253471
M0Z798	Uncharacterized protein OS=Hordeum vulgare var. distichum PE=4 SV=1 - [M0Z798_HORVD]	20.06	19	8	35.8353	5.32568	1.14543	0.994623	1.06733	1.06913	0.253302
C0LIG1	Putative Pto kinase interactor 1 OS=Dasypyrum villosum GN=Pti1 PE=2 SV=1 - [C0LIG1_9POAL]	11.6	15	3	39.4701	8.22119	1.1069	1.1435	0.982345	1.07758	0.252679
F2DDQ9	Predicted protein OS=Hordeum vulgare var. distichum PE=2 SV=1 - [F2DDQ9_HORVD]	3.7	12	3	98.7258	4.89404	1.12742	1.01524	1.02717	1.05661	0.252519
W5HWH6	Uncharacterized protein OS=Triticum aestivum PE=4 SV=1 - [W5HWH6_WHEAT]	34.56	10	7	29.248	5.52881	1.1195	1.06387	0.992348	1.05857	0.252456
A0A0F6QSA7	Ribosomal protein L32 (Fragment) OS=Sporobolus pseudairoides GN=rpL32 PE=4 SV=1 - [A0A0F6QSA7_9POAL]	32.26	32	1	3.34874	9.99365	0.893442	0.829564	1.01574	0.912915	0.251892
W5D9P6	Uncharacterized protein OS=Triticum aestivum PE=4 SV=1 - [W5D9P6_WHEAT]	16.5	35	3	43.6693	5.79541	0.896864	0.991964	0.972355	0.953728	0.251527
W5I3H6	Uncharacterized protein OS=Triticum aestivum PE=4 SV=1 - [W5I3H6_WHEAT]	30	20	8	33.9595	7.12256	1.13156	1.0742	0.990656	1.06547	0.250636
M0ZD98	Elongation factor Tu OS=Hordeum vulgare var. distichum PE=3 SV=1 - [M0ZD98_HORVD]	43.5	26	18	50.3979	6.27783	0.99502	1.03501	1.05636	1.0288	0.250375
W5GLQ2	Uncharacterized protein OS=Triticum aestivum PE=4 SV=1 - [W5GLQ2_WHEAT]	15.6	1	1	11.3367	9.39307	0.809136	1.01162	0.897376	0.906044	0.25012
M8AW33	Flavonoid 3'-monooxygenase OS=Aegilops tauschii GN=F775_05210 PE=3 SV=1 - [M8AW33_AEGTA]	5.39	1	1	26.7248	5.80811	1.07152	1.02596	1.28135	1.12628	0.249578
A0A0D9W7R2	Uncharacterized protein OS=Leersia perrieri PE=4 SV=1 - [A0A0D9W7R2_9ORYZ]	4.4	1	1	52.4393	5.5542	0.981872	1.1143	1.14554	1.08057	0.24949
W5E2I8	Uncharacterized protein OS=Triticum aestivum PE=4 SV=1 - [W5E2I8_WHEAT]	10.07	6	2	34.1595	7.88428	1.11422	1.07452	0.989148	1.0593	0.249304
A0A077RTE5	Chromosome 3B, genomic scaffold, cultivar Chinese Spring OS=Triticum aestivum GN=TRAES_3BF060500310CFD_c1 PE=4 SV=1 - [A0A077RTE5_WHEAT]	52.91	52	8	21.2515	9.77393	0.972403	0.871296	0.983823	0.942507	0.249131
A0A0A9A601	Eukaryotic translation initiation factor 3 subunit J OS=Arundo donax PE=3 SV=1 - [A0A0A9A601_ARUDO]	12.23	21	2	25.6209	4.95752	0.927614	0.994636	0.979671	0.967307	0.24877
W5B3L1	Uncharacterized protein OS=Triticum aestivum PE=4 SV=1 - [W5B3L1_WHEAT]	12.21	23	3	28.3878	5.03369	1.02429	0.827095	0.843646	0.898344	0.248758
W5FHK3	Uncharacterized protein OS=Triticum aestivum PE=4 SV=1 - [W5FHK3_WHEAT]	48.21	2	2	6.40935	8.88037	0.953079	1.00203	0.97663	0.977246	0.248744
W5HJZ9	Uncharacterized protein OS=Triticum aestivum PE=3 SV=1 - [W5HJZ9_WHEAT]	8.8	38	7	115.483	5.56689	1.11378	1.02596	1.01324	1.05099	0.24799
M8CF13	Cysteine synthase OS=Aegilops tauschii GN=F775_26899 PE=3 SV=1 - [M8CF13_AEGTA]	44.31	13	1	34.0508	5.77002	1.15764	1.04847	1.00909	1.07173	0.247813
B1NC18	Ferritin OS=Hordeum vulgare GN=Fer1 PE=2 SV=1 - [B1NC18_HORVU]	26.38	66	4	27.8811	5.98584	0.994965	0.929473	0.979676	0.968038	0.247518
M0X7C8	Uncharacterized protein OS=Hordeum vulgare var. distichum PE=4 SV=1 - [M0X7C8_HORVD]	8.86	7	2	34.1655	6.16357	1.01664	0.890251	0.857359	0.921417	0.246948
A0A096UUH0	Uncharacterized protein OS=Triticum aestivum PE=4 SV=1 - [A0A096UUH0_WHEAT]	17.95	3	1	9.08087	8.45557	1.17224	1.00185	1.06702	1.08037	0.246848
W5G4U6	Uncharacterized protein OS=Triticum aestivum PE=4 SV=1 - [W5G4U6_WHEAT]	0.76	4	2	377.215	5.26221	0.864711	0.969364	0.983614	0.93923	0.246433
I1ICV8	Phosphoribulokinase OS=Brachypodium distachyon GN=BRADI3G52400 PE=3 SV=1 - [I1ICV8_BRADI]	46.29	9	1	44.9109	6.37939	0.922269	0.999389	0.969201	0.96362	0.246379
N1R0B2	Ubiquinol oxidase OS=Aegilops tauschii GN=F775_31645 PE=3 SV=1 - [N1R0B2_AEGTA]	5.65	1	2	48.8435	6.771	1.1669	1.0754	0.997064	1.07979	0.245512
I1I2N7	Uncharacterized protein OS=Brachypodium distachyon GN=BRADI3G19960 PE=3 SV=1 - [I1I2N7_BRADI]	6.66	19	1	83.5008	7.48877	1.01898	1.05336	1.20148	1.09127	0.244634
W5FCQ7	Uncharacterized protein OS=Triticum aestivum PE=4 SV=1 - [W5FCQ7_WHEAT]	40	3	1	11.8993	10.1548	1.44945	1.19135	0.998351	1.21305	0.244581
M8D9T0	Uncharacterized protein OS=Aegilops tauschii GN=F775_23580 PE=4 SV=1 - [M8D9T0_AEGTA]	4.33	48	2	63.1219	5.03369	0.903453	0.947118	1.00514	0.951904	0.244064
W5HM06	Uncharacterized protein OS=Triticum aestivum PE=4 SV=1 - [W5HM06_WHEAT]	3.82	8	1	28.8271	7.02002	1.01596	0.874383	0.889146	0.926496	0.243524
F2E8P3	Predicted protein OS=Hordeum vulgare var. distichum PE=2 SV=1 - [F2E8P3_HORVD]	30.86	28	2	26.4139	7.02002	1.01419	1.09593	1.01948	1.0432	0.24352
M7ZFR9	Aconitate hydratase OS=Triticum urartu GN=TRIUR3_25530 PE=3 SV=1 - [M7ZFR9_TRIUA]	10.28	11	2	106.072	6.45557	1.21091	1.14182	0.981716	1.11148	0.242221
C4P9N2	Nucleoside diphosphate kinase II (Fragment) OS=Zea mays PE=2 SV=1 - [C4P9N2_MAIZE]	29.2	29	1	12.3876	9.1001	1.04173	1.01493	1.15519	1.07062	0.242155
W5BGH0	Uncharacterized protein OS=Triticum aestivum PE=4 SV=1 - [W5BGH0_WHEAT]	8.49	1	1	38.8503	8.79248	0.989127	0.730262	0.90481	0.874733	0.242026
J3KZB2	Protein translocase subunit SecA OS=Oryza brachyantha GN=OB01G23180 PE=3 SV=1 - [J3KZB2_ORYBR]	12.65	26	1	103.283	5.45264	0.903413	0.995208	0.752871	0.883831	0.241791
C0PMK2	Uncharacterized protein OS=Zea mays PE=2 SV=1 - [C0PMK2_MAIZE]	12.37	22	1	19.8012	7.91357	1.11217	0.986077	1.09994	1.06606	0.241615
M7ZP37	Signal recognition particle 54 kDa protein, chloroplastic OS=Triticum urartu GN=TRIUR3_26146 PE=4 SV=1 - [M7ZP37_TRIUA]	29.9	4	1	53.8401	8.73389	0.992578	1.15913	1.33086	1.16086	0.241283
J3LGR9	Uncharacterized protein OS=Oryza brachyantha GN=OB02G38360 PE=4 SV=1 - [J3LGR9_ORYBR]	11.76	3	2	16.4759	8.92432	0.945826	0.868384	0.998629	0.937613	0.240826
W5GT08	Uncharacterized protein OS=Triticum aestivum PE=4 SV=1 - [W5GT08_WHEAT]	2.9	12	1	38.6041	6.59521	1.02041	1.09617	1.30553	1.1407	0.240693
A0A096UKY5	Uncharacterized protein OS=Triticum aestivum PE=4 SV=1 - [A0A096UKY5_WHEAT]	31.58	10	3	10.5424	5.10986	1.15393	0.996866	1.07411	1.07497	0.240061
W5HAX6	Uncharacterized protein OS=Triticum aestivum PE=4 SV=1 - [W5HAX6_WHEAT]	76.92	9	4	15.2278	5.03369	1.00935	1.03319	1.00305	1.0152	0.239629
W5BH99	GrpE protein homolog OS=Triticum aestivum PE=3 SV=1 - [W5BH99_WHEAT]	10.8	2	2	31.3243	6.01123	1.18036	1.11623	0.986664	1.09442	0.239297
W5EEK9	Adenylosuccinate synthetase, chloroplastic OS=Triticum aestivum GN=PURA PE=3 SV=1 - [W5EEK9_WHEAT]	25.1	29	9	52.7064	7.43018	1.03471	0.995556	1.04791	1.02606	0.239236
W5H1R3	Uncharacterized protein OS=Triticum aestivum PE=4 SV=1 - [W5H1R3_WHEAT]	10.56	1	1	17.2344	7.95752	1.00274	0.897322	0.780099	0.893387	0.23918
B9F156	Putative uncharacterized protein OS=Oryza sativa subsp. japonica GN=OsJ_07573 PE=4 SV=1 - [B9F156_ORYSJ]	17.46	38	2	14.3689	10.0376	0.976126	0.824896	0.959849	0.92029	0.23819
W5GJK7	Uncharacterized protein OS=Triticum aestivum PE=3 SV=1 - [W5GJK7_WHEAT]	27.48	10	2	46.0998	8.60205	0.994585	0.82547	0.932492	0.917516	0.236859
W5EV27	Uncharacterized protein OS=Triticum aestivum PE=4 SV=1 - [W5EV27_WHEAT]	3.65	9	3	109.226	5.69385	0.972897	0.974412	1.00323	0.983513	0.236805
M8C7D4	Adenosine kinase 2 OS=Aegilops tauschii GN=F775_30330 PE=4 SV=1 - [M8C7D4_AEGTA]	37.79	19	1	37.1908	5.09717	0.965251	0.999616	0.921085	0.961984	0.236375
B6TGI7	DNL zinc finger family protein OS=Zea mays GN=LOC100192616 PE=2 SV=1 - [B6TGI7_MAIZE]	9.02	26	1	14.4909	7.69385	1.04568	1.18074	1.02193	1.08278	0.236147
M0XC36	Uncharacterized protein OS=Hordeum vulgare var. distichum PE=4 SV=1 - [M0XC36_HORVD]	21.24	35	3	25.6816	8.70459	1.06606	0.997479	1.13231	1.06528	0.235509
W5FIQ5	Uncharacterized protein OS=Triticum aestivum PE=4 SV=1 - [W5FIQ5_WHEAT]	54.05	28	4	40.342	8.98291	1.09242	1.35763	1.04243	1.16416	0.235268
D3YE92	70 kDa heat shock protein OS=Triticum aestivum PE=2 SV=1 - [D3YE92_WHEAT]	44.2	9	1	73.4969	5.14795	0.859817	0.891826	1.01317	0.921604	0.23525
W5I4H7	Uncharacterized protein OS=Triticum aestivum PE=4 SV=1 - [W5I4H7_WHEAT]	10.95	19	2	23.22	8.36768	0.999715	1.04267	1.02009	1.02083	0.235231
F2DTH4	Predicted protein OS=Hordeum vulgare var. distichum PE=2 SV=1 - [F2DTH4_HORVD]	24.07	30	1	26.2488	7.81104	1.00814	1.16356	1.05883	1.07684	0.235111
W5G5M1	Uncharacterized protein OS=Triticum aestivum PE=3 SV=1 - [W5G5M1_WHEAT]	24.9	27	3	85.5422	6.46826	1.01731	1.00165	1.04522	1.02139	0.235103
N1R2S0	Putative calcium-binding protein CML7 OS=Aegilops tauschii GN=F775_32211 PE=4 SV=1 - [N1R2S0_AEGTA]	22.97	13	3	16.7496	5.16064	0.795227	0.975161	0.947516	0.905968	0.234809
W5GX95	Uncharacterized protein OS=Triticum aestivum PE=4 SV=1 - [W5GX95_WHEAT]	5.64	2	1	29.6213	7.37158	1.01193	0.729328	0.844937	0.862065	0.234683
T1N9U8	Carboxypeptidase OS=Triticum urartu PE=3 SV=1 - [T1N9U8_TRIUA]	2.6	1	1	43.1703	6.37939	1.1266	1.03816	1.01131	1.05869	0.234013
M8B0C6	Putative NADH dehydrogenase (Ubiquinone) 1 alpha subcomplex subunit 12 OS=Aegilops tauschii GN=F775_31082 PE=4 SV=1 - [M8B0C6_AEGTA]	21.82	3	2	12.6193	8.66064	0.869219	1.01172	0.786428	0.889122	0.233975
W5GAQ1	Uncharacterized protein OS=Triticum aestivum PE=3 SV=1 - [W5GAQ1_WHEAT]	56.46	9	3	22.1508	6.23975	0.980116	0.756503	0.923377	0.886665	0.233322
W5EC70	Uncharacterized protein OS=Triticum aestivum PE=4 SV=1 - [W5EC70_WHEAT]	3.61	35	7	278.378	7.43018	0.971015	0.963164	1.00338	0.979186	0.232845
W5I868	Uncharacterized protein OS=Triticum aestivum PE=4 SV=1 - [W5I868_WHEAT]	14.19	15	3	32.4531	5.0083	0.947675	1.00606	0.933036	0.962257	0.232708
W5GF36	Uncharacterized protein OS=Triticum aestivum PE=3 SV=1 - [W5GF36_WHEAT]	5.1	1	1	78.5557	9.26123	0.82155	0.794749	1.02108	0.879126	0.23254
W5H6J0	Xyloglucan endotransglucosylase/hydrolase OS=Triticum aestivum PE=3 SV=1 - [W5H6J0_WHEAT]	8.13	5	1	23.4371	6.1001	1.41707	1.68306	0.964776	1.35497	0.232525
M8B063	Chlorophyll synthase, chloroplastic OS=Triticum urartu GN=TRIUR3_08905 PE=4 SV=1 - [M8B063_TRIUA]	12.98	8	1	14.4807	8.104	0.992647	0.956092	0.875815	0.941518	0.23218
A3BFA0	Peptidyl-prolyl cis-trans isomerase OS=Oryza sativa subsp. japonica GN=OsJ_22614 PE=3 SV=1 - [A3BFA0_ORYSJ]	22.55	119	3	21.6612	9.26123	0.911449	0.930381	1.00799	0.94994	0.232149
Q6EZE8	Sucrose-phosphate synthase OS=Triticum aestivum GN=SPS1 PE=2 SV=1 - [Q6EZE8_WHEAT]	13.74	64	14	115.123	6.20166	1.11696	1.15008	0.986702	1.08458	0.231934
W5DCU4	Uncharacterized protein OS=Triticum aestivum PE=3 SV=1 - [W5DCU4_WHEAT]	29.17	56	13	61.6041	6.07471	0.950973	0.988846	0.992548	0.977456	0.231773
W5C7E0	Uncharacterized protein OS=Triticum aestivum PE=4 SV=1 - [W5C7E0_WHEAT]	26.96	2	1	13.1195	4.32275	0.887102	0.79261	1.00597	0.895227	0.231727
M8BFW3	Uncharacterized protein OS=Aegilops tauschii GN=F775_04890 PE=4 SV=1 - [M8BFW3_AEGTA]	19.92	36	2	184.104	6.23975	0.914444	0.836624	1.00344	0.918169	0.231584
A7WMM8	Alanine:glyoxylate aminotransferase (Fragment) OS=Dactylis glomerata GN=agt1 PE=3 SV=1 - [A7WMM8_DACGL]	39.34	1	1	13.7601	9.05615	0.881199	0.806165	1.00968	0.899015	0.23132
P48187	Photosystem II CP43 reaction center protein OS=Zea mays GN=psbC PE=1 SV=1 - [PSBC_MAIZE]	18.39	6	1	51.8667	7.03467	1.12423	1.5042	1.06926	1.23256	0.231093
M8C829	40S ribosomal protein S3a OS=Aegilops tauschii GN=F775_26634 PE=3 SV=1 - [M8C829_AEGTA]	39.3	44	5	29.4026	9.75928	0.993975	0.929922	0.977896	0.967264	0.230959
M7Z1V0	Serine hydroxymethyltransferase OS=Triticum urartu GN=TRIUR3_03944 PE=3 SV=1 - [M7Z1V0_TRIUA]	20.63	15	9	76.5432	9.46631	1.00012	0.941552	0.97198	0.971217	0.230843
W5D791	Chromosome 3B, genomic scaffold, cultivar Chinese Spring OS=Triticum aestivum GN=TRAES_3BF042100190CFD_c1 PE=3 SV=1 - [W5D791_WHEAT]	11.69	23	1	127.486	6.16357	1.0329	1.01751	1.13087	1.06043	0.230835
M8AT05	Uncharacterized protein OS=Triticum urartu GN=TRIUR3_07699 PE=4 SV=1 - [M8AT05_TRIUA]	6.91	19	2	43.9204	5.65576	1.17279	1.01594	1.05309	1.08061	0.23061
W5GWH6	Peptidyl-prolyl cis-trans isomerase OS=Triticum aestivum PE=4 SV=1 - [W5GWH6_WHEAT]	33.06	11	3	13.1108	9.14404	0.984811	1.13885	1.1806	1.10142	0.230591
F2DYJ0	Proteasome subunit alpha type OS=Hordeum vulgare var. distichum PE=2 SV=1 - [F2DYJ0_HORVD]	42.97	49	10	27.1498	6.15088	0.935893	0.97835	0.995364	0.969869	0.230517
W5D7E3	Uncharacterized protein OS=Triticum aestivum PE=4 SV=1 - [W5D7E3_WHEAT]	11.33	6	1	17.407	7.13721	0.977209	1.21534	1.28889	1.16048	0.230111
W5G5S1	Uncharacterized protein OS=Triticum aestivum PE=4 SV=1 - [W5G5S1_WHEAT]	17.6	18	2	127.327	6.43018	0.986049	1.13288	1.12628	1.08174	0.229934
W5FQ55	UDP-glucose 6-dehydrogenase OS=Triticum aestivum PE=3 SV=1 - [W5FQ55_WHEAT]	13.96	55	5	52.568	6.17627	0.955947	0.888706	0.995448	0.9467	0.229287
F2CRF1	Predicted protein OS=Hordeum vulgare var. distichum PE=2 SV=1 - [F2CRF1_HORVD]	50.19	73	7	29.2467	4.88135	0.987541	0.919059	0.981234	0.962611	0.229212
W5A8E3	Uncharacterized protein OS=Triticum aestivum PE=4 SV=1 - [W5A8E3_WHEAT]	3.13	29	2	109.372	7.13721	0.885431	1.01228	0.876135	0.924615	0.22818
A0A096UR65	Uncharacterized protein OS=Triticum aestivum PE=3 SV=1 - [A0A096UR65_WHEAT]	26.13	23	1	71.7147	6.23975	1.32537	1.11289	1.02361	1.15396	0.227528
W5HV87	Uncharacterized protein OS=Triticum aestivum PE=4 SV=1 - [W5HV87_WHEAT]	4.91	5	1	42.5386	4.69092	0.912173	0.987759	0.769385	0.889772	0.227283
W5AFP0	Uncharacterized protein OS=Triticum aestivum PE=4 SV=1 - [W5AFP0_WHEAT]	8.59	2	1	13.9071	8.17725	1.00721	0.924838	0.930185	0.954078	0.226537
M0XIE3	Uncharacterized protein OS=Hordeum vulgare var. distichum PE=4 SV=1 - [M0XIE3_HORVD]	8.43	4	1	19.0157	5.94775	1.02704	1.0667	1.00277	1.03217	0.226419
W5EAG8	Uncharacterized protein OS=Triticum aestivum PE=3 SV=1 - [W5EAG8_WHEAT]	26.35	10	2	60.8631	9.77393	1.07477	0.999811	1.03752	1.03737	0.226339
R7W0C1	Glutathione peroxidase OS=Aegilops tauschii GN=F775_26193 PE=3 SV=1 - [R7W0C1_AEGTA]	30.4	8	6	24.6779	9.5835	1.11198	1.14373	0.988929	1.08155	0.226232
W5F0X1	Uncharacterized protein OS=Triticum aestivum PE=4 SV=1 - [W5F0X1_WHEAT]	4.76	4	1	27.6833	6.56592	1.15948	1.64091	1.09361	1.298	0.226227
M8AL10	Uncharacterized protein OS=Triticum urartu GN=TRIUR3_20581 PE=4 SV=1 - [M8AL10_TRIUA]	1.43	13	1	80.6048	5.12256	0.987491	0.883152	0.71355	0.861398	0.224638
Q8LRM8	Translationally-controlled tumor protein homolog OS=Triticum aestivum GN=TCTP PE=2 SV=1 - [TCTP_WHEAT]	33.93	25	2	18.7943	4.7417	1.1935	0.980853	1.21068	1.12834	0.224619
M8AN59	Uncharacterized protein OS=Aegilops tauschii GN=F775_05675 PE=4 SV=1 - [M8AN59_AEGTA]	17.74	7	3	19.9996	6.53662	0.95478	0.994555	0.886929	0.945421	0.224502
C5Y0K0	Putative uncharacterized protein Sb04g012430 OS=Sorghum bicolor GN=Sb04g012430 PE=4 SV=1 - [C5Y0K0_SORBI]	13.07	15	1	41.2669	6.34131	1.0133	1.05942	1.16965	1.08079	0.223668
A0A075BBR0	Photosystem II CP43 reaction center protein OS=Thamnocalamus spathiflorus GN=psbC PE=3 SV=1 - [A0A075BBR0_9POAL]	27.7	108	2	52.0238	7.21045	1.14187	0.999714	1.07304	1.07154	0.223444
Q0Q0I7	Heat shock protein 90 OS=Triticum aestivum GN=HSP90-2 PE=1 SV=1 - [Q0Q0I7_WHEAT]	38.71	89	14	80.4098	5.03369	1.01621	1.06609	1.19312	1.09181	0.223398
A0A0D9Y1R1	Malate dehydrogenase OS=Leersia perrieri PE=3 SV=1 - [A0A0D9Y1R1_9ORYZ]	10	28	1	37.6757	7.62061	1.02674	1.02387	1.1272	1.05927	0.223216
M8CLN7	Inner membrane protein ALBINO3, chloroplastic OS=Aegilops tauschii GN=F775_09308 PE=3 SV=1 - [M8CLN7_AEGTA]	10.17	9	3	37.2856	9.20264	0.969943	0.964854	1.00286	0.979219	0.223171
W5HXE1	Uncharacterized protein OS=Triticum aestivum PE=4 SV=1 - [W5HXE1_WHEAT]	6.79	2	1	16.7463	4.88135	0.987234	0.964503	0.997381	0.983039	0.22312
A0A096UUU5	Uncharacterized protein OS=Triticum aestivum PE=4 SV=1 - [A0A096UUU5_WHEAT]	39.95	15	1	39.807	8.25049	1.14198	1.00875	1.31654	1.15576	0.222623
A0A0A9NHL3	Snrnp sm protein, putative OS=Arundo donax PE=4 SV=1 - [A0A0A9NHL3_ARUDO]	24.49	23	1	5.48887	4.25928	0.94509	0.98497	0.992617	0.974226	0.222343
M7Z617	26S proteasome non-ATPase regulatory subunit 1 OS=Triticum urartu GN=TRIUR3_17366 PE=4 SV=1 - [M7Z617_TRIUA]	6.72	45	5	104.229	5.45264	1.03425	1.13209	1.01932	1.06189	0.222216
M7YGN5	60S ribosomal protein L10a-1 OS=Triticum urartu GN=TRIUR3_15035 PE=4 SV=1 - [M7YGN5_TRIUA]	24.64	60	2	24.059	9.94971	1.06397	0.99476	1.08608	1.04827	0.221369
W4ZPA0	Uncharacterized protein OS=Triticum aestivum PE=4 SV=1 - [W4ZPA0_WHEAT]	9.63	5	2	23.9435	9.23193	0.835226	0.892485	1.00672	0.911477	0.221146
W4ZLQ8	Uncharacterized protein OS=Triticum aestivum PE=4 SV=1 - [W4ZLQ8_WHEAT]	34.77	26	11	43.3156	7.47412	1.00076	1.02058	1.04296	1.02143	0.220786
M8BW07	Glycosyltransferase OS=Aegilops tauschii GN=F775_29960 PE=3 SV=1 - [M8BW07_AEGTA]	9.58	2	3	48.0959	5.19873	0.954261	0.820222	0.972329	0.915604	0.220624
M0YW98	Uncharacterized protein OS=Hordeum vulgare var. distichum PE=3 SV=1 - [M0YW98_HORVD]	38.82	134	4	101.479	6.40479	0.868255	0.905478	1.00714	0.926958	0.22051
S6CMV9	Ribulose bisphosphate carboxylase large chain (Fragment) OS=Walwhalleya subxerophila GN=rbcL PE=3 SV=1 - [S6CMV9_9POAL]	52.04	2	1	11.1465	7.86963	1.35744	1.16922	1.00746	1.17804	0.22037
M8AWD6	Uncharacterized protein OS=Aegilops tauschii GN=F775_44032 PE=4 SV=1 - [M8AWD6_AEGTA]	8.4	5	1	13.4799	8.25049	0.938334	0.859675	0.994895	0.930968	0.220359
F2D7T7	Predicted protein OS=Hordeum vulgare var. distichum PE=2 SV=1 - [F2D7T7_HORVD]	9.36	14	3	35.8894	6.65381	0.863867	0.994002	0.941465	0.933111	0.218811
M0WTZ9	Uncharacterized protein OS=Hordeum vulgare var. distichum PE=4 SV=1 - [M0WTZ9_HORVD]	8.54	14	2	44.9553	8.27979	1.07522	1.14493	1.0008	1.07365	0.218797
W5DG53	Uncharacterized protein OS=Triticum aestivum PE=3 SV=1 - [W5DG53_WHEAT]	46.79	2	1	11.9076	4.7417	0.865392	0.871639	1.01067	0.9159	0.218123
A0A0D9VYR9	Serine hydroxymethyltransferase OS=Leersia perrieri PE=3 SV=1 - [A0A0D9VYR9_9ORYZ]	31.58	21	1	56.3781	8.646	1.3941	1.04429	1.12459	1.18766	0.218081
M8C7Y6	Putative oxidoreductase GLYR1 OS=Aegilops tauschii GN=F775_32502 PE=4 SV=1 - [M8C7Y6_AEGTA]	20.14	11	1	31.0558	9.27588	1.01492	1.12295	1.03731	1.05839	0.218069
W5C3Z7	Uncharacterized protein OS=Triticum aestivum PE=4 SV=1 - [W5C3Z7_WHEAT]	21.7	7	1	21.8263	6.12549	0.995734	1.07818	1.11874	1.06422	0.217969
W5DT48	Uncharacterized protein OS=Triticum aestivum PE=3 SV=1 - [W5DT48_WHEAT]	35.83	24	11	34.5913	5.36377	0.890681	0.921746	1.00532	0.939249	0.217937
D2XV68	Predicted protein OS=Hordeum vulgare var. distichum PE=2 SV=1 - [D2XV68_HORVD]	29.52	5	1	17.8523	6.17627	1.01785	0.748215	0.78137	0.849145	0.217555
F2DDR9	Hexokinase OS=Hordeum vulgare var. distichum GN=HXK5 PE=2 SV=1 - [F2DDR9_HORVD]	18.54	33	2	54.6507	6.31592	0.998939	1.0424	1.07214	1.03783	0.217093
M7YG20	Uncharacterized protein OS=Triticum urartu GN=TRIUR3_15944 PE=4 SV=1 - [M7YG20_TRIUA]	47.27	3	3	12.3814	8.49951	0.97082	0.842836	0.964215	0.925957	0.217087
M7YB04	S-adenosylmethionine synthase OS=Triticum urartu GN=TRIUR3_22199 PE=3 SV=1 - [M7YB04_TRIUA]	30.46	18	1	42.8296	5.92236	1.07616	1.00134	1.14658	1.07469	0.216845
W5G616	Uncharacterized protein OS=Triticum aestivum PE=4 SV=1 - [W5G616_WHEAT]	15.08	24	6	50.5618	8.71924	0.94389	1.00185	0.962828	0.969523	0.216034
J9XY60	Chloroplast chlorophyll a-b binding protein (Fragment) OS=Leymus secalinus PE=4 SV=1 - [J9XY60_9POAL]	38.1	20	4	20.7085	6.80029	1.0739	1.08094	0.994299	1.04971	0.215439
Q5K3F3	Ribulose bisphosphate carboxylase large chain (Fragment) OS=Arthrostylidium sp. TH-53B GN=rbcL PE=3 SV=1 - [Q5K3F3_9POAL]	34.93	544	1	50.6963	7.03467	1.59478	2.95094	1.24654	1.93075	0.215303
A0A0C4BJ37	Uncharacterized protein OS=Triticum aestivum PE=4 SV=1 - [A0A0C4BJ37_WHEAT]	20.63	16	1	31.117	5.35107	1.00185	0.940594	0.960746	0.96773	0.215292
M8A186	Putative phosphoribosylformylglycinamidine synthase, chloroplastic/mitochondrial OS=Triticum urartu GN=TRIUR3_12977 PE=3 SV=1 - [M8A186_TRIUA]	2.07	9	1	147.656	5.12256	0.972817	0.997098	0.938153	0.969356	0.215061
W5DAD8	Uncharacterized protein OS=Triticum aestivum PE=4 SV=1 - [W5DAD8_WHEAT]	25.91	31	5	27.3627	6.12549	1.00029	1.1169	1.06412	1.06044	0.214905
M7ZWS4	GrpE protein homolog OS=Triticum urartu GN=TRIUR3_13120 PE=3 SV=1 - [M7ZWS4_TRIUA]	31.23	13	3	28.0818	4.34814	1.03841	1.12747	1.37318	1.17969	0.214506
W5FU56	Obg-like ATPase 1 OS=Triticum aestivum PE=3 SV=1 - [W5FU56_WHEAT]	22.43	30	6	40.3271	5.16064	0.978894	0.925388	0.989131	0.964471	0.21405
F2EID0	Predicted protein OS=Hordeum vulgare var. distichum PE=2 SV=1 - [F2EID0_HORVD]	64.42	66	4	11.0702	4.84326	0.911799	0.993502	0.965373	0.956891	0.213852
W5DPZ5	Uncharacterized protein OS=Triticum aestivum PE=4 SV=1 - [W5DPZ5_WHEAT]	8.9	2	1	15.6999	5.2876	0.853092	0.994383	0.931832	0.926436	0.213719
M7ZUX7	Cytochrome b-c1 complex subunit Rieske, mitochondrial OS=Triticum urartu GN=TRIUR3_30560 PE=4 SV=1 - [M7ZUX7_TRIUA]	7.83	3	1	23.9363	7.41553	1.02446	1.07055	1.0073	1.0341	0.212673
W5E8E5	Uncharacterized protein OS=Triticum aestivum PE=4 SV=1 - [W5E8E5_WHEAT]	21.31	1	1	6.06305	5.17334	1.09374	1.20238	1.00831	1.10148	0.2125
W5BLS0	Uncharacterized protein OS=Triticum aestivum PE=4 SV=1 - [W5BLS0_WHEAT]	7.91	9	2	39.4649	8.55811	0.911429	0.907241	1.00613	0.9416	0.212215
M7YH30	Mitochondrial outer membrane protein porin of 34 kDa OS=Triticum urartu GN=TRIUR3_02492 PE=4 SV=1 - [M7YH30_TRIUA]	22.75	15	5	27.1972	9.14404	1.09659	0.993431	1.09664	1.06222	0.21217
T1NE57	V-type proton ATPase subunit F OS=Triticum urartu PE=3 SV=1 - [T1NE57_TRIUA]	9.45	4	1	14.1114	5.56689	0.920951	0.852376	0.998118	0.923815	0.212044
M7YT03	Lipoxygenase OS=Triticum urartu GN=TRIUR3_26398 PE=3 SV=1 - [M7YT03_TRIUA]	21.1	34	1	105.559	6.06201	0.672458	0.797729	1.00439	0.824859	0.212043
M8AZH6	Cysteine proteinase inhibitor OS=Aegilops tauschii GN=F775_07311 PE=4 SV=1 - [M8AZH6_AEGTA]	31.78	4	3	11.7801	7.34229	0.965326	1.00168	0.950864	0.972623	0.211871
A0A0D3GIE0	Uncharacterized protein OS=Oryza barthii PE=3 SV=1 - [A0A0D3GIE0_9ORYZ]	8.84	41	2	36.7283	9.05615	0.863274	0.887215	1.00734	0.919276	0.211815
W5C5L8	Uncharacterized protein OS=Triticum aestivum PE=4 SV=1 - [W5C5L8_WHEAT]	23.13	23	1	63.5518	8.38232	0.865337	0.99174	0.72658	0.861219	0.211612
W5BPL2	Uncharacterized protein OS=Triticum aestivum PE=4 SV=1 - [W5BPL2_WHEAT]	24.66	23	1	135.605	6.80029	0.967005	0.908373	0.720936	0.865438	0.21146
J3LSV7	Uncharacterized protein OS=Oryza brachyantha GN=OB03G41330 PE=4 SV=1 - [J3LSV7_ORYBR]	15.72	13	1	33.6042	8.00146	0.929036	0.943825	0.702832	0.858564	0.211404
F2DSZ6	Predicted protein OS=Hordeum vulgare var. distichum PE=2 SV=1 - [F2DSZ6_HORVD]	12.37	27	2	21.4928	11.2095	0.987133	0.936465	0.985649	0.969749	0.210826
Q8S3J1	60S ribosomal protein L13 OS=Triticum aestivum PE=2 SV=1 - [Q8S3J1_WHEAT]	45.07	37	5	16.1148	10.3306	0.877109	0.931292	0.998915	0.935772	0.209891
W5G8U0	Uncharacterized protein OS=Triticum aestivum PE=4 SV=1 - [W5G8U0_WHEAT]	13.58	9	3	31.5453	8.52881	1.10315	1.00779	1.21062	1.10719	0.208825
F2E8M7	Predicted protein OS=Hordeum vulgare var. distichum PE=2 SV=1 - [F2E8M7_HORVD]	8.9	26	4	72.8845	4.98291	1.08261	1.00171	1.04418	1.04283	0.20821
M7Y6X6	40S ribosomal protein S19 OS=Triticum urartu GN=TRIUR3_20750 PE=4 SV=1 - [M7Y6X6_TRIUA]	59.35	34	9	17.0599	9.89111	0.846713	0.937848	0.987893	0.924151	0.207877
W4ZUZ6	Dihydrolipoyl dehydrogenase OS=Triticum aestivum PE=4 SV=1 - [W4ZUZ6_WHEAT]	28.69	16	7	52.7034	7.18115	1	1.01412	1.02344	1.01252	0.207576
F8S8C4	Ribulose-1,5-bisphosphate carboxylase/oxygenase large subunit (Fragment) OS=Puelia olyriformis GN=rbcL PE=3 SV=1 - [F8S8C4_9POAL]	29.05	247	1	49.9671	7.21045	1.1128	1.13076	0.993662	1.07907	0.207437
W5HSJ6	Uncharacterized protein OS=Triticum aestivum PE=3 SV=1 - [W5HSJ6_WHEAT]	9.54	23	4	50.5927	6.62451	1.00945	1.01963	1.06489	1.03132	0.207376
W5F0M1	Non-specific lipid-transfer protein OS=Triticum aestivum PE=3 SV=1 - [W5F0M1_WHEAT]	24.27	5	1	10.5371	8.85107	0.868482	0.987384	0.950279	0.935382	0.207167
M0Y5Q9	Uncharacterized protein OS=Hordeum vulgare var. distichum PE=4 SV=1 - [M0Y5Q9_HORVD]	14.2	36	8	75.5525	5.5542	1.17089	1.03625	1.03914	1.08209	0.205763
A0A0E0IDG8	Uncharacterized protein OS=Oryza nivara PE=3 SV=1 - [A0A0E0IDG8_ORYNI]	2.66	44	2	154.995	6.21436	1.05247	1.02761	1.00153	1.0272	0.205585
M0Z1T5	Methionine aminopeptidase 1 OS=Hordeum vulgare var. distichum PE=3 SV=1 - [M0Z1T5_HORVD]	6.08	20	1	33.0297	6.32861	0.924288	0.994174	0.849527	0.922663	0.205262
B4FR27	Uncharacterized protein OS=Zea mays GN=LOC100273562 PE=2 SV=1 - [B4FR27_MAIZE]	27.42	16	1	6.97271	9.78857	0.910498	0.876084	1.00289	0.929824	0.204991
W5FYN0	Uncharacterized protein OS=Triticum aestivum PE=4 SV=1 - [W5FYN0_WHEAT]	10.16	28	4	50.4667	7.85498	1.00352	0.921168	0.930098	0.951595	0.204731
W5HIV3	Uncharacterized protein OS=Triticum aestivum PE=3 SV=1 - [W5HIV3_WHEAT]	24.82	52	1	58.9937	6.01123	1.02983	1.14904	1.36009	1.17965	0.203877
J3M314	Uncharacterized protein OS=Oryza brachyantha GN=OB04G37890 PE=4 SV=1 - [J3M314_ORYBR]	2.07	6	1	53.3809	8.55811	1.00558	0.766458	0.667666	0.813235	0.203674
M7YZ66	Uncharacterized protein OS=Triticum urartu GN=TRIUR3_23461 PE=4 SV=1 - [M7YZ66_TRIUA]	8.9	9	2	25.6397	9.26123	0.851037	0.880773	1.00474	0.912183	0.203059
M7ZDA2	Flavoprotein wrbA OS=Triticum urartu GN=TRIUR3_23484 PE=3 SV=1 - [M7ZDA2_TRIUA]	36.76	94	4	21.7678	6.69775	0.926198	0.990015	0.97558	0.963931	0.202898
W5ACG0	Uncharacterized protein OS=Triticum aestivum PE=4 SV=1 - [W5ACG0_WHEAT]	7.81	3	1	14.2953	5.36377	0.95546	0.959962	0.811505	0.908976	0.20286
I1ISY2	Uncharacterized protein OS=Brachypodium distachyon GN=BRADI4G38260 PE=4 SV=1 - [I1ISY2_BRADI]	22.64	3	1	32.4883	4.64014	1.03336	1.01065	1.09228	1.04543	0.20277
A0A0D9VDJ7	Uncharacterized protein OS=Leersia perrieri PE=4 SV=1 - [A0A0D9VDJ7_9ORYZ]	9.77	9	1	14.7321	5.78271	0.892646	0.950927	0.66198	0.835184	0.202683
M7ZJZ9	Pyruvate dehydrogenase E1 component subunit alpha OS=Triticum urartu GN=TRIUR3_01629 PE=4 SV=1 - [M7ZJZ9_TRIUA]	18.12	1	1	47.7139	7.72314	0.954635	0.830428	0.968674	0.917912	0.202618
M7YE10	Uncharacterized protein OS=Triticum urartu GN=TRIUR3_00703 PE=4 SV=1 - [M7YE10_TRIUA]	4.75	5	2	48.4325	6.17627	0.923366	0.787791	0.975067	0.895408	0.201929
W5DXJ3	Uncharacterized protein OS=Triticum aestivum PE=3 SV=1 - [W5DXJ3_WHEAT]	45.28	16	12	28.1412	10.5649	0.864785	0.923184	0.996895	0.928288	0.201447
W5FJW3	Uncharacterized protein OS=Triticum aestivum PE=4 SV=1 - [W5FJW3_WHEAT]	4.29	6	3	98.5924	4.7417	1.03428	1.02795	0.998997	1.02041	0.200988
W5DR00	Uncharacterized protein OS=Triticum aestivum PE=4 SV=1 - [W5DR00_WHEAT]	38.41	20	3	32.5039	6.7124	1.004	0.751669	0.647942	0.801204	0.200815
W5AI62	Uncharacterized protein OS=Triticum aestivum PE=4 SV=1 - [W5AI62_WHEAT]	15.48	33	3	28.87	4.88135	1.016	1.01044	1.00002	1.00882	0.200357
Q38793	Ribulose bisphosphate carboxylase small chain, chloroplastic OS=Aegilops tauschii GN=RBCS PE=2 SV=1 - [RBS_AEGTA]	24.57	10	1	19.5038	8.95361	0.848668	0.82258	0.278565	0.649938	0.200296
A0A0D9VH87	Uncharacterized protein OS=Leersia perrieri PE=4 SV=1 - [A0A0D9VH87_9ORYZ]	16.39	21	1	6.81949	10.2427	1.3629	1.92837	1.09583	1.46237	0.200259
C3VQ50	Superoxide dismutase [Cu-Zn] OS=Triticum aestivum GN=SOD1 PE=2 SV=1 - [C3VQ50_WHEAT]	31.58	2	1	15.1255	6.17627	1.02289	1.23386	1.09396	1.1169	0.199878
C4PW04	MPBQ methyltransferase (Fragment) OS=Triticum aestivum GN=mpbq mt PE=2 SV=1 - [C4PW04_WHEAT]	35.04	12	3	31.4712	8.22119	1.13184	1.05291	1.01309	1.06595	0.199337
W5F1I2	Uncharacterized protein OS=Triticum aestivum PE=4 SV=1 - [W5F1I2_WHEAT]	16.46	8	1	8.7865	6.771	1.21926	1.0321	1.07174	1.1077	0.199116
I1H287	Uncharacterized protein OS=Brachypodium distachyon GN=BRADI1G52707 PE=4 SV=1 - [I1H287_BRADI]	8.51	3	1	46.8622	7.34229	0.970537	0.852639	0.961648	0.928275	0.198989
W5EXH9	Uncharacterized protein OS=Triticum aestivum PE=4 SV=1 - [W5EXH9_WHEAT]	9.32	24	2	30.3869	5.5415	1.14272	1.16964	0.995385	1.10258	0.198712
F2D7I2	Predicted protein (Fragment) OS=Hordeum vulgare var. distichum PE=2 SV=1 - [F2D7I2_HORVD]	19.63	9	2	11.6138	5.13525	1.0298	1.04989	1.17071	1.08347	0.198322
S6AWC2	Cold induced 16 OS=Triticum aestivum GN=WCI16 PE=2 SV=1 - [S6AWC2_WHEAT]	60.76	2	2	16.2509	4.91943	0.905311	1.00322	0.909462	0.939331	0.198157
C0HHC1	Uncharacterized protein OS=Zea mays GN=LOC100193260 PE=2 SV=1 - [C0HHC1_MAIZE]	36.42	73	5	19.8422	9.23193	1.05702	1.01574	1.14576	1.07284	0.197968
W5EQC0	Eukaryotic translation initiation factor 5A OS=Triticum aestivum PE=3 SV=1 - [W5EQC0_WHEAT]	34.18	5	1	8.66049	7.50342	1.02024	1.0213	0.999301	1.01361	0.197737
F2DGE5	Predicted protein OS=Hordeum vulgare var. distichum PE=2 SV=1 - [F2DGE5_HORVD]	12.5	6	1	11.0916	7.57666	1.37463	1.55384	1.00075	1.30974	0.197656
W5BGZ1	Uncharacterized protein OS=Triticum aestivum PE=4 SV=1 - [W5BGZ1_WHEAT]	15.11	5	1	43.4004	6.63916	1.19401	1.27446	0.999098	1.15586	0.196836
W5A595	ATP-dependent Clp protease proteolytic subunit OS=Triticum aestivum PE=3 SV=1 - [W5A595_WHEAT]	3.02	22	1	29.0908	9.18799	0.901137	0.89132	1.00296	0.931806	0.196219
M8BHQ1	Puromycin-sensitive aminopeptidase OS=Aegilops tauschii GN=F775_28715 PE=4 SV=1 - [M8BHQ1_AEGTA]	6.96	8	1	98.0881	5.57959	1.28242	1.15154	1.01264	1.14887	0.196137
F2D8R8	Predicted protein OS=Hordeum vulgare var. distichum PE=2 SV=1 - [F2D8R8_HORVD]	11.82	7	1	23.9504	8.86572	1.00194	0.79553	0.723401	0.84029	0.195805
W5I8K5	Polyadenylate-binding protein OS=Triticum aestivum PE=3 SV=1 - [W5I8K5_WHEAT]	7.89	11	2	63.8157	8.11865	0.865694	0.819072	1.00136	0.895375	0.195781
M8BIM8	60S ribosomal protein L7-2 OS=Aegilops tauschii GN=F775_31782 PE=3 SV=1 - [M8BIM8_AEGTA]	28.28	49	1	28.0894	10.0522	1.00559	1.11242	1.19166	1.10322	0.195611
N1R0B3	Uncharacterized protein OS=Aegilops tauschii GN=F775_30918 PE=3 SV=1 - [N1R0B3_AEGTA]	20.19	4	1	23.4502	6.21436	0.882352	0.999875	0.831885	0.904704	0.195594
W5C1X2	Uncharacterized protein OS=Triticum aestivum PE=4 SV=1 - [W5C1X2_WHEAT]	32.6	22	7	35.6607	6.59521	0.92799	0.980985	0.985231	0.964735	0.195556
M8AW62	Lipoxygenase OS=Aegilops tauschii GN=F775_32873 PE=3 SV=1 - [M8AW62_AEGTA]	21.12	35	1	105.277	6.04932	0.823968	0.856547	1.00293	0.894482	0.195225
F2CXP8	Predicted protein OS=Hordeum vulgare var. distichum PE=2 SV=1 - [F2CXP8_HORVD]	8.09	2	1	25.0322	8.6167	1.07744	1.18379	1.01803	1.09309	0.194868
T1LMT3	Uncharacterized protein OS=Triticum urartu PE=3 SV=1 - [T1LMT3_TRIUA]	31.47	156	3	27.6889	10.6382	0.995875	0.897044	0.941872	0.94493	0.193743
W5G312	Uncharacterized protein OS=Triticum aestivum PE=3 SV=1 - [W5G312_WHEAT]	49.12	126	1	81.5656	5.46533	1.06331	0.998786	1.05612	1.03941	0.193347
W5D7D4	Uncharacterized protein OS=Triticum aestivum PE=4 SV=1 - [W5D7D4_WHEAT]	28.09	8	1	33.2813	9.01221	0.789841	0.991301	0.658767	0.813303	0.193297
M0V459	Uncharacterized protein OS=Hordeum vulgare var. distichum PE=3 SV=1 - [M0V459_HORVD]	3.27	9	1	29.0506	9.5542	1.07385	1.04275	1.24186	1.11949	0.193067
R7WBY7	Peroxidase OS=Aegilops tauschii GN=F775_28018 PE=3 SV=1 - [R7WBY7_AEGTA]	17.9	26	1	34.7093	7.60596	1.1893	1.10671	1.00792	1.10131	0.193044
W5GJ91	Aconitate hydratase OS=Triticum aestivum PE=3 SV=1 - [W5GJ91_WHEAT]	14.57	25	2	98.7489	6.18896	1.02392	1.084	1.01626	1.04139	0.192987
A0A0D9XTV1	Uncharacterized protein OS=Leersia perrieri PE=4 SV=1 - [A0A0D9XTV1_9ORYZ]	4.07	33	1	57.9008	6.7124	1.04301	1.35048	1.13516	1.17622	0.192754
M0UJL4	Malic enzyme OS=Hordeum vulgare var. distichum PE=3 SV=1 - [M0UJL4_HORVD]	11.9	168	2	54.8323	5.87158	0.999546	0.868798	0.818751	0.895698	0.192609
Q00RI5	OSIGBa0125M19.1 protein OS=Oryza sativa GN=OSIGBa0125M19.1 PE=4 SV=1 - [Q00RI5_ORYSA]	4.45	19	1	26.6823	8.00146	0.954757	0.994081	0.909802	0.95288	0.192599
W5GVQ3	Uncharacterized protein OS=Triticum aestivum PE=3 SV=1 - [W5GVQ3_WHEAT]	16.3	20	2	38.6016	6.7417	0.984321	0.900671	0.966969	0.950654	0.192495
W5FP20	Uncharacterized protein OS=Triticum aestivum PE=4 SV=1 - [W5FP20_WHEAT]	5.13	7	1	31.9786	6.97607	0.900015	0.999058	0.858104	0.919059	0.192368
W5E6U7	Uncharacterized protein OS=Triticum aestivum PE=3 SV=1 - [W5E6U7_WHEAT]	38.64	18	6	24.0686	8.41162	0.906148	0.877423	1.0003	0.927957	0.191708
R7W5X9	14-3-3-like protein B OS=Aegilops tauschii GN=F775_30321 PE=3 SV=1 - [R7W5X9_AEGTA]	29.01	70	1	29.7299	4.77979	0.941103	0.806774	0.965137	0.904338	0.191707
M7ZRC7	Seryl-tRNA synthetase OS=Triticum urartu GN=TRIUR3_18127 PE=3 SV=1 - [M7ZRC7_TRIUA]	6.39	37	2	49.055	7.10791	1.04412	1.04168	1.17942	1.08841	0.191563
W5E5C6	Uncharacterized protein OS=Triticum aestivum PE=4 SV=1 - [W5E5C6_WHEAT]	42.29	1	1	17.7305	5.04639	1.12896	1.31636	1.03583	1.16038	0.19131
M0Y7M5	Sulfurtransferase OS=Hordeum vulgare var. distichum PE=4 SV=1 - [M0Y7M5_HORVD]	10.92	14	2	25.0816	6.65381	1.01023	1.13442	1.06499	1.06988	0.191261
W5GNU5	Uncharacterized protein OS=Triticum aestivum PE=3 SV=1 - [W5GNU5_WHEAT]	22.88	8	1	35.2655	4.98291	1.00295	1.09281	1.14223	1.07933	0.191054
W5H8J5	Uncharacterized protein OS=Triticum aestivum PE=4 SV=1 - [W5H8J5_WHEAT]	11.9	7	1	13.8801	6.78564	1.20669	1.02679	1.07882	1.1041	0.190812
A0A096URZ4	Uncharacterized protein OS=Triticum aestivum PE=4 SV=1 - [A0A096URZ4_WHEAT]	9.46	11	1	16.7463	6.55127	1.0426	1.03658	1.16389	1.08102	0.189946
W4ZUH6	Tyrosine--tRNA ligase OS=Triticum aestivum PE=3 SV=1 - [W4ZUH6_WHEAT]	5.47	9	1	55.685	6.81494	1.12822	1.01145	1.05933	1.06633	0.189452
A9L9U8	ATP synthase subunit beta (Fragment) OS=Dactylis glomerata subsp. hackelii GN=atpB PE=3 SV=1 - [A9L9U8_DACGL]	60.93	22	2	50.8982	5.24951	1.09726	0.999221	1.11531	1.0706	0.189423
J3LY76	Uncharacterized protein OS=Oryza brachyantha GN=OB04G21010 PE=3 SV=1 - [J3LY76_ORYBR]	4.76	71	1	62.3025	7.51807	1.08184	1.36041	1.09301	1.17842	0.189125
M0VVW8	Uncharacterized protein OS=Hordeum vulgare var. distichum PE=3 SV=1 - [M0VVW8_HORVD]	44.68	19	1	58.9606	5.19873	0.840843	0.810292	1.00096	0.884032	0.18885
W5HER5	Alanine--tRNA ligase OS=Triticum aestivum PE=3 SV=1 - [W5HER5_WHEAT]	15.98	33	2	81.0784	5.37646	1.07731	1.01996	1.01762	1.0383	0.188783
A0A0D3FGX4	Histone H2B OS=Oryza barthii PE=3 SV=1 - [A0A0D3FGX4_9ORYZ]	43.94	51	1	7.34792	9.87646	1.00077	0.634224	0.548665	0.727886	0.188711
W5AFU3	Uncharacterized protein OS=Triticum aestivum PE=4 SV=1 - [W5AFU3_WHEAT]	4.74	22	2	42.0811	5.0083	0.768253	0.789	1.00228	0.853178	0.188617
M0UUN7	Uncharacterized protein OS=Hordeum vulgare var. distichum PE=4 SV=1 - [M0UUN7_HORVD]	2.49	6	1	52.4592	5.33838	0.981737	0.893967	0.780406	0.88537	0.188075
W5GGT9	Uncharacterized protein OS=Triticum aestivum PE=4 SV=1 - [W5GGT9_WHEAT]	18.8	13	1	28.3073	5.24951	0.823501	0.996348	0.75252	0.857456	0.187833
W5EJ80	Uncharacterized protein OS=Triticum aestivum PE=3 SV=1 - [W5EJ80_WHEAT]	4.65	27	2	60.6115	7.21045	1.06771	1.0005	1.05128	1.03983	0.18781
M8A7L2	NHL repeat-containing protein 2 OS=Triticum urartu GN=TRIUR3_32888 PE=4 SV=1 - [M8A7L2_TRIUA]	7.75	28	2	141.904	6.3667	0.957541	0.998725	0.938406	0.964891	0.18725
N1QUQ1	Uncharacterized protein OS=Aegilops tauschii GN=F775_30523 PE=4 SV=1 - [N1QUQ1_AEGTA]	72.89	1	3	17.2062	4.89404	1.04249	1.20146	1.0567	1.10022	0.187194
B6SRD4	Oxygen-evolving enhancer protein 3-1 OS=Zea mays PE=2 SV=1 - [B6SRD4_MAIZE]	6.6	3	1	22.6693	9.80322	1.08431	1.03596	1.00949	1.04325	0.187009
W5GVS6	Uncharacterized protein OS=Triticum aestivum PE=3 SV=1 - [W5GVS6_WHEAT]	29.33	75	4	30.0618	9.23193	1.09474	1.00375	1.1423	1.08026	0.186985
F2D6T1	Predicted protein OS=Hordeum vulgare var. distichum PE=2 SV=1 - [F2D6T1_HORVD]	7.39	7	2	44.2515	7.69385	1.01886	1.0435	1.12207	1.06148	0.186895
M7ZAZ8	Kinesin-like protein OS=Triticum urartu GN=TRIUR3_08497 PE=3 SV=1 - [M7ZAZ8_TRIUA]	11.74	30	1	134.472	6.39209	0.998799	1.1539	1.16159	1.10476	0.186865
M7YLJ3	Bifunctional protein FolD OS=Triticum urartu GN=TRIUR3_06311 PE=3 SV=1 - [M7YLJ3_TRIUA]	8.47	9	2	32.6824	8.49951	1.1719	1.05056	1.03456	1.08567	0.186827
M7ZCG5	Chlorophyll a-b binding protein CP29.2, chloroplastic OS=Triticum urartu GN=TRIUR3_21999 PE=4 SV=1 - [M7ZCG5_TRIUA]	29.13	23	2	22.5883	4.729	1.12553	0.99955	1.11057	1.07855	0.186695
B8A3S4	Pyruvate kinase OS=Zea mays PE=2 SV=1 - [B8A3S4_MAIZE]	16.96	19	2	24.3367	8.23584	0.938997	0.956918	0.790443	0.895453	0.186031
K3Z753	Uncharacterized protein OS=Setaria italica GN=Si022373m.g PE=4 SV=1 - [K3Z753_SETIT]	17.55	1	2	41.6275	8.6167	1.29864	1.21513	1.00527	1.17301	0.185892
Q9XHS0	40S ribosomal protein S12 OS=Hordeum vulgare GN=RPS12 PE=2 SV=1 - [RS12_HORVU]	37.06	5	1	15.2848	5.52881	0.904779	0.887339	0.99987	0.930663	0.185853
M8BDX3	Uncharacterized protein OS=Aegilops tauschii GN=F775_27662 PE=4 SV=1 - [M8BDX3_AEGTA]	17.19	7	3	38.9749	7.09326	0.998133	0.887133	0.850096	0.911787	0.18579
C5YU66	Putative uncharacterized protein Sb09g005570 OS=Sorghum bicolor GN=Sb09g005570 PE=3 SV=1 - [C5YU66_SORBI]	16.33	23	1	93.8846	5.30029	1.01993	1.00436	1.04359	1.02263	0.185735
R7WCS2	Putative plastid-lipid-associated protein 4, chloroplastic OS=Aegilops tauschii GN=F775_29032 PE=3 SV=1 - [R7WCS2_AEGTA]	20.21	44	5	32.0422	9.77393	0.917905	0.955899	0.994516	0.956107	0.185603
M8BUQ1	Pentatricopeptide repeat-containing protein OS=Aegilops tauschii GN=F775_14612 PE=4 SV=1 - [M8BUQ1_AEGTA]	5.3	26	3	99.5426	6.88818	1.0196	1.04882	1.13135	1.06659	0.184856
W5GPH0	Uncharacterized protein OS=Triticum aestivum PE=3 SV=1 - [W5GPH0_WHEAT]	8.04	21	3	48.9561	5.8335	0.979167	0.981774	0.921563	0.960835	0.184442
W5E8Y0	Uncharacterized protein OS=Triticum aestivum PE=4 SV=1 - [W5E8Y0_WHEAT]	14.23	9	6	51.624	6.45557	1.16485	1.22025	1.00359	1.12956	0.184363
F2D449	Predicted protein OS=Hordeum vulgare var. distichum PE=2 SV=1 - [F2D449_HORVD]	36.84	17	1	11.7342	9.81787	0.998558	0.903443	0.876475	0.926159	0.184289
F2DQ38	Predicted protein (Fragment) OS=Hordeum vulgare var. distichum PE=2 SV=1 - [F2DQ38_HORVD]	18.1	105	1	116.186	8.01611	0.923707	0.94683	0.742692	0.871076	0.183826
A5XE83	Granule-bound starch synthase II (Fragment) OS=Oryza officinalis GN=GBSSII PE=4 SV=1 - [A5XE83_9ORYZ]	14.1	42	1	9.01545	7.88428	1.01585	1.0237	1.00079	1.01345	0.183435
W5AHL4	Uncharacterized protein OS=Triticum aestivum PE=4 SV=1 - [W5AHL4_WHEAT]	31.49	8	5	25.2262	4.81787	1.18591	1.21423	1.0012	1.13378	0.183098
M0ZCE0	Uncharacterized protein OS=Hordeum vulgare var. distichum PE=4 SV=1 - [M0ZCE0_HORVD]	18.26	5	3	23.7597	4.75439	0.936038	0.871953	0.988861	0.932284	0.183042
A0A0E0FCK6	Uncharacterized protein OS=Oryza meridionalis PE=3 SV=1 - [A0A0E0FCK6_9ORYZ]	9.55	32	2	79.3349	5.13525	1.04883	1.01822	1.12611	1.06439	0.182752
W5G5W0	Uncharacterized protein OS=Triticum aestivum PE=4 SV=1 - [W5G5W0_WHEAT]	20.3	16	5	42.6694	8.23584	1.1048	1.17628	1.00954	1.09687	0.182715
A0A0D3FWN8	Uncharacterized protein OS=Oryza barthii PE=4 SV=1 - [A0A0D3FWN8_9ORYZ]	7.77	21	1	12.0894	8.36768	0.91049	0.818666	0.983571	0.904242	0.182522
W5HL43	Uncharacterized protein OS=Triticum aestivum PE=3 SV=1 - [W5HL43_WHEAT]	21.6	32	6	40.8378	6.66846	0.990595	0.803506	0.878559	0.890887	0.182516
M0XTD0	Uncharacterized protein OS=Hordeum vulgare var. distichum PE=3 SV=1 - [M0XTD0_HORVD]	17.61	14	2	18.8409	9.20264	0.96978	0.802605	0.925987	0.899457	0.1823
N1QZX3	Uncharacterized protein OS=Aegilops tauschii GN=F775_15393 PE=4 SV=1 - [N1QZX3_AEGTA]	13.87	18	6	58.6646	4.60205	1.19088	1.03014	1.07015	1.09706	0.182282
M7YS11	Nuclear transport factor 2 OS=Triticum urartu GN=TRIUR3_20979 PE=4 SV=1 - [M7YS11_TRIUA]	8.2	4	1	13.4015	6.50732	1.02123	1.01756	1.07683	1.03854	0.18215
M0YUL2	Uncharacterized protein OS=Hordeum vulgare var. distichum PE=4 SV=1 - [M0YUL2_HORVD]	22.04	36	1	38.686	8.26514	0.878091	0.931198	0.992079	0.933789	0.182072
W5BJR0	Uncharacterized protein OS=Triticum aestivum PE=4 SV=1 - [W5BJR0_WHEAT]	11.06	13	2	22.7229	6.52197	0.896138	0.783163	0.978755	0.886019	0.182061
W5FZW5	Uncharacterized protein OS=Triticum aestivum PE=4 SV=1 - [W5FZW5_WHEAT]	19.73	2	1	31.3724	6.31592	0.947079	0.768944	0.935851	0.883958	0.18152
M7Z7R6	Uncharacterized protein OS=Triticum urartu GN=TRIUR3_30507 PE=4 SV=1 - [M7Z7R6_TRIUA]	9.91	13	2	24.2396	4.98291	0.807239	0.892311	0.9868	0.89545	0.181336
W5F521	Uncharacterized protein OS=Triticum aestivum PE=4 SV=1 - [W5F521_WHEAT]	12.75	4	1	11.4998	8.646	1.00104	1.02739	1.01833	1.01559	0.181287
M8CEA7	Methylthioribose kinase OS=Aegilops tauschii GN=F775_28287 PE=3 SV=1 - [M8CEA7_AEGTA]	9.28	6	2	39.4239	6.59521	1.04716	1.11841	1.01682	1.0608	0.180921
W5BTY3	Uncharacterized protein OS=Triticum aestivum PE=4 SV=1 - [W5BTY3_WHEAT]	6.12	3	1	26.6458	6.80029	1.25636	1.00237	1.23008	1.16294	0.180739
T1MBE7	Uncharacterized protein OS=Triticum urartu PE=4 SV=1 - [T1MBE7_TRIUA]	4.49	4	2	50.6334	6.32861	0.867515	0.819587	0.995122	0.894075	0.180528
Q9XGF2	Putative glyoxalase I (Fragment) OS=Triticum aestivum GN=lgul PE=2 SV=3 - [Q9XGF2_WHEAT]	25.35	34	3	31.6591	5.38916	1.09795	1.00582	1.14545	1.08307	0.179897
M0WTA6	Uncharacterized protein OS=Hordeum vulgare var. distichum PE=4 SV=1 - [M0WTA6_HORVD]	3.01	4	1	32.2426	8.36768	0.852288	0.711921	0.974412	0.846207	0.179749
I1IDE0	Uncharacterized protein OS=Brachypodium distachyon GN=BRADI3G53907 PE=4 SV=1 - [I1IDE0_BRADI]	8	16	1	191.203	5.99854	1.19384	1.1786	1.00208	1.12484	0.179651
F2DU81	Predicted protein (Fragment) OS=Hordeum vulgare var. distichum PE=2 SV=1 - [F2DU81_HORVD]	5.32	6	3	72.4622	6.46826	1.10492	1.05736	1.00818	1.05682	0.17888
M7ZCR5	Peptide deformylase 1B, chloroplastic OS=Triticum urartu GN=TRIUR3_18977 PE=3 SV=1 - [M7ZCR5_TRIUA]	4.6	5	1	29.5893	5.37646	0.987073	0.735766	0.829563	0.850801	0.178832
M8B095	Histone H1 OS=Aegilops tauschii GN=F775_26755 PE=3 SV=1 - [M8B095_AEGTA]	19.05	3	1	10.9648	7.50342	1.0808	1.11091	1.37125	1.18765	0.178812
M0YE52	Uncharacterized protein OS=Hordeum vulgare var. distichum PE=4 SV=1 - [M0YE52_HORVD]	21.93	35	2	39.1273	8.86572	0.863845	0.92084	0.99088	0.925188	0.178632
W5AP10	Uncharacterized protein OS=Triticum aestivum PE=4 SV=1 - [W5AP10_WHEAT]	7.46	1	2	47.4808	5.10986	1.09684	1.12702	1.00351	1.07579	0.178347
W5A5Y6	Uncharacterized protein OS=Triticum aestivum PE=4 SV=1 - [W5A5Y6_WHEAT]	20.77	36	1	33.9136	6.45557	1.00136	1.0955	1.08723	1.06136	0.178317
A0A096TKG4	Uncharacterized protein OS=Zea mays PE=4 SV=1 - [A0A096TKG4_MAIZE]	32.1	49	3	8.92181	9.99365	0.842852	0.921648	0.984607	0.916369	0.178237
W5DHZ8	Uncharacterized protein OS=Triticum aestivum PE=3 SV=1 - [W5DHZ8_WHEAT]	4.56	56	1	27.0583	9.64209	0.810183	0.962138	0.938441	0.903587	0.177825
W5HZA8	Uncharacterized protein OS=Triticum aestivum PE=3 SV=1 - [W5HZA8_WHEAT]	11.36	1	1	9.39075	5.78271	0.758607	0.774108	0.996386	0.843034	0.17769
M7YTS3	Chaperone protein DnaJ OS=Triticum urartu GN=TRIUR3_11287 PE=3 SV=1 - [M7YTS3_TRIUA]	8.28	7	3	46.6148	7.56201	1.04165	1.08295	1.23416	1.11959	0.177676
W5ALZ8	Uncharacterized protein OS=Triticum aestivum PE=3 SV=1 - [W5ALZ8_WHEAT]	1.58	1	1	94.9009	5.85889	0.891909	0.996462	0.863321	0.917231	0.177463
W5G637	Uncharacterized protein OS=Triticum aestivum PE=4 SV=1 - [W5G637_WHEAT]	31.88	17	1	32.4285	7.18115	1.17671	1.21934	1.00546	1.13384	0.177154
A0A077RXA1	Chromosome 3B, genomic scaffold, cultivar Chinese Spring OS=Triticum aestivum GN=TRAES_3BF021600150CFD_c1 PE=4 SV=1 - [A0A077RXA1_WHEAT]	26.44	19	5	23.0019	8.39697	1.0732	1.00869	1.12505	1.06898	0.176942
M8CMJ9	Histone H2B OS=Aegilops tauschii GN=F775_29761 PE=3 SV=1 - [M8CMJ9_AEGTA]	28.97	68	1	15.5806	10.2134	0.831809	0.966133	0.664286	0.820743	0.176467
T1MPY2	Uncharacterized protein OS=Triticum urartu PE=4 SV=1 - [T1MPY2_TRIUA]	33.73	16	5	27.8581	6.34131	1.03177	1.13731	1.03983	1.06964	0.176467
B6TQ06	Aminomethyltransferase OS=Zea mays GN=IDP232 PE=2 SV=1 - [B6TQ06_MAIZE]	14.43	5	1	44.0065	8.1626	1.17497	1.03272	1.0605	1.0894	0.176405
T1M7N6	Uncharacterized protein OS=Triticum urartu PE=4 SV=1 - [T1M7N6_TRIUA]	7.98	35	1	18.4681	4.98291	0.974547	0.854052	0.946718	0.925106	0.176068
M8BNU5	Uncharacterized protein OS=Aegilops tauschii GN=F775_29168 PE=4 SV=1 - [M8BNU5_AEGTA]	8.52	35	1	90.8986	9.17334	0.84843	0.997037	0.860416	0.901961	0.175977
W5GLM4	Uncharacterized protein OS=Triticum aestivum PE=4 SV=1 - [W5GLM4_WHEAT]	4.25	5	1	35.3404	7.82568	0.972561	0.774598	0.896891	0.88135	0.175925
M0YIK4	Eukaryotic translation initiation factor 3 subunit C OS=Hordeum vulgare var. distichum PE=3 SV=1 - [M0YIK4_HORVD]	11.43	42	9	104.788	5.64307	0.963366	0.973547	0.998535	0.978483	0.175643
M0XRD2	Uncharacterized protein OS=Hordeum vulgare var. distichum PE=4 SV=1 - [M0XRD2_HORVD]	14.46	17	2	17.8195	6.771	1.22602	1.00768	1.17195	1.13522	0.175615
M0YMJ3	Uncharacterized protein OS=Hordeum vulgare var. distichum PE=4 SV=1 - [M0YMJ3_HORVD]	12.46	40	3	35.7167	5.47803	1.03407	1.07013	1.00769	1.0373	0.175452
Q9FNU9	Mitochondrial processing peptidase alpha-chain OS=Dactylis glomerata GN=DGMPP PE=2 SV=1 - [Q9FNU9_DACGL]	12.87	4	1	53.3447	7.02002	0.880789	0.953675	0.700825	0.845096	0.175387
W5A2N4	Uncharacterized protein OS=Triticum aestivum PE=3 SV=1 - [W5A2N4_WHEAT]	10.39	20	5	73.925	5.0083	0.975052	0.866676	0.742246	0.861325	0.175344
G0WYK7	Ribulose bisphosphate carboxylase large chain (Fragment) OS=Glyceria declinata GN=rbcL PE=3 SV=1 - [G0WYK7_GLYDE]	43.04	719	1	25.7008	6.354	1.03063	1.1036	1.02394	1.05272	0.174724
M0VM00	Uncharacterized protein OS=Hordeum vulgare var. distichum PE=4 SV=1 - [M0VM00_HORVD]	30	1	1	3.40062	4.90674	1.11499	1.01038	1.06192	1.06243	0.174665
A0A0D9YHB5	Uncharacterized protein OS=Oryza glumipatula PE=4 SV=1 - [A0A0D9YHB5_9ORYZ]	10.91	14	1	11.9583	9.39307	0.834904	0.632551	0.952614	0.80669	0.174523
A0A0A9DV72	Enolase OS=Arundo donax PE=3 SV=1 - [A0A0A9DV72_ARUDO]	8.78	26	1	22.2993	4.93213	1.08239	1.04462	1.23527	1.12076	0.174047
W4ZNV9	Uncharacterized protein OS=Triticum aestivum PE=3 SV=1 - [W4ZNV9_WHEAT]	4.21	15	1	59.219	6.56592	1.05126	1.01255	1.10736	1.05706	0.173905
A0A096RZE8	Uncharacterized protein OS=Zea mays GN=Zm.22395 PE=4 SV=1 - [A0A096RZE8_MAIZE]	4.4	67	2	68.2291	6.26514	1.05645	1.03187	1.00471	1.03101	0.173643
W5AWF5	Uncharacterized protein OS=Triticum aestivum PE=4 SV=1 - [W5AWF5_WHEAT]	7.23	12	3	68.7702	4.90674	0.870483	0.996651	0.868957	0.91203	0.173159
M8AVY1	Histidinol dehydrogenase, chloroplastic OS=Aegilops tauschii GN=F775_28229 PE=3 SV=1 - [M8AVY1_AEGTA]	10.34	9	3	46.6407	5.42725	1.08819	1.1395	1.00903	1.07891	0.173129
M7ZS81	Proteasome subunit alpha type OS=Triticum urartu GN=TRIUR3_34798 PE=3 SV=1 - [M7ZS81_TRIUA]	41.7	32	7	25.8123	5.47803	0.935859	0.994395	0.964168	0.964807	0.172755
A0A096ULU9	Uncharacterized protein OS=Triticum aestivum PE=3 SV=1 - [A0A096ULU9_WHEAT]	30.53	18	1	24.5052	4.62744	0.924555	0.88757	0.993631	0.935252	0.172636
I1IQV5	Glucose-6-phosphate isomerase OS=Brachypodium distachyon GN=BRADI4G32530 PE=3 SV=1 - [I1IQV5_BRADI]	19.1	41	8	68.0978	5.8335	1.00429	1.04247	1.06648	1.03775	0.172482
T1MNK5	Uncharacterized protein OS=Triticum urartu PE=4 SV=1 - [T1MNK5_TRIUA]	7.08	3	1	26.582	6.22705	0.9017	0.991665	0.85369	0.915685	0.172413
A0A077RSR1	Chromosome 3B, genomic scaffold, cultivar Chinese Spring OS=Triticum aestivum GN=TRAES_3BF067800180CFD_c1 PE=4 SV=1 - [A0A077RSR1_WHEAT]	17.8	6	3	38.2447	6.7417	0.911149	0.791195	0.969381	0.890575	0.172285
W5CKT3	Uncharacterized protein OS=Triticum aestivum PE=4 SV=1 - [W5CKT3_WHEAT]	2.03	7	1	61.2593	5.8208	0.922592	0.926089	0.997754	0.948812	0.17179
A0A096RKL2	Uncharacterized protein OS=Zea mays GN=LOC100272589 PE=4 SV=1 - [A0A096RKL2_MAIZE]	5.95	21	1	18.9858	9.64209	0.924881	0.991246	0.879182	0.93177	0.170887
M8CRX1	Serine/threonine-protein kinase SAPK2 OS=Aegilops tauschii GN=F775_29489 PE=3 SV=1 - [M8CRX1_AEGTA]	9.86	134	3	66.5457	9.24658	1.04026	1.2251	1.08547	1.11694	0.170296
W5H7S0	Uncharacterized protein OS=Triticum aestivum PE=4 SV=1 - [W5H7S0_WHEAT]	25.51	8	2	10.6683	9.99365	0.921388	0.996509	0.906797	0.941565	0.170243
W5GM11	Uncharacterized protein OS=Triticum aestivum PE=4 SV=1 - [W5GM11_WHEAT]	43.88	8	3	10.5447	9.33447	1.00815	1.07875	1.04185	1.04292	0.169912
M0V5D3	Uncharacterized protein OS=Hordeum vulgare var. distichum PE=4 SV=1 - [M0V5D3_HORVD]	8.7	5	1	15.1546	8.35303	0.886389	0.970936	0.764959	0.874095	0.169783
W5AKQ3	Uncharacterized protein OS=Triticum aestivum PE=4 SV=1 - [W5AKQ3_WHEAT]	11	4	2	22.8063	5.5415	1.05688	1.07652	1.00389	1.04576	0.169372
M8C908	Adenosylhomocysteinase OS=Aegilops tauschii GN=F775_30737 PE=3 SV=1 - [M8C908_AEGTA]	32.88	8	1	32.0806	8.1333	0.988853	0.87679	0.929404	0.931682	0.169259
W8SJN1	6-phosphogluconate dehydrogenase, decarboxylating OS=Saccharum hybrid cultivar Yacheng05-179 PE=2 SV=1 - [W8SJN1_9POAL]	16.25	10	1	52.5579	6.29053	1.39066	1.95732	1.15737	1.50178	0.169005
M0XUK9	Uncharacterized protein OS=Hordeum vulgare var. distichum PE=4 SV=1 - [M0XUK9_HORVD]	3.74	6	1	38.8486	6.55127	0.877482	0.99513	0.868937	0.91385	0.168602
W5B4V1	Uncharacterized protein OS=Triticum aestivum PE=4 SV=1 - [W5B4V1_WHEAT]	11.37	10	3	37.7987	6.01123	0.890692	0.86236	0.993641	0.915564	0.16848
Q9LKJ3	Alpha-glucan phosphorylase, H isozyme OS=Triticum aestivum PE=2 SV=1 - [PHSH_WHEAT]	21.27	25	1	93.5527	7.57666	0.902048	0.988138	0.844266	0.911484	0.168395
R7WAY7	Carbonic anhydrase OS=Aegilops tauschii GN=F775_28630 PE=3 SV=1 - [R7WAY7_AEGTA]	70.79	29	9	22.2542	6.34131	1.15852	1.07441	1.02121	1.08471	0.16818
W5CFY9	Uncharacterized protein OS=Triticum aestivum PE=4 SV=1 - [W5CFY9_WHEAT]	2.9	6	1	30.1932	5.14795	1.04713	1.02488	1.1285	1.06684	0.167843
W5ET04	Ribulose bisphosphate carboxylase small chain OS=Triticum aestivum PE=3 SV=1 - [W5ET04_WHEAT]	4.4	1	1	18.2211	8.04541	1.06601	1.02285	1.15103	1.07996	0.167662
M0WAY3	Uncharacterized protein OS=Hordeum vulgare var. distichum PE=4 SV=1 - [M0WAY3_HORVD]	27.06	20	2	9.68095	5.80811	0.959002	0.931195	0.802618	0.897605	0.167406
W5D898	Uncharacterized protein OS=Triticum aestivum PE=4 SV=1 - [W5D898_WHEAT]	37.81	51	1	48.1505	5.69385	1.0087	1.13272	1.17103	1.10415	0.167401
W5GVM3	Uncharacterized protein OS=Triticum aestivum PE=3 SV=1 - [W5GVM3_WHEAT]	28.12	30	3	106.311	5.14795	1.17311	1.4097	1.06571	1.21617	0.167203
F2D3J2	Ribulose bisphosphate carboxylase small chain OS=Hordeum vulgare var. distichum PE=2 SV=1 - [F2D3J2_HORVD]	91.11	22	2	15.7819	6.12549	1.17697	1.19932	1.00843	1.12824	0.167098
W5F9H2	Glucose-1-phosphate adenylyltransferase OS=Triticum aestivum PE=3 SV=1 - [W5F9H2_WHEAT]	44.44	17	1	43.8201	6.27783	1.47815	1.10553	1.15937	1.24768	0.166898
J3N3B9	Cyanate hydratase OS=Oryza brachyantha GN=OB10G20170 PE=3 SV=1 - [J3N3B9_ORYBR]	20.61	20	2	18.3522	6.20166	0.91056	0.927802	0.70618	0.848181	0.166541
M0ULW1	Uncharacterized protein OS=Hordeum vulgare var. distichum PE=4 SV=1 - [M0ULW1_HORVD]	6.98	28	1	34.1091	5.021	1.19656	1.06366	1.43486	1.23169	0.166461
M7YYB8	Putative ornithine aminotransferase OS=Triticum urartu GN=TRIUR3_12086 PE=3 SV=1 - [M7YYB8_TRIUA]	2.66	15	1	45.2593	6.53662	0.915177	0.935046	0.995327	0.948517	0.166141
W5DV44	Uncharacterized protein OS=Triticum aestivum PE=4 SV=1 - [W5DV44_WHEAT]	11.58	9	2	29.0815	5.46533	1.21485	1.33064	1.02531	1.19027	0.165952
A0A0D9VQS0	Uncharacterized protein OS=Leersia perrieri PE=4 SV=1 - [A0A0D9VQS0_9ORYZ]	6.27	8	2	45.1112	5.10986	0.968393	0.928648	0.821873	0.906305	0.165509
M0UZH0	Uncharacterized protein OS=Hordeum vulgare var. distichum PE=4 SV=1 - [M0UZH0_HORVD]	3.8	9	2	72.9151	5.65576	1.01226	1.02288	1.06192	1.03235	0.165403
W5FL36	Uncharacterized protein OS=Triticum aestivum PE=4 SV=1 - [W5FL36_WHEAT]	4.55	7	1	24.5485	6.20166	0.925158	0.98291	0.855959	0.921342	0.16531
Q43655	Actin depolymerizing factor OS=Triticum aestivum GN=Wcor719 PE=2 SV=1 - [Q43655_WHEAT]	36.62	5	1	15.7547	4.64014	0.764359	0.8557	0.9793	0.866453	0.16521
M0UMR8	Uncharacterized protein OS=Hordeum vulgare var. distichum PE=4 SV=1 - [M0UMR8_HORVD]	8.01	22	3	63.3083	5.07178	0.930879	0.950444	0.786908	0.88941	0.165147
M7YRV6	Cullin-1 OS=Triticum urartu GN=TRIUR3_24166 PE=3 SV=1 - [M7YRV6_TRIUA]	3.95	5	1	82.4092	7.03467	0.994281	0.892809	0.881239	0.922776	0.164465
Q84QI7	Vacuolar proton-inorganic pyrophosphatase OS=Hordeum brevisubulatum GN=AVP1 PE=2 SV=1 - [Q84QI7_9POAL]	12.03	16	1	80.4195	5.21143	1.03528	1.10844	1.23715	1.12696	0.164351
W5HDY4	Uncharacterized protein OS=Triticum aestivum PE=3 SV=1 - [W5HDY4_WHEAT]	9.89	13	1	9.97909	7.38623	1.01947	1.07285	1.14748	1.07993	0.164171
M8B795	Ferredoxin--NADP reductase, leaf isozyme, chloroplastic OS=Aegilops tauschii GN=F775_27329 PE=4 SV=1 - [M8B795_AEGTA]	68.63	19	4	28.7994	5.14795	1.17639	1.01399	1.11582	1.10207	0.164056
M7ZB04	Uncharacterized protein OS=Triticum urartu GN=TRIUR3_22741 PE=4 SV=1 - [M7ZB04_TRIUA]	6.9	5	1	22.8568	9.33447	0.710654	0.984292	0.759833	0.81826	0.163614
W5CK42	Uncharacterized protein OS=Triticum aestivum PE=3 SV=1 - [W5CK42_WHEAT]	10.12	26	2	65.9093	6.93213	1.03263	1.03101	1.11422	1.05929	0.163575
K3Z414	Uncharacterized protein OS=Setaria italica GN=Si021281m.g PE=3 SV=1 - [K3Z414_SETIT]	18.82	5	1	84.4114	6.03662	0.781098	0.891535	0.970906	0.88118	0.163495
A0A0D9XFL0	Uncharacterized protein OS=Leersia perrieri PE=4 SV=1 - [A0A0D9XFL0_9ORYZ]	16.13	13	1	7.20367	8.68994	1.02078	1.04211	1.1086	1.05716	0.163203
R7W0Z8	40S ribosomal protein S14 OS=Aegilops tauschii GN=F775_32929 PE=3 SV=1 - [R7W0Z8_AEGTA]	43.71	9	5	16.3087	10.5649	0.942874	0.845611	0.968469	0.918985	0.162808
I1HTT0	Uncharacterized protein OS=Brachypodium distachyon GN=BRADI2G56260 PE=4 SV=1 - [I1HTT0_BRADI]	31.23	21	1	27.981	8.80713	1.14947	1.01614	1.21453	1.12671	0.162188
M0WQ20	Uncharacterized protein OS=Hordeum vulgare var. distichum PE=4 SV=1 - [M0WQ20_HORVD]	13.39	23	3	25.7307	7.81104	1.2995	1.51905	1.0551	1.29122	0.16183
M0VWA2	Uncharacterized protein OS=Hordeum vulgare var. distichum PE=4 SV=1 - [M0VWA2_HORVD]	16.22	8	1	8.26021	6.52197	1.02148	1.03897	1.10467	1.05504	0.161812
A0A0D9ZX66	Uncharacterized protein OS=Oryza glumipatula PE=3 SV=1 - [A0A0D9ZX66_9ORYZ]	11.43	57	2	23.2848	5.23682	0.934752	0.995613	0.923532	0.951299	0.161651
M0YVM2	Uncharacterized protein OS=Hordeum vulgare var. distichum PE=4 SV=1 - [M0YVM2_HORVD]	10.34	32	2	29.0883	4.89404	1.17269	1.01628	1.10695	1.09864	0.161584
K4ACE0	Ferredoxin--NADP reductase OS=Setaria italica GN=Si036547m.g PE=3 SV=1 - [K4ACE0_SETIT]	6.63	7	1	37.3627	7.85498	1.13262	1.31383	1.05463	1.16703	0.161584
A0A0E0JK43	Uncharacterized protein OS=Oryza punctata PE=4 SV=1 - [A0A0E0JK43_ORYPU]	28.22	113	1	22.4922	5.2749	1.06961	1.15241	1.37645	1.19949	0.161454
M0X0C6	Uncharacterized protein OS=Hordeum vulgare var. distichum PE=3 SV=1 - [M0X0C6_HORVD]	32.65	26	1	44.5637	10.0669	1.0922	1.01384	1.04343	1.04982	0.160974
P24064	ATP-dependent Clp protease proteolytic subunit OS=Triticum aestivum GN=clpP PE=3 SV=2 - [CLPP_WHEAT]	26.39	82	4	24.7103	4.86865	0.828991	0.873358	0.987865	0.896738	0.160865
Q37734	Ribulose bisphosphate carboxylase large chain OS=Peridictyon sanctum GN=rbcL PE=3 SV=1 - [Q37734_9POAL]	57.56	1580	1	52.7282	6.48096	0.894931	0.993609	0.912523	0.933688	0.160818
W4ZLZ9	Uncharacterized protein OS=Triticum aestivum PE=4 SV=1 - [W4ZLZ9_WHEAT]	42.54	19	6	19.4473	5.04639	1.01258	1.032	1.07387	1.03948	0.160675
W5B5P7	Uncharacterized protein OS=Triticum aestivum PE=4 SV=1 - [W5B5P7_WHEAT]	6.96	2	1	17.5627	12.3228	1.15698	1.01075	1.12195	1.09656	0.159888
W5ATM8	Uncharacterized protein OS=Triticum aestivum PE=4 SV=1 - [W5ATM8_WHEAT]	22.22	6	1	8.03803	5.96045	1.0124	1.18598	1.20714	1.13517	0.159808
M8B475	Uncharacterized protein OS=Triticum urartu GN=TRIUR3_15452 PE=4 SV=1 - [M8B475_TRIUA]	20.14	6	2	14.865	9.29053	1.02472	1.05415	1.13241	1.07043	0.159754
M7Z9P9	Protein grpE OS=Triticum urartu GN=TRIUR3_12244 PE=3 SV=1 - [M7Z9P9_TRIUA]	15.1	3	1	33.3081	5.38916	1.03763	1.20671	1.3508	1.19838	0.159697
N1R101	Ferredoxin--NADP reductase OS=Aegilops tauschii GN=F775_28787 PE=3 SV=1 - [N1R101_AEGTA]	55.12	6	1	39.7251	8.26514	1.20298	1.05764	1.05786	1.10616	0.159604
F2CX39	Predicted protein OS=Hordeum vulgare var. distichum PE=2 SV=1 - [F2CX39_HORVD]	7.2	15	3	55.8288	6.16357	1.06522	1.00396	1.06538	1.04485	0.159509
W5G9C7	Uncharacterized protein OS=Triticum aestivum PE=3 SV=1 - [W5G9C7_WHEAT]	17.62	35	1	87.8339	6.01123	0.780406	0.868121	0.976982	0.87517	0.159306
M7ZDE9	Monodehydroascorbate reductase OS=Triticum urartu GN=TRIUR3_22014 PE=4 SV=1 - [M7ZDE9_TRIUA]	14.25	30	1	46.5429	5.31299	1.18279	1.10419	1.02102	1.10267	0.159008
F2CRN6	Nitrate reductase OS=Hordeum vulgare var. distichum PE=2 SV=1 - [F2CRN6_HORVD]	6.34	35	4	101.647	6.53662	1.37875	1.34741	1.02328	1.24981	0.158976
M8AFC1	Uncharacterized protein OS=Triticum urartu GN=TRIUR3_02068 PE=4 SV=1 - [M8AFC1_TRIUA]	24.66	5	1	7.93037	8.66064	0.856225	0.9806	0.784393	0.873739	0.158474
F8RP11	Hsp70-Hsp90 organizing protein OS=Triticum aestivum GN=HOP PE=1 SV=1 - [HSOP_WHEAT]	19.28	26	5	65.0566	6.04932	0.949478	0.993847	0.971929	0.971751	0.158204
W5BV67	Uncharacterized protein OS=Triticum aestivum GN=TRAES_3BF135100050CFD_c1 PE=4 SV=1 - [W5BV67_WHEAT]	66.2	4	4	8.11237	8.96826	0.946584	0.936969	0.995769	0.959774	0.157813
W4ZWP5	Peroxidase OS=Triticum aestivum PE=3 SV=1 - [W4ZWP5_WHEAT]	3.83	4	1	36.7139	7.13721	0.858416	0.990007	0.845085	0.897836	0.157791
W5FW68	Uncharacterized protein OS=Triticum aestivum PE=4 SV=1 - [W5FW68_WHEAT]	18.92	9	3	24.9097	5.16064	1.10155	1.08996	1.00668	1.06606	0.157604
F2D807	Predicted protein OS=Hordeum vulgare var. distichum PE=2 SV=1 - [F2D807_HORVD]	16.69	29	5	63.9038	6.85889	0.91931	0.949278	0.99175	0.953446	0.157114
V5N3T8	ATP synthase subunit beta, chloroplastic OS=Phragmites australis GN=atpB PE=3 SV=1 - [V5N3T8_PHRAU]	48.39	59	1	53.8902	5.50342	0.922579	0.953051	0.788586	0.888072	0.157061
W5BTY8	Uncharacterized protein OS=Triticum aestivum PE=4 SV=1 - [W5BTY8_WHEAT]	10.38	16	4	44.4859	7.75244	0.99707	0.97399	0.984563	0.985208	0.156865
M7ZP35	Uncharacterized protein OS=Triticum urartu GN=TRIUR3_30811 PE=4 SV=1 - [M7ZP35_TRIUA]	8.28	1	1	16.8687	5.80811	1.0049	1.07325	1.07018	1.04944	0.1568
M0WD31	Uncharacterized protein OS=Hordeum vulgare var. distichum PE=4 SV=1 - [M0WD31_HORVD]	18.57	9	1	30.1391	6.23975	0.661329	0.85462	0.938073	0.818007	0.156539
M8AVT1	Heat shock cognate 70 kDa protein OS=Triticum urartu GN=TRIUR3_21476 PE=3 SV=1 - [M8AVT1_TRIUA]	36.32	95	7	76.8549	5.50342	1.2145	1.13368	1.02255	1.12358	0.156491
M8B1Z5	Lactoylglutathione lyase OS=Aegilops tauschii GN=F775_09613 PE=4 SV=1 - [M8B1Z5_AEGTA]	27.49	29	6	32.5474	5.61768	0.921727	0.858082	0.981856	0.920555	0.15625
W5FVF7	Uncharacterized protein OS=Triticum aestivum PE=4 SV=1 - [W5FVF7_WHEAT]	10.09	8	1	12.1607	11.7808	1.01016	1.10831	1.13532	1.0846	0.156068
W5DQA7	Uncharacterized protein OS=Triticum aestivum PE=4 SV=1 - [W5DQA7_WHEAT]	15.58	7	1	8.75366	5.36377	0.847446	0.903316	0.984082	0.911615	0.155663
A0A096UK51	Uncharacterized protein OS=Triticum aestivum PE=4 SV=1 - [A0A096UK51_WHEAT]	5.29	5	2	55.6291	5.97314	0.860036	0.981534	0.79797	0.879847	0.155628
M8BK68	Putative DNA gyrase subunit A, chloroplastic/mitochondrial OS=Aegilops tauschii GN=F775_02611 PE=4 SV=1 - [M8BK68_AEGTA]	5.67	5	4	102.81	8.70459	0.940893	0.993467	0.920937	0.951766	0.155529
M8BQ51	Uncharacterized protein OS=Aegilops tauschii GN=F775_32009 PE=4 SV=1 - [M8BQ51_AEGTA]	25.89	23	6	35.528	5.21143	0.898125	0.966379	0.973967	0.946157	0.15521
M0W877	Uncharacterized protein OS=Hordeum vulgare var. distichum PE=4 SV=1 - [M0W877_HORVD]	47.67	17	2	19.1054	4.729	0.991064	0.927801	0.95844	0.959102	0.154517
W5DXS5	Uncharacterized protein OS=Triticum aestivum PE=3 SV=1 - [W5DXS5_WHEAT]	9.25	25	4	50.1794	6.82959	0.901841	0.950223	0.985319	0.945794	0.154426
I1HZZ5	Uncharacterized protein OS=Brachypodium distachyon GN=BRADI3G11590 PE=4 SV=1 - [I1HZZ5_BRADI]	8.62	10	1	31.0568	7.07861	0.893436	0.989415	0.867013	0.916621	0.154196
F2CRM3	Predicted protein OS=Hordeum vulgare var. distichum PE=2 SV=1 - [F2CRM3_HORVD]	23.46	7	2	18.3848	6.94678	0.923202	0.910115	0.993165	0.942161	0.154041
J3N6C9	Fructose-bisphosphate aldolase OS=Oryza brachyantha GN=OB11G13650 PE=3 SV=1 - [J3N6C9_ORYBR]	29.9	14	1	41.9795	6.80029	0.886931	0.857412	0.988475	0.910939	0.154022
W5ENK3	Uncharacterized protein OS=Triticum aestivum PE=4 SV=1 - [W5ENK3_WHEAT]	6.94	27	1	23.9121	6.94678	1.14266	1.1455	1.01113	1.09976	0.15326
W5IB10	Uncharacterized protein OS=Triticum aestivum PE=4 SV=1 - [W5IB10_WHEAT]	22.87	57	6	35.335	5.08447	0.992306	0.901686	0.916051	0.936681	0.153164
W5ECX0	Uncharacterized protein OS=Triticum aestivum PE=4 SV=1 - [W5ECX0_WHEAT]	3.43	2	1	43.1484	4.98291	0.959876	0.919749	0.987321	0.955649	0.152243
W5CDZ8	Uncharacterized protein OS=Triticum aestivum PE=4 SV=1 - [W5CDZ8_WHEAT]	13.16	2	1	12.4866	9.59814	0.796316	0.820757	0.983754	0.866942	0.15211
W5HCN9	Uncharacterized protein OS=Triticum aestivum PE=4 SV=1 - [W5HCN9_WHEAT]	8.95	44	1	153.987	5.40186	1.29543	1.02537	1.31812	1.21297	0.151772
W5HBX9	Uncharacterized protein OS=Triticum aestivum PE=4 SV=1 - [W5HBX9_WHEAT]	10.26	10	1	38.077	7.31299	1.26456	1.04609	1.41218	1.24094	0.151682
M0X4U0	Uncharacterized protein OS=Hordeum vulgare var. distichum PE=4 SV=1 - [M0X4U0_HORVD]	38.21	23	7	29.8371	6.07471	1.05739	1.01095	1.09283	1.05372	0.151659
N1QV10	Adenylate kinase, chloroplastic OS=Aegilops tauschii GN=F775_09958 PE=3 SV=1 - [N1QV10_AEGTA]	7.84	44	5	85.865	8.39697	1.14393	1.02526	1.06715	1.07878	0.151535
M0VSN2	Uncharacterized protein OS=Hordeum vulgare var. distichum PE=4 SV=1 - [M0VSN2_HORVD]	1.02	5	1	163.238	6.63916	1.27172	1.13775	1.04282	1.15076	0.151167
W5CA71	Uncharacterized protein OS=Triticum aestivum PE=4 SV=1 - [W5CA71_WHEAT]	4.26	8	1	25.8043	6.91748	0.883097	0.891594	0.990446	0.921712	0.151007
A0A0F7IN65	Fructose-bisphosphate aldolase OS=Triticum aestivum GN=FBA PE=3 SV=1 - [A0A0F7IN65_WHEAT]	44.98	7	1	33.3183	8.19189	1.33162	1.22361	1.91929	1.49151	0.150834
G9HXR8	Ribulose bisphosphate carboxylase large chain OS=Leersia tisserantii GN=rbcL PE=3 SV=1 - [G9HXR8_9ORYZ]	40.25	1002	1	52.8584	6.58057	0.55553	0.700763	0.952403	0.736232	0.150698
K3XVF6	Uncharacterized protein OS=Setaria italica GN=Si005913m.g PE=3 SV=1 - [K3XVF6_SETIT]	13.65	136	1	79.5644	5.69385	1.01663	1.04326	1.09288	1.05092	0.150289
M0Z6F8	Uncharacterized protein OS=Hordeum vulgare var. distichum PE=4 SV=1 - [M0Z6F8_HORVD]	7.94	24	1	14.2552	5.09717	0.957711	0.694308	0.827446	0.826488	0.150007
A0A0E0EPP3	Uncharacterized protein OS=Oryza meridionalis PE=3 SV=1 - [A0A0E0EPP3_9ORYZ]	5.53	3	1	26.7974	8.80713	0.893261	0.968004	0.794254	0.885173	0.149999
W5GDG4	Uncharacterized protein OS=Triticum aestivum PE=4 SV=1 - [W5GDG4_WHEAT]	7.85	1	1	27.9982	12.3228	0.956631	0.941226	0.830821	0.909559	0.149917
M7YPC3	Uncharacterized protein OS=Triticum urartu GN=TRIUR3_08550 PE=4 SV=1 - [M7YPC3_TRIUA]	2.32	4	1	68.3593	4.90674	0.98465	0.862953	0.908624	0.918742	0.149232
W5D1Z1	Chromosome 3B, genomic scaffold, cultivar Chinese Spring OS=Triticum aestivum GN=TRAES_3BF167600010CFD_c1 PE=4 SV=1 - [W5D1Z1_WHEAT]	39.39	14	5	20.7745	5.98584	1.04861	1.27493	1.13156	1.1517	0.148677
M8BZZ2	L-idonate 5-dehydrogenase OS=Aegilops tauschii GN=F775_32733 PE=3 SV=1 - [M8BZZ2_AEGTA]	17.62	20	1	41.356	6.78564	1.27719	1.17759	1.03317	1.16265	0.148546
F2E2I3	Predicted protein OS=Hordeum vulgare var. distichum PE=2 SV=1 - [F2E2I3_HORVD]	15.33	14	4	30.3989	6.80029	1.07332	1.00937	1.04479	1.04249	0.14843
Q5K3D7	Ribulose bisphosphate carboxylase large chain (Fragment) OS=Oligostachyum oedogonatum GN=rbcL PE=3 SV=1 - [Q5K3D7_9POAL]	40.55	748	1	52.7895	6.68311	0.959669	0.777568	0.657806	0.798348	0.148369
W5FKZ0	Uncharacterized protein OS=Triticum aestivum PE=4 SV=1 - [W5FKZ0_WHEAT]	18.49	36	3	16.5999	9.49561	0.935112	0.871784	0.9788	0.928565	0.148202
W5B678	4-hydroxy-tetrahydrodipicolinate synthase OS=Triticum aestivum PE=3 SV=1 - [W5B678_WHEAT]	11.68	28	3	36.7274	6.39209	0.892035	0.988869	0.876626	0.919177	0.14807
W5G1Y0	Uncharacterized protein OS=Triticum aestivum PE=4 SV=1 - [W5G1Y0_WHEAT]	28.03	47	6	40.6897	5.24951	0.990907	0.903648	0.921791	0.938782	0.147857
W5GU92	Uncharacterized protein OS=Triticum aestivum PE=3 SV=1 - [W5GU92_WHEAT]	7.61	5	2	40.2385	6.53662	1.07419	1.20077	1.04926	1.10807	0.147732
W5EED6	Uncharacterized protein OS=Triticum aestivum PE=4 SV=1 - [W5EED6_WHEAT]	33.05	2	1	25.4203	9.46631	1.03263	1.31217	1.22765	1.19082	0.147604
W5E8I6	Uncharacterized protein OS=Triticum aestivum PE=4 SV=1 - [W5E8I6_WHEAT]	16.95	13	3	33.0623	8.646	0.867317	0.961175	0.958307	0.928933	0.147546
M8C7V8	Alpha-1,4-glucan-protein synthase (UDP-forming) OS=Aegilops tauschii GN=F775_30141 PE=4 SV=1 - [M8C7V8_AEGTA]	32.61	41	4	41.4418	6.18896	0.798763	0.849251	0.979258	0.875757	0.147045
F2CYX9	Predicted protein OS=Hordeum vulgare var. distichum PE=2 SV=1 - [F2CYX9_HORVD]	25.57	164	6	109.487	6.02393	1.17067	1.07696	1.03334	1.09366	0.146953
A2ZH35	Putative uncharacterized protein OS=Oryza sativa subsp. indica GN=OsI_37097 PE=4 SV=1 - [A2ZH35_ORYSI]	15.28	7	1	39.6053	8.19189	1.06144	1.23231	1.0814	1.12505	0.146298
B6THN2	RuBisCO large subunit-binding protein subunit beta OS=Zea mays PE=2 SV=1 - [B6THN2_MAIZE]	18.68	29	1	64.4028	5.98584	0.760643	0.817181	0.975198	0.851007	0.146076
M0X248	Uncharacterized protein OS=Hordeum vulgare var. distichum PE=4 SV=1 - [M0X248_HORVD]	5.39	7	1	26.6581	8.80713	0.826842	0.949158	0.678181	0.81806	0.145914
M0VI26	Uncharacterized protein OS=Hordeum vulgare var. distichum PE=4 SV=1 - [M0VI26_HORVD]	11.83	16	1	10.2104	10.1108	1.00654	1.04733	1.06206	1.03864	0.145455
W5BK55	Uncharacterized protein OS=Triticum aestivum PE=4 SV=1 - [W5BK55_WHEAT]	29.37	1	2	30.1367	7.29834	0.826672	0.926115	0.962754	0.90518	0.144911
M7ZEV7	Uncharacterized protein OS=Triticum urartu GN=TRIUR3_22815 PE=4 SV=1 - [M7ZEV7_TRIUA]	53.71	1	1	17.7735	5.04639	1.12861	1.07673	1.32594	1.17709	0.144876
M8CSP2	Uncharacterized protein OS=Aegilops tauschii GN=F775_18794 PE=4 SV=1 - [M8CSP2_AEGTA]	5.83	10	1	22.2042	5.77002	0.979451	0.801	0.840937	0.873796	0.144743
W5HWV0	Uncharacterized protein OS=Triticum aestivum PE=3 SV=1 - [W5HWV0_WHEAT]	82.5	37	1	8.76209	6.91748	1.01442	1.09298	1.05153	1.05298	0.144661
W5HDP4	Uncharacterized protein OS=Triticum aestivum PE=3 SV=1 - [W5HDP4_WHEAT]	60.2	50	3	63.9048	5.65576	0.866632	0.856119	0.985514	0.902755	0.14379
A0A0E0QA38	Uncharacterized protein OS=Oryza rufipogon PE=3 SV=1 - [A0A0E0QA38_ORYRU]	1.95	28	2	111.419	5.75732	1.0956	1.04007	1.02135	1.05234	0.14342
W5FDF2	Uncharacterized protein OS=Triticum aestivum PE=3 SV=1 - [W5FDF2_WHEAT]	9.43	1	1	17.5088	4.43701	0.920354	0.80536	0.955131	0.893615	0.14311
W5DAG1	Uncharacterized protein OS=Triticum aestivum PE=3 SV=1 - [W5DAG1_WHEAT]	16.33	70	2	16.7013	8.32373	0.91257	0.965633	0.978785	0.952329	0.142665
W5A2Q0	Uncharacterized protein OS=Triticum aestivum PE=4 SV=1 - [W5A2Q0_WHEAT]	8.97	11	1	16.0219	6.50732	0.883606	0.987638	0.901818	0.924354	0.142378
M0UYP0	Photosystem II reaction center Psb28 protein OS=Hordeum vulgare var. distichum PE=3 SV=1 - [M0UYP0_HORVD]	27.43	23	2	12.7922	4.91943	1.16001	1.21748	1.02548	1.13432	0.142126
W5GCC7	Uncharacterized protein OS=Triticum aestivum PE=4 SV=1 - [W5GCC7_WHEAT]	8.17	1	1	38.7038	5.19873	1.04381	1.10773	1.02542	1.05899	0.141744
A0A096UTC1	Uncharacterized protein OS=Triticum aestivum PE=3 SV=1 - [A0A096UTC1_WHEAT]	5.53	4	1	23.6803	5.22412	0.928033	0.969374	0.846565	0.914657	0.14169
M7ZFI7	Uncharacterized protein OS=Triticum urartu GN=TRIUR3_31082 PE=4 SV=1 - [M7ZFI7_TRIUA]	4.6	5	2	61.9253	7.78174	0.895677	0.981603	0.851374	0.909551	0.141646
M0UMM4	Uncharacterized protein OS=Hordeum vulgare var. distichum PE=4 SV=1 - [M0UMM4_HORVD]	18.48	2	1	9.99925	10.1987	0.889279	0.934165	0.983466	0.935637	0.141613
M8ASI2	Uncharacterized protein OS=Aegilops tauschii GN=F775_27168 PE=4 SV=1 - [M8ASI2_AEGTA]	14.29	5	1	8.87916	4.2085	0.975617	0.866585	0.80677	0.882991	0.141522
W4ZRX7	Uncharacterized protein OS=Triticum aestivum PE=4 SV=1 - [W4ZRX7_WHEAT]	7.37	4	2	47.3769	6.62451	0.880158	0.945427	0.975085	0.933557	0.141293
F2CR16	Fructose-bisphosphate aldolase OS=Hordeum vulgare var. distichum PE=2 SV=1 - [F2CR16_HORVD]	48.06	9	2	37.8737	6.40479	1.15863	1.19525	1.02173	1.1252	0.141172
W5EM06	Uncharacterized protein OS=Triticum aestivum PE=3 SV=1 - [W5EM06_WHEAT]	24.95	43	8	50.0303	7.95752	0.970144	0.983301	0.928069	0.960505	0.141152
O81534	Chalcone synthase (Fragment) OS=Saccharum officinarum GN=CHS PE=2 SV=1 - [O81534_SACOF]	12.5	54	1	8.73846	8.90967	0.587887	0.58575	0.954227	0.709288	0.140912
B4FVJ6	Uncharacterized protein OS=Zea mays PE=2 SV=1 - [B4FVJ6_MAIZE]	35.26	76	5	21.0147	8.44092	0.985369	0.950186	0.910567	0.948707	0.140885
F2CRQ8	Predicted protein OS=Hordeum vulgare var. distichum PE=2 SV=1 - [F2CRQ8_HORVD]	36.94	4	1	23.9169	5.42725	1.12493	1.20704	1.03089	1.12095	0.140622
A0A068CDZ5	Phosphoglycerate kinase (Fragment) OS=Triticum petropavlovskyi GN=Pgk-1 PE=3 SV=1 - [A0A068CDZ5_9POAL]	67.11	49	1	31.3297	5.07178	0.973241	0.875763	0.807018	0.885341	0.140535
F2EBI3	Predicted protein OS=Hordeum vulgare var. distichum PE=2 SV=1 - [F2EBI3_HORVD]	47.62	32	18	50.641	9.1001	0.884858	0.868525	0.985408	0.91293	0.140077
W5AZ35	Uncharacterized protein OS=Triticum aestivum PE=3 SV=1 - [W5AZ35_WHEAT]	8.91	16	3	45.3576	7.38623	1.08805	1.01871	1.03993	1.0489	0.140002
Q9M3N4	Putative kinetochore protein (Fragment) OS=Hordeum vulgare GN=skp1-2 PE=2 SV=1 - [Q9M3N4_HORVU]	29.91	77	2	12.7895	5.09717	0.985348	0.910089	0.879472	0.92497	0.139827
W5ALU9	Proteasome subunit beta type OS=Triticum aestivum PE=3 SV=1 - [W5ALU9_WHEAT]	15.33	32	4	27.942	7.00537	0.935215	0.862903	0.972136	0.923418	0.139639
M0UFA2	Uncharacterized protein OS=Hordeum vulgare var. distichum PE=4 SV=1 - [M0UFA2_HORVD]	20.86	21	3	21.1608	11.561	0.960237	0.79016	0.89483	0.881742	0.13961
I1GMV8	Uncharacterized protein OS=Brachypodium distachyon GN=BRADI1G07370 PE=3 SV=1 - [I1GMV8_BRADI]	16.52	22	1	24.112	10.0815	0.88657	0.838933	0.978963	0.901489	0.138771
I1UTX2	Ribulose bisphosphate carboxylase large chain (Fragment) OS=Poaceae sp. A.Guadamuz277 GN=rbcL PE=3 SV=1 - [I1UTX2_9POAL]	20.93	237	1	18.9706	7.07861	1.09865	1.38343	1.14901	1.21036	0.138692
M0UN27	Uncharacterized protein OS=Hordeum vulgare var. distichum PE=4 SV=1 - [M0UN27_HORVD]	6.99	23	2	48.5542	5.5542	0.990237	0.920445	0.9391	0.949927	0.138429
W5BWY2	6,7-dimethyl-8-ribityllumazine synthase OS=Triticum aestivum PE=3 SV=1 - [W5BWY2_WHEAT]	26.62	8	1	14.3824	6.771	0.977314	0.819359	0.865837	0.887503	0.138419
F2E9M5	Pyruvate kinase OS=Hordeum vulgare var. distichum PE=2 SV=1 - [F2E9M5_HORVD]	10.9	31	4	62.0868	5.85889	0.91762	0.825563	0.963815	0.902333	0.138126
M0UW80	Uncharacterized protein OS=Hordeum vulgare var. distichum PE=4 SV=1 - [M0UW80_HORVD]	3.12	7	1	38.757	6.80029	1.09289	1.01368	1.11453	1.0737	0.138045
W5D906	Uncharacterized protein OS=Triticum aestivum PE=3 SV=1 - [W5D906_WHEAT]	6.86	15	2	44.9815	9.75928	1.08566	1.19906	1.04606	1.11026	0.138004
M0X7N8	Uncharacterized protein OS=Hordeum vulgare var. distichum PE=4 SV=1 - [M0X7N8_HORVD]	3.07	7	1	44.0802	5.98584	0.848649	0.805111	0.976028	0.876596	0.137853
W5BX90	Uncharacterized protein OS=Triticum aestivum PE=4 SV=1 - [W5BX90_WHEAT]	6.43	9	1	30.474	9.59814	2.90339	2.69929	1.22325	2.27531	0.137589
W5GES9	Histone H2B OS=Triticum aestivum PE=3 SV=1 - [W5GES9_WHEAT]	34.72	295	1	15.5075	10.2134	0.955489	0.899826	0.977532	0.944282	0.137544
M0WYK5	40S ribosomal protein SA OS=Hordeum vulgare var. distichum PE=3 SV=1 - [M0WYK5_HORVD]	20.72	62	2	32.9023	4.95752	0.980608	0.90586	0.954873	0.947114	0.137322
W5CE84	Uncharacterized protein OS=Triticum aestivum PE=4 SV=1 - [W5CE84_WHEAT]	37.4	20	3	14.876	4.34814	0.78505	0.962073	0.882229	0.876451	0.137178
Q10DZ2	Dynamin-related protein 1C, putative, expressed OS=Oryza sativa subsp. japonica GN=LOC_Os03g50520 PE=4 SV=1 - [Q10DZ2_ORYSJ]	5.25	19	2	63.6612	7.03467	1.09118	1.01088	1.0801	1.06072	0.136903
M0V4I6	Uncharacterized protein OS=Hordeum vulgare var. distichum PE=4 SV=1 - [M0V4I6_HORVD]	20.63	3	1	6.75958	8.47021	0.737423	0.824933	0.962081	0.841479	0.136194
W5HTT3	Glucose-1-phosphate adenylyltransferase OS=Triticum aestivum PE=3 SV=1 - [W5HTT3_WHEAT]	29.95	133	10	47.8204	5.43994	1.17254	1.0329	1.08965	1.09836	0.136087
A0A0E0BSC7	Uncharacterized protein OS=Oryza glumipatula PE=4 SV=1 - [A0A0E0BSC7_9ORYZ]	30.09	33	3	12.4045	10.0962	0.906536	0.985327	0.942341	0.944735	0.136036
K4PMB1	Ribosomal protein S4 OS=Festuca altissima GN=rps4 PE=3 SV=1 - [K4PMB1_FESAL]	27.36	90	1	23.3261	11.063	1.16429	1.02796	1.09437	1.09554	0.13595
M0WWE4	Uncharacterized protein OS=Hordeum vulgare var. distichum PE=3 SV=1 - [M0WWE4_HORVD]	39.49	33	1	38.4041	5.0083	1.26982	1.08371	1.09092	1.14815	0.135362
W5HB77	Uncharacterized protein OS=Triticum aestivum PE=4 SV=1 - [W5HB77_WHEAT]	12.23	19	1	15.9308	7.89893	0.894511	0.837226	0.975423	0.902387	0.135265
F2CR92	Predicted protein OS=Hordeum vulgare var. distichum PE=2 SV=1 - [F2CR92_HORVD]	18.88	7	1	32.3167	9.08545	1.0074	1.03481	1.01671	1.01964	0.134744
W5D9Z6	Uncharacterized protein OS=Triticum aestivum PE=4 SV=1 - [W5D9Z6_WHEAT]	6.31	28	4	104.824	6.40479	1.02156	1.031	1.07964	1.04407	0.134009
W5GSK4	Uncharacterized protein OS=Triticum aestivum PE=4 SV=1 - [W5GSK4_WHEAT]	20.5	40	2	22.0877	7.07861	0.903027	0.98739	0.905358	0.931925	0.133577
A0A0A9UHX8	Uncharacterized protein OS=Arundo donax PE=4 SV=1 - [A0A0A9UHX8_ARUDO]	25	20	1	5.96628	9.48096	0.927165	0.984954	0.895998	0.936039	0.133542
W5DYU7	Uncharacterized protein OS=Triticum aestivum GN=nad1 PE=3 SV=1 - [W5DYU7_WHEAT]	18.81	26	1	10.8018	9.24658	0.952348	0.699231	0.808735	0.820105	0.133525
M0YN00	Uncharacterized protein OS=Hordeum vulgare var. distichum PE=4 SV=1 - [M0YN00_HORVD]	7.16	15	3	62.0098	5.36377	1.19	1.05155	1.07458	1.10538	0.133026
M7ZA17	Uncharacterized protein OS=Triticum urartu GN=TRIUR3_06362 PE=4 SV=1 - [M7ZA17_TRIUA]	2.69	19	2	126.878	5.90967	0.969377	0.793957	0.858411	0.873915	0.132946
M7Z9T4	Serine hydroxymethyltransferase OS=Triticum urartu GN=TRIUR3_34875 PE=3 SV=1 - [M7Z9T4_TRIUA]	20.17	8	6	51.7232	7.07861	0.961475	0.943368	0.857084	0.920642	0.132695
M0V6N9	Glutathione peroxidase OS=Hordeum vulgare var. distichum PE=3 SV=1 - [M0V6N9_HORVD]	26.47	9	2	11.7902	9.51025	1.04887	1.17432	1.06684	1.09668	0.132331
A2YXE6	Putative uncharacterized protein OS=Oryza sativa subsp. indica GN=OsI_30011 PE=4 SV=1 - [A2YXE6_ORYSI]	5.16	1	1	33.7374	8.85107	0.939007	0.827581	0.682699	0.816429	0.131831
F2DSV2	Predicted protein OS=Hordeum vulgare var. distichum PE=2 SV=1 - [F2DSV2_HORVD]	10.85	20	1	41.2293	9.80322	1.00944	1.0117	1.03193	1.01769	0.131794
W5FKC9	Uncharacterized protein OS=Triticum aestivum PE=4 SV=1 - [W5FKC9_WHEAT]	22.12	5	2	13.3775	5.17334	0.90029	0.93043	0.985011	0.938577	0.131543
W5E1R0	Uncharacterized protein OS=Triticum aestivum PE=4 SV=1 - [W5E1R0_WHEAT]	12.86	22	1	7.69195	7.97217	1.07863	1.21791	1.06575	1.12076	0.13141
M8BWH8	Mitochondrial substrate carrier family protein Q OS=Aegilops tauschii GN=F775_26043 PE=3 SV=1 - [M8BWH8_AEGTA]	7	38	1	44.545	9.92041	0.968859	0.85915	0.795548	0.874519	0.1314
W5GV75	Uncharacterized protein OS=Triticum aestivum PE=4 SV=1 - [W5GV75_WHEAT]	5.99	24	2	42.9715	6.84424	1.0574	1.01128	1.07786	1.04885	0.131266
M8BF29	Adipocyte plasma membrane-associated protein OS=Aegilops tauschii GN=F775_29100 PE=4 SV=1 - [M8BF29_AEGTA]	8.17	3	2	38.9418	5.13525	0.901554	0.966735	0.823488	0.897259	0.13121
M0VWF0	Uncharacterized protein OS=Hordeum vulgare var. distichum PE=4 SV=1 - [M0VWF0_HORVD]	10.29	27	3	44.7866	7.57666	1.00843	1.03038	1.04949	1.02943	0.131192
W5FCH4	Uncharacterized protein OS=Triticum aestivum PE=4 SV=1 - [W5FCH4_WHEAT]	13.52	27	4	34.4071	5.66846	1.31269	1.15419	1.06753	1.17814	0.131167
C0L981	Cold-responsive protein WCOR14 OS=Aegilops tauschii GN=F775_26151 PE=4 SV=1 - [C0L981_AEGTA]	52.86	4	4	13.5367	4.97021	1.03601	1.11599	1.04085	1.06428	0.13108
I1IKG3	Uncharacterized protein OS=Brachypodium distachyon GN=BRADI4G13940 PE=3 SV=1 - [I1IKG3_BRADI]	17.21	34	1	56.5261	6.63916	1.02143	1.11881	1.15228	1.09751	0.130936
W5F0F9	Glucose-1-phosphate adenylyltransferase OS=Triticum aestivum PE=3 SV=1 - [W5F0F9_WHEAT]	47.22	15	2	43.8371	6.45557	1.2999	1.14522	1.06637	1.1705	0.130821
U5IKP9	Ribulose bisphosphate carboxylase large chain (Fragment) OS=Nassella tenuissima GN=rbcL PE=3 SV=1 - [U5IKP9_9POAL]	37.98	116	1	23.1384	5.69385	1.0656	1.11239	1.26048	1.14616	0.1306
W5GRX1	Ubiquitin carboxyl-terminal hydrolase OS=Triticum aestivum PE=3 SV=1 - [W5GRX1_WHEAT]	4.93	8	1	35.0903	8.5874	1.1688	1.07886	1.03906	1.09557	0.130395
Q8L808	Putative cytochrome c oxidase subunit OS=Triticum aestivum PE=2 SV=1 - [Q8L808_WHEAT]	27.39	6	1	17.4773	4.42432	1.27741	1.26866	1.03848	1.19485	0.130381
M0WIG5	Uncharacterized protein OS=Hordeum vulgare var. distichum PE=4 SV=1 - [M0WIG5_HORVD]	9.28	8	1	10.7457	9.62744	0.915108	0.861449	0.976019	0.917525	0.130288
A0A0E0C7T3	Uncharacterized protein OS=Oryza meridionalis PE=4 SV=1 - [A0A0E0C7T3_9ORYZ]	3.99	8	1	31.4979	9.33447	0.829687	0.873113	0.974969	0.89259	0.130058
W5H0X8	Uncharacterized protein OS=Triticum aestivum PE=4 SV=1 - [W5H0X8_WHEAT]	25.93	5	2	8.14823	9.70068	0.854675	0.976551	0.830664	0.887297	0.129992
W5E2Q3	Uncharacterized protein OS=Triticum aestivum PE=4 SV=1 - [W5E2Q3_WHEAT]	13.46	54	1	67.8152	5.12256	0.961245	0.988118	0.934318	0.961227	0.129903
F2DCS7	Ketol-acid reductoisomerase OS=Hordeum vulgare var. distichum PE=2 SV=1 - [F2DCS7_HORVD]	18.89	42	1	62.1656	6.49365	1.1313	1.02111	1.15182	1.10141	0.129726
F2E048	Predicted protein OS=Hordeum vulgare var. distichum PE=2 SV=1 - [F2E048_HORVD]	24.57	43	6	31.9342	9.71533	0.945837	0.912923	0.985016	0.947925	0.129689
W5BDU7	Uncharacterized protein OS=Triticum aestivum PE=4 SV=1 - [W5BDU7_WHEAT]	28.39	31	7	34.4287	6.56592	1.07979	1.01589	1.04327	1.04632	0.129396
B4FXS6	Uncharacterized protein OS=Zea mays PE=2 SV=1 - [B4FXS6_MAIZE]	7.3	24	1	14.7788	8.19189	0.934065	0.81071	0.660477	0.801751	0.129094
W5I7T2	Uncharacterized protein OS=Triticum aestivum PE=3 SV=1 - [W5I7T2_WHEAT]	8.11	18	2	98.2653	9.23193	0.961371	0.939946	0.989868	0.963728	0.128891
B6UFB3	Stromal 70 kDa heat shock-related protein OS=Zea mays PE=2 SV=1 - [B6UFB3_MAIZE]	34.28	9	1	74.6246	5.21143	0.899772	0.745375	0.9278	0.857649	0.128785
A0A024FRN3	Protein disulfide-isomerase OS=Triticum aestivum GN=TaPDIL1-2 PE=2 SV=1 - [A0A024FRN3_WHEAT]	32.62	37	2	56.3899	5.13525	1.04768	1.07757	1.0137	1.04632	0.128748
I1ID71	Uncharacterized protein OS=Brachypodium distachyon GN=BRADI3G53290 PE=3 SV=1 - [I1ID71_BRADI]	9.82	27	2	36.0456	6.78564	0.931829	0.9824	0.895269	0.936499	0.128455
Q84UC6	Pyrroline-5-carboxylate reductase OS=Hordeum vulgare var. distichum PE=2 SV=1 - [Q84UC6_HORVD]	20	29	4	28.19	8.44092	0.952261	0.896613	0.975109	0.941328	0.128182
W5BVD0	Uncharacterized protein OS=Triticum aestivum PE=4 SV=1 - [W5BVD0_WHEAT]	6.19	3	1	23.7325	7.89893	1.07223	1.20128	1.06326	1.11226	0.128133
M0VH64	Uncharacterized protein OS=Hordeum vulgare var. distichum PE=4 SV=1 - [M0VH64_HORVD]	16.22	21	1	8.22789	5.0083	0.829898	0.907645	0.965568	0.901037	0.128113
A0A0E0APP1	Uncharacterized protein OS=Oryza glumipatula PE=3 SV=1 - [A0A0E0APP1_9ORYZ]	8.75	48	1	74.5259	6.50732	0.898709	0.812729	0.961795	0.891078	0.12783
M7YE64	Uncharacterized protein OS=Triticum urartu GN=TRIUR3_07146 PE=4 SV=1 - [M7YE64_TRIUA]	23.26	11	2	14.5883	6.52197	1.03534	1.21184	1.24487	1.16402	0.127791
M8A7X8	Calcium-transporting ATPase OS=Triticum urartu GN=TRIUR3_26485 PE=3 SV=1 - [M8A7X8_TRIUA]	2.33	8	2	103.523	6.59521	1.06349	1.03271	1.13607	1.07742	0.127372
W5FU57	Alpha-1,4 glucan phosphorylase OS=Triticum aestivum PE=3 SV=1 - [W5FU57_WHEAT]	21.08	35	1	94.2046	5.33838	1.15828	1.09396	1.02954	1.09393	0.127336
M0WRL5	Glutamine synthetase OS=Hordeum vulgare var. distichum PE=3 SV=1 - [M0WRL5_HORVD]	49.22	61	1	42.0809	6.44287	1.13068	1.02024	1.09738	1.08277	0.127073
M7ZEY4	Uncharacterized protein OS=Triticum urartu GN=TRIUR3_30562 PE=4 SV=1 - [M7ZEY4_TRIUA]	16.67	2	2	13.1922	9.65674	0.970068	0.950266	0.885401	0.935245	0.126906
M0W0Q0	Uncharacterized protein OS=Hordeum vulgare var. distichum PE=3 SV=1 - [M0W0Q0_HORVD]	13.33	26	3	27.8252	6.55127	1.06222	1.18922	1.06586	1.10577	0.126782
R4RYY8	Phosphoglycerate kinase (Fragment) OS=Anthosachne rectiseta GN=Pgk1 PE=3 SV=1 - [R4RYY8_9POAL]	54.7	25	1	31.4447	4.91943	1.0606	1.09045	1.21887	1.12331	0.126327
W4ZQF8	Uncharacterized protein OS=Triticum aestivum PE=4 SV=1 - [W4ZQF8_WHEAT]	5.53	3	1	27.7107	9.979	0.722591	0.703238	0.955594	0.793808	0.126061
I1I022	Uncharacterized protein OS=Brachypodium distachyon GN=BRADI3G12520 PE=4 SV=1 - [I1I022_BRADI]	10.6	6	2	99.492	5.79541	0.913919	0.987139	0.922425	0.941161	0.125892
W5GLA4	Uncharacterized protein OS=Triticum aestivum PE=3 SV=1 - [W5GLA4_WHEAT]	43.91	47	2	53.9367	5.68115	1.14379	1.16745	1.02522	1.11215	0.125579
C6K7C4	Putative uncharacterized protein OS=Triticum aestivum GN=2050O8.1 PE=4 SV=1 - [C6K7C4_WHEAT]	5.96	1	1	26.1651	4.55127	0.974185	0.846683	0.829857	0.883575	0.125071
Q35322	NADH dehydrogenase [ubiquinone] iron-sulfur protein 3 OS=Oryza sativa subsp. japonica GN=NAD9 PE=2 SV=2 - [NDUS3_ORYSJ]	19.47	31	3	22.9765	7.50342	0.95153	0.937889	0.839371	0.909597	0.124795
M0UJT6	Uncharacterized protein OS=Hordeum vulgare var. distichum PE=4 SV=1 - [M0UJT6_HORVD]	30.73	8	4	21.5891	8.89502	0.940437	0.889633	0.976507	0.935526	0.124791
W5FN05	Uncharacterized protein OS=Triticum aestivum PE=4 SV=1 - [W5FN05_WHEAT]	27.59	62	1	9.79563	4.71631	0.794703	0.95814	0.884413	0.879085	0.124783
A0A075VYR7	ATP synthase subunit beta, chloroplastic OS=Aegilops speltoides var. ligustica GN=atpB PE=3 SV=1 - [A0A075VYR7_AEGSP]	64.66	169	2	53.8509	5.16064	1.03578	1.22889	1.18138	1.14868	0.124729
M7YEA9	Glutathione S-transferase theta-1 OS=Triticum urartu GN=TRIUR3_21774 PE=3 SV=1 - [M7YEA9_TRIUA]	8.15	7	2	26.226	8.95361	0.914622	0.903074	0.985137	0.934278	0.124477
F2D3V4	Predicted protein OS=Hordeum vulgare var. distichum PE=2 SV=1 - [F2D3V4_HORVD]	13.33	7	1	8.48023	5.97314	0.807742	0.758724	0.961908	0.842791	0.124039
Q8RW03	Glutathione transferase OS=Triticum aestivum GN=gstu1B PE=2 SV=1 - [Q8RW03_WHEAT]	30.18	5	4	24.994	6.80029	1.23559	1.16702	1.03984	1.14748	0.123747
M0YVZ4	Uncharacterized protein OS=Hordeum vulgare var. distichum PE=4 SV=1 - [M0YVZ4_HORVD]	15.3	2	2	19.5246	8.38232	1.09244	1.06436	1.01584	1.05755	0.123725
A0A077S0C9	Chromosome 3B, genomic scaffold, cultivar Chinese Spring OS=Triticum aestivum GN=TRAES_3BF062200030CFD_c1 PE=3 SV=1 - [A0A077S0C9_WHEAT]	20.93	13	3	27.4794	8.57275	0.980065	0.880567	0.913562	0.924731	0.1237
M8CLL6	Putative aconitate hydratase, cytoplasmic OS=Aegilops tauschii GN=F775_31273 PE=4 SV=1 - [M8CLL6_AEGTA]	10.21	10	2	110.15	6.65381	0.939476	0.990524	0.948042	0.959347	0.123437
M0W079	Glutamyl-tRNA reductase OS=Hordeum vulgare var. distichum PE=3 SV=1 - [M0W079_HORVD]	7.46	8	1	50.7416	7.73779	0.968523	0.904729	0.965808	0.946353	0.123426
M8BP82	Aspartyl aminopeptidase OS=Aegilops tauschii GN=F775_26575 PE=4 SV=1 - [M8BP82_AEGTA]	7.23	21	2	36.9341	6.23975	0.930995	0.943733	0.819289	0.898006	0.123083
A1EA37	Photosystem II reaction center protein H OS=Agrostis stolonifera GN=psbH PE=3 SV=1 - [PSBH_AGRST]	41.1	22	2	7.78209	8.57275	1.26139	1.26154	1.04258	1.1885	0.122817
T1MV14	Uncharacterized protein OS=Triticum urartu PE=4 SV=1 - [T1MV14_TRIUA]	24.78	66	6	51.4739	7.03467	0.915992	0.939351	0.985651	0.946998	0.122367
W5HEL5	Uncharacterized protein OS=Triticum aestivum PE=4 SV=1 - [W5HEL5_WHEAT]	18.58	1	2	19.2935	4.81787	0.976233	0.866686	0.851256	0.898058	0.122217
G3DQF2	Ubiquitin (Fragment) OS=Lolium perenne GN=ubq5 PE=2 SV=1 - [G3DQF2_LOLPR]	44.9	209	1	16.7389	9.72998	1.0602	1.20853	1.08671	1.11848	0.121991
B6T144	B12D protein OS=Zea mays PE=2 SV=1 - [B6T144_MAIZE]	11.49	2	1	9.72299	9.71533	0.767076	0.807765	0.962052	0.845631	0.121579
W5GV09	GrpE protein homolog OS=Triticum aestivum PE=3 SV=1 - [W5GV09_WHEAT]	17.8	10	1	29.5355	4.42432	1.06516	1.08714	1.01481	1.0557	0.121381
D5MTD9	Glycosyltransferase OS=Triticum aestivum GN=TaGTa PE=2 SV=1 - [D5MTD9_WHEAT]	14.69	9	4	49.6455	5.51611	1.03482	1.18394	1.11846	1.11241	0.12117
W4ZUF2	Uncharacterized protein OS=Triticum aestivum PE=3 SV=1 - [W4ZUF2_WHEAT]	23.01	24	6	35.4935	9.5249	1.06362	1.03528	1.01383	1.03758	0.121056
M0XSY8	Uncharacterized protein OS=Hordeum vulgare var. distichum PE=4 SV=1 - [M0XSY8_HORVD]	15.95	35	1	28.4371	4.97021	0.911487	0.773685	0.929654	0.871609	0.120975
F2CXT8	Predicted protein OS=Hordeum vulgare var. distichum PE=2 SV=1 - [F2CXT8_HORVD]	23.32	29	5	33.1965	5.89697	1.29131	1.25492	1.04758	1.19794	0.120964
I3VKD2	Cysteine endopeptidase EP alpha OS=Secale cereale x Triticum turgidum subsp. durum PE=2 SV=1 - [I3VKD2_9POAL]	14.1	18	5	50.3749	5.12256	1.02308	1.14017	1.11976	1.09434	0.120592
M0VCG5	Uncharacterized protein OS=Hordeum vulgare var. distichum PE=3 SV=1 - [M0VCG5_HORVD]	26.88	24	3	16.9053	9.53955	0.933105	0.848901	0.95846	0.913489	0.120575
W5G719	Uncharacterized protein OS=Triticum aestivum PE=4 SV=1 - [W5G719_WHEAT]	12.04	7	3	41.4763	9.27588	1.02685	1.16298	1.14818	1.11267	0.120553
M0YT94	Uncharacterized protein OS=Hordeum vulgare var. distichum PE=4 SV=1 - [M0YT94_HORVD]	5.11	2	2	52.9503	5.13525	0.940866	0.98581	0.918893	0.948523	0.120469
M8CUF2	Uncharacterized protein OS=Aegilops tauschii GN=F775_29537 PE=4 SV=1 - [M8CUF2_AEGTA]	44.85	22	7	32.7084	6.43018	0.898647	0.90559	0.983153	0.92913	0.120277
K7V1R0	Uncharacterized protein OS=Zea mays GN=ZEAMMB73_823327 PE=4 SV=1 - [K7V1R0_MAIZE]	15.66	22	1	8.62658	10.1548	1.1278	1.42892	1.17664	1.24445	0.120016
W5EC50	Uncharacterized protein OS=Triticum aestivum PE=4 SV=1 - [W5EC50_WHEAT]	39.39	18	1	3.70807	10.0083	0.799323	0.429145	0.799706	0.676058	0.119715
I1GP05	6,7-dimethyl-8-ribityllumazine synthase OS=Brachypodium distachyon GN=BRADI1G10780 PE=3 SV=1 - [I1GP05_BRADI]	12.73	5	1	22.4906	8.67529	0.963217	0.840754	0.789586	0.864519	0.119251
K3YUI2	Uncharacterized protein OS=Setaria italica GN=Si017928m.g PE=4 SV=1 - [K3YUI2_SETIT]	4.68	13	1	33.1009	5.41455	1.06118	1.29454	1.17618	1.1773	0.119119
I1GV85	Uncharacterized protein OS=Brachypodium distachyon GN=BRADI1G29900 PE=3 SV=1 - [I1GV85_BRADI]	37	23	2	72.1707	5.61768	1.17114	1.23005	1.04082	1.14734	0.118851
F2E3Q0	Predicted protein OS=Hordeum vulgare var. distichum PE=2 SV=1 - [F2E3Q0_HORVD]	14.29	15	1	49.696	6.44287	0.961597	0.779937	0.78072	0.840751	0.118841
W4ZRT8	Uncharacterized protein OS=Triticum aestivum PE=4 SV=1 - [W4ZRT8_WHEAT]	10.74	13	4	57.7861	10.1401	0.885544	0.978426	0.873088	0.912353	0.1187
M0XQ73	Uncharacterized protein OS=Hordeum vulgare var. distichum PE=4 SV=1 - [M0XQ73_HORVD]	7.69	7	1	26.7677	5.04639	0.891382	0.858793	0.975178	0.908451	0.118434
A0A0A9UP13	Cop2 OS=Arundo donax PE=4 SV=1 - [A0A0A9UP13_ARUDO]	8.33	23	1	16.0761	5.99854	0.944088	0.808168	0.71003	0.820762	0.118412
A0A077RAG2	Uncharacterized protein OS=Triticum aestivum GN=TRAES_3BF151800050CFD_c1 PE=3 SV=1 - [A0A077RAG2_WHEAT]	6.57	1	1	15.0286	5.30029	0.816336	0.777933	0.961654	0.851974	0.118085
N1QW50	Carboxymethylenebutenolidase-like protein OS=Aegilops tauschii GN=F775_08026 PE=4 SV=1 - [N1QW50_AEGTA]	11.43	8	3	33.7605	5.87158	1.12426	1.06781	1.02854	1.07354	0.117984
W5BEQ7	Glucose-6-phosphate 1-dehydrogenase OS=Triticum aestivum PE=3 SV=1 - [W5BEQ7_WHEAT]	10.42	13	1	44.1948	7.15186	1.20863	1.58588	1.20673	1.33375	0.117968
M8A2T5	Polyribonucleotide nucleotidyltransferase OS=Triticum urartu GN=TRIUR3_21440 PE=4 SV=1 - [M8A2T5_TRIUA]	21.18	7	1	56.1059	7.81104	0.818641	0.770232	0.959537	0.84947	0.117688
A0A0D9XRV3	Adenosylhomocysteinase OS=Leersia perrieri PE=3 SV=1 - [A0A0D9XRV3_9ORYZ]	25.98	19	1	53.135	5.78271	1.03065	1.01067	1.05078	1.0307	0.117679
W5EHB8	Uncharacterized protein OS=Triticum aestivum PE=4 SV=1 - [W5EHB8_WHEAT]	15.44	24	4	32.7208	5.05908	0.958637	0.891215	0.963942	0.937931	0.117654
W5FRK7	Uncharacterized protein OS=Triticum aestivum PE=4 SV=1 - [W5FRK7_WHEAT]	9.9	12	4	55.039	4.729	0.971266	0.870166	0.925934	0.922455	0.1176
A0A0A9R6G1	Eukaryotic peptide chain release factor subunit 1-1 OS=Arundo donax PE=4 SV=1 - [A0A0A9R6G1_ARUDO]	8.19	49	3	45.193	5.38916	1.05024	1.12046	1.0364	1.06903	0.117563
K3ZXX1	40S ribosomal protein S12 OS=Setaria italica GN=Si031453m.g PE=3 SV=1 - [K3ZXX1_SETIT]	31.43	3	1	15.0146	5.51611	0.956838	0.978607	0.914438	0.949961	0.117329
W5F8P7	Uncharacterized protein OS=Triticum aestivum PE=3 SV=1 - [W5F8P7_WHEAT]	24.6	24	7	47.3217	7.72314	0.956063	0.941304	0.989356	0.962241	0.117254
N1QZL4	Ananain OS=Aegilops tauschii GN=F775_30148 PE=3 SV=1 - [N1QZL4_AEGTA]	9.69	8	3	41.6092	6.53662	0.960879	0.992617	0.958008	0.970501	0.117023
W5GVC1	Methionine aminopeptidase 1 OS=Triticum aestivum PE=3 SV=1 - [W5GVC1_WHEAT]	3.9	4	1	34.1119	5.75732	0.964028	0.920083	0.849413	0.911175	0.116987
B6UZ88	Ferritin OS=Triticum aestivum PE=2 SV=1 - [B6UZ88_WHEAT]	22.92	12	2	28.2052	5.80811	0.952018	0.827382	0.749679	0.843026	0.116766
H2B4Z9	Translation initiation factor 1 (Fragment) OS=Lolium perenne GN=infA PE=4 SV=1 - [H2B4Z9_LOLPR]	56.36	85	2	6.30638	10.1108	0.947215	0.836401	0.935395	0.906337	0.116605
W5BGQ4	3-oxoacyl-[acyl-carrier-protein] synthase OS=Triticum aestivum PE=3 SV=1 - [W5BGQ4_WHEAT]	9.31	7	2	43.0993	5.56689	0.965428	0.803685	0.830566	0.86656	0.116546
Q6UQ06	Cytosolic glutathione reductase OS=Triticum monococcum GN=grc1 PE=2 SV=1 - [Q6UQ06_TRIMO]	13.31	17	4	52.9824	6.29053	0.987255	0.928527	0.936496	0.950759	0.115782
W5H5A6	Aspartate aminotransferase OS=Triticum aestivum PE=3 SV=1 - [W5H5A6_WHEAT]	11.56	42	2	22.699	6.52197	1.03166	1.10019	1.15497	1.09561	0.115555
M8ASK3	Non-specific lipid-transfer protein OS=Aegilops tauschii GN=F775_31998 PE=3 SV=1 - [M8ASK3_AEGTA]	27.83	1	1	11.0827	9.05615	0.635957	0.711006	0.933793	0.760252	0.115532
W5DIU6	Triosephosphate isomerase OS=Triticum aestivum PE=3 SV=1 - [W5DIU6_WHEAT]	61.26	50	4	26.8159	5.46533	1.03009	1.16805	1.14735	1.11516	0.115514
M0Y818	Citrate synthase OS=Hordeum vulgare var. distichum PE=3 SV=1 - [M0Y818_HORVD]	20.34	53	7	52.5702	7.60596	1.01728	1.09041	1.09493	1.06754	0.115314
W5BM80	Uncharacterized protein OS=Triticum aestivum PE=3 SV=1 - [W5BM80_WHEAT]	7.07	3	1	32.3568	8.1333	0.961644	0.962821	0.895131	0.939865	0.114995
M7Z351	Uncharacterized protein OS=Triticum urartu GN=TRIUR3_14085 PE=4 SV=1 - [M7Z351_TRIUA]	7.28	3	1	16.1909	4.4624	1.32654	1.49174	1.0996	1.30596	0.114749
T1MYW5	Uncharacterized protein OS=Triticum urartu PE=3 SV=1 - [T1MYW5_TRIUA]	6.7	118	1	73.8252	7.15186	1.16141	1.15453	1.02972	1.11522	0.114709
F2DQP8	Predicted protein OS=Hordeum vulgare var. distichum PE=2 SV=1 - [F2DQP8_HORVD]	4.26	43	1	121.731	5.52881	1.56909	1.4958	1.10338	1.38942	0.114615
M8CY84	Ferredoxin-dependent glutamate synthase, chloroplastic OS=Aegilops tauschii GN=F775_29599 PE=4 SV=1 - [M8CY84_AEGTA]	29.17	6	4	208.192	7.1665	1.06038	1.27181	1.16149	1.16456	0.114484
I1J2E5	Uncharacterized protein OS=Brachypodium distachyon GN=BRADI5G23470 PE=4 SV=1 - [I1J2E5_BRADI]	2.98	21	1	81.6608	6.49365	1.05618	1.10552	1.21319	1.12496	0.114462
F2E5G5	Predicted protein (Fragment) OS=Hordeum vulgare var. distichum PE=2 SV=1 - [F2E5G5_HORVD]	8.58	8	2	42.7864	9.24658	1.05036	1.02897	1.1057	1.06168	0.114298
F2CRK1	Predicted protein OS=Hordeum vulgare var. distichum PE=2 SV=1 - [F2CRK1_HORVD]	58.23	31	15	34.4494	5.89697	1.0916	1.12201	1.02318	1.07893	0.114097
W5BC74	Uncharacterized protein OS=Triticum aestivum PE=4 SV=1 - [W5BC74_WHEAT]	3.62	4	1	48.5049	4.86865	0.824673	0.909315	0.651774	0.795254	0.114046
M0YNE8	Uncharacterized protein OS=Hordeum vulgare var. distichum PE=3 SV=1 - [M0YNE8_HORVD]	15.42	8	5	54.6554	6.16357	0.83576	0.887774	0.966951	0.896828	0.113807
W5D7M3	Uncharacterized protein OS=Triticum aestivum PE=4 SV=1 - [W5D7M3_WHEAT]	31.76	4	1	9.8404	10.3599	0.783073	0.942806	0.70393	0.809936	0.113778
W5CAR8	Uncharacterized protein OS=Triticum aestivum PE=4 SV=1 - [W5CAR8_WHEAT]	39.19	25	8	29.3766	5.88428	0.869021	0.941148	0.961651	0.92394	0.113615
M8BUT0	Cytochrome P450 93A1 OS=Aegilops tauschii GN=F775_19443 PE=3 SV=1 - [M8BUT0_AEGTA]	3.94	1	1	41.7792	5.63037	1.28654	1.21859	1.0545	1.18654	0.113568
W5FWK0	Uncharacterized protein OS=Triticum aestivum PE=4 SV=1 - [W5FWK0_WHEAT]	4.65	10	1	43.3202	9.5249	1.01494	1.07913	1.07714	1.05707	0.113565
M8C589	Uncharacterized protein OS=Aegilops tauschii GN=F775_31960 PE=4 SV=1 - [M8C589_AEGTA]	6.97	4	1	22.5141	5.14795	0.885439	0.920182	0.977089	0.92757	0.113361
W5BGL6	Uncharacterized protein OS=Triticum aestivum PE=4 SV=1 - [W5BGL6_WHEAT]	9.92	5	1	13.2312	9.20264	1.01747	1.08805	1.0932	1.06624	0.113343
S5A8C3	S-formylglutathione hydrolase-like protein OS=Triticum monococcum subsp. monococcum GN=SFGH PE=4 SV=1 - [S5A8C3_TRIMO]	15.52	17	3	31.6027	6.60986	0.981943	0.909803	0.903734	0.931827	0.113179
M7YUK9	Chlorophyll a-b binding protein, chloroplastic OS=Triticum urartu GN=TRIUR3_00897 PE=4 SV=1 - [M7YUK9_TRIUA]	41.35	115	1	28.2842	5.2749	0.99317	0.967745	0.979174	0.98003	0.113019
P35267	60S ribosomal protein L17-2 OS=Hordeum vulgare PE=2 SV=1 - [RL172_HORVU]	21.51	42	2	19.6924	10.2573	0.735303	0.877653	0.923976	0.845644	0.112823
M0YRG4	Uncharacterized protein OS=Hordeum vulgare var. distichum PE=4 SV=1 - [M0YRG4_HORVD]	17.11	9	2	19.5932	9.34912	1.15031	1.33807	1.10109	1.19649	0.11266
M8AQP4	Tripeptidyl-peptidase 2 OS=Aegilops tauschii GN=F775_05353 PE=4 SV=1 - [M8AQP4_AEGTA]	16.33	20	3	142.386	6.30322	1.15758	1.03924	1.20279	1.1332	0.111937
D8L9G6	Alpha-1,4 glucan phosphorylase OS=Triticum aestivum GN=TAA_ctg0079b.00040.1 PE=3 SV=1 - [D8L9G6_WHEAT]	23.08	21	2	93.6759	7.57666	1.25766	1.28849	1.05476	1.2003	0.111917
W5EV23	Uncharacterized protein OS=Triticum aestivum PE=4 SV=1 - [W5EV23_WHEAT]	2.43	9	1	47.5113	4.80518	1.06589	1.10044	1.22213	1.12949	0.111867
W5GDM7	Peroxidase OS=Triticum aestivum PE=3 SV=1 - [W5GDM7_WHEAT]	6.21	1	1	34.6917	8.01611	1.07113	1.09796	1.22739	1.13216	0.111411
W5FRA8	Uncharacterized protein OS=Triticum aestivum PE=4 SV=1 - [W5FRA8_WHEAT]	7.46	26	2	33.2466	7.72314	1.0276	1.14062	1.10762	1.09195	0.111358
N1R5T6	ATP synthase delta chain, chloroplastic OS=Aegilops tauschii GN=F775_06392 PE=3 SV=1 - [N1R5T6_AEGTA]	57.86	14	6	17.718	4.53857	0.896654	0.973493	0.865205	0.911784	0.111188
M8CWM1	Uncharacterized protein OS=Aegilops tauschii GN=F775_15051 PE=4 SV=1 - [M8CWM1_AEGTA]	19.31	16	2	27.5827	5.79541	1.15932	1.12439	1.03116	1.10496	0.111123
W5FDV8	Uncharacterized protein OS=Triticum aestivum PE=3 SV=1 - [W5FDV8_WHEAT]	35.48	26	2	6.65357	7.98682	0.90374	0.783239	0.933614	0.873531	0.110595
M8AGJ9	40S ribosomal protein S18 OS=Triticum urartu GN=TRIUR3_02047 PE=3 SV=1 - [M8AGJ9_TRIUA]	36.84	35	1	17.6515	10.7407	0.816242	0.882766	0.959276	0.886095	0.110271
F2DP00	Predicted protein OS=Hordeum vulgare var. distichum PE=2 SV=1 - [F2DP00_HORVD]	9.85	6	1	14.6165	5.05908	0.835911	0.957227	0.913431	0.90219	0.110189
B8ABG6	Putative uncharacterized protein OS=Oryza sativa subsp. indica GN=OsI_01134 PE=4 SV=1 - [B8ABG6_ORYSI]	23.21	45	1	6.30542	8.49951	0.962081	0.937315	0.985502	0.961633	0.110175
K4ADY4	Uncharacterized protein OS=Setaria italica GN=Si037076m.g PE=4 SV=1 - [K4ADY4_SETIT]	25.67	25	1	27.903	5.61768	1.06172	1.09617	1.2082	1.12203	0.110056
A0A0D3GVU7	Succinate dehydrogenase [ubiquinone] iron-sulfur subunit, mitochondrial OS=Oryza barthii PE=3 SV=1 - [A0A0D3GVU7_9ORYZ]	12.96	29	3	30.5813	8.83643	0.9158	0.983302	0.920422	0.939841	0.109815
M8A2H0	Uncharacterized protein OS=Triticum urartu GN=TRIUR3_17911 PE=4 SV=1 - [M8A2H0_TRIUA]	12.12	3	1	17.9074	5.10986	0.711014	0.914526	0.865632	0.830391	0.109673
W5DB72	Uncharacterized protein OS=Triticum aestivum PE=4 SV=1 - [W5DB72_WHEAT]	9.93	3	1	15.0966	4.67822	1.20452	1.305	1.06595	1.19182	0.109491
A0A0E0ER57	Uncharacterized protein OS=Oryza meridionalis PE=3 SV=1 - [A0A0E0ER57_9ORYZ]	3.81	54	1	31.1138	8.104	0.845847	0.840758	0.967948	0.884851	0.109381
K3YJD2	Uncharacterized protein OS=Setaria italica GN=Si014351m.g PE=4 SV=1 - [K3YJD2_SETIT]	22.04	19	1	26.8167	7.13721	1.18694	1.05101	1.24988	1.16261	0.109302
J3M5L4	Uncharacterized protein OS=Oryza brachyantha GN=OB05G18880 PE=4 SV=1 - [J3M5L4_ORYBR]	8.26	47	3	36.1117	5.61768	0.880522	0.928473	0.971792	0.926929	0.109217
M0VJ97	Uncharacterized protein OS=Hordeum vulgare var. distichum PE=4 SV=1 - [M0VJ97_HORVD]	9.45	4	1	36.1068	8.80713	1.15266	1.09305	1.3197	1.18847	0.10881
M0X743	Cytochrome b-c1 complex subunit 7 OS=Hordeum vulgare var. distichum PE=3 SV=1 - [M0X743_HORVD]	27.78	14	3	14.8318	9.70068	0.875836	0.959879	0.815865	0.88386	0.108653
M0YI52	Uncharacterized protein OS=Hordeum vulgare var. distichum PE=4 SV=1 - [M0YI52_HORVD]	19.94	7	1	34.7341	8.17725	1.59661	1.12495	1.60566	1.44241	0.108252
F2DEG1	Predicted protein OS=Hordeum vulgare var. distichum PE=2 SV=1 - [F2DEG1_HORVD]	10.84	36	4	58.7975	5.65576	0.83183	0.938883	0.935474	0.902062	0.108183
F2CSB4	Predicted protein OS=Hordeum vulgare var. distichum PE=2 SV=1 - [F2CSB4_HORVD]	4.03	2	1	28.3803	9.99365	1.13898	1.03545	1.17433	1.11625	0.108049
K7TJR2	Uncharacterized protein OS=Zea mays GN=Zm.118406 PE=4 SV=1 - [K7TJR2_MAIZE]	9.2	25	2	28.9233	5.38916	0.954394	0.850146	0.930872	0.911804	0.107793
W5D838	Uncharacterized protein OS=Triticum aestivum PE=4 SV=1 - [W5D838_WHEAT]	4.71	4	1	42.1887	4.71631	0.950516	0.784866	0.755384	0.830255	0.107711
Q03387	Eukaryotic translation initiation factor isoform 4G-1 OS=Triticum aestivum PE=1 SV=2 - [IF4G1_WHEAT]	15.1	39	1	86.2417	8.01611	1.15291	1.21501	1.046	1.13797	0.107696
K4F3N2	Lycopene beta-cyclase OS=Triticum aestivum GN=LCY PE=2 SV=1 - [K4F3N2_WHEAT]	7.85	2	2	53.2214	7.76709	0.925724	0.951268	0.983298	0.95343	0.107644
M7YT99	Uncharacterized protein OS=Triticum urartu GN=TRIUR3_15978 PE=4 SV=1 - [M7YT99_TRIUA]	4.06	3	1	28.9214	5.38916	0.957116	0.819351	0.889651	0.888706	0.107503
A0A0H2UJ58	Uncharacterized protein OS=Triticum aestivum PE=4 SV=1 - [A0A0H2UJ58_WHEAT]	2.12	5	1	62.45	8.63135	0.806093	0.825068	0.960535	0.863899	0.107468
M8BGN0	Intracellular protease 1 OS=Aegilops tauschii GN=F775_31245 PE=4 SV=1 - [M8BGN0_AEGTA]	5.15	24	2	41.0096	5.90967	1.02969	1.11862	1.14528	1.09786	0.107354
W5H534	Uncharacterized protein OS=Triticum aestivum PE=4 SV=1 - [W5H534_WHEAT]	20.14	6	2	16.1101	5.05908	1.03772	1.00793	1.02814	1.0246	0.107325
M8B2T3	Uncharacterized protein OS=Aegilops tauschii GN=F775_07731 PE=4 SV=1 - [M8B2T3_AEGTA]	6.22	6	1	21.4056	5.8335	0.86981	0.973194	0.877393	0.906799	0.107302
F2EB29	Predicted protein OS=Hordeum vulgare var. distichum PE=2 SV=1 - [F2EB29_HORVD]	43.78	25	1	40.303	8.96826	1.03897	1.06069	1.12882	1.07616	0.106495
N1QZ42	Uncharacterized protein OS=Aegilops tauschii GN=F775_26673 PE=4 SV=1 - [N1QZ42_AEGTA]	10	2	1	15.8594	9.65674	1.26686	1.11321	1.45543	1.2785	0.106476
Q5ZDH6	Os01g0140500 protein OS=Oryza sativa subsp. japonica GN=P0480E02.19-1 PE=4 SV=1 - [Q5ZDH6_ORYSJ]	17.05	28	2	14.5346	10.6968	0.929518	0.930624	0.814487	0.891543	0.106433
M8B839	Nucleolin OS=Aegilops tauschii GN=F775_27092 PE=4 SV=1 - [M8B839_AEGTA]	4.82	7	2	58.2543	5.40186	0.762338	0.950647	0.791211	0.834732	0.105949
A0A096QEP1	Serine hydroxymethyltransferase OS=Zea mays GN=LOC100381786 PE=3 SV=1 - [A0A096QEP1_MAIZE]	7.99	4	1	58.5097	7.73779	0.929267	0.954725	0.850801	0.911598	0.105683
T1MG47	Uncharacterized protein OS=Triticum urartu PE=4 SV=1 - [T1MG47_TRIUA]	25.91	21	5	29.5774	7.34229	1.01565	1.06676	1.04293	1.04178	0.105509
W5B0C6	Uncharacterized protein OS=Triticum aestivum PE=4 SV=1 - [W5B0C6_WHEAT]	5.91	19	1	23.9181	4.51318	1.33638	1.09083	1.18145	1.20289	0.105466
J3MUQ5	Uncharacterized protein OS=Oryza brachyantha GN=OB08G28360 PE=3 SV=1 - [J3MUQ5_ORYBR]	25.16	3	1	49.8213	6.80029	1.13347	1.34531	1.12843	1.2024	0.105345
A0A096UJV2	Uncharacterized protein OS=Triticum aestivum PE=4 SV=1 - [A0A096UJV2_WHEAT]	18.11	62	1	28.1181	5.42725	0.901887	0.831096	0.661856	0.79828	0.105293
F2CSX2	60S ribosomal protein L18a OS=Hordeum vulgare var. distichum PE=2 SV=1 - [F2CSX2_HORVD]	28.09	20	2	21.2863	10.3452	0.864495	0.92804	0.962714	0.918416	0.105043
W5DNR0	Uncharacterized protein OS=Triticum aestivum PE=4 SV=1 - [W5DNR0_WHEAT]	36.18	5	3	41.7295	4.60205	0.877938	0.972645	0.872112	0.907565	0.10504
W5CI27	Uncharacterized protein OS=Triticum aestivum PE=4 SV=1 - [W5CI27_WHEAT]	21.79	90	5	38.1312	5.04639	1.12556	1.05284	1.04318	1.07386	0.104798
W5CKI0	NADH-cytochrome b5 reductase OS=Triticum aestivum PE=3 SV=1 - [W5CKI0_WHEAT]	21.56	28	5	29.7233	6.81494	0.928701	0.941295	0.830046	0.900014	0.104674
Q5K3E1	Ribulose bisphosphate carboxylase large chain (Fragment) OS=Fargesia dracocephala GN=rbcL PE=3 SV=1 - [Q5K3E1_9POAL]	41.81	815	1	51.3747	7.03467	1.35686	1.36913	1.07993	1.26864	0.104521
M0V3W4	Uncharacterized protein OS=Hordeum vulgare var. distichum PE=4 SV=1 - [M0V3W4_HORVD]	26.78	23	9	52.5845	8.32373	0.965607	0.992238	0.964166	0.974004	0.104325
A0A096UQC4	Uncharacterized protein OS=Triticum aestivum PE=4 SV=1 - [A0A096UQC4_WHEAT]	7.91	1	1	19.0956	7.18115	0.690165	0.633963	0.921567	0.748565	0.103792
M8C7F4	GTP-binding protein YPTM2 OS=Aegilops tauschii GN=F775_29863 PE=3 SV=1 - [M8C7F4_AEGTA]	34.38	108	2	21.5016	4.91943	0.956671	0.831718	0.901386	0.896592	0.103573
F2D488	Predicted protein OS=Hordeum vulgare var. distichum PE=2 SV=1 - [F2D488_HORVD]	10.96	11	3	37.0739	6.78564	1.03912	1.10883	1.16507	1.10434	0.103334
W5H8X1	Uncharacterized protein OS=Triticum aestivum PE=4 SV=1 - [W5H8X1_WHEAT]	15.28	4	1	8.39643	10.1401	0.708801	0.733831	0.936801	0.793144	0.10327
W5GCA8	Peroxidase OS=Triticum aestivum PE=3 SV=1 - [W5GCA8_WHEAT]	9.64	4	1	20.0913	6.53662	0.802125	0.741618	0.943064	0.828936	0.103205
A0A077RXR6	Obg-like ATPase 1 OS=Triticum aestivum GN=TRAES_3BF155200010CFD_c1 PE=3 SV=1 - [A0A077RXR6_WHEAT]	20.81	35	2	44.239	7.10791	0.87902	0.9714	0.868604	0.906341	0.103173
W5AUV7	Uncharacterized protein OS=Triticum aestivum PE=4 SV=1 - [W5AUV7_WHEAT]	6.67	8	1	21.7027	4.50049	0.95988	0.821321	0.82123	0.867477	0.103089
B6TJ90	Histone H4 OS=Zea mays PE=2 SV=1 - [B6TJ90_MAIZE]	36.61	166	3	20.0626	9.67139	0.971173	0.928929	0.884584	0.928229	0.102927
F2D690	Predicted protein (Fragment) OS=Hordeum vulgare var. distichum PE=2 SV=1 - [F2D690_HORVD]	39.32	14	1	12.6213	4.37354	0.862383	0.967113	0.909621	0.913039	0.10288
W5CY74	Chromosome 3B, genomic scaffold, cultivar Chinese Spring OS=Triticum aestivum GN=TRAES_3BF020200030CFD_c1 PE=3 SV=1 - [W5CY74_WHEAT]	10.26	10	5	63.85	9.78857	0.777495	0.805324	0.951667	0.844829	0.102837
N1QTR3	Putative hydroquinone glucosyltransferase OS=Aegilops tauschii GN=F775_04863 PE=4 SV=1 - [N1QTR3_AEGTA]	13.4	3	2	22.0942	5.30029	0.989027	0.954625	0.9706	0.971417	0.102641
A0A0E0M305	Uncharacterized protein OS=Oryza punctata PE=4 SV=1 - [A0A0E0M305_ORYPU]	29.32	56	3	15.6926	10.5796	0.859234	0.912429	0.964875	0.912179	0.102397
N1QQI7	40S ribosomal protein S18 OS=Aegilops tauschii GN=F775_26252 PE=3 SV=1 - [N1QQI7_AEGTA]	36.84	32	1	17.6674	10.7407	1.02872	1.06589	1.11105	1.06855	0.102392
M8C5W1	Cytochrome P450 704C1 OS=Aegilops tauschii GN=F775_26164 PE=3 SV=1 - [M8C5W1_AEGTA]	3.91	1	1	54.935	9.02686	0.902579	0.789526	0.633385	0.775163	0.10232
M7YWH4	Argininosuccinate synthase, chloroplastic OS=Triticum urartu GN=TRIUR3_07046 PE=3 SV=1 - [M7YWH4_TRIUA]	20.14	32	3	47.9924	5.99854	0.987591	0.943521	0.953188	0.961433	0.102147
W5FCR1	Uncharacterized protein OS=Triticum aestivum PE=4 SV=1 - [W5FCR1_WHEAT]	37.59	7	6	31.2975	8.76318	1.07836	1.03271	1.12861	1.07989	0.102091
M8CE76	Uncharacterized protein OS=Aegilops tauschii GN=F775_18033 PE=4 SV=1 - [M8CE76_AEGTA]	6.37	16	1	16.1273	8.6167	0.926585	0.797436	0.916727	0.880249	0.102063
W5FMU0	Alpha-galactosidase OS=Triticum aestivum PE=3 SV=1 - [W5FMU0_WHEAT]	12.5	66	2	21.1976	8.99756	0.948514	0.961721	0.885159	0.931798	0.101998
T1NX44	Uncharacterized protein OS=Triticum urartu PE=4 SV=1 - [T1NX44_TRIUA]	26.47	4	1	7.36794	6.69775	0.707285	0.691704	0.930931	0.77664	0.101754
W5D7K6	Uncharacterized protein OS=Triticum aestivum PE=4 SV=1 - [W5D7K6_WHEAT]	4.07	5	1	28.7799	5.50342	0.925008	0.665322	0.740653	0.776994	0.101713
A0A096UMV6	Uncharacterized protein OS=Triticum aestivum PE=4 SV=1 - [A0A096UMV6_WHEAT]	20.43	9	1	9.66999	4.65283	0.911528	0.886821	0.741723	0.846691	0.10151
W5E091	Uncharacterized protein OS=Triticum aestivum PE=4 SV=1 - [W5E091_WHEAT]	23.12	3	2	37.6852	6.69775	1.3367	1.56765	1.14866	1.351	0.101364
W4ZTP8	Uncharacterized protein OS=Triticum aestivum PE=3 SV=1 - [W4ZTP8_WHEAT]	15.71	19	3	34.3376	5.17334	0.930997	0.904392	0.790803	0.875397	0.10127
M8A209	Uncharacterized protein OS=Triticum urartu GN=TRIUR3_25585 PE=4 SV=1 - [M8A209_TRIUA]	25.38	3	2	13.4248	9.75928	0.853343	0.941312	0.944869	0.913175	0.101143
A0A0A7MA13	Catalase (Fragment) OS=Triticum aestivum PE=2 SV=1 - [A0A0A7MA13_WHEAT]	30.82	61	10	56.5401	7.02002	1.16722	1.28803	1.07695	1.1774	0.1011
W5H3T9	Uncharacterized protein OS=Triticum aestivum PE=4 SV=1 - [W5H3T9_WHEAT]	10.54	16	5	76.1069	5.09717	1.11878	1.02654	1.09688	1.08073	0.101096
J3M4D9	Phospholipase D OS=Oryza brachyantha GN=OB05G14630 PE=3 SV=1 - [J3M4D9_ORYBR]	4.17	3	1	90.8867	6.21436	1.03415	1.15311	1.13265	1.10664	0.100952
F2DN70	Predicted protein (Fragment) OS=Hordeum vulgare var. distichum PE=2 SV=1 - [F2DN70_HORVD]	12.7	39	1	109.806	6.29053	1.12016	1.13683	1.32992	1.19564	0.100803
M0YFL6	Uncharacterized protein OS=Hordeum vulgare var. distichum PE=4 SV=1 - [M0YFL6_HORVD]	11.38	26	3	42.9342	5.10986	0.937583	0.836396	0.93515	0.903043	0.100651
W5IBC2	Uncharacterized protein OS=Triticum aestivum PE=4 SV=1 - [W5IBC2_WHEAT]	10.33	3	2	27.0491	5.84619	1.04238	1.18568	1.14368	1.12391	0.10039
W5B4A4	Uncharacterized protein OS=Triticum aestivum PE=4 SV=1 - [W5B4A4_WHEAT]	42.45	24	7	24.4118	5.35107	0.819398	0.812432	0.956905	0.862912	0.100332
W5HIT4	Uncharacterized protein OS=Triticum aestivum PE=4 SV=1 - [W5HIT4_WHEAT]	18.56	16	7	76.4811	8.68994	1.07268	1.03751	1.02173	1.04397	0.0999882
W5H3D8	Lipoxygenase OS=Triticum aestivum PE=3 SV=1 - [W5H3D8_WHEAT]	9.74	5	1	87.9693	5.94775	1.16172	1.23786	1.5008	1.30013	0.0998826
W5AGI7	Uncharacterized protein OS=Triticum aestivum PE=3 SV=1 - [W5AGI7_WHEAT]	14.19	22	4	46.0088	5.13525	1.03169	1.08958	1.13052	1.08393	0.099556
K7V4E6	Uncharacterized protein OS=Zea mays GN=Zm.96605 PE=4 SV=1 - [K7V4E6_MAIZE]	1.74	22	1	82.325	7.21045	0.954359	0.911136	0.839087	0.901527	0.0994803
F2DCF4	Predicted protein (Fragment) OS=Hordeum vulgare var. distichum PE=2 SV=1 - [F2DCF4_HORVD]	5.34	25	2	49.5809	8.86572	0.965535	0.885389	0.851125	0.900683	0.0994385
W5EVK9	Uncharacterized protein OS=Triticum aestivum PE=3 SV=1 - [W5EVK9_WHEAT]	11.02	4	1	13.2932	10.5356	1.09557	1.14353	1.29816	1.17909	0.0994203
M0UF06	Uncharacterized protein OS=Hordeum vulgare var. distichum PE=3 SV=1 - [M0UF06_HORVD]	28.17	6	4	16.3235	10.5796	0.962116	0.896969	0.956911	0.938665	0.0991652
W5DEP2	Uncharacterized protein OS=Triticum aestivum PE=4 SV=1 - [W5DEP2_WHEAT]	9.09	11	1	12.8722	5.09717	1.28368	1.15746	1.08043	1.17386	0.0991501
M8BVC8	Cell division protease ftsH-like protein, chloroplastic OS=Aegilops tauschii GN=F775_28819 PE=3 SV=1 - [M8BVC8_AEGTA]	37.15	150	1	71.8265	5.8208	1.09399	1.17839	1.0529	1.10843	0.0991073
F2E8P0	Predicted protein OS=Hordeum vulgare var. distichum PE=2 SV=1 - [F2E8P0_HORVD]	9.18	26	1	35.1831	7.13721	1.05613	1.14381	1.05684	1.08559	0.0988078
M8B1I2	Uncharacterized protein OS=Aegilops tauschii GN=F775_42569 PE=4 SV=1 - [M8B1I2_AEGTA]	13.64	1	1	11.17	10.3306	1.13786	1.16787	1.03867	1.1148	0.0988046
W5AY94	Uncharacterized protein OS=Triticum aestivum PE=3 SV=1 - [W5AY94_WHEAT]	10.73	9	3	52.0841	6.53662	1.13348	1.08916	1.03336	1.08533	0.0984913
F2EKK7	Predicted protein OS=Hordeum vulgare var. distichum PE=2 SV=1 - [F2EKK7_HORVD]	4.23	1	1	32.7587	6.25244	0.973297	0.924715	0.891091	0.929701	0.098485
A0A096USB9	Uncharacterized protein OS=Triticum aestivum PE=3 SV=1 - [A0A096USB9_WHEAT]	44.89	45	2	79.372	4.88135	1.24077	1.08131	1.33639	1.21949	0.0982592
M7ZYA0	1-deoxy-D-xylulose 5-phosphate reductoisomerase, chloroplastic OS=Triticum urartu GN=TRIUR3_02082 PE=3 SV=1 - [M7ZYA0_TRIUA]	20.22	33	9	50.195	6.63916	1.0762	1.01899	1.08063	1.05861	0.0981284
F2DBD4	Predicted protein OS=Hordeum vulgare var. distichum PE=2 SV=1 - [F2DBD4_HORVD]	40.94	69	9	34.5281	5.50342	0.914752	0.897308	0.976081	0.92938	0.0978989
W5GIP2	Uncharacterized protein OS=Triticum aestivum PE=4 SV=1 - [W5GIP2_WHEAT]	25.1	18	5	28.7696	7.25439	1.08207	1.19254	1.0705	1.11504	0.0978432
W5EUP2	Succinate dehydrogenase [ubiquinone] flavoprotein subunit, mitochondrial OS=Triticum aestivum PE=3 SV=1 - [W5EUP2_WHEAT]	10.32	33	4	59.2342	5.94775	0.988278	0.949962	0.955556	0.964599	0.0975466
M0XDE2	Uncharacterized protein OS=Hordeum vulgare var. distichum PE=4 SV=1 - [M0XDE2_HORVD]	23.31	21	3	18.8324	5.38916	1.02393	1.01694	1.0507	1.03052	0.0973016
I1H038	Uncharacterized protein OS=Brachypodium distachyon GN=BRADI1G46670 PE=4 SV=1 - [I1H038_BRADI]	18.21	142	1	84.8694	6.27783	0.68861	0.868678	0.883993	0.81376	0.0971957
W5CAW3	Uncharacterized protein OS=Triticum aestivum PE=3 SV=1 - [W5CAW3_WHEAT]	16.46	6	1	18.6202	11.2974	0.712549	0.837847	0.917517	0.822638	0.0969574
R7WF41	Threonine synthase 2, chloroplastic OS=Aegilops tauschii GN=F775_28901 PE=4 SV=1 - [R7WF41_AEGTA]	17.48	7	2	41.9065	7.1958	0.968844	0.885289	0.867875	0.907336	0.0969296
W4ZZC1	Uncharacterized protein OS=Triticum aestivum PE=3 SV=1 - [W4ZZC1_WHEAT]	3.99	25	2	79.4394	5.66846	1.13182	1.13488	1.03275	1.09982	0.0968216
W5AP51	Uncharacterized protein OS=Triticum aestivum PE=4 SV=1 - [W5AP51_WHEAT]	18.75	44	1	28.5897	9.92041	0.770801	0.874978	0.578616	0.741465	0.0966553
W5DAG9	Uncharacterized protein OS=Triticum aestivum PE=4 SV=1 - [W5DAG9_WHEAT]	33.03	2	1	11.2716	6.03662	0.900082	0.935985	0.799957	0.878675	0.0965195
M0YLG3	Uncharacterized protein OS=Hordeum vulgare var. distichum PE=4 SV=1 - [M0YLG3_HORVD]	16.46	7	1	8.79757	9.51025	0.847071	0.945947	0.783421	0.858813	0.096238
A0A096UKZ2	Flavin-containing monooxygenase OS=Triticum aestivum PE=3 SV=1 - [A0A096UKZ2_WHEAT]	4.67	1	1	29.2783	5.05908	1.22923	1.21627	1.05565	1.16705	0.0958868
W5GBF9	Uncharacterized protein OS=Triticum aestivum PE=4 SV=1 - [W5GBF9_WHEAT]	4.03	22	3	120.059	6.06201	0.865254	0.94253	0.78604	0.864608	0.0956318
A0A0A9JZ04	Uncharacterized protein OS=Arundo donax PE=4 SV=1 - [A0A0A9JZ04_ARUDO]	23.5	16	1	21.2988	8.19189	1.28283	1.38617	1.09559	1.25486	0.0956293
M8C0I4	Endo-1,31,4-beta-D-glucanase OS=Aegilops tauschii GN=F775_09263 PE=4 SV=1 - [M8C0I4_AEGTA]	9.69	5	2	31.0933	6.52197	0.968811	0.896734	0.87132	0.912288	0.0952449
W5BEK6	Uncharacterized protein OS=Triticum aestivum PE=4 SV=1 - [W5BEK6_WHEAT]	7.26	14	2	33.9448	5.78271	1.086	1.09013	1.02222	1.06612	0.0950473
M0UV93	Uncharacterized protein OS=Hordeum vulgare var. distichum PE=4 SV=1 - [M0UV93_HORVD]	9.29	30	2	35.0532	8.27979	1.04841	1.13778	1.06328	1.08316	0.0950351
A0A077RWS5	S-adenosylmethionine synthase OS=Triticum aestivum GN=TRAES_3BF093000020CFD_c1 PE=3 SV=1 - [A0A077RWS5_WHEAT]	39.85	63	4	42.8207	5.96045	1.06599	1.03723	1.1221	1.07511	0.0947159
F2DFS9	Predicted protein (Fragment) OS=Hordeum vulgare var. distichum PE=2 SV=1 - [F2DFS9_HORVD]	8.41	53	6	119.528	6.3667	0.931688	0.979682	0.917389	0.94292	0.093847
M0YQW1	Uncharacterized protein OS=Hordeum vulgare var. distichum PE=4 SV=1 - [M0YQW1_HORVD]	12.5	28	3	38.8461	6.25244	1.019	1.06961	1.0765	1.05504	0.093526
W5CMU1	Uncharacterized protein OS=Triticum aestivum PE=4 SV=1 - [W5CMU1_WHEAT]	19.1	4	1	18.5492	9.56885	0.642412	0.889266	0.807003	0.77956	0.0934344
A0A096T6H6	Uncharacterized protein OS=Zea mays PE=4 SV=1 - [A0A096T6H6_MAIZE]	3.66	1	1	52.2245	8.27979	1.2681	1.14416	1.0836	1.16529	0.0930956
W5CRM8	Chromosome 3B, genomic scaffold, cultivar Chinese Spring OS=Triticum aestivum GN=TRAES_3BF152900030CFD_c1 PE=4 SV=1 - [W5CRM8_WHEAT]	20.57	3	1	17.1121	7.34229	0.793365	0.933132	0.89347	0.873322	0.0929826
M8C7P4	60S ribosomal protein L5-2 OS=Aegilops tauschii GN=F775_29296 PE=3 SV=1 - [M8C7P4_AEGTA]	12.04	26	1	34.0565	9.27588	1.06119	1.05331	1.14077	1.08509	0.092963
W5H860	Uncharacterized protein OS=Triticum aestivum PE=4 SV=1 - [W5H860_WHEAT]	10	6	1	17.5456	9.80322	0.897205	0.96839	0.943509	0.936368	0.0927359
M7YW95	40S ribosomal protein S26-3 OS=Triticum urartu GN=TRIUR3_24494 PE=4 SV=1 - [M7YW95_TRIUA]	27.46	22	1	15.4681	11.0337	0.685327	0.869135	0.875141	0.809868	0.0926663
M7ZD27	Nucleosome assembly protein 1-like 1 OS=Triticum urartu GN=TRIUR3_21233 PE=3 SV=1 - [M7ZD27_TRIUA]	18.14	28	6	44.6155	4.44971	1.01624	1.05622	1.06503	1.04583	0.0926128
A0A0A9KAQ7	Uncharacterized protein OS=Arundo donax PE=4 SV=1 - [A0A0A9KAQ7_ARUDO]	8.67	35	1	16.9061	5.49072	0.95719	0.856669	0.829797	0.881219	0.0920599
F2DGR3	Predicted protein OS=Hordeum vulgare var. distichum PE=2 SV=1 - [F2DGR3_HORVD]	2.99	10	2	95.4382	6.58057	1.25738	1.42755	1.12358	1.2695	0.0920484
W5D8T9	Uncharacterized protein OS=Triticum aestivum PE=3 SV=1 - [W5D8T9_WHEAT]	8.58	5	1	46.2028	6.62451	0.974739	0.902948	0.929495	0.935727	0.0918981
H9B8E3	Glyceraldehyde-3-phosphate dehydrogenase (Fragment) OS=Miscanthus sinensis PE=2 SV=1 - [H9B8E3_MISSI]	45.89	1	1	33.6175	5.74463	1.16877	1.09122	1.05311	1.10437	0.0918862
A1YB23	Ribulose-1,5-bisphosphate carboxylase/oxygenase large subunit (Fragment) OS=Tenaxia guillarmodiae GN=rbcL PE=3 SV=1 - [A1YB23_9POAL]	41.48	825	1	49.4037	6.68311	0.885405	0.958873	0.842201	0.895493	0.0918033
M7YIW7	Uncharacterized protein OS=Triticum urartu GN=TRIUR3_07577 PE=4 SV=1 - [M7YIW7_TRIUA]	7.86	1	2	82.4595	4.75439	0.694424	0.922768	0.737704	0.784965	0.091693
W5H774	Uncharacterized protein OS=Triticum aestivum PE=4 SV=1 - [W5H774_WHEAT]	30.99	19	3	15.272	6.78564	1.03546	1.10542	1.05316	1.06468	0.0912337
W5FYH5	Uncharacterized protein OS=Triticum aestivum PE=3 SV=1 - [W5FYH5_WHEAT]	12.32	18	5	60.704	6.25244	1.06883	1.04322	1.01956	1.04387	0.091031
B8YEL1	Ferredoxin-nitrite reductase OS=Triticum aestivum GN=nir PE=2 SV=1 - [B8YEL1_WHEAT]	25.63	14	4	66.076	7.25439	1.36521	1.13327	1.16896	1.22248	0.0909361
W5CQE4	Chromosome 3B, genomic scaffold, cultivar Chinese Spring OS=Triticum aestivum GN=TRAES_3BF117100050CFD_c1 PE=4 SV=1 - [W5CQE4_WHEAT]	49.77	2	3	23.8028	5.23682	1.28231	1.4859	1.14636	1.30486	0.0907128
M7YQB3	UDP-glycosyltransferase 72B1 OS=Triticum urartu GN=TRIUR3_05322 PE=4 SV=1 - [M7YQB3_TRIUA]	3.51	1	1	41.1299	5.31299	0.878739	0.738629	0.904473	0.840614	0.0905538
A0A0B4J3F8	Uncharacterized protein OS=Zea mays GN=LOC100501272 PE=4 SV=1 - [A0A0B4J3F8_MAIZE]	9.87	35	1	58.962	8.41162	0.835704	0.887246	0.95538	0.892777	0.0905176
P08823	RuBisCO large subunit-binding protein subunit alpha, chloroplastic (Fragment) OS=Triticum aestivum PE=1 SV=1 - [RUBA_WHEAT]	57.83	9	2	57.4854	4.90674	0.919662	0.862874	0.958739	0.913758	0.0902639
W5FME0	Uncharacterized protein OS=Triticum aestivum PE=3 SV=1 - [W5FME0_WHEAT]	9.87	4	2	35.0059	5.05908	0.783994	0.721066	0.927268	0.810776	0.0901311
A0A077RU36	Chromosome 3B, genomic scaffold, cultivar Chinese Spring OS=Triticum aestivum GN=TRAES_3BF169900010CFD_c1 PE=4 SV=1 - [A0A077RU36_WHEAT]	56.02	18	3	52.5344	5.66846	0.879148	0.829335	0.652942	0.787142	0.090108
W5BBK0	Uncharacterized protein OS=Triticum aestivum PE=4 SV=1 - [W5BBK0_WHEAT]	5.87	18	1	47.597	5.85889	0.933245	0.747557	0.811895	0.830899	0.0898859
N1QXI7	Stromal 70 kDa heat shock-related protein, chloroplastic OS=Aegilops tauschii GN=F775_29881 PE=3 SV=1 - [N1QXI7_AEGTA]	37.1	16	11	72.9338	5.18604	1.01521	1.05502	1.0575	1.04258	0.0898448
W5HK27	Uncharacterized protein OS=Triticum aestivum PE=3 SV=1 - [W5HK27_WHEAT]	4.87	24	2	67.795	6.22705	1.08013	1.06827	1.02077	1.05639	0.0897401
W5ER14	Uncharacterized protein OS=Triticum aestivum PE=4 SV=1 - [W5ER14_WHEAT]	20.35	6	1	24.2171	5.13525	1.04714	1.13776	1.06949	1.0848	0.0896423
W5ASP7	Uncharacterized protein OS=Triticum aestivum PE=4 SV=1 - [W5ASP7_WHEAT]	6.09	4	2	49.415	6.94678	1.0285	1.0711	1.10371	1.06777	0.089581
A0A0E0JEV7	Uncharacterized protein OS=Oryza punctata PE=4 SV=1 - [A0A0E0JEV7_ORYPU]	5.02	10	1	29.7079	6.85889	0.958664	0.882579	0.844045	0.895096	0.0894346
A0A0A9RV69	Uncharacterized protein OS=Arundo donax PE=4 SV=1 - [A0A0A9RV69_ARUDO]	8.77	26	1	18.8717	5.10986	1.03795	1.13653	1.09267	1.08905	0.0890515
K3ZC29	Uncharacterized protein OS=Setaria italica GN=Si024102m.g PE=4 SV=1 - [K3ZC29_SETIT]	23.53	1	1	5.47575	9.83252	1.22678	1.18581	1.05939	1.15733	0.0890429
M8A8Z5	Uncharacterized protein OS=Triticum urartu GN=TRIUR3_19669 PE=4 SV=1 - [M8A8Z5_TRIUA]	11.24	5	1	9.42322	10.4917	1.16853	1.23657	1.06432	1.15647	0.0889964
M8A0F8	UDP-glycosyltransferase 88A1 OS=Triticum urartu GN=TRIUR3_30748 PE=4 SV=1 - [M8A0F8_TRIUA]	5.24	2	2	61.2668	5.21143	1.05301	1.01935	1.072	1.04812	0.088888
W5BLG9	Uncharacterized protein OS=Triticum aestivum PE=3 SV=1 - [W5BLG9_WHEAT]	48.18	19	2	23.5588	4.71631	0.952924	0.821142	0.855346	0.876471	0.0887607
R7VZE9	Arogenate dehydratase/prephenate dehydratase 6, chloroplastic OS=Aegilops tauschii GN=F775_14948 PE=4 SV=1 - [R7VZE9_AEGTA]	9.79	3	1	21.2627	5.79541	1.02816	1.05193	1.09012	1.05674	0.0880321
W5HGV6	Uncharacterized protein OS=Triticum aestivum PE=3 SV=1 - [W5HGV6_WHEAT]	46.17	22	3	48.1016	7.25439	1.21592	1.07625	1.10723	1.13313	0.0880204
W5EBV2	Uncharacterized protein OS=Triticum aestivum PE=4 SV=1 - [W5EBV2_WHEAT]	6.4	7	2	61.8756	5.14795	0.781743	0.811758	0.9421	0.8452	0.0879584
A0A0E0K9Y0	Uncharacterized protein OS=Oryza punctata PE=4 SV=1 - [A0A0E0K9Y0_ORYPU]	19.72	17	2	15.8902	9.59814	0.933653	0.974626	0.90757	0.938616	0.0879513
A0A096RGJ0	Uncharacterized protein OS=Zea mays GN=Zm.78120 PE=4 SV=1 - [A0A096RGJ0_MAIZE]	7.48	26	1	11.0428	8.01611	1.1044	1.03042	1.06714	1.06732	0.0876246
M0Z779	Uncharacterized protein OS=Hordeum vulgare var. distichum PE=3 SV=1 - [M0Z779_HORVD]	3.69	6	1	34.9646	6.45557	1.06569	1.23642	1.16665	1.15625	0.0875793
M0XJ70	Uncharacterized protein OS=Hordeum vulgare var. distichum PE=4 SV=1 - [M0XJ70_HORVD]	18.24	17	2	16.6552	7.03467	0.887777	0.967122	0.879072	0.911324	0.0869679
A0A077RW30	Cysteine synthase OS=Triticum aestivum GN=TRAES_3BF067800160CFD_c1 PE=3 SV=1 - [A0A077RW30_WHEAT]	47.7	29	3	41.1335	6.40479	1.16755	1.10521	1.31313	1.1953	0.0867469
N1QRS8	Methylenetetrahydrofolate reductase OS=Aegilops tauschii GN=F775_28470 PE=3 SV=1 - [N1QRS8_AEGTA]	23.57	22	11	66.2654	5.64307	0.964473	0.938544	0.890452	0.931156	0.0865332
M0YDZ8	Uncharacterized protein OS=Hordeum vulgare var. distichum PE=4 SV=1 - [M0YDZ8_HORVD]	28.71	24	2	11.1698	8.71924	1.1086	1.04019	1.14573	1.09817	0.086458
B6TF69	Ketol-acid reductoisomerase OS=Zea mays PE=2 SV=1 - [B6TF69_MAIZE]	11.4	16	1	63.0071	6.62451	0.830956	0.947313	0.805753	0.861341	0.0862616
M0VW05	Uncharacterized protein OS=Hordeum vulgare var. distichum PE=3 SV=1 - [M0VW05_HORVD]	7.74	16	3	69.9035	6.25244	1.2897	1.27548	1.08021	1.21513	0.0861366
M7ZD99	S-(hydroxymethyl)glutathione dehydrogenase OS=Triticum urartu GN=TRIUR3_03555 PE=3 SV=1 - [M7ZD99_TRIUA]	24.24	22	1	35.0584	6.94678	1.05187	1.05985	1.13211	1.08128	0.0860538
M7ZMI0	Uncharacterized protein OS=Triticum urartu GN=TRIUR3_24131 PE=3 SV=1 - [M7ZMI0_TRIUA]	40.15	18	8	28.0978	9.78857	1.05672	1.01912	1.07018	1.04867	0.0860391
W5FB83	Uncharacterized protein OS=Triticum aestivum PE=3 SV=1 - [W5FB83_WHEAT]	52.19	5	1	26.0288	7.32764	1.05862	1.05957	1.01677	1.04499	0.0858973
W5G5X8	Uncharacterized protein OS=Triticum aestivum PE=4 SV=1 - [W5G5X8_WHEAT]	3.74	15	1	84.3251	8.95361	0.884021	0.952899	0.948834	0.928585	0.0853094
M0Z5U6	Ferredoxin-thioredoxin reductase, catalytic chain OS=Hordeum vulgare var. distichum PE=3 SV=1 - [M0Z5U6_HORVD]	19.42	6	2	11.6775	6.29053	1.02443	1.06489	1.0872	1.05884	0.0852184
M7YNW9	Uncharacterized protein OS=Triticum urartu GN=TRIUR3_29182 PE=4 SV=1 - [M7YNW9_TRIUA]	54.41	21	6	14.7056	5.0083	0.816602	0.897809	0.939247	0.884553	0.0851024
W5B7K0	Uncharacterized protein OS=Triticum aestivum PE=4 SV=1 - [W5B7K0_WHEAT]	27.71	33	2	9.47865	6.75635	1.02385	1.07798	1.08611	1.06265	0.085043
F2DVE5	Predicted protein OS=Hordeum vulgare var. distichum PE=2 SV=1 - [F2DVE5_HORVD]	18.23	38	8	56.9405	6.69775	0.914088	0.971667	0.951621	0.945792	0.0847684
F2DI93	Predicted protein OS=Hordeum vulgare var. distichum PE=2 SV=1 - [F2DI93_HORVD]	30.08	22	1	44.5757	10.0229	1.19253	1.18123	1.05436	1.14271	0.0843266
A0A0E0EGZ0	Uncharacterized protein OS=Oryza meridionalis PE=3 SV=1 - [A0A0E0EGZ0_9ORYZ]	13.15	25	2	32.1678	5.09717	0.935812	0.840245	0.927798	0.901285	0.0841767
W5FFS8	Uncharacterized protein OS=Triticum aestivum PE=4 SV=1 - [W5FFS8_WHEAT]	14.12	22	1	9.33172	9.979	1.52158	1.79729	1.24	1.51962	0.0839615
M7Z3H3	Acid phosphatase 1 OS=Triticum urartu GN=TRIUR3_18162 PE=4 SV=1 - [M7Z3H3_TRIUA]	17.86	24	3	30.2906	8.22119	0.841404	0.813587	0.947975	0.867655	0.083889
M0XPS4	Uncharacterized protein OS=Hordeum vulgare var. distichum PE=4 SV=1 - [M0XPS4_HORVD]	22.13	16	6	39.6425	4.84326	1.27634	1.08813	1.31298	1.22582	0.0834076
W5EH96	Uncharacterized protein OS=Triticum aestivum PE=4 SV=1 - [W5EH96_WHEAT]	24.81	11	2	14.1544	6.37939	1.05029	1.16341	1.17637	1.13002	0.0831711
M0YPY6	Uncharacterized protein OS=Hordeum vulgare var. distichum PE=4 SV=1 - [M0YPY6_HORVD]	51.01	9	3	38.8785	6.91748	1.28425	1.17638	1.08928	1.1833	0.0830174
M0WGW4	Uncharacterized protein OS=Hordeum vulgare var. distichum PE=4 SV=1 - [M0WGW4_HORVD]	7.14	13	1	19.8997	5.5415	0.984108	0.980999	0.959596	0.974901	0.0827139
K6Z6Y7	Alpha-1,4 glucan phosphorylase (Fragment) OS=Phleum pratense PE=2 SV=1 - [K6Z6Y7_PHLPR]	14.72	21	1	82.2222	7.72314	1.2128	1.11238	1.07595	1.13371	0.0822648
A0A0D9WS05	Fructose-bisphosphate aldolase OS=Leersia perrieri PE=3 SV=1 - [A0A0D9WS05_9ORYZ]	31.94	16	3	37.7537	7.72314	1.22235	1.28026	1.08023	1.19428	0.0821904
[truncated: 850 more rows]
