# Supplementary material for: iTRAQ and virus-induced gene silencing revealed three proteins involved in cold response in bread wheat
Source: Sci Rep. 2017 Aug 8;7:7524. doi: 10.1038/s41598-017-08069-9 (PMC5548720; doi:10.1038/s41598-017-08069-9)
Supplement: Supplementary file 5 — Additional file 4 [file 41598_2017_8069_MOESM5_ESM.xls]

## Sheet: TopBlastHits
iTRAQ and virus-induced gene silencing revealed three proteins involved in cold response in bread wheat
Zhang Ning, Zhang Lingran, Zhao Lei, Ren Yan, Cui Dangqun, Chen Jianhui, Wang Yongyan, Yu Pengbo, Chen Feng*
Additional file 4: GO terms of the differentially expressed proteins between CSP and CTP.
Sequence name	Sequence length	Sequence Description	GenBank	Hit desc.	Hit ACC	Bit score	E-value	Similarity	Positives	Align length
F2CQ53	310	Proton gradient regulation 7 isoform 1	BAJ84974.1	gi|326493026|dbj|BAJ84974.1|predicted protein [Hordeum vulgare subsp. vulgare] >gi|326498749|dbj|BAK02360.1| predicted protein [Hordeum vulgare subsp. vulgare] >gi|326499602|dbj|BAJ86112.1| predicted protein [Hordeum vulgare subsp. vulgare]	BAJ84974	631.328	0	310	310	310
A0A0E0EPX3	528	ATP synthase CF0 subunit IV	AAS46050.1	gi|556927079|ref|YP_008757433.1|ATP synthase subunit a (chloroplast) [Oryza rufipogon] >gi|42795483|gb|AAS46050.1| ATP synthase CF0 A chain [Oryza sativa Indica Group] >gi|42795549|gb|AAS46115.1| ATP synthase CF0 A chain [Oryza sativa Japonica Group] >gi|42795613|gb|AAS46178.1| ATP synthase CF0 A chain [Oryza sativa Japonica Group] >gi|290790568|gb|ADD62828.1| ATP synthase CF0 subunit IV [Oryza s…	YP_008757433	429.869	3.84303e-145	217	221	250
W5FQX8	208	6-phosphogluconolactonase chloroplastic	EMT10111.1	gi|475543235|gb|EMT10111.1|Putative 6-phosphogluconolactonase 4, chloroplastic [Aegilops tauschii]	EMT10111	421.779	3.14314e-147	204	206	208
M8C3S5	386	malate dehydrogenase [NADP] chloroplast precursor (NADP-MDH)	EMT21707.1	gi|475591288|gb|EMT21707.1|Malate dehydrogenase (NADP), chloroplastic [Aegilops tauschii]	EMT21707	797.349	0	386	386	386
M7YRN1	127	40S ribosomal protein S20	AFM95250.1	gi|392976164|gb|AFM95250.1|ribosomal protein S20 [Triticum aestivum] >gi|473914780|gb|EMS49701.1| 40S ribosomal protein S20 [Triticum urartu]	AFM95250	259.225	1.6114e-86	127	127	127
W5G125	843	Elongation factor 2	EMS67172.1	gi|474416089|gb|EMS67172.1|Elongation factor 2 [Triticum urartu]	EMS67172	1749.95	0	839	843	843
W5GYP6	364	histidinol-phosphate chloroplastic-like	BAJ97050.1	gi|326524079|dbj|BAJ97050.1|predicted protein [Hordeum vulgare subsp. vulgare]	BAJ97050	741.11	0	361	364	364
K3XMA8	189	protein FLUORESCENT IN BLUE chloroplastic-like	XP_004968858.1	gi|514777604|ref|XP_004968858.1|PREDICTED: protein FLUORESCENT IN BLUE LIGHT, chloroplastic-like [Setaria italica]	XP_004968858	385.185	3.69718e-132	189	189	189
M0X0F4	266	Chlorophyll a-b binding chloroplastic	EMS45686.1	gi|473754765|gb|EMS45686.1|Chlorophyll a-b binding protein, chloroplastic [Triticum urartu]	EMS45686	530.791	0	257	265	266
W5AN26	237	dihydrodipicolinate reductase	BAJ89739.1	gi|326487510|dbj|BAJ89739.1|predicted protein [Hordeum vulgare subsp. vulgare] >gi|326498859|dbj|BAK02415.1| predicted protein [Hordeum vulgare subsp. vulgare]	BAJ89739	429.098	2.85966e-148	210	214	221
M7Z4Z1	163	Late embryogenesis abundant protein Lea14-A	EMS58218.1	gi|474193235|gb|EMS58218.1|Late embryogenesis abundant protein Lea14-A [Triticum urartu]	EMS58218	333.569	1.03437e-114	163	163	163
U5IM61	197	ribulose- -bisphosphate carboxylase oxygenase large partial	AGC84065.1	gi|443418399|gb|AGC84065.1|ribulose-1,5-bisphosphate carboxylase/oxygenase large subunit, partial (chloroplast) [Nassella megapotamia]	AGC84065	404.445	2.45496e-141	196	196	197
M0YI51	315	translation elongation initiation factor family protein	EMT30883.1	gi|475619796|gb|EMT30883.1|GTP-binding TypA/BipA-like protein [Aegilops tauschii]	EMT30883	629.787	0	308	309	312
M8BTT2	446	protein mrp homolog	EMT06327.1	gi|475519352|gb|EMT06327.1|Protein mrp-like protein [Aegilops tauschii]	EMT06327	908.672	0	446	446	446
N1QZ60	451	Aspartic proteinase nepenthesin-1	EMT16228.1	gi|475571368|gb|EMT16228.1|Aspartic proteinase nepenthesin-1 [Aegilops tauschii]	EMT16228	935.636	0	451	451	451
W5DSH1	154	EF hand family expressed	EEC67638.1	gi|218185211|gb|EEC67638.1|hypothetical protein OsI_35043 [Oryza sativa Indica Group]	EEC67638	296.204	3.73912e-100	145	149	154
F2CXA5	419	protein	BAJ87476.1	gi|326510519|dbj|BAJ87476.1|predicted protein [Hordeum vulgare subsp. vulgare]	BAJ87476	841.647	0	419	419	419
A0A088CDA2	109	leukotriene A-4 hydrolase homolog	XP_003563705.1	gi|357124021|ref|XP_003563705.1|PREDICTED: leukotriene A-4 hydrolase homolog [Brachypodium distachyon]	XP_003563705	209.92	3.2849e-62	99	103	109
F2CQN3	398	divinyl reductase	BAJ85154.1	gi|326493386|dbj|BAJ85154.1|predicted protein [Hordeum vulgare subsp. vulgare] >gi|326516158|dbj|BAJ88102.1| predicted protein [Hordeum vulgare subsp. vulgare]	BAJ85154	808.52	0	398	398	398
F2CQU0	157	protein disulfide-isomerase LQY1-like	BAJ85211.1	gi|326493500|dbj|BAJ85211.1|predicted protein [Hordeum vulgare subsp. vulgare]	BAJ85211	321.627	3.81528e-110	157	157	157
M7YSY0	403	Histidyl-tRNA synthetase	EMS50577.1	gi|473947735|gb|EMS50577.1|Histidyl-tRNA synthetase [Triticum urartu]	EMS50577	806.594	0	403	403	403
M7Z4H8	87	hypothetical protein TRIUR3_00731	EMS54426.1	gi|474072522|gb|EMS54426.1|hypothetical protein TRIUR3_00731 [Triticum urartu]	EMS54426	175.252	1.14663e-54	87	87	87
A0A096UUP6	473	S-adenosylmethionine synthase 1	EMS47328.1	gi|473842616|gb|EMS47328.1|S-adenosylmethionine synthase 1 [Triticum urartu]	EMS47328	749.199	0	364	364	366
M0W559	506	ferredoxin-nitrite reductase precursor	BAK02992.1	gi|326505210|dbj|BAK02992.1|predicted protein [Hordeum vulgare subsp. vulgare]	BAK02992	1049.65	0	505	506	506
F2DJN3	306	Proteasomal ubiquitin receptor ADRM1	BAJ95304.1	gi|326502482|dbj|BAJ95304.1|predicted protein [Hordeum vulgare subsp. vulgare]	BAJ95304	625.55	0	306	306	306
F1DKC1	494	catalase	ADY02963.1	gi|323709969|gb|ADY02963.1|catalase [Triticum aestivum]	ADY02963	1025.39	0	494	494	494
W4ZXN2	106	amino acid selective channel protein	EMT26097.1	gi|475605508|gb|EMT26097.1|hypothetical protein F775_31817 [Aegilops tauschii]	EMT26097	206.453	8.31833e-66	98	100	101
R7WCP0	241	probable glutathione S-transferase GSTU6-like	EMT20507.1	gi|475587261|gb|EMT20507.1|hypothetical protein F775_28502 [Aegilops tauschii]	EMT20507	483.797	2.77028e-171	241	241	241
Q84ZY0	422	sucrose-6F-phosphate phosphohydrolase SPP3	AAO33156.1	gi|28190679|gb|AAO33156.1|AF493559_1sucrose-phosphatase [Aegilops speltoides]	AAO33156	876.315	0	422	422	422
J3MPG1	250	ascorbate peroxidase	NP_564180.1	gi|115474285|ref|NP_001060741.1|Os07g0694700 [Oryza sativa Japonica Group] >gi|75308965|sp|Q9FE01.1|APX2_ORYSJ RecName: Full=L-ascorbate peroxidase 2, cytosolic; AltName: Full=APXb; AltName: Full=OsAPx02 >gi|11094301|dbj|BAB17666.1| ascorbate peroxidase [Oryza sativa Japonica Group] >gi|12082341|dbj|BAB20889.1| L-ascorbate peroxidase [Oryza sativa Japonica Group] >gi|34394032|dbj|BAC84063.1| asco…	NP_001060741	494.197	4.43099e-175	238	243	248
M0W2C4	694	NADH dehydrogenase [ubiquinone] iron-sulfur protein mitochondrial-like	BAJ95975.1	gi|326511988|dbj|BAJ95975.1|predicted protein [Hordeum vulgare subsp. vulgare]	BAJ95975	1424.84	0	691	692	694
M0XIW2	638	complex I intermediate-associated protein 30	XP_003571881.1	gi|357140658|ref|XP_003571881.1|PREDICTED: uncharacterized protein LOC100826457 [Brachypodium distachyon]	XP_003571881	1086.25	0	537	563	593
M7YX26	346	bark storage protein A-like	EMS52187.1	gi|473999626|gb|EMS52187.1|5&apos;-methylthioadenosine/S-adenosylhomocysteine nucleosidase [Triticum urartu]	EMS52187	710.294	0	346	346	346
A0A096UQG2	131	Stem 28 kDa glycoprotein	EMS67586.1	gi|474423250|gb|EMS67586.1|Acid phosphatase 1 [Triticum urartu]	EMS67586	256.529	3.10335e-83	122	125	127
F2DAA1	164	cold regulated protein	CAC12881.1	gi|10799810|emb|CAC12881.1|cold-regulated protein [Hordeum vulgare subsp. vulgare] >gi|326511755|dbj|BAJ92022.1| predicted protein [Hordeum vulgare subsp. vulgare]	CAC12881	332.798	2.47524e-114	164	164	164
R7VYR3	127	Histone H2A	EMT00238.1	gi|475322346|gb|EMT00238.1|Histone H2A [Aegilops tauschii]	EMT00238	241.506	1.908e-79	127	127	127
M0ZEV8	225	Chlorophyll a-b binding chloroplastic	EMT29002.1	gi|475614190|gb|EMT29002.1|Chlorophyll a-b binding protein, chloroplastic [Aegilops tauschii]	EMT29002	434.491	7.95872e-152	222	224	266
W5A3L6	143	maf-like protein DDB_G0281937-like	BAJ90754.1	gi|326499838|dbj|BAJ90754.1|predicted protein [Hordeum vulgare subsp. vulgare]	BAJ90754	249.595	1.6839e-80	133	135	143
W5FQX4	175	Chlorophyllase- chloroplastic	EMS58425.1	gi|474198666|gb|EMS58425.1|Chlorophyllase-2, chloroplastic [Triticum urartu]	EMS58425	329.717	1.34414e-110	162	167	172
Q9ATG4	115	lipid transfer protein	AAK20395.1	gi|13375563|gb|AAK20395.1|AF334185_1lipid transfer protein precursor [Triticum aestivum] >gi|54111986|gb|AAV28706.1| lipid transfer protein [Triticum aestivum] >gi|84617225|emb|CAH69208.1| type 1 non specific lipid transfer protein precursor [Triticum aestivum]	AAK20395	221.476	5.06298e-72	115	115	115
W5DB05	74	Thioredoxin-like protein	EMT04831.1	gi|475506320|gb|EMT04831.1|Thioredoxin-like protein [Aegilops tauschii]	EMT04831	153.295	2.80712e-45	74	74	74
W5HUN1	104	thylakoid membrane protein slr0575-like	BAJ89265.1	gi|326532840|dbj|BAJ89265.1|predicted protein [Hordeum vulgare subsp. vulgare]	BAJ89265	148.673	6.77756e-42	71	71	73
M7YJJ9	118	type 1 non specific lipid transfer protein precursor	EMS50623.1	gi|473948411|gb|EMS50623.1|Non-specific lipid-transfer protein [Triticum urartu]	EMS50623	230.335	1.97964e-75	118	118	118
M8B1V8	474	phospholipase A1- chloroplastic-like	EMT07991.1	gi|475530963|gb|EMT07991.1|Lipase [Aegilops tauschii]	EMT07991	981.474	0	474	474	474
M8BQ48	177	uncharacterized LOC101208661 isoform 2	EMT05097.1	gi|475508549|gb|EMT05097.1|hypothetical protein F775_32603 [Aegilops tauschii]	EMT05097	357.451	1.50899e-123	177	177	177
A0A096UU59	85	hypothetical protein	EMT04889.1	gi|475507017|gb|EMT04889.1|hypothetical protein F775_29027 [Aegilops tauschii]	EMT04889	70.4774	1.5656e-13	31	32	35
A0A077RU93	307	predicted protein	BAK05218.1	gi|326532578|dbj|BAK05218.1|predicted protein [Hordeum vulgare subsp. vulgare]	BAK05218	609.372	0	295	298	307
W5B8U4	262	salicylic acid-binding protein 2	EMT03445.1	gi|475489637|gb|EMT03445.1|hypothetical protein F775_05038 [Aegilops tauschii]	EMT03445	518.079	0	253	255	261
F2DDR0	534	acyl activating enzyme	BAK00674.1	gi|326524582|dbj|BAK00674.1|predicted protein [Hordeum vulgare subsp. vulgare] >gi|326526109|dbj|BAJ93231.1| predicted protein [Hordeum vulgare subsp. vulgare]	BAK00674	1075.85	0	534	534	534
A0A089N372	81	photosystem I subunit VII	NP_039445.1	gi|11466848|ref|NP_039445.1|photosystem I subunit VII [Oryza sativa Japonica Group] >gi|14017624|ref|NP_114309.1| photosystem I subunit VII [Triticum aestivum] >gi|48478732|ref|YP_024339.1| photosystem I subunit VII [Saccharum hybrid cultivar SP-80-3280] >gi|50234039|ref|YP_052816.1| photosystem I subunit VII [Oryza nivara] >gi|50812595|ref|YP_054696.1| photosystem I subunit VII [Saccharum hybrid…	NP_039445	167.933	6.4923e-52	80	81	81
M8CA60	255	chlorophyll a-b binding protein chloroplastic-like	EMT23952.1	gi|475598488|gb|EMT23952.1|Chlorophyll a-b binding protein 1B, chloroplastic [Aegilops tauschii]	EMT23952	513.072	0	255	255	255
W5EC03	153	Rubredoxin family expressed	BAJ85271.1	gi|326493620|dbj|BAJ85271.1|predicted protein [Hordeum vulgare subsp. vulgare] >gi|326534284|dbj|BAJ89492.1| predicted protein [Hordeum vulgare subsp. vulgare]	BAJ85271	271.552	1.4846e-90	141	143	154
K3XV98	837	Lipoxygenase chloroplastic	XP_004965882.1	gi|514765963|ref|XP_004965882.1|PREDICTED: lipoxygenase 2.1, chloroplastic-like [Setaria italica]	XP_004965882	1748.02	0	837	837	837
I1GY66	125	30S ribosomal protein chloroplastic-like	XP_003563791.1	gi|357124199|ref|XP_003563791.1|PREDICTED: 30S ribosomal protein S31, chloroplastic-like [Brachypodium distachyon]	XP_003563791	259.225	1.62248e-86	125	125	125
A0A0D9WD69	791	fructose-6-phosphate-2-kinase fructose- -bisphosphatase	AAL66023.1	gi|18251459|gb|AAL66023.1|fructose-6-phosphate-2-kinase/fructose-2,6-bisphosphatase [Oryza sativa Indica Group]	AAL66023	1408.28	0	691	706	731
A0A0D9ZF51	215	ras-related protein Rab11C-like	EEC76436.1	gi|218194009|gb|EEC76436.1|hypothetical protein OsI_14124 [Oryza sativa Indica Group]	EEC76436	444.506	1.11615e-156	214	214	215
A0A0F6NQY1	498	ATP synthase CF1 beta subunit	YP_899414.1	gi|118614499|ref|YP_899414.1|ATP synthase CF1 beta subunit [Sorghum bicolor] >gi|125987720|sp|A1E9T1.1|ATPB_SORBI RecName: Full=ATP synthase subunit beta, chloroplastic; AltName: Full=ATP synthase F1 sector subunit beta; AltName: Full=F-ATPase subunit beta >gi|118201133|gb|ABK79503.1| ATP synthase CF1 beta subunit [Sorghum bicolor]	YP_899414	997.268	0	491	496	498
W5EAS7	243	37 kDa inner envelope membrane chloroplastic-like	EMT26784.1	gi|475607663|gb|EMT26784.1|37 kDa inner envelope membrane protein, chloroplastic [Aegilops tauschii]	EMT26784	475.707	1.80446e-167	228	230	232
M8AKZ8	1192	WD-40 repeat	EMT05171.1	gi|475509248|gb|EMT05171.1|hypothetical protein F775_27993 [Aegilops tauschii]	EMT05171	2464.49	0	1192	1192	1192
K3ZLI3	471	ribulose bisphosphate carboxylase oxygenase activase chloroplastic-like	XP_004980087.1	gi|514810582|ref|XP_004980087.1|PREDICTED: ribulose bisphosphate carboxylase/oxygenase activase, chloroplastic-like [Setaria italica]	XP_004980087	976.082	0	471	471	473
W5GXL1	264	b-keto acyl reductase	AAB82766.1	gi|2586127|gb|AAB82766.1|b-keto acyl reductase [Hordeum vulgare subsp. vulgare] >gi|326498377|dbj|BAJ98616.1| predicted protein [Hordeum vulgare subsp. vulgare] >gi|326530914|dbj|BAK01255.1| predicted protein [Hordeum vulgare subsp. vulgare]	AAB82766	533.487	0	261	264	264
F2CQY2	255	chlorophyll a-b binding protein chloroplastic-like	CAA59049.1	gi|666054|emb|CAA59049.1|LHCI-680, photosystem I antenna protein [Hordeum vulgare subsp. vulgare] >gi|326493584|dbj|BAJ85253.1| predicted protein [Hordeum vulgare subsp. vulgare]	CAA59049	513.457	0	255	255	255
M8CAC5	99	myo-inositol monophosphatase 1	EMT24027.1	gi|475598741|gb|EMT24027.1|Inositol monophosphatase [Aegilops tauschii]	EMT24027	207.223	7.39987e-67	99	99	99
M0VYA0	122	type 1 non specific lipid transfer protein precursor	CAA65680.1	gi|1261917|emb|CAA65680.1|lipid transfer protein 7a2b [Hordeum vulgare subsp. vulgare]	CAA65680	241.121	1.35786e-79	122	122	122
W5GYA8	319	extracellular calcium sensing receptor	BAJ94250.1	gi|326491545|dbj|BAJ94250.1|predicted protein [Hordeum vulgare subsp. vulgare]	BAJ94250	619.387	0	308	315	319
W5FMZ5	548	carotenoid cleavage dioxygenase	ACO87672.1	gi|226858194|gb|ACO87672.1|carotenoid cleavage dioxygenase [Brachypodium sylvaticum]	ACO87672	1060.83	0	508	525	547
M8CRB5	252	F-box protein SKIP8	EMT30107.1	gi|475617430|gb|EMT30107.1|F-box protein SKIP8 [Aegilops tauschii]	EMT30107	516.153	0	252	252	252
T1NNC4	106	predicted protein	BAJ98281.1	gi|326492113|dbj|BAJ98281.1|predicted protein [Hordeum vulgare subsp. vulgare] >gi|326510409|dbj|BAJ87421.1| predicted protein [Hordeum vulgare subsp. vulgare] >gi|326518598|dbj|BAJ88328.1| predicted protein [Hordeum vulgare subsp. vulgare]	BAJ98281	114.005	1.13244e-29	89	91	101
Q9S876	94	basic protein WBP1B	AAB32996.1	gi|914030|gb|AAB32996.1|basic protein 1B, WBP1B=lipid transfer protein homolog [Triticum aestivum=wheat, germ, Peptide, 94 aa] >gi|1092919|prf||2102229B lipid transfer protein:ISOTYPE=WBP1B	AAB32996	184.496	4.43316e-58	94	94	94
W5AY25	173	plastid-specific 30S ribosomal protein 2	EMT28681.1	gi|475613193|gb|EMT28681.1|33 kDa ribonucleoprotein, chloroplastic [Aegilops tauschii]	EMT28681	338.576	5.79562e-116	168	170	173
W5DMP7	189	magnesium-protoporphyrin IX methyltransferase	BAJ90206.1	gi|326492700|dbj|BAJ90206.1|predicted protein [Hordeum vulgare subsp. vulgare] >gi|326519008|dbj|BAJ92664.1| predicted protein [Hordeum vulgare subsp. vulgare]	BAJ90206	338.191	1.22758e-113	173	179	189
I1H2R0	501	6-phosphogluconate decarboxylating chloroplastic-like	XP_003557402.1	gi|357111200|ref|XP_003557402.1|PREDICTED: 6-phosphogluconate dehydrogenase, decarboxylating-like isoform 1 [Brachypodium distachyon] >gi|357111202|ref|XP_003557403.1| PREDICTED: 6-phosphogluconate dehydrogenase, decarboxylating-like isoform 2 [Brachypodium distachyon]	XP_003557402	1023.85	0	501	501	501
W5FWD2	300	dihydrolipoamide acetyltransferase	BAK06305.1	gi|326500432|dbj|BAK06305.1|predicted protein [Hordeum vulgare subsp. vulgare]	BAK06305	585.489	0	291	294	300
M7Z315	151	40S RIBOSOMAL PROTEIN S13	EMS54342.1	gi|474071546|gb|EMS54342.1|40S ribosomal protein S13-1 [Triticum urartu]	EMS54342	305.834	4.79952e-104	151	151	151
F2EA93	127	40S ribosomal protein S20	BAK04265.1	gi|326524658|dbj|BAK04265.1|predicted protein [Hordeum vulgare subsp. vulgare]	BAK04265	260.766	3.89643e-87	127	127	127
T1N8D9	266	ribonucleoprotein chloroplastic-like	BAJ86334.1	gi|326503656|dbj|BAJ86334.1|predicted protein [Hordeum vulgare subsp. vulgare]	BAJ86334	468.003	2.40892e-164	247	255	270
W5FH48	358	dihydrolipoamide acetyltransferase	XP_002445536.1	gi|242081535|ref|XP_002445536.1|hypothetical protein SORBIDRAFT_07g021070 [Sorghum bicolor] >gi|241941886|gb|EES15031.1| hypothetical protein SORBIDRAFT_07g021070 [Sorghum bicolor]	XP_002445536	550.051	0	303	324	361
A0A0A9EJ37	260	fasciclin-like arabinogalactan protein 7-like	XP_004957158.1	gi|514731339|ref|XP_004957158.1|PREDICTED: fasciclin-like arabinogalactan protein 7-like [Setaria italica]	XP_004957158	403.29	7.12588e-139	227	236	266
W5D4R0	272	photosystem II subunit	BAJ90394.1	gi|326494250|dbj|BAJ90394.1|predicted protein [Hordeum vulgare subsp. vulgare] >gi|326523967|dbj|BAJ96994.1| predicted protein [Hordeum vulgare subsp. vulgare]	BAJ90394	519.235	0	268	270	272
K7U064	80	photosystem I subunit VII	AFW62380.1	gi|413922448|gb|AFW62380.1|hypothetical protein ZEAMMB73_323084, partial [Zea mays]	AFW62380	166.392	2.31397e-51	80	80	80
M0X1S6	111	predicted protein	BAJ86733.1	gi|326507980|dbj|BAJ86733.1|predicted protein [Hordeum vulgare subsp. vulgare] >gi|326525657|dbj|BAJ88875.1| predicted protein [Hordeum vulgare subsp. vulgare]	BAJ86733	185.652	6.05941e-58	92	92	92
M7ZI22	469	NADH-plastoquinone oxidoreductase subunit 7	EMS59732.1	gi|474239245|gb|EMS59732.1|NAD(P)H-quinone oxidoreductase subunit H, chloroplastic [Triticum urartu]	EMS59732	957.592	0	469	469	469
M0YI85	121	splicing factor	EMS67637.1	gi|474423664|gb|EMS67637.1|Neurofilament heavy polypeptide [Triticum urartu]	EMS67637	253.062	4.17608e-80	121	121	121
A0A0A9QPU7	73	60S ribosomal protein L36-2-like	XP_003563645.1	gi|357123900|ref|XP_003563645.1|PREDICTED: 60S ribosomal protein L36-3-like [Brachypodium distachyon]	XP_003563645	132.494	8.54533e-38	66	71	72
I1I8W1	165	60S ribosomal protein L17-2-like	XP_003574816.1	gi|357148569|ref|XP_003574816.1|PREDICTED: 60S ribosomal protein L17-2-like [Brachypodium distachyon]	XP_003574816	337.421	5.15624e-116	161	161	161
F2CZH5	222	cytochrome b6-f complex iron-sulfur subunit	BAJ88246.1	gi|326518434|dbj|BAJ88246.1|predicted protein [Hordeum vulgare subsp. vulgare] >gi|326518907|dbj|BAJ92614.1| predicted protein [Hordeum vulgare subsp. vulgare]	BAJ88246	458.373	6.25381e-162	222	222	222
M7ZFY1	331	peroxidase 1-like	EMS62118.1	gi|474317020|gb|EMS62118.1|Peroxidase 1 [Triticum urartu]	EMS62118	672.929	0	331	331	331
M8AZ52	218	hypothetical protein F775_07046	EMT07000.1	gi|475524323|gb|EMT07000.1|hypothetical protein F775_07046 [Aegilops tauschii]	EMT07000	443.351	3.15075e-156	218	218	218
O22387	268	glyceraldehyde-3-phosphate dehydrogenase	AAB66887.1	gi|2331137|gb|AAB66887.1|glyceraldehyde-3-phosphate dehydrogenase [Oryza sativa Japonica Group]	AAB66887	543.117	0	268	268	268
W5H151	381	alcohol dehydrogenase class-3-like	NP_564180.1	gi|357137596|ref|XP_003570386.1|PREDICTED: alcohol dehydrogenase class-3-like [Brachypodium distachyon]	XP_003570386	768.459	0	367	379	381
M8C184	213	mitochondrial glycoprotein	EMT08958.1	gi|475536714|gb|EMT08958.1|hypothetical protein F775_30962 [Aegilops tauschii]	EMT08958	430.639	3.07557e-151	213	213	213
W5I7C8	733	glycerophosphoryl diester phosphodiesterase 1	EMT33222.1	gi|475626165|gb|EMT33222.1|Putative glycerophosphoryl diester phosphodiesterase 1 [Aegilops tauschii]	EMT33222	1399.42	0	685	688	695
W5E8Y1	471	Beta-glucosidase 8	EMS62098.1	gi|474316440|gb|EMS62098.1|Beta-glucosidase 8 [Triticum urartu]	EMS62098	943.725	0	459	462	482
D8L9G3	393	sedoheptulose- -bisphosphatase	CBH32512.1	gi|300681420|emb|CBH32512.1|sedoheptulose-1,7-bisphosphatase, chloroplast precursor, expressed [Triticum aestivum]	CBH32512	810.061	0	393	393	393
A0A096ULD8	378	hypothetical protein TRIUR3_11917	EMS61305.1	gi|474291028|gb|EMS61305.1|hypothetical protein TRIUR3_11917 [Triticum urartu]	EMS61305	775.778	0	377	377	378
F2CU34	700	heat shock protein 90	BAJ86355.1	gi|326503698|dbj|BAJ86355.1|predicted protein [Hordeum vulgare subsp. vulgare]	BAJ86355	1421.76	0	700	700	700
N1R2R0	359	33 kDa ribonucleoprotein, chloroplastic	EMT13836.1	gi|475561767|gb|EMT13836.1|33 kDa ribonucleoprotein, chloroplastic [Aegilops tauschii]	EMT13836	728.398	0	359	359	359
M8BBJ1	245	fasciclin-like arabinogalactan protein 11-like	EMT22225.1	gi|475592917|gb|EMT22225.1|hypothetical protein F775_32785 [Aegilops tauschii]	EMT22225	485.337	8.1256e-172	245	245	245
Q6XW17	99	photosystem II 10 kDa polypeptide	AAP72269.1	gi|37783281|gb|AAP72269.1|photosystem II polypeptide [Triticum aestivum]	AAP72269	192.971	2.86804e-61	99	99	99
W5B840	322	Peroxidase 12	BAK00331.1	gi|326521510|dbj|BAK00331.1|predicted protein [Hordeum vulgare subsp. vulgare]	BAK00331	577.4	0	280	292	302
W5B7Z6	485	S-adenosyl-L-homocysteine hydrolase	EMT01272.1	gi|475434162|gb|EMT01272.1|Adenosylhomocysteinase [Aegilops tauschii]	EMT01272	999.579	0	480	483	485
W4ZRZ2	519	Sorting and assembly machinery component 50-A-like protein	EMT14157.1	gi|475562884|gb|EMT14157.1|Sorting and assembly machinery component 50-A-like protein [Aegilops tauschii]	EMT14157	927.161	0	457	462	479
M8BGU7	141	ferredoxin- chloroplastic-like	EMT21184.1	gi|475589515|gb|EMT21184.1|Ferredoxin, chloroplastic [Aegilops tauschii]	EMT21184	286.574	7.85508e-97	141	141	141
M8BXT4	215	hypothetical protein F775_30291	EMT26769.1	gi|475607627|gb|EMT26769.1|hypothetical protein F775_30291 [Aegilops tauschii]	EMT26769	436.417	1.42841e-153	215	215	215
M8B4A4	233	probable glutathione S-transferase GSTU6-like	CAC94004.1	gi|20067421|emb|CAC94004.1|glutathione transferase [Triticum aestivum] >gi|475551003|gb|EMT11577.1| hypothetical protein F775_32907 [Aegilops tauschii]	CAC94004	466.848	6.67938e-165	233	233	233
W5EUP3	131	40S ribosomal protein S26-1-like	EMT07241.1	gi|475526000|gb|EMT07241.1|40S ribosomal protein S26-1 [Aegilops tauschii]	EMT07241	254.988	4.12715e-84	131	131	134
Q8S385	146	REP14	AAM09564.1	gi|20067233|gb|AAM09564.1|AF491840_1REP14 [Secale cereale]	AAM09564	284.648	6.44591e-96	146	146	146
O22575	1031	glycine decarboxylase P subunit	AAB82711.1	gi|2565305|gb|AAB82711.1|glycine decarboxylase P subunit [x Tritordeum sp.]	AAB82711	2142.47	0	1031	1031	1031
M8C3D9	293	Peroxidase 12	EMT21602.1	gi|475590936|gb|EMT21602.1|Peroxidase 12 [Aegilops tauschii]	EMT21602	593.964	0	293	293	293
I1HN58	89	PREDICTED: uncharacterized protein LOC100834407	XP_003569127.1	gi|357135055|ref|XP_003569127.1|PREDICTED: uncharacterized protein LOC100834407 [Brachypodium distachyon]	XP_003569127	166.777	4.95255e-51	89	89	110
F2DA26	327	predicted protein	BAJ91947.1	gi|326511605|dbj|BAJ91947.1|predicted protein [Hordeum vulgare subsp. vulgare] >gi|326517372|dbj|BAK00053.1| predicted protein [Hordeum vulgare subsp. vulgare]	BAJ91947	654.44	0	327	327	327
K3ZXP8	153	40S ribosomal protein S15	XP_004955678.1	gi|514725211|ref|XP_004955678.1|PREDICTED: 40S ribosomal protein S15-like [Setaria italica]	XP_004955678	311.227	3.27461e-106	153	153	153
M8BZN6	91	Non-specific lipid-transfer protein 2G	EMT30485.1	gi|475618613|gb|EMT30485.1|Non-specific lipid-transfer protein 2G [Aegilops tauschii]	EMT30485	179.489	2.66014e-56	91	91	91
Q66MG6	449	ribulose- -bisphosphate carboxylase oxygenase large subunit	YP_024387.1	gi|48478779|ref|YP_024387.1|ribulose-1,5-bisphosphate carboxylase/oxygenase large subunit [Saccharum hybrid cultivar SP-80-3280] >gi|50812536|ref|YP_054639.1| ribulose-1,5-bisphosphate carboxylase/oxygenase large subunit [Saccharum hybrid cultivar NCo 310] >gi|118614500|ref|YP_899415.1| ribulose 1,5-bisphosphate carboxylase/oxygenase large subunit [Sorghum bicolor] >gi|75290174|sp|Q6ENV5.1|RBL_SA…	YP_024387	908.286	0	436	436	448
W5AG21	64	chlorophyll a b-binding protein Cab- partial	EMT23001.1	gi|475595329|gb|EMT23001.1|putative Chlorophyll a-b binding protein 1C, chloroplastic [Aegilops tauschii]	EMT23001	132.109	1.01912e-37	63	64	64
W5I0G1	157	peroxidase 1-like	EMS54484.1	gi|474074307|gb|EMS54484.1|Peroxidase 1 [Triticum urartu]	EMS54484	306.22	1.24763e-101	150	151	157
W5GZW1	245	divinyl reductase	BAJ85154.1	gi|326493386|dbj|BAJ85154.1|predicted protein [Hordeum vulgare subsp. vulgare] >gi|326516158|dbj|BAJ88102.1| predicted protein [Hordeum vulgare subsp. vulgare]	BAJ85154	486.493	5.99876e-170	234	240	245
M7XL46	140	hypothetical protein	EMS35737.1	gi|472904168|gb|EMS35737.1|hypothetical protein TRIUR3_33418 [Triticum urartu]	EMS35737	279.256	5.65222e-94	140	140	140
M0Y0Y6	426	cell wall invertase 1	BAJ88320.1	gi|326518582|dbj|BAJ88320.1|predicted protein [Hordeum vulgare subsp. vulgare]	BAJ88320	864.759	0	418	420	426
W5GPA3	201	eukaryotic translation initiation factor 3 subunit F-like	BAJ90009.1	gi|326490684|dbj|BAJ90009.1|predicted protein [Hordeum vulgare subsp. vulgare] >gi|326500116|dbj|BAJ90893.1| predicted protein [Hordeum vulgare subsp. vulgare] >gi|326514686|dbj|BAJ99704.1| predicted protein [Hordeum vulgare subsp. vulgare] >gi|326525913|dbj|BAJ93133.1| predicted protein [Hordeum vulgare subsp. vulgare] >gi|326528389|dbj|BAJ93383.1| predicted protein [Hordeum vulgare subsp. vulga…	BAJ90009	413.69	1.32383e-143	200	201	201
N1QQE6	73	hypothetical protein F775_32959	EMT00154.1	gi|475156817|gb|EMT00154.1|hypothetical protein F775_32959 [Aegilops tauschii]	EMT00154	145.976	1.45082e-43	73	73	73
M8AT56	287	Ankyrin repeat domain protein expressed	EMT04865.1	gi|475506708|gb|EMT04865.1|hypothetical protein F775_19878 [Aegilops tauschii]	EMT04865	569.696	0	287	287	287
W5GWJ4	506	ferredoxin-nitrite reductase precursor	ACL13515.1	gi|218963620|gb|ACL13515.1|ferredoxin-nitrite reductase precursor [Triticum aestivum]	ACL13515	1041.95	0	501	505	506
L7Q3U1	121	lipid transfer protein	AFX65219.1	gi|418212716|gb|AFX65219.1|lipid transfer precursor protein, partial [Triticum aestivum]	AFX65219	234.572	5.63494e-77	121	121	121
W5FX26	101	hypothetical protein TRIUR3_12762	EMS49583.1	gi|473910951|gb|EMS49583.1|hypothetical protein TRIUR3_12762 [Triticum urartu]	EMS49583	146.747	1.31289e-41	68	68	68
W5B053	249	insulin degrading enzyme	BAJ93608.1	gi|326533272|dbj|BAJ93608.1|predicted protein [Hordeum vulgare subsp. vulgare]	BAJ93608	433.335	1.02238e-141	202	206	209
I1J202	411	TPA: aminomethyltransferase	XP_003580582.1	gi|357166054|ref|XP_003580582.1|PREDICTED: aminomethyltransferase, mitochondrial-like [Brachypodium distachyon]	XP_003580582	843.573	0	411	411	411
M7ZKL3	956	phosphoenolpyruvate carboxylase	EMS60171.1	gi|474250318|gb|EMS60171.1|Phosphoenolpyruvate carboxylase 2 [Triticum urartu]	EMS60171	1977.22	0	956	956	956
N1QPN2	481	Monodehydroascorbate chloroplastic	EMT00213.1	gi|475320753|gb|EMT00213.1|Monodehydroascorbate reductase, chloroplastic [Aegilops tauschii]	EMT00213	982.63	0	481	481	481
F2E066	182	chloroplast nucleoid DNA-binding protein cnd41	BAK00738.1	gi|326526699|dbj|BAK00738.1|predicted protein [Hordeum vulgare subsp. vulgare]	BAK00738	364.77	2.12149e-126	182	182	182
W5BMT1	68	60S ribosomal protein L19-3	EMT25355.1	gi|475603254|gb|EMT25355.1|60S ribosomal protein L19-2 [Aegilops tauschii]	EMT25355	123.25	7.69727e-33	68	68	71
W5CEZ6	385	calreticulin-3 precursor	EMS48115.1	gi|473886054|gb|EMS48115.1|Calreticulin-3 [Triticum urartu]	EMS48115	731.095	0	356	356	356
R7W2G6	246	Rieske Fe-S precursor protein	EMT01387.1	gi|475438913|gb|EMT01387.1|Cytochrome b6-f complex iron-sulfur subunit, chloroplastic [Aegilops tauschii]	EMT01387	516.153	0	246	246	246
Q84UH6	212	dehydroascorbate reductase	AAL71854.1	gi|28192421|gb|AAL71854.1|dehydroascorbate reductase [Triticum aestivum]	AAL71854	434.876	4.51301e-153	212	212	212
M0W593	203	mitochondrial carrier protein	EMT09770.1	gi|475541365|gb|EMT09770.1|S-adenosylmethionine mitochondrial carrier protein [Aegilops tauschii]	EMT09770	320.472	9.74214e-107	164	164	177
B4ESE2	484	vacuolar processing enzyme 4	CAQ00099.1	gi|194352742|emb|CAQ00099.1|legumain [Hordeum vulgare subsp. vulgare] >gi|313660972|emb|CBX26641.1| vacuolar processing enzyme 3 [Hordeum vulgare subsp. vulgare]	CAQ00099	1013.06	0	484	484	484
W5B8E3	401	haloalkane dehalogenase 2-like	EMT19510.1	gi|475583599|gb|EMT19510.1|hypothetical protein F775_09244 [Aegilops tauschii]	EMT19510	751.895	0	372	376	387
J9QCY8	363	C Chain Cross-linked Complex Between Ferredoxin And Ferredoxin-nadp+ Reductase	AFO59573.1	gi|397702103|gb|AFO59573.1|ferredoxin-NADP reductase [Saccharum hybrid cultivar GT28]	AFO59573	754.207	0	363	363	363
A0A077S078	271	ATP-dependent Clp protease proteolytic subunit chloroplastic-like	XP_003567746.1	gi|357132254|ref|XP_003567746.1|PREDICTED: ATP-dependent Clp protease proteolytic subunit 3, chloroplastic-like [Brachypodium distachyon]	XP_003567746	356.295	1.50884e-119	168	177	183
W5GFX3	226	peroxiredoxin-2E- chloroplastic-like	BAJ89847.1	gi|326488016|dbj|BAJ89847.1|predicted protein [Hordeum vulgare subsp. vulgare] >gi|326509253|dbj|BAJ91543.1| predicted protein [Hordeum vulgare subsp. vulgare]	BAJ89847	367.851	4.77146e-126	212	220	226
W5BMD1	193	Ribulose bisphosphate carboxylase small chain chloroplastic	EMT21846.1	gi|475591673|gb|EMT21846.1|Ribulose bisphosphate carboxylase small chain PW9, chloroplastic [Aegilops tauschii]	EMT21846	363.614	7.88779e-126	174	175	175
I1I3X4	175	ribulose bisphosphate carboxylase small chain chloroplastic-like isoform 1	XP_003573910.1	gi|357146204|ref|XP_003573910.1|PREDICTED: ribulose bisphosphate carboxylase small chain PW9, chloroplastic-like [Brachypodium distachyon]	XP_003573910	362.844	7.78557e-126	175	175	175
C5X4S1	937	elongation factor Ts family protein	XP_002461159.1	gi|242046826|ref|XP_002461159.1|hypothetical protein SORBIDRAFT_02g041940 [Sorghum bicolor] >gi|241924536|gb|EER97680.1| hypothetical protein SORBIDRAFT_02g041940 [Sorghum bicolor]	XP_002461159	1902.1	0	937	937	937
Q9SAW6	165	ribulose- -bisphosphate carboxylase oxygenase small subunit	BAA35176.1	gi|4038719|dbj|BAA35176.1|ribulose-1,5-bisphosphate carboxylase/oxygenase small subunit [Triticum aestivum]	BAA35176	342.428	5.17161e-118	165	165	165
M0W5Q8	283	probable membrane-associated 30 kDa chloroplastic-like	EMS64834.1	gi|474384687|gb|EMS64834.1|hypothetical protein TRIUR3_21449 [Triticum urartu]	EMS64834	559.296	0	275	280	283
M7Z312	266	Chlorophyll a-b binding chloroplastic	EMS57503.1	gi|474169245|gb|EMS57503.1|Chlorophyll a-b binding protein, chloroplastic [Triticum urartu]	EMS57503	543.117	0	266	266	266
M0VC57	94	30S ribosomal protein chloroplastic	BAJ85542.1	gi|326494894|dbj|BAJ85542.1|predicted protein [Hordeum vulgare subsp. vulgare]	BAJ85542	190.274	1.00676e-59	93	94	94
T1L8G1	244	AC079022_22 3-beta hydroxysteroid dehydrogenase isomerase protein	BAJ86066.1	gi|326499510|dbj|BAJ86066.1|predicted protein [Hordeum vulgare subsp. vulgare]	BAJ86066	470.7	7.69112e-165	231	236	237
A0A0A9JCN5	204	hypothetical protein SORBIDRAFT_08g005500	XP_002442964.1	gi|242085078|ref|XP_002442964.1|hypothetical protein SORBIDRAFT_08g005500 [Sorghum bicolor] >gi|241943657|gb|EES16802.1| hypothetical protein SORBIDRAFT_08g005500 [Sorghum bicolor]	XP_002442964	392.504	8.65546e-134	183	194	198
W5A6H1	91	type 2 non specific lipid transfer protein precursor	EMT30485.1	gi|475618613|gb|EMT30485.1|Non-specific lipid-transfer protein 2G [Aegilops tauschii]	EMT30485	130.954	3.82896e-37	82	85	91
F2DHH7	152	cytosolic Cu Zn superoxide dismutase	BAJ94548.1	gi|326494858|dbj|BAJ94548.1|predicted protein [Hordeum vulgare subsp. vulgare]	BAJ94548	298.13	5.5625e-101	152	152	152
F2CV88	144	40S ribosomal protein S26-2-like	BAJ86759.1	gi|326508032|dbj|BAJ86759.1|predicted protein [Hordeum vulgare subsp. vulgare]	BAJ86759	285.804	2.37346e-96	144	144	144
A1E9I7	183	ATP synthase CF0 subunit I	NP_114255.1	gi|14017568|ref|NP_114255.1|ATP synthase CF0 B subunit [Triticum aestivum] >gi|118430384|ref|YP_874649.1| ATP synthase CF0 subunit I [Hordeum vulgare subsp. vulgare] >gi|114633|sp|P06528.1|ATPF_WHEAT RecName: Full=ATP synthase subunit b, chloroplastic; AltName: Full=ATP synthase F(0) sector subunit b; AltName: Full=ATPase subunit I >gi|226741520|sp|A1E9I7.1|ATPF_HORVU RecName: Full=ATP synthase s…	NP_114255	370.548	1.22914e-128	183	183	183
M7YVE8	90	Bowman-Birk type protease inhibitor	AAS49905.2	gi|52699948|gb|AAS49905.2|putative proteinase inhibitor-related protein [Triticum aestivum] >gi|163955788|gb|ABY49937.1| putative Bowman-Birk type wound-induced protease inhibitor [Triticum dicoccoides] >gi|163955790|gb|ABY49938.1| putative Bowman-Birk type wound-induced protease inhibitor [Triticum dicoccoides] >gi|473961144|gb|EMS51096.1| hypothetical protein TRIUR3_06538 [Triticum urartu]	AAS49905	184.496	3.5759e-58	90	90	90
M7ZY44	153	protein LHCP TRANSLOCATION DEFECT-like	EMS68093.1	gi|474433955|gb|EMS68093.1|hypothetical protein TRIUR3_10983 [Triticum urartu]	EMS68093	305.449	7.15614e-104	153	153	153
T1LHN5	251	Peroxidase 70	EMT19353.1	gi|475583103|gb|EMT19353.1|Peroxidase 70 [Aegilops tauschii]	EMT19353	503.827	8.32353e-178	247	249	252
W5FEI2	149	aspartate carbamoyltransferase 1	EMT32904.1	gi|475625261|gb|EMT32904.1|Aspartate carbamoyltransferase 3, chloroplastic [Aegilops tauschii]	EMT32904	276.174	1.09195e-91	137	138	139
W5E2P5	182	NAD -linked oxidoreductase-like protein	EMS58226.1	gi|474193353|gb|EMS58226.1|hypothetical protein TRIUR3_12806 [Triticum urartu]	EMS58226	339.347	3.67827e-115	177	177	183
M0W468	232	probable signal recognition particle 43 kDa chloroplastic-like	Q8LSQ2.1	gi|75301812|sp|Q8LSQ2.1|SR43C_ORYSJRecName: Full=Probable signal recognition particle 43 kDa protein, chloroplastic; Flags: Precursor >gi|108706026|gb|ABF93821.1| &apos;chromo&apos; domain containing protein, expressed [Oryza sativa Japonica Group]	Q8LSQ2	372.474	2.00063e-125	191	201	232
M7ZNW1	91	Non-specific lipid-transfer protein 2G	EMS49764.1	gi|473923359|gb|EMS49764.1|Non-specific lipid-transfer protein 2G [Triticum urartu]	EMS49764	180.644	9.76175e-57	91	91	91
C1JYE0	298	3-phosphoglycerate partial	ACO40258.1	gi|226247039|gb|ACO40258.1|3-phosphoglycerate kinase, partial [Dasypyrum villosum]	ACO40258	586.645	0	298	298	298
O80370	300	VER2	BAA32786.3	gi|16151819|dbj|BAA32786.3|VER2 [Triticum aestivum]	BAA32786	615.92	0	300	300	300
D8L9S2	487	Glutamate decarboxylase	CBH32633.1	gi|300681536|emb|CBH32633.1|glutamate decarboxylase, putative, expressed [Triticum aestivum]	CBH32633	1011.13	0	487	487	487
M0V1K8	61	SWIB MDM2 domain containing expressed	EMS50711.1	gi|473950983|gb|EMS50711.1|hypothetical protein TRIUR3_21019 [Triticum urartu]	EMS50711	115.161	6.24577e-30	57	57	57
M8AWE2	131	60S ribosomal protein L22-2	EMT08752.1	gi|475535440|gb|EMT08752.1|60S ribosomal protein L22-2 [Aegilops tauschii]	EMT08752	264.233	2.45303e-88	131	131	131
Q5NE33	115	type 1 non specific lipid transfer protein precursor	CAH04983.1	gi|56713105|emb|CAH04983.1|type 1 non-specific lipid transfer protein precursor [Triticum aestivum] >gi|84617195|emb|CAH69193.1| type 1 non specific lipid transfer protein precursor [Triticum aestivum]	CAH04983	221.09	6.72325e-72	115	115	115
I1GR21	345	hypothetical protein	EMS66642.1	gi|474408064|gb|EMS66642.1|hypothetical protein TRIUR3_14708 [Triticum urartu]	EMS66642	657.136	0	309	325	347
M8BZI9	433	hypothetical protein	EMT27384.1	gi|475609467|gb|EMT27384.1|hypothetical protein F775_07291 [Aegilops tauschii]	EMT27384	818.15	0	433	433	433
W5EEV4	617	inactive purple acid phosphatase 27	EMT23789.1	gi|475597994|gb|EMT23789.1|Putative inactive purple acid phosphatase 27 [Aegilops tauschii]	EMT23789	1279.62	0	612	613	630
B4F9E2	404	carbonic anhydrase	DAA58393.1	gi|414881262|tpg|DAA58393.1|TPA: carbonic anhydrase [Zea mays]	DAA58393	835.099	0	404	404	404
T1LSZ4	914	Lipoxygenase chloroplastic	EMT05915.1	gi|475515960|gb|EMT05915.1|Lipoxygenase 2.1, chloroplastic [Aegilops tauschii]	EMT05915	1694.86	0	829	867	930
H9ZX57	298	plastid 3-phosphoglycerate partial	AFH41149.1	gi|383512950|gb|AFH41149.1|plastid 3-phosphoglycerate kinase, partial [Triticum timopheevii]	AFH41149	586.26	0	298	298	298
I1HK18	204	nascent polypeptide-associated complex subunit alpha-like protein-like	XP_003568578.1	gi|357133938|ref|XP_003568578.1|PREDICTED: nascent polypeptide-associated complex subunit alpha-like protein-like [Brachypodium distachyon]	XP_003568578	399.053	4.14088e-139	204	204	204
A0A096UKR2	300	AC079022_22 3-beta hydroxysteroid dehydrogenase isomerase protein	BAJ86066.1	gi|326499510|dbj|BAJ86066.1|predicted protein [Hordeum vulgare subsp. vulgare]	BAJ86066	558.14	0	275	281	290
W5DP76	85	protein	EMS65131.1	gi|474388001|gb|EMS65131.1|hypothetical protein TRIUR3_04889 [Triticum urartu]	EMS65131	108.227	3.42158e-28	61	70	87
W5BZ90	499	Lipoxygenase 1	EMS65931.1	gi|474399175|gb|EMS65931.1|Lipoxygenase 1 [Triticum urartu]	EMS65931	931.784	0	459	471	499
R7W2H4	937	Elongation factor Ts	EMT00261.1	gi|475324358|gb|EMT00261.1|Elongation factor Ts [Aegilops tauschii]	EMT00261	1883.23	0	937	937	937
P46285	393	sedoheptulose- -bisphosphatase	P46285.1	gi|1173347|sp|P46285.1|S17P_WHEATRecName: Full=Sedoheptulose-1,7-bisphosphatase, chloroplastic; AltName: Full=SED(1,7)P2ase; AltName: Full=Sedoheptulose bisphosphatase; Short=SBPase; Flags: Precursor >gi|14265|emb|CAA46507.1| sedoheptulose-1,7-bisphosphatase [Triticum aestivum]	P46285	811.216	0	393	393	393
B9VTA3	323	ubiquitin fusion degradation protein 1 homolog	ACM48193.1	gi|222354865|gb|ACM48193.1|ubiquitin fusion degradation 1 protein [Triticum aestivum]	ACM48193	670.618	0	323	323	323
K7UNK1	143	mitochondrial uncoupling protein 3	AFW60054.1	gi|413920122|gb|AFW60054.1|thioesterase family protein, mRNA [Zea mays]	AFW60054	294.664	6.87396e-100	143	143	143
M8D225	115	lipid transfer protein	EMT30256.1	gi|475617798|gb|EMT30256.1|Non-specific lipid-transfer protein 4.3 [Aegilops tauschii]	EMT30256	219.935	2.30616e-71	115	115	115
I1HWP9	516	3-isopropylmalate dehydratase large subunit 2	XP_003573828.1	gi|357145960|ref|XP_003573828.1|PREDICTED: 3-isopropylmalate dehydratase-like [Brachypodium distachyon]	XP_003573828	1073.54	0	516	516	516
A0ST49	140	polyphenol oxidase	ABK60118.1	gi|118131873|gb|ABK60118.1|polyphenol oxidase [Triticum aestivum]	ABK60118	290.426	2.23644e-98	140	140	140
J3LJK2	467	glyceraldehyde-3-phosphate dehydrogenase chloroplastic-like	NP_564180.1	gi|115450493|ref|NP_001048847.1|Os03g0129300 [Oryza sativa Japonica Group] >gi|6063542|dbj|BAA85402.1| unnamed protein product [Oryza sativa Japonica Group] >gi|23306126|gb|AAN17393.1| Putative glyceraldehyde-3-phosphate dehydrogenase [Oryza sativa Japonica Group] >gi|108705993|gb|ABF93788.1| Glyceraldehyde-3-phosphate dehydrogenase B, chloroplast precursor, putative, expressed [Oryza sativa Japo…	NP_001048847	891.723	0	435	441	444
W5FWL8	158	TPA: histone acetyltransferase HPA2 and acetyltransferase	EMT16202.1	gi|475571203|gb|EMT16202.1|hypothetical protein F775_20691 [Aegilops tauschii]	EMT16202	302.368	1.6851e-100	150	150	151
M8C8N2	123	lipid transfer protein	EMT23392.1	gi|475596543|gb|EMT23392.1|hypothetical protein F775_32194 [Aegilops tauschii]	EMT23392	251.136	1.99748e-83	123	123	123
Q37230	440	ribulose- -bisphosphate carboxylase oxygenase large subunit	AAA61884.1	gi|642408|gb|AAA61884.1|ribulose-1,5-bisphosphate carboxylase/oxygenase large subunit, partial (chloroplast) [Lithachne humilis]	AAA61884	906.36	0	440	440	440
M8BHR2	285	Monothiol glutaredoxin- chloroplastic	EMT21519.1	gi|475590596|gb|EMT21519.1|Monothiol glutaredoxin-S12, chloroplastic [Aegilops tauschii]	EMT21519	579.326	0	285	285	285
I1IIT7	175	protein	XP_003576920.1	gi|357154841|ref|XP_003576920.1|PREDICTED: ribulose bisphosphate carboxylase small chain PWS4.3, chloroplastic-like isoform 1 [Brachypodium distachyon] >gi|357154845|ref|XP_003576921.1| PREDICTED: ribulose bisphosphate carboxylase small chain PWS4.3, chloroplastic-like isoform 2 [Brachypodium distachyon] >gi|357154848|ref|XP_003576922.1| PREDICTED: ribulose bisphosphate carboxylase small chain PW…	XP_003576920	363.229	6.3946e-126	175	175	175
W5AH72	120	40S ribosomal protein S17-4	EMT02584.1	gi|475475634|gb|EMT02584.1|hypothetical protein F775_52330 [Aegilops tauschii]	EMT02584	248.054	1.46245e-81	120	120	120
R7W4C5	129	60S ribosomal protein L27	EMT14538.1	gi|475564458|gb|EMT14538.1|60S ribosomal protein L27-3 [Aegilops tauschii]	EMT14538	259.225	1.9268e-86	129	129	129
W5BQ56	360	predicted protein	BAJ93743.1	gi|326533940|dbj|BAJ93743.1|predicted protein [Hordeum vulgare subsp. vulgare]	BAJ93743	712.605	0	348	352	359
I1HNH2	410	DEAD-box ATP-dependent RNA helicase 56-like	XP_003569187.1	gi|357135175|ref|XP_003569187.1|PREDICTED: DEAD-box ATP-dependent RNA helicase 56-like [Brachypodium distachyon]	XP_003569187	837.41	0	405	405	409
W5ETT8	66	Oxalate oxidase GF-	EMT13031.1	gi|475558248|gb|EMT13031.1|Oxalate oxidase GF-2.8 [Aegilops tauschii]	EMT13031	131.339	2.75178e-36	65	65	66
I1GRB8	152	superoxide dismutase 2	XP_003562484.1	gi|357121554|ref|XP_003562484.1|PREDICTED: superoxide dismutase [Cu-Zn] 4A-like [Brachypodium distachyon]	XP_003562484	299.671	1.40438e-101	152	152	152
I1GN92	397	strictosidine synthase precursor	XP_003559512.1	gi|357115471|ref|XP_003559512.1|PREDICTED: adipocyte plasma membrane-associated protein-like [Brachypodium distachyon]	XP_003559512	816.224	0	397	397	397
W5BK24	522	Glycerol-3-phosphate dehydrogenase mitochondrial	EMS60550.1	gi|474261841|gb|EMS60550.1|Glycerol-3-phosphate dehydrogenase SDP6, mitochondrial [Triticum urartu]	EMS60550	1070.84	0	511	518	522
W5FGQ7	78	lipid transfer protein	AFR54362.1	gi|404279124|gb|AFR54362.1|nonspecific lipid transfer protein 5 [Triticum aestivum]	AFR54362	150.984	5.01224e-45	78	78	78
M0XEC5	1003	phosphoenolpyruvate carboxylase	BAJ96977.1	gi|326523933|dbj|BAJ96977.1|predicted protein [Hordeum vulgare subsp. vulgare]	BAJ96977	2066.97	0	1002	1002	1003
K3Y9M3	250	14-3-3-like protein GF14-6	XP_004975868.1	gi|514801939|ref|XP_004975868.1|PREDICTED: 14-3-3-like protein GF14-12-like [Setaria italica]	XP_004975868	495.352	1.84755e-175	243	244	246
R7W0K0	64	Calvin cycle protein CP12	EMT03124.1	gi|475484516|gb|EMT03124.1|hypothetical protein F775_44037 [Aegilops tauschii]	EMT03124	130.183	1.21113e-37	64	64	64
W5I774	808	sucrose synthase	EMT33394.1	gi|475626573|gb|EMT33394.1|Sucrose synthase 1 [Aegilops tauschii]	EMT33394	1670.21	0	807	807	823
J3L8Q1	386	hydroxypyruvate reductase	NP_564180.1	gi|115443619|ref|NP_001045589.1|Os02g0101500 [Oryza sativa Japonica Group] >gi|41052893|dbj|BAD07805.1| putative hydroxypyruvate reductase [Oryza sativa Japonica Group] >gi|41053227|dbj|BAD08188.1| putative hydroxypyruvate reductase [Oryza sativa Japonica Group] >gi|113535120|dbj|BAF07503.1| Os02g0101500 [Oryza sativa Japonica Group] >gi|215695322|dbj|BAG90513.1| unnamed protein product [Oryza sa…	NP_001045589	779.245	0	378	381	386
W5BNZ6	145	60S ribosomal protein L27a-3	EMS65341.1	gi|474391050|gb|EMS65341.1|60S ribosomal protein L27a-3 [Triticum urartu]	EMS65341	285.804	2.34099e-96	141	143	145
G0WY03	231	ribulose- -bisphosphate carboxylase oxygenase large partial	AEL00105.1	gi|341872952|gb|AEL00105.1|ribulose-1,5-bisphosphate carboxylase/oxygenase large subunit, partial (chloroplast) [Bromus remotiflorus] >gi|341872972|gb|AEL00115.1| ribulose-1,5-bisphosphate carboxylase/oxygenase large subunit, partial (chloroplast) [Bromus diandrus var. rigidus] >gi|341872974|gb|AEL00116.1| ribulose-1,5-bisphosphate carboxylase/oxygenase large subunit, partial (chloroplast) [Bromu…	AEL00105	483.797	1.83831e-171	231	231	231
W5A5L6	143	40S ribosomal protein S17-4	EMS65249.1	gi|474389635|gb|EMS65249.1|40S ribosomal protein S17-4 [Triticum urartu]	EMS65249	289.656	6.54315e-98	141	142	143
M8BDB0	802	Retinol dehydrogenase 13	EMT11966.1	gi|475553323|gb|EMT11966.1|hypothetical protein F775_13629 [Aegilops tauschii]	EMT11966	1659.04	0	802	802	802
I1GTJ6	221	cytochrome b6-f complex iron-sulfur subunit	XP_003562932.1	gi|357122458|ref|XP_003562932.1|PREDICTED: cytochrome b6-f complex iron-sulfur subunit, chloroplastic-like [Brachypodium distachyon]	XP_003562932	455.677	6.29331e-161	221	221	221
F2CSC3	282	ATP-dependent Clp protease proteolytic subunit-related protein chloroplastic	BAJ85744.1	gi|326495296|dbj|BAJ85744.1|predicted protein [Hordeum vulgare subsp. vulgare]	BAJ85744	576.244	0	282	282	282
A3BKU8	213	oxygen evolving complex of photosystem II subunit	EAZ40187.1	gi|125600611|gb|EAZ40187.1|hypothetical protein OsJ_24632 [Oryza sativa Japonica Group]	EAZ40187	417.927	2.89082e-146	213	213	213
W5GKA6	294	Heat shock protein STI	ADN05856.1	gi|306811648|gb|ADN05856.1|HOP [Triticum aestivum]	ADN05856	579.326	0	279	283	287
A9L9Z4	490	ATP synthase beta subunit	ABH02643.1	gi|110915710|gb|ABH02643.1|ATP synthase beta subunit [Vulpia microstachys]	ABH02643	985.712	0	490	490	490
W5E5K7	80	lipid transfer protein	CAH69206.1	gi|84617221|emb|CAH69206.1|type 1 non specific lipid transfer protein precursor [Triticum aestivum] >gi|334085899|gb|AEG47274.1| lipid transfer protein [Triticum durum]	CAH69206	154.066	3.83475e-46	80	80	80
W5FLB0	437	Cysteine synthase	P38076.1	gi|585032|sp|P38076.1|CYSK_WHEATRecName: Full=Cysteine synthase; AltName: Full=CSase A; AltName: Full=O-acetylserine (thiol)-lyase; Short=OAS-TL A; AltName: Full=O-acetylserine sulfhydrylase >gi|218335|dbj|BAA02438.1| O-acetylserine (thiol) lyase [Triticum aestivum]	P38076	644.425	0	320	323	325
F2DZH9	223	carbonic anhydrase	BAK00501.1	gi|326524235|dbj|BAK00501.1|predicted protein [Hordeum vulgare subsp. vulgare]	BAK00501	461.07	4.99309e-163	223	223	223
J3LP70	258	ribonucleoprotein chloroplastic-like	NP_564180.1	gi|115453241|ref|NP_001050221.1|Os03g0376600 [Oryza sativa Japonica Group] >gi|18921322|gb|AAL82527.1|AC084766_13 putative ribonucleoprotein [Oryza sativa Japonica Group] >gi|108708430|gb|ABF96225.1| RNA recognition motif family protein, expressed [Oryza sativa Japonica Group] >gi|113548692|dbj|BAF12135.1| Os03g0376600 [Oryza sativa Japonica Group] >gi|125586437|gb|EAZ27101.1| hypothetical protei…	NP_001050221	375.941	3.99853e-128	213	229	267
B6TFY8	103	histone H4	ACG30677.1	gi|195617694|gb|ACG30677.1|histone H4 [Zea mays]	ACG30677	203.371	1.10341e-64	102	103	103
M8BYV1	345	lipoxygenase 4	EMT12009.1	gi|475553447|gb|EMT12009.1|Putative lipoxygenase 4 [Aegilops tauschii]	EMT12009	708.368	0	345	345	345
M7ZY79	785	hypothetical protein TRIUR3_26332	EMS68133.1	gi|474434226|gb|EMS68133.1|hypothetical protein TRIUR3_26332 [Triticum urartu]	EMS68133	1608.19	0	785	785	785
I4EBI1	447	ribulose- -bisphosphate carboxylase oxygenase large partial	CCD32654.1	gi|390607974|emb|CCD32654.1|ribulose-1,5-bisphosphate carboxylase/oxygenase large subunit, partial (chloroplast) [Coleataenia caricoides]	CCD32654	931.784	0	447	447	447
Q9FYV3	448	elongation factor 1-alpha-like	AAF99703.1	gi|9802384|gb|AAF99703.1|elongation factor [Saccharum officinarum]	AAF99703	924.465	0	448	448	448
A0A0F6NH93	320	cytochrome f	YP_004841961.1	gi|345895229|ref|YP_004841961.1|cytochrome f [Panicum virgatum] >gi|558603683|ref|YP_008815763.1| cytochrome f [Setaria italica] >gi|319412331|gb|ADV41867.1| cytochrome f (chloroplast) [Panicum virgatum] >gi|319412418|gb|ADV41953.1| cytochrome f (chloroplast) [Panicum virgatum] >gi|555298055|gb|AGZ13157.1| cytochrome f [Setaria italica]	YP_004841961	645.966	0	319	320	320
M7ZVH9	264	Protease Do-like chloroplastic	EMS52119.1	gi|473998152|gb|EMS52119.1|Protease Do-like 5, chloroplastic [Triticum urartu]	EMS52119	533.872	0	264	264	264

## Sheet: protein2GO
Sequence Name	Sequence Description	GO in Extended Format (GO Category GO ID GO Term)
F2CQ53	Proton gradient regulation 7 isoform 1	C GO:0009536 plastid
F2CQ53	Proton gradient regulation 7 isoform 1	F GO:0000166 nucleotide binding
F2CQ53	Proton gradient regulation 7 isoform 1	P GO:0009987 cellular process
F2CQ53	Proton gradient regulation 7 isoform 1	F GO:0003824 catalytic activity
A0A0E0EPX3	ATP synthase CF0 subunit IV	F GO:0005215 transporter activity
A0A0E0EPX3	ATP synthase CF0 subunit IV	P GO:0007267 cell-cell signaling
A0A0E0EPX3	ATP synthase CF0 subunit IV	P GO:0009790 embryo development
A0A0E0EPX3	ATP synthase CF0 subunit IV	P GO:0009653 anatomical structure morphogenesis
A0A0E0EPX3	ATP synthase CF0 subunit IV	P GO:0006412 translation
A0A0E0EPX3	ATP synthase CF0 subunit IV	C GO:0009536 plastid
A0A0E0EPX3	ATP synthase CF0 subunit IV	P GO:0006139 nucleobase-containing compound metabolic process
A0A0E0EPX3	ATP synthase CF0 subunit IV	P GO:0007049 cell cycle
A0A0E0EPX3	ATP synthase CF0 subunit IV	C GO:0016020 membrane
A0A0E0EPX3	ATP synthase CF0 subunit IV	F GO:0005198 structural molecule activity
A0A0E0EPX3	ATP synthase CF0 subunit IV	C GO:0009579 thylakoid
A0A0E0EPX3	ATP synthase CF0 subunit IV	C GO:0005840 ribosome
A0A0E0EPX3	ATP synthase CF0 subunit IV	P GO:0000003 reproduction
W5FQX8	6-phosphogluconolactonase chloroplastic	C GO:0009536 plastid
W5FQX8	6-phosphogluconolactonase chloroplastic	P GO:0006139 nucleobase-containing compound metabolic process
W5FQX8	6-phosphogluconolactonase chloroplastic	F GO:0016787 hydrolase activity
W5FQX8	6-phosphogluconolactonase chloroplastic	P GO:0005975 carbohydrate metabolic process
M8C3S5	malate dehydrogenase [NADP] chloroplast precursor (NADP-MDH)	P GO:0015979 photosynthesis
M8C3S5	malate dehydrogenase [NADP] chloroplast precursor (NADP-MDH)	P GO:0009058 biosynthetic process
M8C3S5	malate dehydrogenase [NADP] chloroplast precursor (NADP-MDH)	P GO:0005975 carbohydrate metabolic process
M8C3S5	malate dehydrogenase [NADP] chloroplast precursor (NADP-MDH)	P GO:0019748 secondary metabolic process
M8C3S5	malate dehydrogenase [NADP] chloroplast precursor (NADP-MDH)	P GO:0007267 cell-cell signaling
M8C3S5	malate dehydrogenase [NADP] chloroplast precursor (NADP-MDH)	C GO:0005576 extracellular region
M8C3S5	malate dehydrogenase [NADP] chloroplast precursor (NADP-MDH)	P GO:0006091 generation of precursor metabolites and energy
M8C3S5	malate dehydrogenase [NADP] chloroplast precursor (NADP-MDH)	P GO:0009790 embryo development
M8C3S5	malate dehydrogenase [NADP] chloroplast precursor (NADP-MDH)	F GO:0003824 catalytic activity
M8C3S5	malate dehydrogenase [NADP] chloroplast precursor (NADP-MDH)	P GO:0009791 post-embryonic development
M8C3S5	malate dehydrogenase [NADP] chloroplast precursor (NADP-MDH)	P GO:0009653 anatomical structure morphogenesis
M8C3S5	malate dehydrogenase [NADP] chloroplast precursor (NADP-MDH)	C GO:0005739 mitochondrion
M8C3S5	malate dehydrogenase [NADP] chloroplast precursor (NADP-MDH)	C GO:0009536 plastid
M8C3S5	malate dehydrogenase [NADP] chloroplast precursor (NADP-MDH)	P GO:0006139 nucleobase-containing compound metabolic process
M8C3S5	malate dehydrogenase [NADP] chloroplast precursor (NADP-MDH)	P GO:0007049 cell cycle
M8C3S5	malate dehydrogenase [NADP] chloroplast precursor (NADP-MDH)	C GO:0016020 membrane
M8C3S5	malate dehydrogenase [NADP] chloroplast precursor (NADP-MDH)	C GO:0009579 thylakoid
M8C3S5	malate dehydrogenase [NADP] chloroplast precursor (NADP-MDH)	P GO:0000003 reproduction
M8C3S5	malate dehydrogenase [NADP] chloroplast precursor (NADP-MDH)	P GO:0016043 cellular component organization
M7YRN1	40S ribosomal protein S20	F GO:0005198 structural molecule activity
M7YRN1	40S ribosomal protein S20	F GO:0003723 RNA binding
M7YRN1	40S ribosomal protein S20	C GO:0005840 ribosome
M7YRN1	40S ribosomal protein S20	P GO:0006412 translation
W5G125	Elongation factor 2	F GO:0000166 nucleotide binding
W5G125	Elongation factor 2	F GO:0016787 hydrolase activity
W5G125	Elongation factor 2	C GO:0005840 ribosome
W5G125	Elongation factor 2	F GO:0008135 translation factor activity, RNA binding
W5GYP6	histidinol-phosphate chloroplastic-like	P GO:0009058 biosynthetic process
W5GYP6	histidinol-phosphate chloroplastic-like	P GO:0009987 cellular process
W5GYP6	histidinol-phosphate chloroplastic-like	F GO:0005488 binding
W5GYP6	histidinol-phosphate chloroplastic-like	F GO:0016740 transferase activity
K3XMA8	protein FLUORESCENT IN BLUE chloroplastic-like	F GO:0005515 protein binding
K3XMA8	protein FLUORESCENT IN BLUE chloroplastic-like	C GO:0009536 plastid
M0X0F4	Chlorophyll a-b binding chloroplastic	P GO:0015979 photosynthesis
M0X0F4	Chlorophyll a-b binding chloroplastic	C GO:0009536 plastid
M0X0F4	Chlorophyll a-b binding chloroplastic	C GO:0016020 membrane
M0X0F4	Chlorophyll a-b binding chloroplastic	F GO:0005488 binding
M0X0F4	Chlorophyll a-b binding chloroplastic	C GO:0009579 thylakoid
M0X0F4	Chlorophyll a-b binding chloroplastic	P GO:0006091 generation of precursor metabolites and energy
M0X0F4	Chlorophyll a-b binding chloroplastic	P GO:0006464 cellular protein modification process
W5AN26	dihydrodipicolinate reductase	C GO:0009536 plastid
W5AN26	dihydrodipicolinate reductase	P GO:0009058 biosynthetic process
W5AN26	dihydrodipicolinate reductase	F GO:0000166 nucleotide binding
W5AN26	dihydrodipicolinate reductase	P GO:0009987 cellular process
W5AN26	dihydrodipicolinate reductase	F GO:0003824 catalytic activity
M7Z4Z1	Late embryogenesis abundant protein Lea14-A	P GO:0009628 response to abiotic stimulus
M7Z4Z1	Late embryogenesis abundant protein Lea14-A	P GO:0006950 response to stress
U5IM61	ribulose- -bisphosphate carboxylase oxygenase large partial	C GO:0009536 plastid
U5IM61	ribulose- -bisphosphate carboxylase oxygenase large partial	P GO:0015979 photosynthesis
U5IM61	ribulose- -bisphosphate carboxylase oxygenase large partial	P GO:0009058 biosynthetic process
U5IM61	ribulose- -bisphosphate carboxylase oxygenase large partial	P GO:0005975 carbohydrate metabolic process
U5IM61	ribulose- -bisphosphate carboxylase oxygenase large partial	F GO:0005488 binding
U5IM61	ribulose- -bisphosphate carboxylase oxygenase large partial	F GO:0003824 catalytic activity
M0YI51	translation elongation initiation factor family protein	C GO:0009536 plastid
M0YI51	translation elongation initiation factor family protein	P GO:0006139 nucleobase-containing compound metabolic process
M0YI51	translation elongation initiation factor family protein	F GO:0000166 nucleotide binding
M0YI51	translation elongation initiation factor family protein	F GO:0016787 hydrolase activity
M0YI51	translation elongation initiation factor family protein	P GO:0006950 response to stress
M8BTT2	protein mrp homolog	P GO:0006629 lipid metabolic process
M8BTT2	protein mrp homolog	P GO:0015979 photosynthesis
M8BTT2	protein mrp homolog	C GO:0009536 plastid
M8BTT2	protein mrp homolog	P GO:0006139 nucleobase-containing compound metabolic process
M8BTT2	protein mrp homolog	P GO:0009058 biosynthetic process
M8BTT2	protein mrp homolog	F GO:0000166 nucleotide binding
M8BTT2	protein mrp homolog	P GO:0005975 carbohydrate metabolic process
M8BTT2	protein mrp homolog	P GO:0016043 cellular component organization
N1QZ60	Aspartic proteinase nepenthesin-1	F GO:0016787 hydrolase activity
N1QZ60	Aspartic proteinase nepenthesin-1	P GO:0019538 protein metabolic process
W5DSH1	EF hand family expressed	F GO:0005488 binding
F2CXA5	protein	F GO:0005515 protein binding
F2CXA5	protein	P GO:0019725 cellular homeostasis
F2CXA5	protein	C GO:0005783 endoplasmic reticulum
F2CXA5	protein	P GO:0007267 cell-cell signaling
F2CXA5	protein	P GO:0009790 embryo development
F2CXA5	protein	P GO:0009791 post-embryonic development
F2CXA5	protein	P GO:0009653 anatomical structure morphogenesis
F2CXA5	protein	P GO:0007049 cell cycle
F2CXA5	protein	C GO:0016020 membrane
F2CXA5	protein	F GO:0030246 carbohydrate binding
F2CXA5	protein	P GO:0000003 reproduction
A0A088CDA2	leukotriene A-4 hydrolase homolog	P GO:0006629 lipid metabolic process
A0A088CDA2	leukotriene A-4 hydrolase homolog	P GO:0009058 biosynthetic process
A0A088CDA2	leukotriene A-4 hydrolase homolog	F GO:0016787 hydrolase activity
A0A088CDA2	leukotriene A-4 hydrolase homolog	F GO:0005488 binding
A0A088CDA2	leukotriene A-4 hydrolase homolog	P GO:0040029 regulation of gene expression, epigenetic
A0A088CDA2	leukotriene A-4 hydrolase homolog	P GO:0006259 DNA metabolic process
A0A088CDA2	leukotriene A-4 hydrolase homolog	P GO:0006464 cellular protein modification process
A0A088CDA2	leukotriene A-4 hydrolase homolog	P GO:0016043 cellular component organization
A0A088CDA2	leukotriene A-4 hydrolase homolog	C GO:0005829 cytosol
F2CQN3	divinyl reductase	P GO:0006629 lipid metabolic process
F2CQN3	divinyl reductase	C GO:0009536 plastid
F2CQN3	divinyl reductase	P GO:0006139 nucleobase-containing compound metabolic process
F2CQN3	divinyl reductase	P GO:0009058 biosynthetic process
F2CQN3	divinyl reductase	F GO:0005488 binding
F2CQN3	divinyl reductase	F GO:0003824 catalytic activity
F2CQU0	protein disulfide-isomerase LQY1-like	F GO:0005515 protein binding
F2CQU0	protein disulfide-isomerase LQY1-like	P GO:0015979 photosynthesis
F2CQU0	protein disulfide-isomerase LQY1-like	C GO:0009536 plastid
F2CQU0	protein disulfide-isomerase LQY1-like	P GO:0006139 nucleobase-containing compound metabolic process
F2CQU0	protein disulfide-isomerase LQY1-like	C GO:0009579 thylakoid
F2CQU0	protein disulfide-isomerase LQY1-like	P GO:0006091 generation of precursor metabolites and energy
F2CQU0	protein disulfide-isomerase LQY1-like	P GO:0006464 cellular protein modification process
F2CQU0	protein disulfide-isomerase LQY1-like	P GO:0016043 cellular component organization
M7YSY0	Histidyl-tRNA synthetase	C GO:0005739 mitochondrion
M7YSY0	Histidyl-tRNA synthetase	P GO:0006139 nucleobase-containing compound metabolic process
M7YSY0	Histidyl-tRNA synthetase	F GO:0000166 nucleotide binding
M7YSY0	Histidyl-tRNA synthetase	F GO:0003824 catalytic activity
M7YSY0	Histidyl-tRNA synthetase	P GO:0006412 translation
M7Z4H8	hypothetical protein TRIUR3_00731	F GO:0005515 protein binding
M7Z4H8	hypothetical protein TRIUR3_00731	C GO:0009536 plastid
M7Z4H8	hypothetical protein TRIUR3_00731	P GO:0006139 nucleobase-containing compound metabolic process
M7Z4H8	hypothetical protein TRIUR3_00731	P GO:0019725 cellular homeostasis
M7Z4H8	hypothetical protein TRIUR3_00731	P GO:0009058 biosynthetic process
M7Z4H8	hypothetical protein TRIUR3_00731	C GO:0016020 membrane
M7Z4H8	hypothetical protein TRIUR3_00731	P GO:0006810 transport
M7Z4H8	hypothetical protein TRIUR3_00731	C GO:0009579 thylakoid
M7Z4H8	hypothetical protein TRIUR3_00731	P GO:0007275 multicellular organismal development
M7Z4H8	hypothetical protein TRIUR3_00731	P GO:0009653 anatomical structure morphogenesis
M7Z4H8	hypothetical protein TRIUR3_00731	P GO:0030154 cell differentiation
A0A096UUP6	S-adenosylmethionine synthase 1	P GO:0006139 nucleobase-containing compound metabolic process
A0A096UUP6	S-adenosylmethionine synthase 1	C GO:0005737 cytoplasm
A0A096UUP6	S-adenosylmethionine synthase 1	P GO:0009058 biosynthetic process
A0A096UUP6	S-adenosylmethionine synthase 1	F GO:0000166 nucleotide binding
A0A096UUP6	S-adenosylmethionine synthase 1	F GO:0016740 transferase activity
M0W559	ferredoxin-nitrite reductase precursor	C GO:0005739 mitochondrion
M0W559	ferredoxin-nitrite reductase precursor	C GO:0009536 plastid
M0W559	ferredoxin-nitrite reductase precursor	P GO:0009058 biosynthetic process
M0W559	ferredoxin-nitrite reductase precursor	C GO:0016020 membrane
M0W559	ferredoxin-nitrite reductase precursor	P GO:0009987 cellular process
M0W559	ferredoxin-nitrite reductase precursor	F GO:0005488 binding
M0W559	ferredoxin-nitrite reductase precursor	P GO:0006810 transport
M0W559	ferredoxin-nitrite reductase precursor	C GO:0005576 extracellular region
M0W559	ferredoxin-nitrite reductase precursor	F GO:0003824 catalytic activity
F2DJN3	Proteasomal ubiquitin receptor ADRM1	C GO:0005737 cytoplasm
F2DJN3	Proteasomal ubiquitin receptor ADRM1	P GO:0009058 biosynthetic process
F2DJN3	Proteasomal ubiquitin receptor ADRM1	P GO:0009628 response to abiotic stimulus
F2DJN3	Proteasomal ubiquitin receptor ADRM1	C GO:0005634 nucleus
F2DJN3	Proteasomal ubiquitin receptor ADRM1	P GO:0009791 post-embryonic development
F2DJN3	Proteasomal ubiquitin receptor ADRM1	P GO:0006464 cellular protein modification process
F1DKC1	catalase	C GO:0005739 mitochondrion
F1DKC1	catalase	P GO:0009987 cellular process
F1DKC1	catalase	F GO:0005488 binding
F1DKC1	catalase	P GO:0006950 response to stress
F1DKC1	catalase	P GO:0009056 catabolic process
F1DKC1	catalase	F GO:0003824 catalytic activity
F1DKC1	catalase	C GO:0005777 peroxisome
W4ZXN2	amino acid selective channel protein	C GO:0016020 membrane
R7WCP0	probable glutathione S-transferase GSTU6-like	F GO:0005515 protein binding
R7WCP0	probable glutathione S-transferase GSTU6-like	F GO:0016740 transferase activity
Q84ZY0	sucrose-6F-phosphate phosphohydrolase SPP3	C GO:0009536 plastid
Q84ZY0	sucrose-6F-phosphate phosphohydrolase SPP3	P GO:0009058 biosynthetic process
Q84ZY0	sucrose-6F-phosphate phosphohydrolase SPP3	F GO:0016787 hydrolase activity
Q84ZY0	sucrose-6F-phosphate phosphohydrolase SPP3	P GO:0005975 carbohydrate metabolic process
Q84ZY0	sucrose-6F-phosphate phosphohydrolase SPP3	P GO:0009987 cellular process
Q84ZY0	sucrose-6F-phosphate phosphohydrolase SPP3	F GO:0005488 binding
J3MPG1	ascorbate peroxidase	P GO:0005975 carbohydrate metabolic process
J3MPG1	ascorbate peroxidase	P GO:0006950 response to stress
J3MPG1	ascorbate peroxidase	P GO:0007267 cell-cell signaling
J3MPG1	ascorbate peroxidase	P GO:0009056 catabolic process
J3MPG1	ascorbate peroxidase	P GO:0009790 embryo development
J3MPG1	ascorbate peroxidase	F GO:0003824 catalytic activity
J3MPG1	ascorbate peroxidase	P GO:0009791 post-embryonic development
J3MPG1	ascorbate peroxidase	P GO:0009653 anatomical structure morphogenesis
J3MPG1	ascorbate peroxidase	C GO:0005737 cytoplasm
J3MPG1	ascorbate peroxidase	P GO:0007049 cell cycle
J3MPG1	ascorbate peroxidase	C GO:0016020 membrane
J3MPG1	ascorbate peroxidase	F GO:0005488 binding
J3MPG1	ascorbate peroxidase	P GO:0000003 reproduction
M0W2C4	NADH dehydrogenase [ubiquinone] iron-sulfur protein mitochondrial-like	P GO:0009058 biosynthetic process
M0W2C4	NADH dehydrogenase [ubiquinone] iron-sulfur protein mitochondrial-like	P GO:0006950 response to stress
M0W2C4	NADH dehydrogenase [ubiquinone] iron-sulfur protein mitochondrial-like	P GO:0009056 catabolic process
M0W2C4	NADH dehydrogenase [ubiquinone] iron-sulfur protein mitochondrial-like	P GO:0006091 generation of precursor metabolites and energy
M0W2C4	NADH dehydrogenase [ubiquinone] iron-sulfur protein mitochondrial-like	F GO:0003824 catalytic activity
M0W2C4	NADH dehydrogenase [ubiquinone] iron-sulfur protein mitochondrial-like	C GO:0005739 mitochondrion
M0W2C4	NADH dehydrogenase [ubiquinone] iron-sulfur protein mitochondrial-like	C GO:0009536 plastid
M0W2C4	NADH dehydrogenase [ubiquinone] iron-sulfur protein mitochondrial-like	P GO:0006139 nucleobase-containing compound metabolic process
M0W2C4	NADH dehydrogenase [ubiquinone] iron-sulfur protein mitochondrial-like	P GO:0009606 tropism
M0W2C4	NADH dehydrogenase [ubiquinone] iron-sulfur protein mitochondrial-like	C GO:0016020 membrane
M0W2C4	NADH dehydrogenase [ubiquinone] iron-sulfur protein mitochondrial-like	F GO:0005488 binding
M0W2C4	NADH dehydrogenase [ubiquinone] iron-sulfur protein mitochondrial-like	P GO:0009628 response to abiotic stimulus
M0W2C4	NADH dehydrogenase [ubiquinone] iron-sulfur protein mitochondrial-like	P GO:0006810 transport
M0W2C4	NADH dehydrogenase [ubiquinone] iron-sulfur protein mitochondrial-like	P GO:0019538 protein metabolic process
M0W2C4	NADH dehydrogenase [ubiquinone] iron-sulfur protein mitochondrial-like	P GO:0016043 cellular component organization
M0XIW2	complex I intermediate-associated protein 30	C GO:0009536 plastid
M0XIW2	complex I intermediate-associated protein 30	F GO:0005488 binding
M0XIW2	complex I intermediate-associated protein 30	F GO:0003824 catalytic activity
M7YX26	bark storage protein A-like	P GO:0006139 nucleobase-containing compound metabolic process
M7YX26	bark storage protein A-like	F GO:0003824 catalytic activity
A0A096UQG2	Stem 28 kDa glycoprotein	F GO:0016787 hydrolase activity
A0A096UQG2	Stem 28 kDa glycoprotein	P GO:0009987 cellular process
F2DAA1	cold regulated protein	P GO:0008150 biological_process
R7VYR3	Histone H2A	F GO:0005515 protein binding
R7VYR3	Histone H2A	C GO:0005634 nucleus
R7VYR3	Histone H2A	F GO:0003677 DNA binding
M0ZEV8	Chlorophyll a-b binding chloroplastic	P GO:0015979 photosynthesis
M0ZEV8	Chlorophyll a-b binding chloroplastic	C GO:0016020 membrane
M0ZEV8	Chlorophyll a-b binding chloroplastic	C GO:0009579 thylakoid
M0ZEV8	Chlorophyll a-b binding chloroplastic	P GO:0006091 generation of precursor metabolites and energy
W5A3L6	maf-like protein DDB_G0281937-like	C GO:0005737 cytoplasm
W5FQX4	Chlorophyllase- chloroplastic	F GO:0016787 hydrolase activity
W5FQX4	Chlorophyllase- chloroplastic	P GO:0009987 cellular process
W5FQX4	Chlorophyllase- chloroplastic	P GO:0009056 catabolic process
Q9ATG4	lipid transfer protein	P GO:0006810 transport
Q9ATG4	lipid transfer protein	F GO:0008289 lipid binding
W5DB05	Thioredoxin-like protein	C GO:0009536 plastid
W5DB05	Thioredoxin-like protein	P GO:0019725 cellular homeostasis
W5DB05	Thioredoxin-like protein	P GO:0006950 response to stress
W5DB05	Thioredoxin-like protein	F GO:0003824 catalytic activity
W5HUN1	thylakoid membrane protein slr0575-like	C GO:0009536 plastid
M7YJJ9	type 1 non specific lipid transfer protein precursor	P GO:0006810 transport
M7YJJ9	type 1 non specific lipid transfer protein precursor	F GO:0008289 lipid binding
M8B1V8	phospholipase A1- chloroplastic-like	P GO:0006629 lipid metabolic process
M8B1V8	phospholipase A1- chloroplastic-like	F GO:0016787 hydrolase activity
M8BQ48	uncharacterized LOC101208661 isoform 2	C GO:0009536 plastid
M8BQ48	uncharacterized LOC101208661 isoform 2	P GO:0006139 nucleobase-containing compound metabolic process
M8BQ48	uncharacterized LOC101208661 isoform 2	P GO:0009058 biosynthetic process
M8BQ48	uncharacterized LOC101208661 isoform 2	C GO:0016020 membrane
M8BQ48	uncharacterized LOC101208661 isoform 2	C GO:0009579 thylakoid
M8BQ48	uncharacterized LOC101208661 isoform 2	P GO:0007275 multicellular organismal development
M8BQ48	uncharacterized LOC101208661 isoform 2	P GO:0009653 anatomical structure morphogenesis
M8BQ48	uncharacterized LOC101208661 isoform 2	P GO:0030154 cell differentiation
A0A077RU93	predicted protein	C GO:0005739 mitochondrion
A0A077RU93	predicted protein	C GO:0009536 plastid
A0A077RU93	predicted protein	F GO:0016740 transferase activity
W5B8U4	salicylic acid-binding protein 2	C GO:0005739 mitochondrion
W5B8U4	salicylic acid-binding protein 2	F GO:0003824 catalytic activity
F2DDR0	acyl activating enzyme	C GO:0009536 plastid
F2DDR0	acyl activating enzyme	F GO:0003824 catalytic activity
A0A089N372	photosystem I subunit VII	P GO:0015979 photosynthesis
A0A089N372	photosystem I subunit VII	P GO:0007267 cell-cell signaling
A0A089N372	photosystem I subunit VII	P GO:0009790 embryo development
A0A089N372	photosystem I subunit VII	P GO:0006091 generation of precursor metabolites and energy
A0A089N372	photosystem I subunit VII	F GO:0003824 catalytic activity
A0A089N372	photosystem I subunit VII	P GO:0009791 post-embryonic development
A0A089N372	photosystem I subunit VII	P GO:0009653 anatomical structure morphogenesis
A0A089N372	photosystem I subunit VII	C GO:0009536 plastid
A0A089N372	photosystem I subunit VII	P GO:0007049 cell cycle
A0A089N372	photosystem I subunit VII	C GO:0016020 membrane
A0A089N372	photosystem I subunit VII	F GO:0005488 binding
A0A089N372	photosystem I subunit VII	C GO:0009579 thylakoid
A0A089N372	photosystem I subunit VII	P GO:0000003 reproduction
M8CA60	chlorophyll a-b binding protein chloroplastic-like	P GO:0015979 photosynthesis
M8CA60	chlorophyll a-b binding protein chloroplastic-like	C GO:0009536 plastid
M8CA60	chlorophyll a-b binding protein chloroplastic-like	C GO:0016020 membrane
M8CA60	chlorophyll a-b binding protein chloroplastic-like	F GO:0005488 binding
M8CA60	chlorophyll a-b binding protein chloroplastic-like	C GO:0009579 thylakoid
M8CA60	chlorophyll a-b binding protein chloroplastic-like	P GO:0006091 generation of precursor metabolites and energy
M8CA60	chlorophyll a-b binding protein chloroplastic-like	P GO:0006464 cellular protein modification process
W5EC03	Rubredoxin family expressed	C GO:0009536 plastid
W5EC03	Rubredoxin family expressed	F GO:0005488 binding
K3XV98	Lipoxygenase chloroplastic	P GO:0006629 lipid metabolic process
K3XV98	Lipoxygenase chloroplastic	F GO:0005515 protein binding
K3XV98	Lipoxygenase chloroplastic	C GO:0005739 mitochondrion
K3XV98	Lipoxygenase chloroplastic	P GO:0009719 response to endogenous stimulus
K3XV98	Lipoxygenase chloroplastic	C GO:0009536 plastid
K3XV98	Lipoxygenase chloroplastic	P GO:0006091 generation of precursor metabolites and energy
K3XV98	Lipoxygenase chloroplastic	F GO:0003824 catalytic activity
I1GY66	30S ribosomal protein chloroplastic-like	C GO:0009536 plastid
I1GY66	30S ribosomal protein chloroplastic-like	C GO:0005840 ribosome
I1GY66	30S ribosomal protein chloroplastic-like	P GO:0006412 translation
I1GY66	30S ribosomal protein chloroplastic-like	P GO:0016043 cellular component organization
A0A0D9WD69	fructose-6-phosphate-2-kinase fructose- -bisphosphatase	F GO:0000166 nucleotide binding
A0A0D9WD69	fructose-6-phosphate-2-kinase fructose- -bisphosphatase	F GO:0016787 hydrolase activity
A0A0D9WD69	fructose-6-phosphate-2-kinase fructose- -bisphosphatase	P GO:0005975 carbohydrate metabolic process
A0A0D9WD69	fructose-6-phosphate-2-kinase fructose- -bisphosphatase	F GO:0016301 kinase activity
A0A0D9WD69	fructose-6-phosphate-2-kinase fructose- -bisphosphatase	F GO:0030246 carbohydrate binding
A0A0D9WD69	fructose-6-phosphate-2-kinase fructose- -bisphosphatase	C GO:0005829 cytosol
A0A0D9ZF51	ras-related protein Rab11C-like	C GO:0005622 intracellular
A0A0D9ZF51	ras-related protein Rab11C-like	P GO:0007165 signal transduction
A0A0D9ZF51	ras-related protein Rab11C-like	F GO:0000166 nucleotide binding
A0A0D9ZF51	ras-related protein Rab11C-like	F GO:0016787 hydrolase activity
A0A0D9ZF51	ras-related protein Rab11C-like	C GO:0016020 membrane
A0A0D9ZF51	ras-related protein Rab11C-like	P GO:0006810 transport
A0A0F6NQY1	ATP synthase CF1 beta subunit	F GO:0005215 transporter activity
A0A0F6NQY1	ATP synthase CF1 beta subunit	P GO:0009058 biosynthetic process
A0A0F6NQY1	ATP synthase CF1 beta subunit	C GO:0005886 plasma membrane
A0A0F6NQY1	ATP synthase CF1 beta subunit	P GO:0007267 cell-cell signaling
A0A0F6NQY1	ATP synthase CF1 beta subunit	P GO:0009790 embryo development
A0A0F6NQY1	ATP synthase CF1 beta subunit	P GO:0009791 post-embryonic development
A0A0F6NQY1	ATP synthase CF1 beta subunit	P GO:0009653 anatomical structure morphogenesis
A0A0F6NQY1	ATP synthase CF1 beta subunit	C GO:0005739 mitochondrion
A0A0F6NQY1	ATP synthase CF1 beta subunit	C GO:0009536 plastid
A0A0F6NQY1	ATP synthase CF1 beta subunit	P GO:0006139 nucleobase-containing compound metabolic process
A0A0F6NQY1	ATP synthase CF1 beta subunit	P GO:0007049 cell cycle
A0A0F6NQY1	ATP synthase CF1 beta subunit	F GO:0000166 nucleotide binding
A0A0F6NQY1	ATP synthase CF1 beta subunit	F GO:0016787 hydrolase activity
A0A0F6NQY1	ATP synthase CF1 beta subunit	C GO:0009579 thylakoid
A0A0F6NQY1	ATP synthase CF1 beta subunit	P GO:0000003 reproduction
W5EAS7	37 kDa inner envelope membrane chloroplastic-like	P GO:0006629 lipid metabolic process
W5EAS7	37 kDa inner envelope membrane chloroplastic-like	C GO:0009536 plastid
W5EAS7	37 kDa inner envelope membrane chloroplastic-like	P GO:0009058 biosynthetic process
W5EAS7	37 kDa inner envelope membrane chloroplastic-like	C GO:0016020 membrane
W5EAS7	37 kDa inner envelope membrane chloroplastic-like	P GO:0009987 cellular process
W5EAS7	37 kDa inner envelope membrane chloroplastic-like	F GO:0016740 transferase activity
M8AKZ8	WD-40 repeat	F GO:0005515 protein binding
M8AKZ8	WD-40 repeat	C GO:0009536 plastid
K3ZLI3	ribulose bisphosphate carboxylase oxygenase activase chloroplastic-like	P GO:0009719 response to endogenous stimulus
K3ZLI3	ribulose bisphosphate carboxylase oxygenase activase chloroplastic-like	F GO:0003700 transcription factor activity, sequence-specific DNA binding
K3ZLI3	ribulose bisphosphate carboxylase oxygenase activase chloroplastic-like	P GO:0009058 biosynthetic process
K3ZLI3	ribulose bisphosphate carboxylase oxygenase activase chloroplastic-like	P GO:0006950 response to stress
K3ZLI3	ribulose bisphosphate carboxylase oxygenase activase chloroplastic-like	P GO:0009607 response to biotic stimulus
K3ZLI3	ribulose bisphosphate carboxylase oxygenase activase chloroplastic-like	C GO:0009536 plastid
K3ZLI3	ribulose bisphosphate carboxylase oxygenase activase chloroplastic-like	P GO:0007165 signal transduction
K3ZLI3	ribulose bisphosphate carboxylase oxygenase activase chloroplastic-like	P GO:0006139 nucleobase-containing compound metabolic process
K3ZLI3	ribulose bisphosphate carboxylase oxygenase activase chloroplastic-like	P GO:0009605 response to external stimulus
K3ZLI3	ribulose bisphosphate carboxylase oxygenase activase chloroplastic-like	C GO:0016020 membrane
K3ZLI3	ribulose bisphosphate carboxylase oxygenase activase chloroplastic-like	F GO:0000166 nucleotide binding
K3ZLI3	ribulose bisphosphate carboxylase oxygenase activase chloroplastic-like	P GO:0009628 response to abiotic stimulus
K3ZLI3	ribulose bisphosphate carboxylase oxygenase activase chloroplastic-like	C GO:0009579 thylakoid
K3ZLI3	ribulose bisphosphate carboxylase oxygenase activase chloroplastic-like	F GO:0030234 enzyme regulator activity
W5GXL1	b-keto acyl reductase	F GO:0003824 catalytic activity
F2CQY2	chlorophyll a-b binding protein chloroplastic-like	P GO:0015979 photosynthesis
F2CQY2	chlorophyll a-b binding protein chloroplastic-like	C GO:0009536 plastid
F2CQY2	chlorophyll a-b binding protein chloroplastic-like	C GO:0016020 membrane
F2CQY2	chlorophyll a-b binding protein chloroplastic-like	F GO:0005488 binding
F2CQY2	chlorophyll a-b binding protein chloroplastic-like	C GO:0009579 thylakoid
F2CQY2	chlorophyll a-b binding protein chloroplastic-like	P GO:0006091 generation of precursor metabolites and energy
F2CQY2	chlorophyll a-b binding protein chloroplastic-like	P GO:0006464 cellular protein modification process
M8CAC5	myo-inositol monophosphatase 1	P GO:0006629 lipid metabolic process
M8CAC5	myo-inositol monophosphatase 1	P GO:0009058 biosynthetic process
M8CAC5	myo-inositol monophosphatase 1	F GO:0016787 hydrolase activity
M8CAC5	myo-inositol monophosphatase 1	C GO:0005886 plasma membrane
M8CAC5	myo-inositol monophosphatase 1	P GO:0005975 carbohydrate metabolic process
M8CAC5	myo-inositol monophosphatase 1	P GO:0009987 cellular process
M8CAC5	myo-inositol monophosphatase 1	P GO:0019748 secondary metabolic process
M8CAC5	myo-inositol monophosphatase 1	P GO:0009628 response to abiotic stimulus
M8CAC5	myo-inositol monophosphatase 1	P GO:0006950 response to stress
M8CAC5	myo-inositol monophosphatase 1	P GO:0009056 catabolic process
M8CAC5	myo-inositol monophosphatase 1	C GO:0005829 cytosol
M0VYA0	type 1 non specific lipid transfer protein precursor	P GO:0009719 response to endogenous stimulus
M0VYA0	type 1 non specific lipid transfer protein precursor	C GO:0005737 cytoplasm
M0VYA0	type 1 non specific lipid transfer protein precursor	P GO:0006950 response to stress
M0VYA0	type 1 non specific lipid transfer protein precursor	P GO:0006810 transport
M0VYA0	type 1 non specific lipid transfer protein precursor	F GO:0008289 lipid binding
W5GYA8	extracellular calcium sensing receptor	P GO:0006629 lipid metabolic process
W5GYA8	extracellular calcium sensing receptor	P GO:0015979 photosynthesis
W5GYA8	extracellular calcium sensing receptor	P GO:0009058 biosynthetic process
W5GYA8	extracellular calcium sensing receptor	P GO:0005975 carbohydrate metabolic process
W5GYA8	extracellular calcium sensing receptor	P GO:0006091 generation of precursor metabolites and energy
W5GYA8	extracellular calcium sensing receptor	P GO:0009791 post-embryonic development
W5GYA8	extracellular calcium sensing receptor	C GO:0005739 mitochondrion
W5GYA8	extracellular calcium sensing receptor	C GO:0009536 plastid
W5GYA8	extracellular calcium sensing receptor	P GO:0006139 nucleobase-containing compound metabolic process
W5GYA8	extracellular calcium sensing receptor	P GO:0009628 response to abiotic stimulus
W5GYA8	extracellular calcium sensing receptor	C GO:0009579 thylakoid
W5GYA8	extracellular calcium sensing receptor	P GO:0016043 cellular component organization
W5FMZ5	carotenoid cleavage dioxygenase	C GO:0005773 vacuole
W5FMZ5	carotenoid cleavage dioxygenase	P GO:0006629 lipid metabolic process
W5FMZ5	carotenoid cleavage dioxygenase	C GO:0005794 Golgi apparatus
W5FMZ5	carotenoid cleavage dioxygenase	C GO:0005886 plasma membrane
W5FMZ5	carotenoid cleavage dioxygenase	P GO:0009058 biosynthetic process
W5FMZ5	carotenoid cleavage dioxygenase	P GO:0009056 catabolic process
W5FMZ5	carotenoid cleavage dioxygenase	F GO:0003824 catalytic activity
W5FMZ5	carotenoid cleavage dioxygenase	P GO:0006139 nucleobase-containing compound metabolic process
W5FMZ5	carotenoid cleavage dioxygenase	P GO:0019538 protein metabolic process
M8CRB5	F-box protein SKIP8	F GO:0005515 protein binding
M8CRB5	F-box protein SKIP8	C GO:0009536 plastid
T1NNC4	predicted protein	C GO:0005739 mitochondrion
Q9S876	basic protein WBP1B=lipid transfer protein homolog	P GO:0007049 cell cycle
Q9S876	basic protein WBP1B=lipid transfer protein homolog	C GO:0005737 cytoplasm
Q9S876	basic protein WBP1B=lipid transfer protein homolog	C GO:0016020 membrane
Q9S876	basic protein WBP1B=lipid transfer protein homolog	P GO:0007267 cell-cell signaling
Q9S876	basic protein WBP1B=lipid transfer protein homolog	P GO:0006810 transport
Q9S876	basic protein WBP1B=lipid transfer protein homolog	P GO:0009790 embryo development
Q9S876	basic protein WBP1B=lipid transfer protein homolog	P GO:0009791 post-embryonic development
Q9S876	basic protein WBP1B=lipid transfer protein homolog	P GO:0009653 anatomical structure morphogenesis
Q9S876	basic protein WBP1B=lipid transfer protein homolog	P GO:0000003 reproduction
Q9S876	basic protein WBP1B=lipid transfer protein homolog	F GO:0008289 lipid binding
W5AY25	plastid-specific 30S ribosomal protein 2	P GO:0006629 lipid metabolic process
W5AY25	plastid-specific 30S ribosomal protein 2	P GO:0015979 photosynthesis
W5AY25	plastid-specific 30S ribosomal protein 2	C GO:0009536 plastid
W5AY25	plastid-specific 30S ribosomal protein 2	P GO:0006139 nucleobase-containing compound metabolic process
W5AY25	plastid-specific 30S ribosomal protein 2	P GO:0009058 biosynthetic process
W5AY25	plastid-specific 30S ribosomal protein 2	F GO:0000166 nucleotide binding
W5AY25	plastid-specific 30S ribosomal protein 2	C GO:0009579 thylakoid
W5AY25	plastid-specific 30S ribosomal protein 2	F GO:0003676 nucleic acid binding
W5AY25	plastid-specific 30S ribosomal protein 2	P GO:0016043 cellular component organization
W5DMP7	magnesium-protoporphyrin IX methyltransferase	P GO:0006629 lipid metabolic process
W5DMP7	magnesium-protoporphyrin IX methyltransferase	C GO:0009536 plastid
W5DMP7	magnesium-protoporphyrin IX methyltransferase	P GO:0006139 nucleobase-containing compound metabolic process
W5DMP7	magnesium-protoporphyrin IX methyltransferase	P GO:0009058 biosynthetic process
W5DMP7	magnesium-protoporphyrin IX methyltransferase	P GO:0006810 transport
W5DMP7	magnesium-protoporphyrin IX methyltransferase	C GO:0009579 thylakoid
W5DMP7	magnesium-protoporphyrin IX methyltransferase	P GO:0006464 cellular protein modification process
W5DMP7	magnesium-protoporphyrin IX methyltransferase	F GO:0016740 transferase activity
I1H2R0	6-phosphogluconate decarboxylating chloroplastic-like	P GO:0009719 response to endogenous stimulus
I1H2R0	6-phosphogluconate decarboxylating chloroplastic-like	C GO:0009536 plastid
I1H2R0	6-phosphogluconate decarboxylating chloroplastic-like	P GO:0006139 nucleobase-containing compound metabolic process
I1H2R0	6-phosphogluconate decarboxylating chloroplastic-like	F GO:0000166 nucleotide binding
I1H2R0	6-phosphogluconate decarboxylating chloroplastic-like	P GO:0005975 carbohydrate metabolic process
I1H2R0	6-phosphogluconate decarboxylating chloroplastic-like	P GO:0009628 response to abiotic stimulus
I1H2R0	6-phosphogluconate decarboxylating chloroplastic-like	P GO:0006950 response to stress
I1H2R0	6-phosphogluconate decarboxylating chloroplastic-like	F GO:0003824 catalytic activity
W5FWD2	dihydrolipoamide acetyltransferase	C GO:0009536 plastid
W5FWD2	dihydrolipoamide acetyltransferase	F GO:0016740 transferase activity
M7Z315	40S RIBOSOMAL PROTEIN S13	F GO:0005198 structural molecule activity
M7Z315	40S RIBOSOMAL PROTEIN S13	C GO:0005840 ribosome
M7Z315	40S RIBOSOMAL PROTEIN S13	P GO:0006412 translation
F2EA93	40S ribosomal protein S20	F GO:0005198 structural molecule activity
F2EA93	40S ribosomal protein S20	F GO:0003723 RNA binding
F2EA93	40S ribosomal protein S20	C GO:0005840 ribosome
F2EA93	40S ribosomal protein S20	P GO:0006412 translation
T1N8D9	ribonucleoprotein chloroplastic-like	C GO:0005622 intracellular
T1N8D9	ribonucleoprotein chloroplastic-like	F GO:0000166 nucleotide binding
T1N8D9	ribonucleoprotein chloroplastic-like	F GO:0003676 nucleic acid binding
W5FH48	dihydrolipoamide acetyltransferase	C GO:0009536 plastid
W5FH48	dihydrolipoamide acetyltransferase	F GO:0016740 transferase activity
W5D4R0	photosystem II subunit	P GO:0015979 photosynthesis
W5D4R0	photosystem II subunit	P GO:0009058 biosynthetic process
W5D4R0	photosystem II subunit	P GO:0005975 carbohydrate metabolic process
W5D4R0	photosystem II subunit	P GO:0006091 generation of precursor metabolites and energy
W5D4R0	photosystem II subunit	P GO:0009791 post-embryonic development
W5D4R0	photosystem II subunit	P GO:0009653 anatomical structure morphogenesis
W5D4R0	photosystem II subunit	F GO:0008289 lipid binding
W5D4R0	photosystem II subunit	C GO:0009536 plastid
W5D4R0	photosystem II subunit	P GO:0006139 nucleobase-containing compound metabolic process
W5D4R0	photosystem II subunit	C GO:0016020 membrane
W5D4R0	photosystem II subunit	P GO:0009628 response to abiotic stimulus
W5D4R0	photosystem II subunit	C GO:0009579 thylakoid
W5D4R0	photosystem II subunit	P GO:0016043 cellular component organization
K7U064	photosystem I subunit VII	P GO:0015979 photosynthesis
K7U064	photosystem I subunit VII	P GO:0007267 cell-cell signaling
K7U064	photosystem I subunit VII	P GO:0009790 embryo development
K7U064	photosystem I subunit VII	P GO:0006091 generation of precursor metabolites and energy
K7U064	photosystem I subunit VII	F GO:0003824 catalytic activity
K7U064	photosystem I subunit VII	P GO:0009791 post-embryonic development
K7U064	photosystem I subunit VII	P GO:0009653 anatomical structure morphogenesis
K7U064	photosystem I subunit VII	C GO:0009536 plastid
K7U064	photosystem I subunit VII	P GO:0007049 cell cycle
K7U064	photosystem I subunit VII	C GO:0016020 membrane
K7U064	photosystem I subunit VII	F GO:0005488 binding
K7U064	photosystem I subunit VII	C GO:0009579 thylakoid
K7U064	photosystem I subunit VII	P GO:0000003 reproduction
M7ZI22	NADH-plastoquinone oxidoreductase subunit 7	C GO:0009536 plastid
M7ZI22	NADH-plastoquinone oxidoreductase subunit 7	F GO:0000166 nucleotide binding
M7ZI22	NADH-plastoquinone oxidoreductase subunit 7	C GO:0016020 membrane
M7ZI22	NADH-plastoquinone oxidoreductase subunit 7	F GO:0005198 structural molecule activity
M7ZI22	NADH-plastoquinone oxidoreductase subunit 7	C GO:0009579 thylakoid
M7ZI22	NADH-plastoquinone oxidoreductase subunit 7	C GO:0005840 ribosome
M7ZI22	NADH-plastoquinone oxidoreductase subunit 7	F GO:0003824 catalytic activity
M7ZI22	NADH-plastoquinone oxidoreductase subunit 7	P GO:0006412 translation
M0YI85	splicing factor	C GO:0005739 mitochondrion
M0YI85	splicing factor	C GO:0009536 plastid
M0YI85	splicing factor	F GO:0000166 nucleotide binding
M0YI85	splicing factor	F GO:0003676 nucleic acid binding
A0A0A9QPU7	60S ribosomal protein L36-2-like	F GO:0005198 structural molecule activity
A0A0A9QPU7	60S ribosomal protein L36-2-like	C GO:0005840 ribosome
A0A0A9QPU7	60S ribosomal protein L36-2-like	P GO:0006412 translation
I1I8W1	60S ribosomal protein L17-2-like	F GO:0005198 structural molecule activity
I1I8W1	60S ribosomal protein L17-2-like	C GO:0005840 ribosome
I1I8W1	60S ribosomal protein L17-2-like	P GO:0006412 translation
F2CZH5	cytochrome b6-f complex iron-sulfur subunit	F GO:0005215 transporter activity
F2CZH5	cytochrome b6-f complex iron-sulfur subunit	P GO:0015979 photosynthesis
F2CZH5	cytochrome b6-f complex iron-sulfur subunit	P GO:0009719 response to endogenous stimulus
F2CZH5	cytochrome b6-f complex iron-sulfur subunit	P GO:0008219 cell death
F2CZH5	cytochrome b6-f complex iron-sulfur subunit	C GO:0005886 plasma membrane
F2CZH5	cytochrome b6-f complex iron-sulfur subunit	P GO:0006091 generation of precursor metabolites and energy
F2CZH5	cytochrome b6-f complex iron-sulfur subunit	F GO:0003824 catalytic activity
F2CZH5	cytochrome b6-f complex iron-sulfur subunit	C GO:0009536 plastid
F2CZH5	cytochrome b6-f complex iron-sulfur subunit	C GO:0009579 thylakoid
F2CZH5	cytochrome b6-f complex iron-sulfur subunit	P GO:0009058 biosynthetic process
F2CZH5	cytochrome b6-f complex iron-sulfur subunit	P GO:0006950 response to stress
F2CZH5	cytochrome b6-f complex iron-sulfur subunit	P GO:0009607 response to biotic stimulus
F2CZH5	cytochrome b6-f complex iron-sulfur subunit	P GO:0007165 signal transduction
F2CZH5	cytochrome b6-f complex iron-sulfur subunit	P GO:0006139 nucleobase-containing compound metabolic process
F2CZH5	cytochrome b6-f complex iron-sulfur subunit	P GO:0009605 response to external stimulus
F2CZH5	cytochrome b6-f complex iron-sulfur subunit	F GO:0005488 binding
F2CZH5	cytochrome b6-f complex iron-sulfur subunit	P GO:0009628 response to abiotic stimulus
F2CZH5	cytochrome b6-f complex iron-sulfur subunit	P GO:0006464 cellular protein modification process
F2CZH5	cytochrome b6-f complex iron-sulfur subunit	P GO:0016043 cellular component organization
M7ZFY1	peroxidase 1-like	P GO:0009987 cellular process
M7ZFY1	peroxidase 1-like	F GO:0005488 binding
M7ZFY1	peroxidase 1-like	P GO:0006950 response to stress
M7ZFY1	peroxidase 1-like	P GO:0009056 catabolic process
M7ZFY1	peroxidase 1-like	C GO:0005576 extracellular region
M7ZFY1	peroxidase 1-like	F GO:0003824 catalytic activity
M8AZ52	protein chloroplastic-like	C GO:0009536 plastid
O22387	glyceraldehyde-3-phosphate dehydrogenase	C GO:0005739 mitochondrion
O22387	glyceraldehyde-3-phosphate dehydrogenase	P GO:0015979 photosynthesis
O22387	glyceraldehyde-3-phosphate dehydrogenase	C GO:0009536 plastid
O22387	glyceraldehyde-3-phosphate dehydrogenase	P GO:0006139 nucleobase-containing compound metabolic process
O22387	glyceraldehyde-3-phosphate dehydrogenase	P GO:0009058 biosynthetic process
O22387	glyceraldehyde-3-phosphate dehydrogenase	F GO:0000166 nucleotide binding
O22387	glyceraldehyde-3-phosphate dehydrogenase	P GO:0005975 carbohydrate metabolic process
O22387	glyceraldehyde-3-phosphate dehydrogenase	P GO:0009056 catabolic process
O22387	glyceraldehyde-3-phosphate dehydrogenase	P GO:0006091 generation of precursor metabolites and energy
O22387	glyceraldehyde-3-phosphate dehydrogenase	F GO:0003824 catalytic activity
W5H151	alcohol dehydrogenase class-3-like	C GO:0005737 cytoplasm
W5H151	alcohol dehydrogenase class-3-like	F GO:0005488 binding
W5H151	alcohol dehydrogenase class-3-like	F GO:0003824 catalytic activity
M8C184	mitochondrial glycoprotein	C GO:0005739 mitochondrion
M8C184	mitochondrial glycoprotein	C GO:0009536 plastid
W5I7C8	glycerophosphoryl diester phosphodiesterase 1	P GO:0006629 lipid metabolic process
W5I7C8	glycerophosphoryl diester phosphodiesterase 1	F GO:0016787 hydrolase activity
W5I7C8	glycerophosphoryl diester phosphodiesterase 1	P GO:0005975 carbohydrate metabolic process
W5I7C8	glycerophosphoryl diester phosphodiesterase 1	P GO:0009987 cellular process
W5I7C8	glycerophosphoryl diester phosphodiesterase 1	P GO:0009056 catabolic process
W5E8Y1	Beta-glucosidase 8	P GO:0006629 lipid metabolic process
W5E8Y1	Beta-glucosidase 8	C GO:0005739 mitochondrion
W5E8Y1	Beta-glucosidase 8	F GO:0016787 hydrolase activity
W5E8Y1	Beta-glucosidase 8	P GO:0005975 carbohydrate metabolic process
W5E8Y1	Beta-glucosidase 8	P GO:0009987 cellular process
W5E8Y1	Beta-glucosidase 8	P GO:0009056 catabolic process
D8L9G3	sedoheptulose- -bisphosphatase	P GO:0006629 lipid metabolic process
D8L9G3	sedoheptulose- -bisphosphatase	P GO:0015979 photosynthesis
D8L9G3	sedoheptulose- -bisphosphatase	P GO:0009719 response to endogenous stimulus
D8L9G3	sedoheptulose- -bisphosphatase	P GO:0008219 cell death
D8L9G3	sedoheptulose- -bisphosphatase	P GO:0006091 generation of precursor metabolites and energy
D8L9G3	sedoheptulose- -bisphosphatase	P GO:0009791 post-embryonic development
D8L9G3	sedoheptulose- -bisphosphatase	P GO:0009653 anatomical structure morphogenesis
D8L9G3	sedoheptulose- -bisphosphatase	C GO:0009536 plastid
D8L9G3	sedoheptulose- -bisphosphatase	P GO:0006810 transport
D8L9G3	sedoheptulose- -bisphosphatase	C GO:0009579 thylakoid
D8L9G3	sedoheptulose- -bisphosphatase	P GO:0009058 biosynthetic process
D8L9G3	sedoheptulose- -bisphosphatase	P GO:0005975 carbohydrate metabolic process
D8L9G3	sedoheptulose- -bisphosphatase	P GO:0019748 secondary metabolic process
D8L9G3	sedoheptulose- -bisphosphatase	P GO:0006950 response to stress
D8L9G3	sedoheptulose- -bisphosphatase	P GO:0009056 catabolic process
D8L9G3	sedoheptulose- -bisphosphatase	C GO:0005576 extracellular region
D8L9G3	sedoheptulose- -bisphosphatase	P GO:0009607 response to biotic stimulus
D8L9G3	sedoheptulose- -bisphosphatase	P GO:0007165 signal transduction
D8L9G3	sedoheptulose- -bisphosphatase	P GO:0006139 nucleobase-containing compound metabolic process
D8L9G3	sedoheptulose- -bisphosphatase	P GO:0009605 response to external stimulus
D8L9G3	sedoheptulose- -bisphosphatase	F GO:0016787 hydrolase activity
D8L9G3	sedoheptulose- -bisphosphatase	F GO:0005488 binding
D8L9G3	sedoheptulose- -bisphosphatase	P GO:0009628 response to abiotic stimulus
D8L9G3	sedoheptulose- -bisphosphatase	P GO:0006464 cellular protein modification process
D8L9G3	sedoheptulose- -bisphosphatase	P GO:0016043 cellular component organization
A0A096ULD8	protein binding protein	C GO:0005737 cytoplasm
F2CU34	heat shock protein 90	F GO:0005515 protein binding
F2CU34	heat shock protein 90	C GO:0005737 cytoplasm
F2CU34	heat shock protein 90	F GO:0000166 nucleotide binding
F2CU34	heat shock protein 90	P GO:0009987 cellular process
F2CU34	heat shock protein 90	P GO:0006950 response to stress
N1R2R0	33 kDa chloroplastic	P GO:0006629 lipid metabolic process
N1R2R0	33 kDa chloroplastic	P GO:0009058 biosynthetic process
N1R2R0	33 kDa chloroplastic	F GO:0003723 RNA binding
N1R2R0	33 kDa chloroplastic	P GO:0009790 embryo development
N1R2R0	33 kDa chloroplastic	P GO:0009908 flower development
N1R2R0	33 kDa chloroplastic	C GO:0009536 plastid
N1R2R0	33 kDa chloroplastic	F GO:0000166 nucleotide binding
N1R2R0	33 kDa chloroplastic	C GO:0009579 thylakoid
N1R2R0	33 kDa chloroplastic	P GO:0016043 cellular component organization
M8BBJ1	fasciclin-like arabinogalactan protein 11-like	C GO:0005737 cytoplasm
Q6XW17	photosystem II 10 kDa polypeptide	P GO:0015979 photosynthesis
Q6XW17	photosystem II 10 kDa polypeptide	C GO:0009536 plastid
Q6XW17	photosystem II 10 kDa polypeptide	C GO:0016020 membrane
Q6XW17	photosystem II 10 kDa polypeptide	P GO:0009628 response to abiotic stimulus
Q6XW17	photosystem II 10 kDa polypeptide	C GO:0009579 thylakoid
W5B840	Peroxidase 12	P GO:0009987 cellular process
W5B840	Peroxidase 12	F GO:0005488 binding
W5B840	Peroxidase 12	P GO:0006950 response to stress
W5B840	Peroxidase 12	P GO:0009056 catabolic process
W5B840	Peroxidase 12	C GO:0005576 extracellular region
W5B840	Peroxidase 12	F GO:0003824 catalytic activity
W5B7Z6	S-adenosyl-L-homocysteine hydrolase	F GO:0016787 hydrolase activity
W5B7Z6	S-adenosyl-L-homocysteine hydrolase	P GO:0009987 cellular process
W4ZRZ2	Sorting and assembly machinery component 50-A-like protein	C GO:0016020 membrane
M8BGU7	ferredoxin- chloroplastic-like	P GO:0007049 cell cycle
M8BGU7	ferredoxin- chloroplastic-like	C GO:0005737 cytoplasm
M8BGU7	ferredoxin- chloroplastic-like	F GO:0005488 binding
M8BGU7	ferredoxin- chloroplastic-like	P GO:0007267 cell-cell signaling
M8BGU7	ferredoxin- chloroplastic-like	P GO:0006091 generation of precursor metabolites and energy
M8BGU7	ferredoxin- chloroplastic-like	P GO:0009790 embryo development
M8BGU7	ferredoxin- chloroplastic-like	P GO:0009653 anatomical structure morphogenesis
M8BXT4	pterin-4-alpha-carbinolamine dehydratase-like	P GO:0015979 photosynthesis
M8BXT4	pterin-4-alpha-carbinolamine dehydratase-like	C GO:0009536 plastid
M8BXT4	pterin-4-alpha-carbinolamine dehydratase-like	P GO:0006139 nucleobase-containing compound metabolic process
M8BXT4	pterin-4-alpha-carbinolamine dehydratase-like	P GO:0009058 biosynthetic process
M8BXT4	pterin-4-alpha-carbinolamine dehydratase-like	P GO:0006091 generation of precursor metabolites and energy
M8BXT4	pterin-4-alpha-carbinolamine dehydratase-like	F GO:0003824 catalytic activity
M8BXT4	pterin-4-alpha-carbinolamine dehydratase-like	P GO:0006464 cellular protein modification process
M8BXT4	pterin-4-alpha-carbinolamine dehydratase-like	P GO:0016043 cellular component organization
M8B4A4	probable glutathione S-transferase GSTU6-like	F GO:0005515 protein binding
M8B4A4	probable glutathione S-transferase GSTU6-like	P GO:0009987 cellular process
M8B4A4	probable glutathione S-transferase GSTU6-like	F GO:0016740 transferase activity
W5EUP3	40S ribosomal protein S26-1-like	F GO:0005198 structural molecule activity
W5EUP3	40S ribosomal protein S26-1-like	C GO:0005840 ribosome
W5EUP3	40S ribosomal protein S26-1-like	P GO:0006412 translation
O22575	glycine decarboxylase P subunit	P GO:0009987 cellular process
O22575	glycine decarboxylase P subunit	P GO:0009056 catabolic process
O22575	glycine decarboxylase P subunit	F GO:0003824 catalytic activity
M8C3D9	Peroxidase 12	P GO:0009987 cellular process
M8C3D9	Peroxidase 12	F GO:0005488 binding
M8C3D9	Peroxidase 12	P GO:0006950 response to stress
M8C3D9	Peroxidase 12	P GO:0009056 catabolic process
M8C3D9	Peroxidase 12	C GO:0005576 extracellular region
M8C3D9	Peroxidase 12	F GO:0003824 catalytic activity
I1HN58	PREDICTED: uncharacterized protein LOC100834407	P GO:0009987 cellular process
I1HN58	PREDICTED: uncharacterized protein LOC100834407	F GO:0005488 binding
I1HN58	PREDICTED: uncharacterized protein LOC100834407	P GO:0008152 metabolic process
F2DA26	predicted protein	C GO:0005739 mitochondrion
F2DA26	predicted protein	C GO:0009536 plastid
F2DA26	predicted protein	P GO:0006139 nucleobase-containing compound metabolic process
F2DA26	predicted protein	P GO:0009058 biosynthetic process
F2DA26	predicted protein	F GO:0003677 DNA binding
K3ZXP8	40S ribosomal protein S15	F GO:0005198 structural molecule activity
K3ZXP8	40S ribosomal protein S15	F GO:0003723 RNA binding
K3ZXP8	40S ribosomal protein S15	C GO:0005840 ribosome
K3ZXP8	40S ribosomal protein S15	P GO:0006412 translation
M8BZN6	Non-specific lipid-transfer protein 2G	C GO:0005737 cytoplasm
Q66MG6	ribulose- -bisphosphate carboxylase oxygenase large subunit	C GO:0009536 plastid
Q66MG6	ribulose- -bisphosphate carboxylase oxygenase large subunit	P GO:0015979 photosynthesis
Q66MG6	ribulose- -bisphosphate carboxylase oxygenase large subunit	P GO:0009058 biosynthetic process
Q66MG6	ribulose- -bisphosphate carboxylase oxygenase large subunit	P GO:0005975 carbohydrate metabolic process
Q66MG6	ribulose- -bisphosphate carboxylase oxygenase large subunit	F GO:0005488 binding
Q66MG6	ribulose- -bisphosphate carboxylase oxygenase large subunit	F GO:0003824 catalytic activity
W5AG21	chlorophyll a b-binding protein Cab- partial	P GO:0015979 photosynthesis
W5AG21	chlorophyll a b-binding protein Cab- partial	P GO:0007267 cell-cell signaling
W5AG21	chlorophyll a b-binding protein Cab- partial	P GO:0009790 embryo development
W5AG21	chlorophyll a b-binding protein Cab- partial	P GO:0006091 generation of precursor metabolites and energy
W5AG21	chlorophyll a b-binding protein Cab- partial	P GO:0009791 post-embryonic development
W5AG21	chlorophyll a b-binding protein Cab- partial	P GO:0009653 anatomical structure morphogenesis
W5AG21	chlorophyll a b-binding protein Cab- partial	C GO:0009536 plastid
W5AG21	chlorophyll a b-binding protein Cab- partial	P GO:0007049 cell cycle
W5AG21	chlorophyll a b-binding protein Cab- partial	C GO:0016020 membrane
W5AG21	chlorophyll a b-binding protein Cab- partial	F GO:0005488 binding
W5AG21	chlorophyll a b-binding protein Cab- partial	C GO:0009579 thylakoid
W5AG21	chlorophyll a b-binding protein Cab- partial	P GO:0006464 cellular protein modification process
W5AG21	chlorophyll a b-binding protein Cab- partial	P GO:0000003 reproduction
W5I0G1	peroxidase 1-like	C GO:0005737 cytoplasm
W5I0G1	peroxidase 1-like	P GO:0009987 cellular process
W5I0G1	peroxidase 1-like	F GO:0005488 binding
W5I0G1	peroxidase 1-like	P GO:0006950 response to stress
W5I0G1	peroxidase 1-like	P GO:0009056 catabolic process
W5I0G1	peroxidase 1-like	C GO:0005576 extracellular region
W5I0G1	peroxidase 1-like	F GO:0003824 catalytic activity
W5GZW1	divinyl reductase	P GO:0006629 lipid metabolic process
W5GZW1	divinyl reductase	P GO:0009058 biosynthetic process
W5GZW1	divinyl reductase	P GO:0007275 multicellular organismal development
W5GZW1	divinyl reductase	F GO:0003824 catalytic activity
W5GZW1	divinyl reductase	P GO:0009653 anatomical structure morphogenesis
W5GZW1	divinyl reductase	P GO:0030154 cell differentiation
W5GZW1	divinyl reductase	C GO:0009536 plastid
W5GZW1	divinyl reductase	P GO:0006139 nucleobase-containing compound metabolic process
W5GZW1	divinyl reductase	C GO:0016020 membrane
W5GZW1	divinyl reductase	F GO:0005488 binding
W5GZW1	divinyl reductase	C GO:0009579 thylakoid
M0Y0Y6	cell wall invertase 1	F GO:0016787 hydrolase activity
M0Y0Y6	cell wall invertase 1	C GO:0005783 endoplasmic reticulum
M0Y0Y6	cell wall invertase 1	P GO:0005975 carbohydrate metabolic process
M0Y0Y6	cell wall invertase 1	P GO:0009987 cellular process
M0Y0Y6	cell wall invertase 1	C GO:0005576 extracellular region
W5GPA3	eukaryotic translation initiation factor 3 subunit F-like	C GO:0005634 nucleus
W5GPA3	eukaryotic translation initiation factor 3 subunit F-like	P GO:0009790 embryo development
W5GPA3	eukaryotic translation initiation factor 3 subunit F-like	C GO:0005829 cytosol
W5GPA3	eukaryotic translation initiation factor 3 subunit F-like	C GO:0016020 membrane
W5GPA3	eukaryotic translation initiation factor 3 subunit F-like	C GO:0005840 ribosome
W5GPA3	eukaryotic translation initiation factor 3 subunit F-like	P GO:0009856 pollination
W5GPA3	eukaryotic translation initiation factor 3 subunit F-like	F GO:0008135 translation factor activity, RNA binding
W5GPA3	eukaryotic translation initiation factor 3 subunit F-like	F GO:0016740 transferase activity
W5GPA3	eukaryotic translation initiation factor 3 subunit F-like	P GO:0006464 cellular protein modification process
W5GPA3	eukaryotic translation initiation factor 3 subunit F-like	P GO:0016043 cellular component organization
N1QQE6	light-induced protein 1-like	C GO:0009536 plastid
N1QQE6	light-induced protein 1-like	P GO:0019725 cellular homeostasis
N1QQE6	light-induced protein 1-like	P GO:0006810 transport
M8AT56	Ankyrin repeat domain protein expressed	F GO:0005515 protein binding
W5GWJ4	ferredoxin-nitrite reductase precursor	C GO:0005739 mitochondrion
W5GWJ4	ferredoxin-nitrite reductase precursor	C GO:0009536 plastid
W5GWJ4	ferredoxin-nitrite reductase precursor	P GO:0009058 biosynthetic process
W5GWJ4	ferredoxin-nitrite reductase precursor	C GO:0016020 membrane
W5GWJ4	ferredoxin-nitrite reductase precursor	P GO:0009987 cellular process
W5GWJ4	ferredoxin-nitrite reductase precursor	F GO:0005488 binding
W5GWJ4	ferredoxin-nitrite reductase precursor	P GO:0006810 transport
W5GWJ4	ferredoxin-nitrite reductase precursor	C GO:0005576 extracellular region
W5GWJ4	ferredoxin-nitrite reductase precursor	F GO:0003824 catalytic activity
L7Q3U1	lipid transfer protein	P GO:0006810 transport
L7Q3U1	lipid transfer protein	F GO:0008289 lipid binding
W5FX26	hypothetical protein TRIUR3_12762	C GO:0005739 mitochondrion
W5FX26	hypothetical protein TRIUR3_12762	C GO:0009536 plastid
W5FX26	hypothetical protein TRIUR3_12762	P GO:0006139 nucleobase-containing compound metabolic process
W5FX26	hypothetical protein TRIUR3_12762	P GO:0009058 biosynthetic process
W5FX26	hypothetical protein TRIUR3_12762	F GO:0003677 DNA binding
W5B053	insulin degrading enzyme	C GO:0009536 plastid
W5B053	insulin degrading enzyme	F GO:0016787 hydrolase activity
W5B053	insulin degrading enzyme	F GO:0005488 binding
W5B053	insulin degrading enzyme	P GO:0019538 protein metabolic process
I1J202	TPA: aminomethyltransferase	P GO:0006629 lipid metabolic process
I1J202	TPA: aminomethyltransferase	F GO:0005515 protein binding
I1J202	TPA: aminomethyltransferase	P GO:0009058 biosynthetic process
I1J202	TPA: aminomethyltransferase	C GO:0005576 extracellular region
I1J202	TPA: aminomethyltransferase	P GO:0009056 catabolic process
I1J202	TPA: aminomethyltransferase	P GO:0009908 flower development
I1J202	TPA: aminomethyltransferase	P GO:0009653 anatomical structure morphogenesis
I1J202	TPA: aminomethyltransferase	C GO:0005829 cytosol
I1J202	TPA: aminomethyltransferase	C GO:0005739 mitochondrion
I1J202	TPA: aminomethyltransferase	C GO:0009536 plastid
I1J202	TPA: aminomethyltransferase	C GO:0016020 membrane
I1J202	TPA: aminomethyltransferase	P GO:0006810 transport
I1J202	TPA: aminomethyltransferase	C GO:0009579 thylakoid
I1J202	TPA: aminomethyltransferase	C GO:0005840 ribosome
I1J202	TPA: aminomethyltransferase	P GO:0040007 growth
I1J202	TPA: aminomethyltransferase	F GO:0016740 transferase activity
I1J202	TPA: aminomethyltransferase	P GO:0016043 cellular component organization
M7ZKL3	phosphoenolpyruvate carboxylase	P GO:0015979 photosynthesis
M7ZKL3	phosphoenolpyruvate carboxylase	C GO:0005737 cytoplasm
M7ZKL3	phosphoenolpyruvate carboxylase	P GO:0009058 biosynthetic process
M7ZKL3	phosphoenolpyruvate carboxylase	P GO:0005975 carbohydrate metabolic process
M7ZKL3	phosphoenolpyruvate carboxylase	P GO:0006091 generation of precursor metabolites and energy
M7ZKL3	phosphoenolpyruvate carboxylase	F GO:0003824 catalytic activity
N1QPN2	Monodehydroascorbate chloroplastic	C GO:0005739 mitochondrion
N1QPN2	Monodehydroascorbate chloroplastic	C GO:0009536 plastid
N1QPN2	Monodehydroascorbate chloroplastic	F GO:0000166 nucleotide binding
N1QPN2	Monodehydroascorbate chloroplastic	P GO:0009987 cellular process
N1QPN2	Monodehydroascorbate chloroplastic	P GO:0009056 catabolic process
N1QPN2	Monodehydroascorbate chloroplastic	F GO:0003824 catalytic activity
F2E066	chloroplast nucleoid DNA-binding protein cnd41	C GO:0005737 cytoplasm
F2E066	chloroplast nucleoid DNA-binding protein cnd41	F GO:0016787 hydrolase activity
F2E066	chloroplast nucleoid DNA-binding protein cnd41	C GO:0005576 extracellular region
F2E066	chloroplast nucleoid DNA-binding protein cnd41	F GO:0003677 DNA binding
F2E066	chloroplast nucleoid DNA-binding protein cnd41	P GO:0019538 protein metabolic process
W5BMT1	60S ribosomal protein L19-3	C GO:0005739 mitochondrion
W5BMT1	60S ribosomal protein L19-3	F GO:0005198 structural molecule activity
W5BMT1	60S ribosomal protein L19-3	C GO:0005840 ribosome
W5BMT1	60S ribosomal protein L19-3	P GO:0006412 translation
W5CEZ6	calreticulin-3 precursor	F GO:0005515 protein binding
W5CEZ6	calreticulin-3 precursor	P GO:0008219 cell death
W5CEZ6	calreticulin-3 precursor	P GO:0009058 biosynthetic process
W5CEZ6	calreticulin-3 precursor	C GO:0005783 endoplasmic reticulum
W5CEZ6	calreticulin-3 precursor	P GO:0009991 response to extracellular stimulus
W5CEZ6	calreticulin-3 precursor	P GO:0006950 response to stress
W5CEZ6	calreticulin-3 precursor	P GO:0009607 response to biotic stimulus
W5CEZ6	calreticulin-3 precursor	P GO:0007165 signal transduction
W5CEZ6	calreticulin-3 precursor	C GO:0016020 membrane
R7W2G6	Rieske Fe-S precursor protein	F GO:0005215 transporter activity
R7W2G6	Rieske Fe-S precursor protein	P GO:0015979 photosynthesis
R7W2G6	Rieske Fe-S precursor protein	P GO:0006950 response to stress
R7W2G6	Rieske Fe-S precursor protein	P GO:0006091 generation of precursor metabolites and energy
R7W2G6	Rieske Fe-S precursor protein	F GO:0003824 catalytic activity
R7W2G6	Rieske Fe-S precursor protein	P GO:0009607 response to biotic stimulus
R7W2G6	Rieske Fe-S precursor protein	C GO:0009536 plastid
R7W2G6	Rieske Fe-S precursor protein	P GO:0007165 signal transduction
R7W2G6	Rieske Fe-S precursor protein	P GO:0006139 nucleobase-containing compound metabolic process
R7W2G6	Rieske Fe-S precursor protein	P GO:0009605 response to external stimulus
R7W2G6	Rieske Fe-S precursor protein	C GO:0016020 membrane
R7W2G6	Rieske Fe-S precursor protein	F GO:0005488 binding
R7W2G6	Rieske Fe-S precursor protein	C GO:0009579 thylakoid
R7W2G6	Rieske Fe-S precursor protein	P GO:0016043 cellular component organization
Q84UH6	dehydroascorbate reductase	F GO:0005515 protein binding
Q84UH6	dehydroascorbate reductase	P GO:0006139 nucleobase-containing compound metabolic process
Q84UH6	dehydroascorbate reductase	F GO:0003700 transcription factor activity, sequence-specific DNA binding
Q84UH6	dehydroascorbate reductase	P GO:0009058 biosynthetic process
Q84UH6	dehydroascorbate reductase	P GO:0005975 carbohydrate metabolic process
Q84UH6	dehydroascorbate reductase	C GO:0005634 nucleus
Q84UH6	dehydroascorbate reductase	F GO:0003677 DNA binding
Q84UH6	dehydroascorbate reductase	F GO:0016740 transferase activity
M0W593	mitochondrial carrier protein	C GO:0016020 membrane
M0W593	mitochondrial carrier protein	P GO:0009987 cellular process
M0W593	mitochondrial carrier protein	P GO:0006810 transport
B4ESE2	vacuolar processing enzyme 4	F GO:0016787 hydrolase activity
B4ESE2	vacuolar processing enzyme 4	P GO:0019538 protein metabolic process
W5B8E3	haloalkane dehalogenase 2-like	C GO:0009536 plastid
W5B8E3	haloalkane dehalogenase 2-like	P GO:0006139 nucleobase-containing compound metabolic process
W5B8E3	haloalkane dehalogenase 2-like	F GO:0016787 hydrolase activity
J9QCY8	C Chain Cross-linked Complex Between Ferredoxin And Ferredoxin-nadp+ Reductase	C GO:0009536 plastid
J9QCY8	C Chain Cross-linked Complex Between Ferredoxin And Ferredoxin-nadp+ Reductase	F GO:0000166 nucleotide binding
J9QCY8	C Chain Cross-linked Complex Between Ferredoxin And Ferredoxin-nadp+ Reductase	F GO:0003824 catalytic activity
A0A077S078	ATP-dependent Clp protease proteolytic subunit chloroplastic-like	C GO:0009536 plastid
A0A077S078	ATP-dependent Clp protease proteolytic subunit chloroplastic-like	F GO:0016787 hydrolase activity
A0A077S078	ATP-dependent Clp protease proteolytic subunit chloroplastic-like	C GO:0009579 thylakoid
A0A077S078	ATP-dependent Clp protease proteolytic subunit chloroplastic-like	P GO:0019538 protein metabolic process
W5GFX3	peroxiredoxin-2E- chloroplastic-like	C GO:0009536 plastid
W5GFX3	peroxiredoxin-2E- chloroplastic-like	F GO:0003824 catalytic activity
W5BMD1	Ribulose bisphosphate carboxylase small chain chloroplastic	C GO:0009536 plastid
W5BMD1	Ribulose bisphosphate carboxylase small chain chloroplastic	P GO:0015979 photosynthesis
W5BMD1	Ribulose bisphosphate carboxylase small chain chloroplastic	P GO:0009058 biosynthetic process
W5BMD1	Ribulose bisphosphate carboxylase small chain chloroplastic	P GO:0005975 carbohydrate metabolic process
W5BMD1	Ribulose bisphosphate carboxylase small chain chloroplastic	F GO:0003824 catalytic activity
I1I3X4	ribulose bisphosphate carboxylase small chain chloroplastic-like isoform 1	C GO:0009536 plastid
I1I3X4	ribulose bisphosphate carboxylase small chain chloroplastic-like isoform 1	P GO:0015979 photosynthesis
I1I3X4	ribulose bisphosphate carboxylase small chain chloroplastic-like isoform 1	P GO:0009058 biosynthetic process
I1I3X4	ribulose bisphosphate carboxylase small chain chloroplastic-like isoform 1	F GO:0003824 catalytic activity
C5X4S1	elongation factor Ts family protein	P GO:0006629 lipid metabolic process
C5X4S1	elongation factor Ts family protein	F GO:0005515 protein binding
C5X4S1	elongation factor Ts family protein	C GO:0009536 plastid
C5X4S1	elongation factor Ts family protein	P GO:0006139 nucleobase-containing compound metabolic process
C5X4S1	elongation factor Ts family protein	C GO:0005840 ribosome
C5X4S1	elongation factor Ts family protein	P GO:0009056 catabolic process
C5X4S1	elongation factor Ts family protein	F GO:0008135 translation factor activity, RNA binding
C5X4S1	elongation factor Ts family protein	P GO:0016043 cellular component organization
Q9SAW6	ribulose- -bisphosphate carboxylase oxygenase small subunit	C GO:0009536 plastid
Q9SAW6	ribulose- -bisphosphate carboxylase oxygenase small subunit	P GO:0015979 photosynthesis
Q9SAW6	ribulose- -bisphosphate carboxylase oxygenase small subunit	P GO:0009058 biosynthetic process
Q9SAW6	ribulose- -bisphosphate carboxylase oxygenase small subunit	F GO:0003824 catalytic activity
M0W5Q8	probable membrane-associated 30 kDa chloroplastic-like	C GO:0009536 plastid
M0W5Q8	probable membrane-associated 30 kDa chloroplastic-like	C GO:0009579 thylakoid
M0W5Q8	probable membrane-associated 30 kDa chloroplastic-like	P GO:0016043 cellular component organization
M7Z312	Chlorophyll a-b binding chloroplastic	P GO:0015979 photosynthesis
M7Z312	Chlorophyll a-b binding chloroplastic	C GO:0009536 plastid
M7Z312	Chlorophyll a-b binding chloroplastic	C GO:0016020 membrane
M7Z312	Chlorophyll a-b binding chloroplastic	F GO:0005488 binding
M7Z312	Chlorophyll a-b binding chloroplastic	C GO:0009579 thylakoid
M7Z312	Chlorophyll a-b binding chloroplastic	P GO:0006091 generation of precursor metabolites and energy
M7Z312	Chlorophyll a-b binding chloroplastic	P GO:0006464 cellular protein modification process
M0VC57	30S ribosomal protein chloroplastic	C GO:0009536 plastid
M0VC57	30S ribosomal protein chloroplastic	F GO:0005198 structural molecule activity
M0VC57	30S ribosomal protein chloroplastic	F GO:0003723 RNA binding
M0VC57	30S ribosomal protein chloroplastic	C GO:0009579 thylakoid
M0VC57	30S ribosomal protein chloroplastic	C GO:0005840 ribosome
M0VC57	30S ribosomal protein chloroplastic	P GO:0006412 translation
M0VC57	30S ribosomal protein chloroplastic	P GO:0016043 cellular component organization
T1L8G1	AC079022_22 3-beta hydroxysteroid dehydrogenase isomerase protein	P GO:0006629 lipid metabolic process
T1L8G1	AC079022_22 3-beta hydroxysteroid dehydrogenase isomerase protein	P GO:0015979 photosynthesis
T1L8G1	AC079022_22 3-beta hydroxysteroid dehydrogenase isomerase protein	P GO:0009058 biosynthetic process
T1L8G1	AC079022_22 3-beta hydroxysteroid dehydrogenase isomerase protein	P GO:0005975 carbohydrate metabolic process
T1L8G1	AC079022_22 3-beta hydroxysteroid dehydrogenase isomerase protein	P GO:0006950 response to stress
T1L8G1	AC079022_22 3-beta hydroxysteroid dehydrogenase isomerase protein	C GO:0005576 extracellular region
T1L8G1	AC079022_22 3-beta hydroxysteroid dehydrogenase isomerase protein	P GO:0009056 catabolic process
T1L8G1	AC079022_22 3-beta hydroxysteroid dehydrogenase isomerase protein	P GO:0006091 generation of precursor metabolites and energy
T1L8G1	AC079022_22 3-beta hydroxysteroid dehydrogenase isomerase protein	F GO:0003824 catalytic activity
T1L8G1	AC079022_22 3-beta hydroxysteroid dehydrogenase isomerase protein	P GO:0009607 response to biotic stimulus
T1L8G1	AC079022_22 3-beta hydroxysteroid dehydrogenase isomerase protein	C GO:0009536 plastid
T1L8G1	AC079022_22 3-beta hydroxysteroid dehydrogenase isomerase protein	P GO:0009605 response to external stimulus
T1L8G1	AC079022_22 3-beta hydroxysteroid dehydrogenase isomerase protein	P GO:0006139 nucleobase-containing compound metabolic process
T1L8G1	AC079022_22 3-beta hydroxysteroid dehydrogenase isomerase protein	F GO:0005488 binding
T1L8G1	AC079022_22 3-beta hydroxysteroid dehydrogenase isomerase protein	P GO:0009628 response to abiotic stimulus
T1L8G1	AC079022_22 3-beta hydroxysteroid dehydrogenase isomerase protein	C GO:0009579 thylakoid
T1L8G1	AC079022_22 3-beta hydroxysteroid dehydrogenase isomerase protein	P GO:0016043 cellular component organization
A0A0A9JCN5	chloroplast stem-loop binding protein of 41 kDa chloroplastic-like	P GO:0006629 lipid metabolic process
A0A0A9JCN5	chloroplast stem-loop binding protein of 41 kDa chloroplastic-like	P GO:0008219 cell death
A0A0A9JCN5	chloroplast stem-loop binding protein of 41 kDa chloroplastic-like	P GO:0015979 photosynthesis
A0A0A9JCN5	chloroplast stem-loop binding protein of 41 kDa chloroplastic-like	P GO:0009719 response to endogenous stimulus
A0A0A9JCN5	chloroplast stem-loop binding protein of 41 kDa chloroplastic-like	P GO:0006091 generation of precursor metabolites and energy
A0A0A9JCN5	chloroplast stem-loop binding protein of 41 kDa chloroplastic-like	F GO:0003824 catalytic activity
A0A0A9JCN5	chloroplast stem-loop binding protein of 41 kDa chloroplastic-like	P GO:0006412 translation
A0A0A9JCN5	chloroplast stem-loop binding protein of 41 kDa chloroplastic-like	P GO:0009653 anatomical structure morphogenesis
A0A0A9JCN5	chloroplast stem-loop binding protein of 41 kDa chloroplastic-like	P GO:0030154 cell differentiation
A0A0A9JCN5	chloroplast stem-loop binding protein of 41 kDa chloroplastic-like	C GO:0009536 plastid
A0A0A9JCN5	chloroplast stem-loop binding protein of 41 kDa chloroplastic-like	P GO:0006810 transport
A0A0A9JCN5	chloroplast stem-loop binding protein of 41 kDa chloroplastic-like	C GO:0005777 peroxisome
A0A0A9JCN5	chloroplast stem-loop binding protein of 41 kDa chloroplastic-like	C GO:0005773 vacuole
A0A0A9JCN5	chloroplast stem-loop binding protein of 41 kDa chloroplastic-like	P GO:0005975 carbohydrate metabolic process
A0A0A9JCN5	chloroplast stem-loop binding protein of 41 kDa chloroplastic-like	P GO:0006950 response to stress
A0A0A9JCN5	chloroplast stem-loop binding protein of 41 kDa chloroplastic-like	C GO:0005576 extracellular region
A0A0A9JCN5	chloroplast stem-loop binding protein of 41 kDa chloroplastic-like	P GO:0007275 multicellular organismal development
A0A0A9JCN5	chloroplast stem-loop binding protein of 41 kDa chloroplastic-like	P GO:0009607 response to biotic stimulus
A0A0A9JCN5	chloroplast stem-loop binding protein of 41 kDa chloroplastic-like	P GO:0007165 signal transduction
A0A0A9JCN5	chloroplast stem-loop binding protein of 41 kDa chloroplastic-like	P GO:0006139 nucleobase-containing compound metabolic process
A0A0A9JCN5	chloroplast stem-loop binding protein of 41 kDa chloroplastic-like	P GO:0009605 response to external stimulus
A0A0A9JCN5	chloroplast stem-loop binding protein of 41 kDa chloroplastic-like	C GO:0016020 membrane
A0A0A9JCN5	chloroplast stem-loop binding protein of 41 kDa chloroplastic-like	P GO:0009628 response to abiotic stimulus
A0A0A9JCN5	chloroplast stem-loop binding protein of 41 kDa chloroplastic-like	F GO:0030246 carbohydrate binding
A0A0A9JCN5	chloroplast stem-loop binding protein of 41 kDa chloroplastic-like	C GO:0005840 ribosome
A0A0A9JCN5	chloroplast stem-loop binding protein of 41 kDa chloroplastic-like	P GO:0006464 cellular protein modification process
A0A0A9JCN5	chloroplast stem-loop binding protein of 41 kDa chloroplastic-like	P GO:0016043 cellular component organization
W5A6H1	type 2 non specific lipid transfer protein precursor	C GO:0005737 cytoplasm
F2DHH7	cytosolic Cu Zn superoxide dismutase	C GO:0005739 mitochondrion
F2DHH7	cytosolic Cu Zn superoxide dismutase	P GO:0006139 nucleobase-containing compound metabolic process
F2DHH7	cytosolic Cu Zn superoxide dismutase	P GO:0009058 biosynthetic process
F2DHH7	cytosolic Cu Zn superoxide dismutase	P GO:0005975 carbohydrate metabolic process
F2DHH7	cytosolic Cu Zn superoxide dismutase	F GO:0005488 binding
F2DHH7	cytosolic Cu Zn superoxide dismutase	P GO:0006950 response to stress
F2DHH7	cytosolic Cu Zn superoxide dismutase	P GO:0009056 catabolic process
F2DHH7	cytosolic Cu Zn superoxide dismutase	P GO:0006091 generation of precursor metabolites and energy
F2DHH7	cytosolic Cu Zn superoxide dismutase	F GO:0003824 catalytic activity
F2CV88	40S ribosomal protein S26-2-like	F GO:0005198 structural molecule activity
F2CV88	40S ribosomal protein S26-2-like	C GO:0005840 ribosome
F2CV88	40S ribosomal protein S26-2-like	P GO:0006412 translation
A1E9I7	ATP synthase CF0 subunit I	F GO:0005215 transporter activity
A1E9I7	ATP synthase CF0 subunit I	P GO:0009058 biosynthetic process
A1E9I7	ATP synthase CF0 subunit I	C GO:0005886 plasma membrane
A1E9I7	ATP synthase CF0 subunit I	P GO:0007267 cell-cell signaling
A1E9I7	ATP synthase CF0 subunit I	P GO:0009790 embryo development
A1E9I7	ATP synthase CF0 subunit I	P GO:0009791 post-embryonic development
A1E9I7	ATP synthase CF0 subunit I	P GO:0009653 anatomical structure morphogenesis
A1E9I7	ATP synthase CF0 subunit I	C GO:0009536 plastid
A1E9I7	ATP synthase CF0 subunit I	P GO:0006139 nucleobase-containing compound metabolic process
A1E9I7	ATP synthase CF0 subunit I	P GO:0007049 cell cycle
A1E9I7	ATP synthase CF0 subunit I	F GO:0000166 nucleotide binding
A1E9I7	ATP synthase CF0 subunit I	F GO:0016787 hydrolase activity
A1E9I7	ATP synthase CF0 subunit I	C GO:0009579 thylakoid
A1E9I7	ATP synthase CF0 subunit I	P GO:0000003 reproduction
M7YVE8	Bowman-Birk type wound-induced protease inhibitor	F GO:0016787 hydrolase activity
M7YVE8	Bowman-Birk type wound-induced protease inhibitor	P GO:0009987 cellular process
M7YVE8	Bowman-Birk type wound-induced protease inhibitor	F GO:0030234 enzyme regulator activity
M7YVE8	Bowman-Birk type wound-induced protease inhibitor	C GO:0005576 extracellular region
M7YVE8	Bowman-Birk type wound-induced protease inhibitor	P GO:0019538 protein metabolic process
M7ZY44	protein LHCP TRANSLOCATION DEFECT-like	P GO:0006629 lipid metabolic process
M7ZY44	protein LHCP TRANSLOCATION DEFECT-like	C GO:0005622 intracellular
M7ZY44	protein LHCP TRANSLOCATION DEFECT-like	P GO:0006139 nucleobase-containing compound metabolic process
M7ZY44	protein LHCP TRANSLOCATION DEFECT-like	P GO:0009058 biosynthetic process
M7ZY44	protein LHCP TRANSLOCATION DEFECT-like	P GO:0006810 transport
M7ZY44	protein LHCP TRANSLOCATION DEFECT-like	P GO:0016043 cellular component organization
T1LHN5	Peroxidase 70	P GO:0009987 cellular process
T1LHN5	Peroxidase 70	F GO:0005488 binding
T1LHN5	Peroxidase 70	P GO:0006950 response to stress
T1LHN5	Peroxidase 70	P GO:0009056 catabolic process
T1LHN5	Peroxidase 70	C GO:0005576 extracellular region
T1LHN5	Peroxidase 70	F GO:0003824 catalytic activity
W5FEI2	aspartate carbamoyltransferase 1	C GO:0009536 plastid
W5FEI2	aspartate carbamoyltransferase 1	P GO:0006139 nucleobase-containing compound metabolic process
W5FEI2	aspartate carbamoyltransferase 1	P GO:0009058 biosynthetic process
W5FEI2	aspartate carbamoyltransferase 1	F GO:0005488 binding
W5FEI2	aspartate carbamoyltransferase 1	F GO:0016740 transferase activity
W5FEI2	aspartate carbamoyltransferase 1	C GO:0005829 cytosol
W5E2P5	NAD -linked oxidoreductase-like protein	P GO:0006629 lipid metabolic process
W5E2P5	NAD -linked oxidoreductase-like protein	P GO:0015979 photosynthesis
W5E2P5	NAD -linked oxidoreductase-like protein	C GO:0009536 plastid
W5E2P5	NAD -linked oxidoreductase-like protein	P GO:0006139 nucleobase-containing compound metabolic process
W5E2P5	NAD -linked oxidoreductase-like protein	P GO:0009058 biosynthetic process
W5E2P5	NAD -linked oxidoreductase-like protein	C GO:0016020 membrane
W5E2P5	NAD -linked oxidoreductase-like protein	C GO:0009579 thylakoid
W5E2P5	NAD -linked oxidoreductase-like protein	P GO:0006091 generation of precursor metabolites and energy
W5E2P5	NAD -linked oxidoreductase-like protein	P GO:0016043 cellular component organization
M0W468	probable signal recognition particle 43 kDa chloroplastic-like	F GO:0005515 protein binding
M0W468	probable signal recognition particle 43 kDa chloroplastic-like	C GO:0009536 plastid
M0W468	probable signal recognition particle 43 kDa chloroplastic-like	P GO:0008152 metabolic process
M0W468	probable signal recognition particle 43 kDa chloroplastic-like	P GO:0009628 response to abiotic stimulus
M0W468	probable signal recognition particle 43 kDa chloroplastic-like	P GO:0006810 transport
M0W468	probable signal recognition particle 43 kDa chloroplastic-like	P GO:0016043 cellular component organization
M7ZNW1	Non-specific lipid-transfer protein 2G	C GO:0005737 cytoplasm
C1JYE0	3-phosphoglycerate partial	P GO:0006139 nucleobase-containing compound metabolic process
C1JYE0	3-phosphoglycerate partial	P GO:0009058 biosynthetic process
C1JYE0	3-phosphoglycerate partial	P GO:0005975 carbohydrate metabolic process
C1JYE0	3-phosphoglycerate partial	F GO:0016301 kinase activity
C1JYE0	3-phosphoglycerate partial	P GO:0009056 catabolic process
C1JYE0	3-phosphoglycerate partial	P GO:0006091 generation of precursor metabolites and energy
D8L9S2	Glutamate decarboxylase	P GO:0009987 cellular process
D8L9S2	Glutamate decarboxylase	F GO:0005488 binding
D8L9S2	Glutamate decarboxylase	F GO:0003824 catalytic activity
M0V1K8	SWIB MDM2 domain containing expressed	F GO:0005515 protein binding
M0V1K8	SWIB MDM2 domain containing expressed	C GO:0009536 plastid
M8AWE2	60S ribosomal protein L22-2	F GO:0005198 structural molecule activity
M8AWE2	60S ribosomal protein L22-2	C GO:0005840 ribosome
M8AWE2	60S ribosomal protein L22-2	P GO:0006412 translation
Q5NE33	type 1 non specific lipid transfer protein precursor	P GO:0006810 transport
Q5NE33	type 1 non specific lipid transfer protein precursor	F GO:0008289 lipid binding
W5EEV4	inactive purple acid phosphatase 27	F GO:0016787 hydrolase activity
W5EEV4	inactive purple acid phosphatase 27	P GO:0009987 cellular process
W5EEV4	inactive purple acid phosphatase 27	F GO:0005488 binding
B4F9E2	carbonic anhydrase	P GO:0009987 cellular process
B4F9E2	carbonic anhydrase	F GO:0005488 binding
B4F9E2	carbonic anhydrase	F GO:0003824 catalytic activity
T1LSZ4	Lipoxygenase chloroplastic	P GO:0006629 lipid metabolic process
T1LSZ4	Lipoxygenase chloroplastic	F GO:0005515 protein binding
T1LSZ4	Lipoxygenase chloroplastic	P GO:0009719 response to endogenous stimulus
T1LSZ4	Lipoxygenase chloroplastic	C GO:0009536 plastid
T1LSZ4	Lipoxygenase chloroplastic	P GO:0009058 biosynthetic process
T1LSZ4	Lipoxygenase chloroplastic	P GO:0009987 cellular process
T1LSZ4	Lipoxygenase chloroplastic	F GO:0003824 catalytic activity
H9ZX57	plastid 3-phosphoglycerate partial	P GO:0015979 photosynthesis
H9ZX57	plastid 3-phosphoglycerate partial	C GO:0009536 plastid
H9ZX57	plastid 3-phosphoglycerate partial	P GO:0006139 nucleobase-containing compound metabolic process
H9ZX57	plastid 3-phosphoglycerate partial	P GO:0009058 biosynthetic process
H9ZX57	plastid 3-phosphoglycerate partial	F GO:0000166 nucleotide binding
H9ZX57	plastid 3-phosphoglycerate partial	P GO:0005975 carbohydrate metabolic process
H9ZX57	plastid 3-phosphoglycerate partial	F GO:0016301 kinase activity
H9ZX57	plastid 3-phosphoglycerate partial	P GO:0009056 catabolic process
H9ZX57	plastid 3-phosphoglycerate partial	P GO:0006091 generation of precursor metabolites and energy
A0A096UKR2	AC079022_22 3-beta hydroxysteroid dehydrogenase isomerase protein	C GO:0005622 intracellular
A0A096UKR2	AC079022_22 3-beta hydroxysteroid dehydrogenase isomerase protein	P GO:0009058 biosynthetic process
A0A096UKR2	AC079022_22 3-beta hydroxysteroid dehydrogenase isomerase protein	P GO:0009987 cellular process
A0A096UKR2	AC079022_22 3-beta hydroxysteroid dehydrogenase isomerase protein	P GO:0005975 carbohydrate metabolic process
A0A096UKR2	AC079022_22 3-beta hydroxysteroid dehydrogenase isomerase protein	P GO:0006950 response to stress
W5DP76	protein	P GO:0009790 embryo development
W5BZ90	Lipoxygenase 1	P GO:0006629 lipid metabolic process
W5BZ90	Lipoxygenase 1	F GO:0005515 protein binding
W5BZ90	Lipoxygenase 1	P GO:0009058 biosynthetic process
W5BZ90	Lipoxygenase 1	P GO:0009987 cellular process
W5BZ90	Lipoxygenase 1	F GO:0003824 catalytic activity
R7W2H4	Elongation factor Ts	P GO:0006629 lipid metabolic process
R7W2H4	Elongation factor Ts	F GO:0005515 protein binding
R7W2H4	Elongation factor Ts	C GO:0009536 plastid
R7W2H4	Elongation factor Ts	P GO:0006139 nucleobase-containing compound metabolic process
R7W2H4	Elongation factor Ts	C GO:0005840 ribosome
R7W2H4	Elongation factor Ts	P GO:0009056 catabolic process
R7W2H4	Elongation factor Ts	F GO:0008135 translation factor activity, RNA binding
R7W2H4	Elongation factor Ts	P GO:0016043 cellular component organization
P46285	sedoheptulose- -bisphosphatase	P GO:0006629 lipid metabolic process
P46285	sedoheptulose- -bisphosphatase	P GO:0015979 photosynthesis
P46285	sedoheptulose- -bisphosphatase	P GO:0009719 response to endogenous stimulus
P46285	sedoheptulose- -bisphosphatase	P GO:0008219 cell death
P46285	sedoheptulose- -bisphosphatase	P GO:0006091 generation of precursor metabolites and energy
P46285	sedoheptulose- -bisphosphatase	P GO:0009791 post-embryonic development
P46285	sedoheptulose- -bisphosphatase	P GO:0009653 anatomical structure morphogenesis
P46285	sedoheptulose- -bisphosphatase	C GO:0009536 plastid
P46285	sedoheptulose- -bisphosphatase	P GO:0006810 transport
P46285	sedoheptulose- -bisphosphatase	C GO:0009579 thylakoid
P46285	sedoheptulose- -bisphosphatase	P GO:0009058 biosynthetic process
P46285	sedoheptulose- -bisphosphatase	P GO:0005975 carbohydrate metabolic process
P46285	sedoheptulose- -bisphosphatase	P GO:0019748 secondary metabolic process
P46285	sedoheptulose- -bisphosphatase	P GO:0006950 response to stress
P46285	sedoheptulose- -bisphosphatase	P GO:0009056 catabolic process
P46285	sedoheptulose- -bisphosphatase	C GO:0005576 extracellular region
P46285	sedoheptulose- -bisphosphatase	P GO:0009607 response to biotic stimulus
P46285	sedoheptulose- -bisphosphatase	P GO:0007165 signal transduction
P46285	sedoheptulose- -bisphosphatase	P GO:0006139 nucleobase-containing compound metabolic process
P46285	sedoheptulose- -bisphosphatase	P GO:0009605 response to external stimulus
P46285	sedoheptulose- -bisphosphatase	F GO:0016787 hydrolase activity
P46285	sedoheptulose- -bisphosphatase	F GO:0005488 binding
P46285	sedoheptulose- -bisphosphatase	P GO:0009628 response to abiotic stimulus
P46285	sedoheptulose- -bisphosphatase	P GO:0006464 cellular protein modification process
P46285	sedoheptulose- -bisphosphatase	P GO:0016043 cellular component organization
B9VTA3	ubiquitin fusion degradation protein 1 homolog	P GO:0009987 cellular process
B9VTA3	ubiquitin fusion degradation protein 1 homolog	P GO:0009056 catabolic process
B9VTA3	ubiquitin fusion degradation protein 1 homolog	P GO:0019538 protein metabolic process
K7UNK1	mitochondrial uncoupling protein 3	C GO:0005739 mitochondrion
K7UNK1	mitochondrial uncoupling protein 3	F GO:0005215 transporter activity
K7UNK1	mitochondrial uncoupling protein 3	C GO:0016020 membrane
M8D225	lipid transfer protein	P GO:0007049 cell cycle
M8D225	lipid transfer protein	C GO:0005737 cytoplasm
M8D225	lipid transfer protein	C GO:0016020 membrane
M8D225	lipid transfer protein	P GO:0007267 cell-cell signaling
M8D225	lipid transfer protein	P GO:0006810 transport
M8D225	lipid transfer protein	P GO:0009790 embryo development
M8D225	lipid transfer protein	P GO:0009791 post-embryonic development
M8D225	lipid transfer protein	P GO:0009653 anatomical structure morphogenesis
M8D225	lipid transfer protein	P GO:0000003 reproduction
M8D225	lipid transfer protein	F GO:0008289 lipid binding
I1HWP9	3-isopropylmalate dehydratase large subunit 2	C GO:0009536 plastid
I1HWP9	3-isopropylmalate dehydratase large subunit 2	P GO:0006139 nucleobase-containing compound metabolic process
I1HWP9	3-isopropylmalate dehydratase large subunit 2	P GO:0009058 biosynthetic process
I1HWP9	3-isopropylmalate dehydratase large subunit 2	P GO:0005975 carbohydrate metabolic process
I1HWP9	3-isopropylmalate dehydratase large subunit 2	F GO:0005488 binding
I1HWP9	3-isopropylmalate dehydratase large subunit 2	P GO:0019748 secondary metabolic process
I1HWP9	3-isopropylmalate dehydratase large subunit 2	P GO:0009628 response to abiotic stimulus
I1HWP9	3-isopropylmalate dehydratase large subunit 2	P GO:0006950 response to stress
I1HWP9	3-isopropylmalate dehydratase large subunit 2	P GO:0009056 catabolic process
I1HWP9	3-isopropylmalate dehydratase large subunit 2	P GO:0006091 generation of precursor metabolites and energy
I1HWP9	3-isopropylmalate dehydratase large subunit 2	F GO:0003824 catalytic activity
A0ST49	polyphenol oxidase	P GO:0009987 cellular process
A0ST49	polyphenol oxidase	F GO:0005488 binding
A0ST49	polyphenol oxidase	F GO:0003824 catalytic activity
J3LJK2	glyceraldehyde-3-phosphate dehydrogenase chloroplastic-like	C GO:0009536 plastid
J3LJK2	glyceraldehyde-3-phosphate dehydrogenase chloroplastic-like	P GO:0006139 nucleobase-containing compound metabolic process
J3LJK2	glyceraldehyde-3-phosphate dehydrogenase chloroplastic-like	P GO:0009058 biosynthetic process
J3LJK2	glyceraldehyde-3-phosphate dehydrogenase chloroplastic-like	F GO:0000166 nucleotide binding
J3LJK2	glyceraldehyde-3-phosphate dehydrogenase chloroplastic-like	P GO:0005975 carbohydrate metabolic process
J3LJK2	glyceraldehyde-3-phosphate dehydrogenase chloroplastic-like	P GO:0009056 catabolic process
J3LJK2	glyceraldehyde-3-phosphate dehydrogenase chloroplastic-like	P GO:0006091 generation of precursor metabolites and energy
J3LJK2	glyceraldehyde-3-phosphate dehydrogenase chloroplastic-like	F GO:0003824 catalytic activity
W5FWL8	TPA: histone acetyltransferase HPA2 and acetyltransferase	P GO:0009058 biosynthetic process
W5FWL8	TPA: histone acetyltransferase HPA2 and acetyltransferase	P GO:0009987 cellular process
W5FWL8	TPA: histone acetyltransferase HPA2 and acetyltransferase	P GO:0019538 protein metabolic process
W5FWL8	TPA: histone acetyltransferase HPA2 and acetyltransferase	F GO:0016740 transferase activity
M8C8N2	lipid transfer protein	C GO:0005737 cytoplasm
M8C8N2	lipid transfer protein	C GO:0005886 plasma membrane
M8C8N2	lipid transfer protein	P GO:0006810 transport
Q37230	ribulose- -bisphosphate carboxylase oxygenase large subunit	C GO:0009536 plastid
Q37230	ribulose- -bisphosphate carboxylase oxygenase large subunit	P GO:0015979 photosynthesis
Q37230	ribulose- -bisphosphate carboxylase oxygenase large subunit	P GO:0009058 biosynthetic process
Q37230	ribulose- -bisphosphate carboxylase oxygenase large subunit	P GO:0005975 carbohydrate metabolic process
Q37230	ribulose- -bisphosphate carboxylase oxygenase large subunit	F GO:0005488 binding
Q37230	ribulose- -bisphosphate carboxylase oxygenase large subunit	F GO:0003824 catalytic activity
M8BHR2	Monothiol glutaredoxin- chloroplastic	C GO:0009536 plastid
M8BHR2	Monothiol glutaredoxin- chloroplastic	P GO:0019725 cellular homeostasis
M8BHR2	Monothiol glutaredoxin- chloroplastic	F GO:0005488 binding
M8BHR2	Monothiol glutaredoxin- chloroplastic	P GO:0006810 transport
M8BHR2	Monothiol glutaredoxin- chloroplastic	P GO:0009908 flower development
M8BHR2	Monothiol glutaredoxin- chloroplastic	F GO:0003824 catalytic activity
I1IIT7	protein	C GO:0009536 plastid
I1IIT7	protein	P GO:0015979 photosynthesis
I1IIT7	protein	P GO:0009058 biosynthetic process
I1IIT7	protein	F GO:0003824 catalytic activity
W5AH72	40S ribosomal protein S17-4	F GO:0005198 structural molecule activity
W5AH72	40S ribosomal protein S17-4	C GO:0005840 ribosome
W5AH72	40S ribosomal protein S17-4	P GO:0006412 translation
R7W4C5	60S ribosomal protein L27	C GO:0005739 mitochondrion
R7W4C5	60S ribosomal protein L27	F GO:0005198 structural molecule activity
R7W4C5	60S ribosomal protein L27	C GO:0005840 ribosome
R7W4C5	60S ribosomal protein L27	P GO:0006412 translation
W5BQ56	polyribonucleotide nucleotidyltransferase-like	P GO:0006629 lipid metabolic process
W5BQ56	polyribonucleotide nucleotidyltransferase-like	P GO:0009058 biosynthetic process
W5BQ56	polyribonucleotide nucleotidyltransferase-like	P GO:0005975 carbohydrate metabolic process
W5BQ56	polyribonucleotide nucleotidyltransferase-like	F GO:0003723 RNA binding
W5BQ56	polyribonucleotide nucleotidyltransferase-like	P GO:0009991 response to extracellular stimulus
W5BQ56	polyribonucleotide nucleotidyltransferase-like	P GO:0006950 response to stress
W5BQ56	polyribonucleotide nucleotidyltransferase-like	P GO:0009056 catabolic process
W5BQ56	polyribonucleotide nucleotidyltransferase-like	C GO:0009536 plastid
W5BQ56	polyribonucleotide nucleotidyltransferase-like	F GO:0004518 nuclease activity
W5BQ56	polyribonucleotide nucleotidyltransferase-like	P GO:0007154 cell communication
W5BQ56	polyribonucleotide nucleotidyltransferase-like	F GO:0016740 transferase activity
I1HNH2	DEAD-box ATP-dependent RNA helicase 56-like	P GO:0006139 nucleobase-containing compound metabolic process
I1HNH2	DEAD-box ATP-dependent RNA helicase 56-like	F GO:0000166 nucleotide binding
I1HNH2	DEAD-box ATP-dependent RNA helicase 56-like	F GO:0016787 hydrolase activity
I1HNH2	DEAD-box ATP-dependent RNA helicase 56-like	F GO:0003723 RNA binding
I1HNH2	DEAD-box ATP-dependent RNA helicase 56-like	P GO:0006810 transport
I1HNH2	DEAD-box ATP-dependent RNA helicase 56-like	C GO:0005634 nucleus
W5ETT8	Oxalate oxidase GF-	P GO:0009987 cellular process
W5ETT8	Oxalate oxidase GF-	F GO:0005488 binding
W5ETT8	Oxalate oxidase GF-	C GO:0005618 cell wall
W5ETT8	Oxalate oxidase GF-	C GO:0005576 extracellular region
W5ETT8	Oxalate oxidase GF-	F GO:0003824 catalytic activity
I1GRB8	superoxide dismutase 2	P GO:0006139 nucleobase-containing compound metabolic process
I1GRB8	superoxide dismutase 2	C GO:0005737 cytoplasm
I1GRB8	superoxide dismutase 2	P GO:0009058 biosynthetic process
I1GRB8	superoxide dismutase 2	P GO:0005975 carbohydrate metabolic process
I1GRB8	superoxide dismutase 2	F GO:0005488 binding
I1GRB8	superoxide dismutase 2	P GO:0006950 response to stress
I1GRB8	superoxide dismutase 2	P GO:0009056 catabolic process
I1GRB8	superoxide dismutase 2	P GO:0006091 generation of precursor metabolites and energy
I1GRB8	superoxide dismutase 2	F GO:0003824 catalytic activity
I1GN92	strictosidine synthase precursor	P GO:0006629 lipid metabolic process
I1GN92	strictosidine synthase precursor	C GO:0005739 mitochondrion
I1GN92	strictosidine synthase precursor	P GO:0009058 biosynthetic process
I1GN92	strictosidine synthase precursor	P GO:0009987 cellular process
I1GN92	strictosidine synthase precursor	F GO:0003824 catalytic activity
W5BK24	Glycerol-3-phosphate dehydrogenase mitochondrial	P GO:0006139 nucleobase-containing compound metabolic process
W5BK24	Glycerol-3-phosphate dehydrogenase mitochondrial	C GO:0005737 cytoplasm
W5BK24	Glycerol-3-phosphate dehydrogenase mitochondrial	P GO:0009058 biosynthetic process
W5BK24	Glycerol-3-phosphate dehydrogenase mitochondrial	P GO:0005975 carbohydrate metabolic process
W5BK24	Glycerol-3-phosphate dehydrogenase mitochondrial	P GO:0019748 secondary metabolic process
W5BK24	Glycerol-3-phosphate dehydrogenase mitochondrial	P GO:0006810 transport
W5BK24	Glycerol-3-phosphate dehydrogenase mitochondrial	P GO:0009056 catabolic process
W5BK24	Glycerol-3-phosphate dehydrogenase mitochondrial	P GO:0006091 generation of precursor metabolites and energy
W5BK24	Glycerol-3-phosphate dehydrogenase mitochondrial	F GO:0003824 catalytic activity
W5FGQ7	lipid transfer protein	P GO:0007049 cell cycle
W5FGQ7	lipid transfer protein	C GO:0005737 cytoplasm
W5FGQ7	lipid transfer protein	C GO:0016020 membrane
W5FGQ7	lipid transfer protein	P GO:0007267 cell-cell signaling
W5FGQ7	lipid transfer protein	P GO:0006810 transport
W5FGQ7	lipid transfer protein	P GO:0009790 embryo development
W5FGQ7	lipid transfer protein	P GO:0009791 post-embryonic development
W5FGQ7	lipid transfer protein	P GO:0009653 anatomical structure morphogenesis
W5FGQ7	lipid transfer protein	P GO:0000003 reproduction
W5FGQ7	lipid transfer protein	F GO:0008289 lipid binding
M0XEC5	phosphoenolpyruvate carboxylase	C GO:0009536 plastid
M0XEC5	phosphoenolpyruvate carboxylase	P GO:0009058 biosynthetic process
M0XEC5	phosphoenolpyruvate carboxylase	P GO:0005975 carbohydrate metabolic process
M0XEC5	phosphoenolpyruvate carboxylase	P GO:0006091 generation of precursor metabolites and energy
M0XEC5	phosphoenolpyruvate carboxylase	F GO:0003824 catalytic activity
K3Y9M3	14-3-3-like protein GF14-6	F GO:0005515 protein binding
K3Y9M3	14-3-3-like protein GF14-6	P GO:0006139 nucleobase-containing compound metabolic process
K3Y9M3	14-3-3-like protein GF14-6	C GO:0005737 cytoplasm
K3Y9M3	14-3-3-like protein GF14-6	P GO:0009058 biosynthetic process
K3Y9M3	14-3-3-like protein GF14-6	F GO:0000166 nucleotide binding
K3Y9M3	14-3-3-like protein GF14-6	C GO:0005634 nucleus
K3Y9M3	14-3-3-like protein GF14-6	F GO:0003676 nucleic acid binding
R7W0K0	Calvin cycle protein CP12	C GO:0009536 plastid
W5I774	sucrose synthase	P GO:0005975 carbohydrate metabolic process
W5I774	sucrose synthase	P GO:0009987 cellular process
W5I774	sucrose synthase	F GO:0016740 transferase activity
J3L8Q1	hydroxypyruvate reductase	F GO:0000166 nucleotide binding
J3L8Q1	hydroxypyruvate reductase	P GO:0009987 cellular process
J3L8Q1	hydroxypyruvate reductase	P GO:0009056 catabolic process
J3L8Q1	hydroxypyruvate reductase	F GO:0003824 catalytic activity
J3L8Q1	hydroxypyruvate reductase	P GO:0019538 protein metabolic process
W5BNZ6	60S ribosomal protein L27a-3	F GO:0005198 structural molecule activity
W5BNZ6	60S ribosomal protein L27a-3	C GO:0005840 ribosome
W5BNZ6	60S ribosomal protein L27a-3	P GO:0006412 translation
G0WY03	ribulose- -bisphosphate carboxylase oxygenase large partial	C GO:0009536 plastid
G0WY03	ribulose- -bisphosphate carboxylase oxygenase large partial	P GO:0015979 photosynthesis
G0WY03	ribulose- -bisphosphate carboxylase oxygenase large partial	P GO:0009058 biosynthetic process
G0WY03	ribulose- -bisphosphate carboxylase oxygenase large partial	P GO:0005975 carbohydrate metabolic process
G0WY03	ribulose- -bisphosphate carboxylase oxygenase large partial	F GO:0005488 binding
G0WY03	ribulose- -bisphosphate carboxylase oxygenase large partial	F GO:0003824 catalytic activity
W5A5L6	40S ribosomal protein S17-4	F GO:0005198 structural molecule activity
W5A5L6	40S ribosomal protein S17-4	C GO:0005840 ribosome
W5A5L6	40S ribosomal protein S17-4	P GO:0006412 translation
M8BDB0	Retinol dehydrogenase 13	F GO:0003824 catalytic activity
I1GTJ6	cytochrome b6-f complex iron-sulfur subunit	F GO:0005215 transporter activity
I1GTJ6	cytochrome b6-f complex iron-sulfur subunit	P GO:0015979 photosynthesis
I1GTJ6	cytochrome b6-f complex iron-sulfur subunit	P GO:0009719 response to endogenous stimulus
I1GTJ6	cytochrome b6-f complex iron-sulfur subunit	P GO:0008219 cell death
I1GTJ6	cytochrome b6-f complex iron-sulfur subunit	C GO:0005886 plasma membrane
I1GTJ6	cytochrome b6-f complex iron-sulfur subunit	P GO:0006091 generation of precursor metabolites and energy
I1GTJ6	cytochrome b6-f complex iron-sulfur subunit	F GO:0003824 catalytic activity
I1GTJ6	cytochrome b6-f complex iron-sulfur subunit	C GO:0009536 plastid
I1GTJ6	cytochrome b6-f complex iron-sulfur subunit	C GO:0009579 thylakoid
I1GTJ6	cytochrome b6-f complex iron-sulfur subunit	P GO:0009058 biosynthetic process
I1GTJ6	cytochrome b6-f complex iron-sulfur subunit	P GO:0006950 response to stress
I1GTJ6	cytochrome b6-f complex iron-sulfur subunit	P GO:0009607 response to biotic stimulus
I1GTJ6	cytochrome b6-f complex iron-sulfur subunit	P GO:0007165 signal transduction
I1GTJ6	cytochrome b6-f complex iron-sulfur subunit	P GO:0006139 nucleobase-containing compound metabolic process
I1GTJ6	cytochrome b6-f complex iron-sulfur subunit	P GO:0009605 response to external stimulus
I1GTJ6	cytochrome b6-f complex iron-sulfur subunit	F GO:0005488 binding
I1GTJ6	cytochrome b6-f complex iron-sulfur subunit	P GO:0009628 response to abiotic stimulus
I1GTJ6	cytochrome b6-f complex iron-sulfur subunit	P GO:0006464 cellular protein modification process
I1GTJ6	cytochrome b6-f complex iron-sulfur subunit	P GO:0016043 cellular component organization
F2CSC3	ATP-dependent Clp protease proteolytic subunit-related protein chloroplastic	P GO:0006629 lipid metabolic process
F2CSC3	ATP-dependent Clp protease proteolytic subunit-related protein chloroplastic	P GO:0009607 response to biotic stimulus
F2CSC3	ATP-dependent Clp protease proteolytic subunit-related protein chloroplastic	C GO:0009536 plastid
F2CSC3	ATP-dependent Clp protease proteolytic subunit-related protein chloroplastic	P GO:0009605 response to external stimulus
F2CSC3	ATP-dependent Clp protease proteolytic subunit-related protein chloroplastic	P GO:0009058 biosynthetic process
F2CSC3	ATP-dependent Clp protease proteolytic subunit-related protein chloroplastic	F GO:0016787 hydrolase activity
F2CSC3	ATP-dependent Clp protease proteolytic subunit-related protein chloroplastic	P GO:0009987 cellular process
F2CSC3	ATP-dependent Clp protease proteolytic subunit-related protein chloroplastic	P GO:0006950 response to stress
F2CSC3	ATP-dependent Clp protease proteolytic subunit-related protein chloroplastic	P GO:0019538 protein metabolic process
A3BKU8	oxygen evolving complex of photosystem II subunit	P GO:0015979 photosynthesis
A3BKU8	oxygen evolving complex of photosystem II subunit	P GO:0007267 cell-cell signaling
A3BKU8	oxygen evolving complex of photosystem II subunit	P GO:0009790 embryo development
A3BKU8	oxygen evolving complex of photosystem II subunit	P GO:0009653 anatomical structure morphogenesis
A3BKU8	oxygen evolving complex of photosystem II subunit	C GO:0009536 plastid
A3BKU8	oxygen evolving complex of photosystem II subunit	P GO:0007049 cell cycle
A3BKU8	oxygen evolving complex of photosystem II subunit	C GO:0016020 membrane
A3BKU8	oxygen evolving complex of photosystem II subunit	F GO:0005488 binding
A3BKU8	oxygen evolving complex of photosystem II subunit	P GO:0009628 response to abiotic stimulus
A3BKU8	oxygen evolving complex of photosystem II subunit	C GO:0009579 thylakoid
W5GKA6	Heat shock protein STI	F GO:0005515 protein binding
W5GKA6	Heat shock protein STI	C GO:0005737 cytoplasm
W5GKA6	Heat shock protein STI	C GO:0005634 nucleus
W5GKA6	Heat shock protein STI	P GO:0016043 cellular component organization
A9L9Z4	ATP synthase beta subunit	F GO:0005215 transporter activity
A9L9Z4	ATP synthase beta subunit	C GO:0009536 plastid
A9L9Z4	ATP synthase beta subunit	P GO:0006139 nucleobase-containing compound metabolic process
A9L9Z4	ATP synthase beta subunit	P GO:0009058 biosynthetic process
A9L9Z4	ATP synthase beta subunit	F GO:0016787 hydrolase activity
A9L9Z4	ATP synthase beta subunit	F GO:0000166 nucleotide binding
A9L9Z4	ATP synthase beta subunit	C GO:0005886 plasma membrane
A9L9Z4	ATP synthase beta subunit	C GO:0009579 thylakoid
W5E5K7	lipid transfer protein	P GO:0006810 transport
W5E5K7	lipid transfer protein	F GO:0008289 lipid binding
W5FLB0	Cysteine synthase	C GO:0005739 mitochondrion
W5FLB0	Cysteine synthase	P GO:0009058 biosynthetic process
W5FLB0	Cysteine synthase	P GO:0009987 cellular process
W5FLB0	Cysteine synthase	F GO:0016740 transferase activity
F2DZH9	carbonic anhydrase	C GO:0009536 plastid
F2DZH9	carbonic anhydrase	P GO:0009987 cellular process
F2DZH9	carbonic anhydrase	F GO:0005488 binding
F2DZH9	carbonic anhydrase	F GO:0003824 catalytic activity
J3LP70	ribonucleoprotein chloroplastic-like	C GO:0009536 plastid
J3LP70	ribonucleoprotein chloroplastic-like	F GO:0000166 nucleotide binding
J3LP70	ribonucleoprotein chloroplastic-like	F GO:0003676 nucleic acid binding
B6TFY8	histone H4	F GO:0005515 protein binding
B6TFY8	histone H4	C GO:0005773 vacuole
B6TFY8	histone H4	C GO:0009536 plastid
B6TFY8	histone H4	C GO:0005886 plasma membrane
B6TFY8	histone H4	C GO:0005730 nucleolus
B6TFY8	histone H4	C GO:0009579 thylakoid
B6TFY8	histone H4	F GO:0003677 DNA binding
B6TFY8	histone H4	P GO:0016043 cellular component organization
B6TFY8	histone H4	C GO:0005829 cytosol
M8BYV1	lipoxygenase 4	F GO:0005488 binding
M8BYV1	lipoxygenase 4	F GO:0003824 catalytic activity
M7ZY79	proline-rich family expressed	C GO:0005737 cytoplasm
M7ZY79	proline-rich family expressed	C GO:0016020 membrane
I4EBI1	ribulose- -bisphosphate carboxylase oxygenase large partial	C GO:0009536 plastid
I4EBI1	ribulose- -bisphosphate carboxylase oxygenase large partial	P GO:0015979 photosynthesis
I4EBI1	ribulose- -bisphosphate carboxylase oxygenase large partial	P GO:0009058 biosynthetic process
I4EBI1	ribulose- -bisphosphate carboxylase oxygenase large partial	P GO:0005975 carbohydrate metabolic process
I4EBI1	ribulose- -bisphosphate carboxylase oxygenase large partial	F GO:0005488 binding
I4EBI1	ribulose- -bisphosphate carboxylase oxygenase large partial	F GO:0003824 catalytic activity
Q9FYV3	elongation factor 1-alpha-like	F GO:0000166 nucleotide binding
Q9FYV3	elongation factor 1-alpha-like	F GO:0016787 hydrolase activity
Q9FYV3	elongation factor 1-alpha-like	C GO:0005840 ribosome
Q9FYV3	elongation factor 1-alpha-like	F GO:0008135 translation factor activity, RNA binding
A0A0F6NH93	cytochrome f	P GO:0015979 photosynthesis
A0A0F6NH93	cytochrome f	C GO:0009536 plastid
A0A0F6NH93	cytochrome f	C GO:0016020 membrane
A0A0F6NH93	cytochrome f	F GO:0005488 binding
A0A0F6NH93	cytochrome f	C GO:0009579 thylakoid
M7ZVH9	Protease Do-like chloroplastic	P GO:0015979 photosynthesis
M7ZVH9	Protease Do-like chloroplastic	C GO:0009536 plastid
M7ZVH9	Protease Do-like chloroplastic	P GO:0006139 nucleobase-containing compound metabolic process
M7ZVH9	Protease Do-like chloroplastic	F GO:0016787 hydrolase activity
M7ZVH9	Protease Do-like chloroplastic	C GO:0009579 thylakoid
M7ZVH9	Protease Do-like chloroplastic	P GO:0006091 generation of precursor metabolites and energy
M7ZVH9	Protease Do-like chloroplastic	P GO:0019538 protein metabolic process

## Sheet: BP
Level	GO ID	Term	Type	#Seqs	Sequences
5	GO:0009790	embryo development	Biological Process	17	N1R2R0, A1E9I7, F2CXA5, Q9S876, J3MPG1, M8C3S5, K7U064, M8D225, A0A0F6NQY1, A3BKU8, A0A089N372, W5DP76, A0A0E0EPX3, M8BGU7, W5GPA3, W5FGQ7, W5AG21,
4	GO:0006091	generation of precursor metabolites and energy	Biological Process	35	H9ZX57, F2CZH5, I1GTJ6, M8C3S5, K3XV98, F2CQU0, W5E2P5, I1HWP9, M8BXT4, A0A089N372, C1JYE0, W5D4R0, T1L8G1, O22387, M7Z312, F2DHH7, P46285, K7U064, M0W2C4, D8L9G3, W5GYA8, M8CA60, M0ZEV8, I1GRB8, M7ZKL3, M7ZVH9, W5BK24, J3LJK2, M8BGU7, R7W2G6, A0A0A9JCN5, M0X0F4, F2CQY2, M0XEC5, W5AG21,
5	GO:0009791	post-embryonic development	Biological Process	19	A1E9I7, M8C3S5, M8D225, A0A0F6NQY1, A0A089N372, I1J202, W5D4R0, W5FGQ7, N1R2R0, F2CXA5, Q9S876, J3MPG1, P46285, K7U064, D8L9G3, W5GYA8, F2DJN3, M8BHR2, W5AG21,
4	GO:0009653	anatomical structure morphogenesis	Biological Process	22	A1E9I7, M8C3S5, M8BQ48, M8D225, A0A0F6NQY1, W5GZW1, A3BKU8, A0A089N372, I1J202, W5D4R0, W5FGQ7, M7Z4H8, F2CXA5, Q9S876, J3MPG1, P46285, K7U064, D8L9G3, A0A0E0EPX3, M8BGU7, A0A0A9JCN5, W5AG21,
5	GO:0030154	cell differentiation	Biological Process	4	M8BQ48, W5GZW1, M7Z4H8, A0A0A9JCN5,
4	GO:0034641	cellular nitrogen compound metabolic process	Biological Process	70	A0A0A9QPU7, W5FMZ5, H9ZX57, W5FEI2, F2CZH5, I1GTJ6, F2CQU0, M8BQ48, A0A0F6NQY1, M0YI51, W5GZW1, I1HWP9, R7W2H4, C5X4S1, K3Y9M3, T1L8G1, F2CV88, W5B8E3, I1HNH2, W5AH72, W5GYA8, F2EA93, A9L9Z4, F2CQN3, M7ZY44, R7W4C5, F2DA26, W5BNZ6, A1E9I7, M7YRN1, A0A096UUP6, M8C3S5, W5E2P5, M0VC57, W5DMP7, K3ZXP8, M7Z315, M8BXT4, I1GY66, C1JYE0, W5BMT1, W5D4R0, M8AWE2, O22387, F2DHH7, M7Z4H8, K3ZLI3, M8BTT2, A0A…
2	GO:0032502	developmental process	Biological Process	28	M8BQ48, M8D225, A0A0F6NQY1, W5GZW1, A3BKU8, A0A089N372, I1J202, W5GPA3, F2CXA5, Q9S876, K7U064, W5GYA8, M8BHR2, W5AG21, A1E9I7, M8C3S5, W5D4R0, W5FGQ7, N1R2R0, M7Z4H8, J3MPG1, P46285, D8L9G3, F2DJN3, W5DP76, A0A0E0EPX3, M8BGU7, A0A0A9JCN5,
2	GO:0032501	multicellular organismal process	Biological Process	28	M8BQ48, M8D225, A0A0F6NQY1, W5GZW1, A3BKU8, A0A089N372, I1J202, W5GPA3, F2CXA5, Q9S876, K7U064, W5GYA8, M8BHR2, W5AG21, A1E9I7, M8C3S5, W5D4R0, W5FGQ7, N1R2R0, M7Z4H8, J3MPG1, P46285, D8L9G3, F2DJN3, W5DP76, A0A0E0EPX3, M8BGU7, A0A0A9JCN5,
6	GO:0034645	cellular macromolecule biosynthetic process	Biological Process	20	A0A0A9QPU7, F2CV88, W5AH72, F2EA93, R7W4C5, W5BNZ6, M7YRN1, M0VC57, K3ZXP8, M7Z315, I1GY66, W5BMT1, M8AWE2, W5EUP3, M7YSY0, A0A0E0EPX3, W5A5L6, I1I8W1, A0A0A9JCN5, M7ZI22,
4	GO:0043170	macromolecule metabolic process	Biological Process	48	A0A0A9QPU7, W5FMZ5, F2CZH5, I1GTJ6, M7YVE8, F2CQU0, B4ESE2, W5B053, A0A077S078, W5GPA3, M7Z312, F2CV88, W5AH72, F2EA93, B9VTA3, F2CSC3, R7W4C5, W5FWL8, W5AG21, W5BNZ6, M7YRN1, M0VC57, F2E066, W5DMP7, K3ZXP8, M7Z315, M8BXT4, J3L8Q1, I1GY66, W5BMT1, N1QZ60, M8AWE2, A0A088CDA2, P46285, W5EUP3, M7YSY0, M0W2C4, D8L9G3, M8CA60, F2DJN3, A0A0E0EPX3, W5A5L6, I1I8W1, M7ZVH9, A0A0A9JCN5, M0X0F4, M7ZI22, F2C…
4	GO:0046483	heterocycle metabolic process	Biological Process	53	W5FMZ5, H9ZX57, W5FEI2, F2CZH5, I1GTJ6, F2CQU0, M8BQ48, A0A0F6NQY1, M0YI51, W5GZW1, I1HWP9, R7W2H4, C5X4S1, K3Y9M3, T1L8G1, W5B8E3, I1HNH2, W5GYA8, A9L9Z4, F2CQN3, M7ZY44, F2DA26, A1E9I7, M8C3S5, A0A096UUP6, W5E2P5, W5DMP7, M8BXT4, C1JYE0, W5D4R0, O22387, F2DHH7, M7Z4H8, K3ZLI3, M8BTT2, A0A088CDA2, P46285, M7YSY0, M0W2C4, D8L9G3, W5AY25, A0A0E0EPX3, W5FX26, W5FQX8, I1GRB8, M7ZVH9, J3LJK2, W5BK24,…
4	GO:0005975	carbohydrate metabolic process	Biological Process	37	W5I7C8, H9ZX57, Q37230, Q84ZY0, I1HWP9, T1L8G1, G0WY03, W5BQ56, W5GYA8, M8CAC5, W5I774, W5E8Y1, M0Y0Y6, A0A096UKR2, I4EBI1, M8C3S5, W5BMD1, A0A0D9WD69, C1JYE0, W5D4R0, O22387, U5IM61, F2DHH7, J3MPG1, M8BTT2, P46285, D8L9G3, Q66MG6, M7ZKL3, W5FQX8, I1GRB8, J3LJK2, W5BK24, Q84UH6, I1H2R0, A0A0A9JCN5, M0XEC5,
2	GO:0009987	cellular process	Biological Process	156	A0A0D9ZF51, W5FEI2, F2CZH5, Q37230, F2CQU0, M8BQ48, O22575, M0W5Q8, M8D225, A0A0F6NQY1, W5GZW1, I1HWP9, W5EEV4, I1J202, Q6XW17, Q9SAW6, G0WY03, M7Z312, F2CV88, W5AH72, W5GYA8, F2EA93, A0A0F6NH93, F2CSC3, M8BHR2, W5I774, R7W4C5, F2DA26, W5AG21, T1LHN5, W5BNZ6, W5E8Y1, A0A096UKR2, A1E9I7, I4EBI1, M8C3D9, F1DKC1, N1QQE6, W5E2P5, K3ZXP8, W5FLB0, M8BXT4, I1GY66, W5GWJ4, W5D4R0, W5BMT1, B4F9E2, W5B840,…
2	GO:0023052	signaling	Biological Process	23	A0A0D9ZF51, F2CZH5, M8D225, A0A0F6NQY1, W5AG21, A1E9I7, K3ZLI3, J3MPG1, P46285, A0A0A9JCN5, I1GTJ6, A3BKU8, A0A089N372, F2CXA5, Q9S876, K7U064, M8C3S5, W5CEZ6, W5FGQ7, D8L9G3, A0A0E0EPX3, M8BGU7, R7W2G6,
4	GO:0019748	secondary metabolic process	Biological Process	6	I1HWP9, P46285, W5BK24, M8CAC5, M8C3S5, D8L9G3,
3	GO:0006950	response to stress	Biological Process	30	F2CZH5, I1HWP9, F2CSC3, T1LHN5, A0A096UKR2, M8C3D9, F1DKC1, M0VYA0, W5B840, K3ZLI3, J3MPG1, P46285, M0W2C4, I1H2R0, A0A0A9JCN5, W5DB05, I1GTJ6, M0YI51, T1L8G1, F2CU34, W5BQ56, M7Z4Z1, W5I0G1, M7ZFY1, M8CAC5, W5CEZ6, F2DHH7, D8L9G3, I1GRB8, R7W2G6,
4	GO:0007275	multicellular organismal development	Biological Process	28	M8BQ48, M8D225, A0A0F6NQY1, W5GZW1, I1J202, W5GYA8, M8BHR2, W5AG21, A1E9I7, W5D4R0, J3MPG1, P46285, A0A0A9JCN5, A3BKU8, A0A089N372, W5GPA3, F2CXA5, Q9S876, K7U064, M8C3S5, W5FGQ7, N1R2R0, M7Z4H8, D8L9G3, F2DJN3, W5DP76, A0A0E0EPX3, M8BGU7,
5	GO:0006139	nucleobase-containing compound metabolic process	Biological Process	53	W5FEI2, F2CZH5, F2CQU0, M8BQ48, A0A0F6NQY1, W5GZW1, I1HWP9, W5GYA8, F2DA26, A1E9I7, W5E2P5, M8BXT4, W5D4R0, K3ZLI3, M8BTT2, A0A088CDA2, P46285, M7YSY0, M0W2C4, W5BK24, Q84UH6, I1H2R0, A0A0A9JCN5, W5FMZ5, H9ZX57, I1GTJ6, M0YI51, R7W2H4, C5X4S1, K3Y9M3, T1L8G1, W5B8E3, I1HNH2, A9L9Z4, F2CQN3, M7ZY44, M8C3S5, A0A096UUP6, W5DMP7, C1JYE0, O22387, F2DHH7, M7Z4H8, D8L9G3, W5AY25, A0A0E0EPX3, W5FX26, W5F…
3	GO:0009628	response to abiotic stimulus	Biological Process	18	F2CZH5, I1HWP9, Q6XW17, W5GYA8, W5D4R0, K3ZLI3, P46285, M0W2C4, I1H2R0, A0A0A9JCN5, I1GTJ6, A3BKU8, T1L8G1, M0W468, M7Z4Z1, M8CAC5, D8L9G3, F2DJN3,
2	GO:0040007	growth	Biological Process	1	I1J202,
3	GO:0016043	cellular component organization	Biological Process	29	F2CZH5, F2CQU0, M0W5Q8, I1J202, W5GYA8, W5E2P5, M8BXT4, I1GY66, W5D4R0, M8BTT2, A0A088CDA2, P46285, M0W2C4, A0A0A9JCN5, I1GTJ6, R7W2H4, C5X4S1, W5GPA3, T1L8G1, M0W468, M7ZY44, B6TFY8, M8C3S5, M0VC57, W5GKA6, N1R2R0, D8L9G3, W5AY25, R7W2G6,
2	GO:0051179	localization	Biological Process	27	A0A0D9ZF51, M8D225, L7Q3U1, I1J202, M7YJJ9, M8C8N2, M8BHR2, N1QQE6, Q5NE33, W5GWJ4, M0VYA0, P46285, M0W2C4, W5BK24, A0A0A9JCN5, Q9ATG4, M0W559, M0W593, M0W468, Q9S876, I1HNH2, M7ZY44, W5DMP7, W5E5K7, W5FGQ7, M7Z4H8, D8L9G3,
4	GO:0006629	lipid metabolic process	Biological Process	29	W5GZW1, I1J202, W5GYA8, F2CSC3, W5E8Y1, W5E2P5, M8BTT2, A0A088CDA2, P46285, A0A0A9JCN5, W5I7C8, W5FMZ5, R7W2H4, C5X4S1, T1L8G1, W5BZ90, W5BQ56, T1LSZ4, W5EAS7, M8CAC5, F2CQN3, I1GN92, M7ZY44, M8B1V8, K3XV98, W5DMP7, N1R2R0, D8L9G3, W5AY25,
3	GO:0009719	response to endogenous stimulus	Biological Process	10	F2CZH5, M0VYA0, K3ZLI3, P46285, I1H2R0, A0A0A9JCN5, I1GTJ6, T1LSZ4, K3XV98, D8L9G3,
4	GO:1901576	organic substance biosynthetic process	Biological Process	20	F2CV88, W5AH72, F2EA93, R7W4C5, W5BNZ6, K3ZXP8, I1GY66, W5BMT1, M8AWE2, W5EUP3, M7YSY0, W5A5L6, A0A0A9JCN5, M7ZI22, A0A0A9QPU7, M7YRN1, M0VC57, M7Z315, A0A0E0EPX3, I1I8W1,
3	GO:0044767	single-organism developmental process	Biological Process	28	M8BQ48, M8D225, A0A0F6NQY1, W5GZW1, I1J202, W5GYA8, M8BHR2, W5AG21, A1E9I7, W5D4R0, J3MPG1, P46285, A0A0A9JCN5, A3BKU8, A0A089N372, W5GPA3, F2CXA5, Q9S876, K7U064, M8C3S5, W5FGQ7, N1R2R0, M7Z4H8, D8L9G3, F2DJN3, W5DP76, A0A0E0EPX3, M8BGU7,
6	GO:0061458	reproductive system development	Biological Process	3	I1J202, M8BHR2, N1R2R0,
3	GO:0044763	single-organism cellular process	Biological Process	30	A0A0D9ZF51, F2CZH5, M8BQ48, M8D225, A0A0F6NQY1, W5GZW1, M8BHR2, W5AG21, A1E9I7, N1QQE6, K3ZLI3, J3MPG1, P46285, A0A0A9JCN5, W5DB05, I1GTJ6, A3BKU8, A0A089N372, F2CXA5, Q9S876, W5BQ56, K7U064, M8C3S5, W5CEZ6, W5FGQ7, M7Z4H8, D8L9G3, A0A0E0EPX3, M8BGU7, R7W2G6,
4	GO:0009991	response to extracellular stimulus	Biological Process	2	W5BQ56, W5CEZ6,
4	GO:0048869	cellular developmental process	Biological Process	4	M8BQ48, W5GZW1, A0A0A9JCN5, M7Z4H8,
9	GO:0009908	flower development	Biological Process	3	I1J202, M8BHR2, N1R2R0,
3	GO:0051234	establishment of localization	Biological Process	27	A0A0D9ZF51, M8D225, L7Q3U1, I1J202, M7YJJ9, M8C8N2, M8BHR2, N1QQE6, Q5NE33, W5GWJ4, M0VYA0, P46285, M0W2C4, W5BK24, A0A0A9JCN5, Q9ATG4, M0W559, M0W593, M0W468, Q9S876, I1HNH2, M7ZY44, W5DMP7, W5E5K7, W5FGQ7, M7Z4H8, D8L9G3,
2	GO:0071840	cellular component organization or biogenesis	Biological Process	29	F2CZH5, F2CQU0, M0W5Q8, I1J202, W5GYA8, W5E2P5, M8BXT4, I1GY66, W5D4R0, M8BTT2, A0A088CDA2, P46285, M0W2C4, A0A0A9JCN5, I1GTJ6, R7W2H4, C5X4S1, W5GPA3, T1L8G1, M0W468, M7ZY44, B6TFY8, M8C3S5, M0VC57, W5GKA6, N1R2R0, D8L9G3, W5AY25, R7W2G6,
4	GO:1901564	organonitrogen compound metabolic process	Biological Process	20	F2CV88, W5AH72, F2EA93, R7W4C5, W5BNZ6, K3ZXP8, I1GY66, W5BMT1, M8AWE2, W5EUP3, M7YSY0, W5A5L6, A0A0A9JCN5, M7ZI22, A0A0A9QPU7, M7YRN1, M0VC57, M7Z315, A0A0E0EPX3, I1I8W1,
5	GO:0019725	cellular homeostasis	Biological Process	5	M8BHR2, N1QQE6, W5DB05, F2CXA5, M7Z4H8,
5	GO:1901566	organonitrogen compound biosynthetic process	Biological Process	20	F2CV88, W5AH72, F2EA93, R7W4C5, W5BNZ6, K3ZXP8, I1GY66, W5BMT1, M8AWE2, W5EUP3, M7YSY0, W5A5L6, A0A0A9JCN5, M7ZI22, A0A0A9QPU7, M7YRN1, M0VC57, M7Z315, A0A0E0EPX3, I1I8W1,
3	GO:0009058	biosynthetic process	Biological Process	89	W5FEI2, F2CZH5, Q37230, M8BQ48, A0A0F6NQY1, W5GZW1, I1HWP9, I1J202, Q9SAW6, G0WY03, F2CV88, W5AH72, W5GYA8, F2EA93, F2CSC3, R7W4C5, F2DA26, W5BNZ6, A0A096UKR2, A1E9I7, I4EBI1, W5E2P5, K3ZXP8, W5FLB0, M8BXT4, I1GY66, W5GWJ4, W5D4R0, W5BMT1, M8AWE2, U5IM61, K3ZLI3, M8BTT2, A0A088CDA2, P46285, W5EUP3, M7YSY0, M0W2C4, Q66MG6, W5A5L6, W5BK24, Q84UH6, A0A0A9JCN5, M7ZI22, A0A0A9QPU7, W5FMZ5, H9ZX57, I1G…
5	GO:0009059	macromolecule biosynthetic process	Biological Process	20	F2CV88, W5AH72, F2EA93, R7W4C5, W5BNZ6, K3ZXP8, I1GY66, W5BMT1, M8AWE2, W5EUP3, M7YSY0, W5A5L6, A0A0A9JCN5, M7ZI22, A0A0A9QPU7, M7YRN1, M0VC57, M7Z315, A0A0E0EPX3, I1I8W1,
4	GO:0042592	homeostatic process	Biological Process	5	M8BHR2, N1QQE6, W5DB05, F2CXA5, M7Z4H8,
3	GO:0009056	catabolic process	Biological Process	32	O22575, I1HWP9, I1J202, T1LHN5, W5E8Y1, M8C3D9, F1DKC1, W5B840, J3MPG1, P46285, M0W2C4, W5BK24, W5I7C8, W5FMZ5, H9ZX57, R7W2H4, C5X4S1, T1L8G1, W5FQX4, W5BQ56, W5I0G1, M7ZFY1, M8CAC5, B9VTA3, N1QPN2, J3L8Q1, C1JYE0, O22387, F2DHH7, D8L9G3, I1GRB8, J3LJK2,
3	GO:0048856	anatomical structure development	Biological Process	26	M8BQ48, M8D225, A0A0F6NQY1, W5GZW1, I1J202, M8BHR2, W5AG21, A1E9I7, W5D4R0, J3MPG1, P46285, A0A0A9JCN5, A3BKU8, A0A089N372, W5GPA3, F2CXA5, Q9S876, K7U064, M8C3S5, W5FGQ7, N1R2R0, M7Z4H8, D8L9G3, W5DP76, A0A0E0EPX3, M8BGU7,
5	GO:0060255	regulation of macromolecule metabolic process	Biological Process	1	A0A088CDA2,
3	GO:0009607	response to biotic stimulus	Biological Process	10	F2CZH5, F2CSC3, K3ZLI3, P46285, A0A0A9JCN5, I1GTJ6, T1L8G1, W5CEZ6, D8L9G3, R7W2G6,
1	GO:0008150	biological_process	Biological Process	173	A0A0D9ZF51, W5FEI2, F2CZH5, Q37230, F2CQU0, M8BQ48, O22575, M0W5Q8, M8D225, A0A0F6NQY1, W5GZW1, I1HWP9, W5B053, W5EEV4, L7Q3U1, I1J202, Q6XW17, M7YJJ9, Q9SAW6, G0WY03, M7Z312, F2CV88, W5AH72, M8C8N2, W5GYA8, F2EA93, A0A0F6NH93, F2CSC3, M8BHR2, W5I774, R7W4C5, F2DA26, W5AG21, T1LHN5, W5BNZ6, W5E8Y1, A0A096UKR2, A1E9I7, I4EBI1, M8C3D9, F1DKC1, N1QQE6, W5E2P5, F2E066, K3ZXP8, W5FLB0, M8BXT4, I1GY66,…
4	GO:1901360	organic cyclic compound metabolic process	Biological Process	53	W5FEI2, F2CZH5, F2CQU0, M8BQ48, A0A0F6NQY1, W5GZW1, I1HWP9, W5GYA8, F2DA26, A1E9I7, W5E2P5, M8BXT4, W5D4R0, K3ZLI3, M8BTT2, A0A088CDA2, P46285, M7YSY0, M0W2C4, W5BK24, Q84UH6, I1H2R0, A0A0A9JCN5, W5FMZ5, H9ZX57, I1GTJ6, M0YI51, R7W2H4, C5X4S1, K3Y9M3, T1L8G1, W5B8E3, I1HNH2, A9L9Z4, F2CQN3, M7ZY44, M8C3S5, A0A096UUP6, W5DMP7, C1JYE0, O22387, F2DHH7, M7Z4H8, D8L9G3, W5AY25, A0A0E0EPX3, W5FX26, W5F…
3	GO:0009605	response to external stimulus	Biological Process	12	F2CZH5, F2CSC3, K3ZLI3, P46285, M0W2C4, A0A0A9JCN5, I1GTJ6, T1L8G1, W5BQ56, W5CEZ6, D8L9G3, R7W2G6,
3	GO:0044707	single-multicellular organism process	Biological Process	28	M8BQ48, M8D225, A0A0F6NQY1, W5GZW1, I1J202, W5GYA8, M8BHR2, W5AG21, A1E9I7, W5D4R0, J3MPG1, P46285, A0A0A9JCN5, A3BKU8, A0A089N372, W5GPA3, F2CXA5, Q9S876, K7U064, M8C3S5, W5FGQ7, N1R2R0, M7Z4H8, D8L9G3, F2DJN3, W5DP76, A0A0E0EPX3, M8BGU7,
4	GO:0009606	tropism	Biological Process	1	M0W2C4,
6	GO:0048367	shoot system development	Biological Process	3	I1J202, M8BHR2, N1R2R0,
3	GO:0044706	multi-multicellular organism process	Biological Process	1	W5GPA3,
4	GO:0050794	regulation of cellular process	Biological Process	9	A0A0D9ZF51, F2CZH5, K3ZLI3, P46285, A0A0A9JCN5, I1GTJ6, W5CEZ6, D8L9G3, R7W2G6,
2	GO:0008152	metabolic process	Biological Process	140	W5FEI2, F2CZH5, Q37230, F2CQU0, M8BQ48, O22575, A0A0F6NQY1, W5GZW1, I1HWP9, W5B053, I1J202, Q6XW17, Q9SAW6, G0WY03, M7Z312, F2CV88, W5AH72, W5GYA8, F2EA93, A0A0F6NH93, F2CSC3, W5I774, R7W4C5, F2DA26, W5AG21, T1LHN5, W5BNZ6, W5E8Y1, A0A096UKR2, A1E9I7, I4EBI1, M8C3D9, F1DKC1, W5E2P5, F2E066, K3ZXP8, W5FLB0, M8BXT4, I1GY66, W5GWJ4, W5D4R0, W5BMT1, N1QZ60, W5B840, M8AWE2, U5IM61, K3ZLI3, J3MPG1, M8B…
3	GO:0044703	multi-organism reproductive process	Biological Process	1	W5GPA3,
3	GO:0044702	single organism reproductive process	Biological Process	3	I1J202, M8BHR2, N1R2R0,
7	GO:0040029	regulation of gene expression, epigenetic	Biological Process	1	A0A088CDA2,
3	GO:0044700	single organism signaling	Biological Process	23	A0A0D9ZF51, F2CZH5, M8D225, A0A0F6NQY1, W5AG21, A1E9I7, K3ZLI3, J3MPG1, P46285, A0A0A9JCN5, I1GTJ6, A3BKU8, A0A089N372, F2CXA5, Q9S876, K7U064, M8C3S5, W5CEZ6, W5FGQ7, D8L9G3, A0A0E0EPX3, M8BGU7, R7W2G6,
3	GO:0071704	organic substance metabolic process	Biological Process	113	W5FEI2, F2CZH5, Q37230, F2CQU0, M8BQ48, A0A0F6NQY1, W5GZW1, I1HWP9, W5B053, I1J202, G0WY03, M7Z312, F2CV88, W5AH72, W5GYA8, F2EA93, F2CSC3, W5I774, R7W4C5, F2DA26, W5AG21, W5BNZ6, W5E8Y1, A0A096UKR2, A1E9I7, I4EBI1, W5E2P5, F2E066, K3ZXP8, M8BXT4, I1GY66, W5D4R0, W5BMT1, N1QZ60, M8AWE2, U5IM61, K3ZLI3, J3MPG1, M8BTT2, A0A088CDA2, P46285, W5EUP3, M7YSY0, M0W2C4, Q66MG6, W5A5L6, W5BK24, Q84UH6, I1H…
6	GO:0010468	regulation of gene expression	Biological Process	1	A0A088CDA2,
3	GO:0006807	nitrogen compound metabolic process	Biological Process	70	W5FEI2, F2CZH5, F2CQU0, M8BQ48, A0A0F6NQY1, W5GZW1, I1HWP9, F2CV88, W5AH72, W5GYA8, F2EA93, R7W4C5, F2DA26, W5BNZ6, A1E9I7, W5E2P5, K3ZXP8, M8BXT4, I1GY66, W5D4R0, W5BMT1, M8AWE2, K3ZLI3, M8BTT2, A0A088CDA2, P46285, W5EUP3, M7YSY0, M0W2C4, W5A5L6, W5BK24, Q84UH6, I1H2R0, A0A0A9JCN5, M7ZI22, A0A0A9QPU7, W5FMZ5, H9ZX57, I1GTJ6, M0YI51, R7W2H4, C5X4S1, K3Y9M3, T1L8G1, W5B8E3, I1HNH2, A9L9Z4, F2CQN3,…
5	GO:0010467	gene expression	Biological Process	21	F2CV88, W5AH72, F2EA93, R7W4C5, W5BNZ6, K3ZXP8, I1GY66, W5BMT1, M8AWE2, A0A088CDA2, W5EUP3, M7YSY0, W5A5L6, A0A0A9JCN5, M7ZI22, A0A0A9QPU7, M7YRN1, M0VC57, M7Z315, A0A0E0EPX3, I1I8W1,
4	GO:0008219	cell death	Biological Process	6	F2CZH5, P46285, A0A0A9JCN5, I1GTJ6, W5CEZ6, D8L9G3,
3	GO:0051716	cellular response to stimulus	Biological Process	9	A0A0D9ZF51, F2CZH5, K3ZLI3, P46285, A0A0A9JCN5, I1GTJ6, W5CEZ6, D8L9G3, R7W2G6,
5	GO:0044260	cellular macromolecule metabolic process	Biological Process	35	F2CZH5, F2CQU0, M7Z312, F2CV88, W5AH72, F2EA93, R7W4C5, W5AG21, W5BNZ6, K3ZXP8, M8BXT4, I1GY66, W5BMT1, M8AWE2, A0A088CDA2, P46285, W5EUP3, M7YSY0, W5A5L6, A0A0A9JCN5, M7ZI22, A0A0A9QPU7, I1GTJ6, W5GPA3, M7YRN1, M0VC57, W5DMP7, M7Z315, D8L9G3, M8CA60, F2DJN3, A0A0E0EPX3, I1I8W1, M0X0F4, F2CQY2,
4	GO:0019222	regulation of metabolic process	Biological Process	1	A0A088CDA2,
8	GO:0006412	translation	Biological Process	20	F2CV88, W5AH72, F2EA93, R7W4C5, W5BNZ6, K3ZXP8, I1GY66, W5BMT1, M8AWE2, W5EUP3, M7YSY0, W5A5L6, A0A0A9JCN5, M7ZI22, A0A0A9QPU7, M7YRN1, M0VC57, M7Z315, A0A0E0EPX3, I1I8W1,
7	GO:0048608	reproductive structure development	Biological Process	3	I1J202, M8BHR2, N1R2R0,
3	GO:0044710	single-organism metabolic process	Biological Process	32	W5GZW1, I1HWP9, I1J202, W5GYA8, F2CSC3, W5E8Y1, W5E2P5, M8BTT2, A0A088CDA2, P46285, W5BK24, A0A0A9JCN5, W5I7C8, W5FMZ5, R7W2H4, C5X4S1, T1L8G1, W5BZ90, W5BQ56, T1LSZ4, W5EAS7, M8CAC5, F2CQN3, I1GN92, M7ZY44, M8C3S5, M8B1V8, K3XV98, W5DMP7, N1R2R0, D8L9G3, W5AY25,
3	GO:0050789	regulation of biological process	Biological Process	10	A0A0D9ZF51, F2CZH5, K3ZLI3, A0A088CDA2, P46285, A0A0A9JCN5, I1GTJ6, W5CEZ6, D8L9G3, R7W2G6,
4	GO:0006810	transport	Biological Process	27	A0A0D9ZF51, M8D225, L7Q3U1, I1J202, M7YJJ9, M8C8N2, M8BHR2, N1QQE6, Q5NE33, W5GWJ4, M0VYA0, P46285, M0W2C4, W5BK24, A0A0A9JCN5, Q9ATG4, M0W559, M0W593, M0W468, Q9S876, I1HNH2, M7ZY44, W5DMP7, W5E5K7, W5FGQ7, M7Z4H8, D8L9G3,
2	GO:0051704	multi-organism process	Biological Process	1	W5GPA3,
5	GO:0044271	cellular nitrogen compound biosynthetic process	Biological Process	20	F2CV88, W5AH72, F2EA93, R7W4C5, W5BNZ6, K3ZXP8, I1GY66, W5BMT1, M8AWE2, W5EUP3, M7YSY0, W5A5L6, A0A0A9JCN5, M7ZI22, A0A0A9QPU7, M7YRN1, M0VC57, M7Z315, A0A0E0EPX3, I1I8W1,
7	GO:0043043	peptide biosynthetic process	Biological Process	20	F2CV88, W5AH72, F2EA93, R7W4C5, W5BNZ6, K3ZXP8, I1GY66, W5BMT1, M8AWE2, W5EUP3, M7YSY0, W5A5L6, A0A0A9JCN5, M7ZI22, A0A0A9QPU7, M7YRN1, M0VC57, M7Z315, A0A0E0EPX3, I1I8W1,
2	GO:0065007	biological regulation	Biological Process	15	A0A0D9ZF51, F2CZH5, M8BHR2, N1QQE6, K3ZLI3, A0A088CDA2, P46285, A0A0A9JCN5, W5DB05, I1GTJ6, F2CXA5, W5CEZ6, M7Z4H8, D8L9G3, R7W2G6,
3	GO:0065008	regulation of biological quality	Biological Process	5	M8BHR2, N1QQE6, W5DB05, F2CXA5, M7Z4H8,
4	GO:0007049	cell cycle	Biological Process	14	M8D225, A0A0F6NQY1, W5AG21, A1E9I7, J3MPG1, A3BKU8, A0A089N372, F2CXA5, Q9S876, K7U064, M8C3S5, W5FGQ7, A0A0E0EPX3, M8BGU7,
6	GO:0044267	cellular protein metabolic process	Biological Process	35	F2CZH5, F2CQU0, M7Z312, F2CV88, W5AH72, F2EA93, R7W4C5, W5AG21, W5BNZ6, K3ZXP8, M8BXT4, I1GY66, W5BMT1, M8AWE2, A0A088CDA2, P46285, W5EUP3, M7YSY0, W5A5L6, A0A0A9JCN5, M7ZI22, A0A0A9QPU7, I1GTJ6, W5GPA3, M7YRN1, M0VC57, W5DMP7, M7Z315, D8L9G3, M8CA60, F2DJN3, A0A0E0EPX3, I1I8W1, M0X0F4, F2CQY2,
5	GO:0019538	protein metabolic process	Biological Process	48	F2CZH5, F2CQU0, W5B053, M7Z312, F2CV88, W5AH72, F2EA93, F2CSC3, R7W4C5, W5AG21, W5BNZ6, F2E066, K3ZXP8, M8BXT4, I1GY66, W5BMT1, N1QZ60, M8AWE2, A0A088CDA2, P46285, W5EUP3, M7YSY0, M0W2C4, W5A5L6, A0A0A9JCN5, M7ZI22, A0A0A9QPU7, W5FMZ5, I1GTJ6, M7YVE8, B4ESE2, A0A077S078, W5GPA3, B9VTA3, W5FWL8, M7YRN1, M0VC57, W5DMP7, M7Z315, J3L8Q1, D8L9G3, M8CA60, F2DJN3, A0A0E0EPX3, I1I8W1, M7ZVH9, M0X0F4, F2C…
4	GO:0015979	photosynthesis	Biological Process	39	F2CZH5, Q37230, F2CQU0, Q6XW17, Q9SAW6, G0WY03, M7Z312, W5GYA8, A0A0F6NH93, W5AG21, I4EBI1, W5E2P5, M8BXT4, W5D4R0, U5IM61, M8BTT2, P46285, Q66MG6, A0A0A9JCN5, H9ZX57, I1GTJ6, A3BKU8, A0A089N372, T1L8G1, K7U064, M0ZEV8, M8C3S5, W5BMD1, O22387, D8L9G3, W5AY25, M8CA60, I1IIT7, M7ZKL3, M7ZVH9, R7W2G6, M0X0F4, F2CQY2, I1I3X4,
4	GO:0006725	cellular aromatic compound metabolic process	Biological Process	53	W5FEI2, F2CZH5, F2CQU0, M8BQ48, A0A0F6NQY1, W5GZW1, I1HWP9, W5GYA8, F2DA26, A1E9I7, W5E2P5, M8BXT4, W5D4R0, K3ZLI3, M8BTT2, A0A088CDA2, P46285, M7YSY0, M0W2C4, W5BK24, Q84UH6, I1H2R0, A0A0A9JCN5, W5FMZ5, H9ZX57, I1GTJ6, M0YI51, R7W2H4, C5X4S1, K3Y9M3, T1L8G1, W5B8E3, I1HNH2, A9L9Z4, F2CQN3, M7ZY44, M8C3S5, A0A096UUP6, W5DMP7, C1JYE0, O22387, F2DHH7, M7Z4H8, D8L9G3, W5AY25, A0A0E0EPX3, W5FX26, W5F…
2	GO:0022414	reproductive process	Biological Process	4	I1J202, M8BHR2, W5GPA3, N1R2R0,
6	GO:0090304	nucleic acid metabolic process	Biological Process	1	A0A088CDA2,
5	GO:0007267	cell-cell signaling	Biological Process	14	M8D225, A0A0F6NQY1, W5AG21, A1E9I7, J3MPG1, A3BKU8, A0A089N372, F2CXA5, Q9S876, K7U064, M8C3S5, W5FGQ7, A0A0E0EPX3, M8BGU7,
3	GO:0016265	death	Biological Process	6	F2CZH5, P46285, A0A0A9JCN5, I1GTJ6, W5CEZ6, D8L9G3,
6	GO:0043604	amide biosynthetic process	Biological Process	20	F2CV88, W5AH72, F2EA93, R7W4C5, W5BNZ6, K3ZXP8, I1GY66, W5BMT1, M8AWE2, W5EUP3, M7YSY0, W5A5L6, A0A0A9JCN5, M7ZI22, A0A0A9QPU7, M7YRN1, M0VC57, M7Z315, A0A0E0EPX3, I1I8W1,
5	GO:0043603	cellular amide metabolic process	Biological Process	20	F2CV88, W5AH72, F2EA93, R7W4C5, W5BNZ6, K3ZXP8, I1GY66, W5BMT1, M8AWE2, W5EUP3, M7YSY0, W5A5L6, A0A0A9JCN5, M7ZI22, A0A0A9QPU7, M7YRN1, M0VC57, M7Z315, A0A0E0EPX3, I1I8W1,
5	GO:0048731	system development	Biological Process	3	I1J202, M8BHR2, N1R2R0,
4	GO:0007154	cell communication	Biological Process	24	A0A0D9ZF51, F2CZH5, M8D225, A0A0F6NQY1, W5AG21, A1E9I7, K3ZLI3, J3MPG1, P46285, A0A0A9JCN5, I1GTJ6, A3BKU8, A0A089N372, F2CXA5, Q9S876, W5BQ56, K7U064, M8C3S5, W5CEZ6, W5FGQ7, D8L9G3, A0A0E0EPX3, M8BGU7, R7W2G6,
2	GO:0000003	reproduction	Biological Process	12	M8D225, A0A0F6NQY1, W5AG21, A1E9I7, J3MPG1, A0A089N372, F2CXA5, Q9S876, K7U064, M8C3S5, W5FGQ7, A0A0E0EPX3,
3	GO:0044237	cellular metabolic process	Biological Process	96	W5FEI2, F2CZH5, Q37230, F2CQU0, M8BQ48, A0A0F6NQY1, W5GZW1, I1HWP9, Q6XW17, Q9SAW6, G0WY03, M7Z312, F2CV88, W5AH72, W5GYA8, F2EA93, A0A0F6NH93, R7W4C5, F2DA26, W5AG21, W5BNZ6, A1E9I7, I4EBI1, W5E2P5, K3ZXP8, M8BXT4, I1GY66, W5D4R0, W5BMT1, M8AWE2, U5IM61, K3ZLI3, M8BTT2, A0A088CDA2, P46285, W5EUP3, M7YSY0, M0W2C4, Q66MG6, W5A5L6, W5BK24, Q84UH6, I1H2R0, A0A0A9JCN5, M7ZI22, A0A0A9QPU7, W5FMZ5, H9Z…
3	GO:0044238	primary metabolic process	Biological Process	113	W5FEI2, F2CZH5, Q37230, F2CQU0, M8BQ48, A0A0F6NQY1, W5GZW1, I1HWP9, W5B053, I1J202, G0WY03, M7Z312, F2CV88, W5AH72, W5GYA8, F2EA93, F2CSC3, W5I774, R7W4C5, F2DA26, W5AG21, W5BNZ6, W5E8Y1, A0A096UKR2, A1E9I7, I4EBI1, W5E2P5, F2E066, K3ZXP8, M8BXT4, I1GY66, W5D4R0, W5BMT1, N1QZ60, M8AWE2, U5IM61, K3ZLI3, J3MPG1, M8BTT2, A0A088CDA2, P46285, W5EUP3, M7YSY0, M0W2C4, Q66MG6, W5A5L6, W5BK24, Q84UH6, I1H…
2	GO:0044699	single-organism process	Biological Process	60	A0A0D9ZF51, F2CZH5, M8BQ48, M8D225, A0A0F6NQY1, W5GZW1, I1HWP9, I1J202, W5GYA8, F2CSC3, M8BHR2, W5AG21, W5E8Y1, A1E9I7, N1QQE6, W5E2P5, W5D4R0, K3ZLI3, J3MPG1, M8BTT2, A0A088CDA2, P46285, W5BK24, A0A0A9JCN5, W5I7C8, W5FMZ5, W5DB05, I1GTJ6, A3BKU8, A0A089N372, R7W2H4, C5X4S1, W5GPA3, T1L8G1, F2CXA5, Q9S876, W5BZ90, W5BQ56, T1LSZ4, K7U064, W5EAS7, M8CAC5, F2CQN3, I1GN92, M7ZY44, M8C3S5, M8B1V8, K3X…
7	GO:0006259	DNA metabolic process	Biological Process	1	A0A088CDA2,
5	GO:0007165	signal transduction	Biological Process	9	A0A0D9ZF51, F2CZH5, K3ZLI3, P46285, A0A0A9JCN5, I1GTJ6, W5CEZ6, D8L9G3, R7W2G6,
3	GO:0003006	developmental process involved in reproduction	Biological Process	3	I1J202, M8BHR2, N1R2R0,
8	GO:0090567	reproductive shoot system development	Biological Process	3	I1J202, M8BHR2, N1R2R0,
5	GO:0043412	macromolecule modification	Biological Process	16	F2CZH5, F2CQU0, M7Z312, W5AG21, M8BXT4, A0A088CDA2, P46285, A0A0A9JCN5, I1GTJ6, W5GPA3, W5DMP7, D8L9G3, M8CA60, F2DJN3, M0X0F4, F2CQY2,
4	GO:0009856	pollination	Biological Process	1	W5GPA3,
4	GO:0044249	cellular biosynthetic process	Biological Process	20	F2CV88, W5AH72, F2EA93, R7W4C5, W5BNZ6, K3ZXP8, I1GY66, W5BMT1, M8AWE2, W5EUP3, M7YSY0, W5A5L6, A0A0A9JCN5, M7ZI22, A0A0A9QPU7, M7YRN1, M0VC57, M7Z315, A0A0E0EPX3, I1I8W1,
6	GO:0036211	protein modification process	Biological Process	16	F2CZH5, F2CQU0, M7Z312, W5AG21, M8BXT4, A0A088CDA2, P46285, A0A0A9JCN5, I1GTJ6, W5GPA3, W5DMP7, D8L9G3, M8CA60, F2DJN3, M0X0F4, F2CQY2,
7	GO:0006464	cellular protein modification process	Biological Process	16	F2CZH5, F2CQU0, M7Z312, W5AG21, M8BXT4, A0A088CDA2, P46285, A0A0A9JCN5, I1GTJ6, W5GPA3, W5DMP7, D8L9G3, M8CA60, F2DJN3, M0X0F4, F2CQY2,
2	GO:0050896	response to stimulus	Biological Process	39	A0A0D9ZF51, F2CZH5, I1HWP9, Q6XW17, W5GYA8, F2CSC3, T1LHN5, A0A096UKR2, M8C3D9, F1DKC1, M0VYA0, W5D4R0, W5B840, K3ZLI3, J3MPG1, P46285, M0W2C4, I1H2R0, A0A0A9JCN5, W5DB05, I1GTJ6, M0YI51, A3BKU8, T1L8G1, M0W468, F2CU34, W5BQ56, T1LSZ4, M7Z4Z1, W5I0G1, M7ZFY1, M8CAC5, K3XV98, W5CEZ6, F2DHH7, D8L9G3, F2DJN3, I1GRB8, R7W2G6,
6	GO:0006518	peptide metabolic process	Biological Process	20	F2CV88, W5AH72, F2EA93, R7W4C5, W5BNZ6, K3ZXP8, I1GY66, W5BMT1, M8AWE2, W5EUP3, M7YSY0, W5A5L6, A0A0A9JCN5, M7ZI22, A0A0A9QPU7, M7YRN1, M0VC57, M7Z315, A0A0E0EPX3, I1I8W1,

## Sheet: MF
Level	GO ID	Term	Type	#Seqs	Sequences
3	GO:0005515	protein binding	Molecular Function	24	M0V1K8, F2CQU0, R7VYR3, I1J202, M8B4A4, Q84UH6, R7W2H4, C5X4S1, M8CRB5, K3Y9M3, F2CXA5, M0W468, F2CU34, W5BZ90, T1LSZ4, M8AT56, B6TFY8, K3XV98, M8AKZ8, W5CEZ6, R7WCP0, W5GKA6, K3XMA8, M7Z4H8,
2	GO:0005215	transporter activity	Molecular Function	8	F2CZH5, A0A0F6NQY1, A1E9I7, I1GTJ6, K7UNK1, A9L9Z4, A0A0E0EPX3, R7W2G6,
3	GO:0003700	transcription factor activity, sequence-specific DNA binding	Molecular Function	2	K3ZLI3, Q84UH6,
5	GO:0003723	RNA binding	Molecular Function	12	Q9FYV3, F2EA93, K3ZXP8, W5G125, R7W2H4, C5X4S1, W5GPA3, W5BQ56, I1HNH2, M7YRN1, M0VC57, N1R2R0,
4	GO:0016788	hydrolase activity, acting on ester bonds	Molecular Function	1	W5BQ56,
2	GO:0003824	catalytic activity	Molecular Function	119	A0A0D9ZF51, W5FEI2, F2CZH5, Q37230, O22575, A0A0F6NQY1, W5FWD2, W5GZW1, I1HWP9, W5B053, W5EEV4, I1J202, Q9SAW6, G0WY03, Q9FYV3, F2CSC3, M8BHR2, W5I774, W5B8U4, A0A077RU93, T1LHN5, W5E8Y1, A1E9I7, I4EBI1, M8C3D9, F1DKC1, F2E066, W5H151, W5FLB0, M8BXT4, M8BYV1, W5GFX3, W5G125, W5GWJ4, N1QZ60, B4F9E2, W5B840, U5IM61, M8BDB0, W5ETT8, J3MPG1, A0A088CDA2, A0A096UQG2, P46285, M7YSY0, M0W2C4, M8B4A4, D8L…
3	GO:0008289	lipid binding	Molecular Function	10	M8D225, L7Q3U1, M7YJJ9, Q5NE33, M0VYA0, W5D4R0, Q9ATG4, Q9S876, W5E5K7, W5FGQ7,
4	GO:1901265	nucleoside phosphate binding	Molecular Function	30	A0A0D9ZF51, A0A0F6NQY1, Q9FYV3, T1N8D9, A1E9I7, W5G125, K3ZLI3, M8BTT2, M7YSY0, I1H2R0, M7ZI22, H9ZX57, M0YI51, K3Y9M3, F2CU34, I1HNH2, M0YI85, A9L9Z4, N1QPN2, A0A096UUP6, J3L8Q1, A0A0D9WD69, O22387, J9QCY8, N1R2R0, J3LP70, F2CQ53, W5AY25, W5AN26, J3LJK2,
1	GO:0003674	molecular_function	Molecular Function	183	A0A0D9ZF51, M0V1K8, W5FEI2, F2CZH5, Q37230, F2CQU0, O22575, M8D225, A0A0F6NQY1, W5FWD2, W5GZW1, I1HWP9, W5B053, W5EEV4, R7VYR3, L7Q3U1, W5EC03, I1J202, M7YJJ9, Q9SAW6, G0WY03, M7Z312, F2CV88, W5AH72, Q9FYV3, T1N8D9, F2EA93, A0A0F6NH93, F2CSC3, M8BHR2, W5I774, W5B8U4, R7W4C5, F2DA26, A0A077RU93, W5AG21, T1LHN5, W5BNZ6, W5E8Y1, A1E9I7, I4EBI1, M8C3D9, F1DKC1, F2E066, K3ZXP8, W5H151, W5FLB0, M8BXT4,…
5	GO:0000166	nucleotide binding	Molecular Function	30	A0A0D9ZF51, A0A0F6NQY1, Q9FYV3, T1N8D9, A1E9I7, W5G125, K3ZLI3, M8BTT2, M7YSY0, I1H2R0, M7ZI22, H9ZX57, M0YI51, K3Y9M3, F2CU34, I1HNH2, M0YI85, A9L9Z4, N1QPN2, A0A096UUP6, J3L8Q1, A0A0D9WD69, O22387, J9QCY8, N1R2R0, J3LP70, F2CQ53, W5AY25, W5AN26, J3LJK2,
5	GO:0016301	kinase activity	Molecular Function	3	H9ZX57, A0A0D9WD69, C1JYE0,
3	GO:0097159	organic cyclic compound binding	Molecular Function	44	A0A0D9ZF51, A0A0F6NQY1, R7VYR3, Q9FYV3, T1N8D9, F2EA93, F2DA26, A1E9I7, F2E066, K3ZXP8, W5G125, K3ZLI3, M8BTT2, M7YSY0, Q84UH6, I1H2R0, M7ZI22, H9ZX57, M0YI51, R7W2H4, C5X4S1, W5GPA3, K3Y9M3, F2CU34, W5BQ56, I1HNH2, M0YI85, A9L9Z4, N1QPN2, M7YRN1, B6TFY8, A0A096UUP6, M0VC57, J3L8Q1, A0A0D9WD69, O22387, J9QCY8, N1R2R0, J3LP70, F2CQ53, W5AY25, W5AN26, W5FX26, J3LJK2,
3	GO:0030234	enzyme regulator activity	Molecular Function	2	K3ZLI3, M7YVE8,
4	GO:0016772	transferase activity, transferring phosphorus-containing groups	Molecular Function	3	H9ZX57, A0A0D9WD69, C1JYE0,
2	GO:0098772	molecular function regulator	Molecular Function	2	K3ZLI3, M7YVE8,
3	GO:0036094	small molecule binding	Molecular Function	30	A0A0D9ZF51, A0A0F6NQY1, Q9FYV3, T1N8D9, A1E9I7, W5G125, K3ZLI3, M8BTT2, M7YSY0, I1H2R0, M7ZI22, H9ZX57, M0YI51, K3Y9M3, F2CU34, I1HNH2, M0YI85, A9L9Z4, N1QPN2, A0A096UUP6, J3L8Q1, A0A0D9WD69, O22387, J9QCY8, N1R2R0, J3LP70, F2CQ53, W5AY25, W5AN26, J3LJK2,
4	GO:0003676	nucleic acid binding	Molecular Function	23	R7VYR3, Q9FYV3, T1N8D9, F2EA93, F2DA26, F2E066, K3ZXP8, W5G125, Q84UH6, R7W2H4, C5X4S1, W5GPA3, K3Y9M3, W5BQ56, I1HNH2, M0YI85, M7YRN1, B6TFY8, M0VC57, N1R2R0, J3LP70, W5AY25, W5FX26,
5	GO:0003677	DNA binding	Molecular Function	6	R7VYR3, F2DA26, F2E066, Q84UH6, B6TFY8, W5FX26,
5	GO:0004518	nuclease activity	Molecular Function	1	W5BQ56,
3	GO:0016787	hydrolase activity	Molecular Function	33	A0A0D9ZF51, A0A0F6NQY1, W5B053, W5EEV4, Q9FYV3, F2CSC3, W5E8Y1, A1E9I7, F2E066, W5G125, N1QZ60, A0A088CDA2, A0A096UQG2, P46285, W5B7Z6, W5I7C8, M7YVE8, Q84ZY0, M0YI51, B4ESE2, A0A077S078, W5FQX4, W5B8E3, W5BQ56, I1HNH2, M8CAC5, A9L9Z4, M0Y0Y6, M8B1V8, A0A0D9WD69, D8L9G3, W5FQX8, M7ZVH9,
2	GO:0005198	structural molecule activity	Molecular Function	17	F2CV88, W5AH72, F2EA93, R7W4C5, W5BNZ6, K3ZXP8, W5BMT1, M8AWE2, W5EUP3, W5A5L6, M7ZI22, A0A0A9QPU7, M7YRN1, M0VC57, M7Z315, A0A0E0EPX3, I1I8W1,
3	GO:1901363	heterocyclic compound binding	Molecular Function	44	A0A0D9ZF51, A0A0F6NQY1, R7VYR3, Q9FYV3, T1N8D9, F2EA93, F2DA26, A1E9I7, F2E066, K3ZXP8, W5G125, K3ZLI3, M8BTT2, M7YSY0, Q84UH6, I1H2R0, M7ZI22, H9ZX57, M0YI51, R7W2H4, C5X4S1, W5GPA3, K3Y9M3, F2CU34, W5BQ56, I1HNH2, M0YI85, A9L9Z4, N1QPN2, M7YRN1, B6TFY8, A0A096UUP6, M0VC57, J3L8Q1, A0A0D9WD69, O22387, J9QCY8, N1R2R0, J3LP70, F2CQ53, W5AY25, W5AN26, W5FX26, J3LJK2,
2	GO:0005488	binding	Molecular Function	126	A0A0D9ZF51, M0V1K8, W5FEI2, F2CZH5, Q37230, F2CQU0, M8D225, A0A0F6NQY1, W5GZW1, I1HWP9, W5B053, W5EEV4, R7VYR3, L7Q3U1, W5EC03, I1J202, M7YJJ9, G0WY03, M7Z312, Q9FYV3, T1N8D9, F2EA93, A0A0F6NH93, M8BHR2, F2DA26, W5AG21, T1LHN5, A1E9I7, I4EBI1, M8C3D9, F1DKC1, F2E066, K3ZXP8, W5H151, M8BYV1, Q5NE33, W5G125, W5GWJ4, M0VYA0, W5D4R0, B4F9E2, W5B840, U5IM61, W5ETT8, K3ZLI3, J3MPG1, M8BTT2, I1HN58, A0A…
2	GO:0001071	nucleic acid binding transcription factor activity	Molecular Function	2	K3ZLI3, Q84UH6,
3	GO:0030246	carbohydrate binding	Molecular Function	3	A0A0A9JCN5, F2CXA5, A0A0D9WD69,
6	GO:0008135	translation factor activity, RNA binding	Molecular Function	5	Q9FYV3, W5G125, R7W2H4, C5X4S1, W5GPA3,
3	GO:0016740	transferase activity	Molecular Function	20	W5FEI2, W5FWD2, I1J202, W5I774, A0A077RU93, W5FLB0, M8B4A4, Q84UH6, H9ZX57, W5GYP6, W5GPA3, W5BQ56, W5EAS7, W5FH48, W5FWL8, A0A096UUP6, W5DMP7, A0A0D9WD69, C1JYE0, R7WCP0,

## Sheet: CC
Level	GO ID	Term	Type	#Seqs	Sequences
5	GO:0005886	plasma membrane	Cellular Component	9	F2CZH5, A0A0F6NQY1, M8C8N2, A1E9I7, W5FMZ5, I1GTJ6, M8CAC5, A9L9Z4, B6TFY8,
8	GO:0005783	endoplasmic reticulum	Cellular Component	3	F2CXA5, M0Y0Y6, W5CEZ6,
6	GO:0005618	cell wall	Cellular Component	1	W5ETT8,
8	GO:0005634	nucleus	Cellular Component	8	R7VYR3, Q84UH6, W5GPA3, K3Y9M3, I1HNH2, B6TFY8, W5GKA6, F2DJN3,
2	GO:0031974	membrane-enclosed lumen	Cellular Component	1	B6TFY8,
4	GO:0071944	cell periphery	Cellular Component	10	F2CZH5, A0A0F6NQY1, M8C8N2, A1E9I7, W5ETT8, W5FMZ5, I1GTJ6, M8CAC5, A9L9Z4, B6TFY8,
7	GO:0043231	intracellular membrane-bounded organelle	Cellular Component	125	M0V1K8, W5FEI2, F2CZH5, Q37230, F2CQU0, M8BQ48, M0W5Q8, A0A0F6NQY1, W5FWD2, W5GZW1, I1HWP9, W5B053, R7VYR3, W5EC03, I1J202, Q6XW17, Q9SAW6, G0WY03, M7Z312, W5GYA8, A0A0F6NH93, F2CSC3, M8BHR2, W5B8U4, R7W4C5, F2DA26, A0A077RU93, W5AG21, W5E8Y1, A1E9I7, I4EBI1, F1DKC1, N1QQE6, W5E2P5, W5FLB0, M8BXT4, I1GY66, W5GFX3, W5GWJ4, W5D4R0, W5BMT1, U5IM61, K3ZLI3, M8BTT2, P46285, M7YSY0, M0W2C4, Q66MG6, Q84…
8	GO:0005829	cytosol	Cellular Component	7	W5FEI2, I1J202, A0A088CDA2, W5GPA3, M8CAC5, B6TFY8, A0A0D9WD69,
8	GO:0042579	microbody	Cellular Component	2	F1DKC1, A0A0A9JCN5,
4	GO:0005622	intracellular	Cellular Component	169	A0A0D9ZF51, M0V1K8, W5FEI2, F2CZH5, Q37230, F2CQU0, M8BQ48, M0W5Q8, M8D225, A0A0F6NQY1, W5FWD2, W5GZW1, I1HWP9, W5B053, R7VYR3, W5EC03, I1J202, Q6XW17, Q9SAW6, G0WY03, M7Z312, F2CV88, W5AH72, Q9FYV3, T1N8D9, M7ZY79, M8C8N2, W5GYA8, F2EA93, M8BZN6, A0A0F6NH93, F2CSC3, M8BHR2, W5B8U4, R7W4C5, F2DA26, A0A077RU93, W5AG21, W5BNZ6, W5E8Y1, A0A096UKR2, A1E9I7, I4EBI1, F1DKC1, N1QQE6, W5E2P5, F2E066, K3Z…
8	GO:0005739	mitochondrion	Cellular Component	26	A0A0F6NQY1, I1J202, W5GYA8, W5B8U4, R7W4C5, F2DA26, A0A077RU93, W5E8Y1, F1DKC1, W5FLB0, W5GWJ4, W5BMT1, M7YSY0, M0W2C4, T1NNC4, M0W559, K7UNK1, M0YI85, I1GN92, N1QPN2, M8C3S5, K3XV98, M8C184, O22387, F2DHH7, W5FX26,
8	GO:0009536	plastid	Cellular Component	103	M0V1K8, W5FEI2, F2CZH5, Q37230, F2CQU0, M8BQ48, M0W5Q8, A0A0F6NQY1, W5FWD2, W5GZW1, I1HWP9, W5B053, W5EC03, I1J202, Q6XW17, Q9SAW6, G0WY03, M7Z312, W5GYA8, A0A0F6NH93, F2CSC3, M8BHR2, F2DA26, A0A077RU93, W5AG21, A1E9I7, I4EBI1, N1QQE6, W5E2P5, M8BXT4, I1GY66, W5GFX3, W5GWJ4, W5D4R0, U5IM61, K3ZLI3, M8BTT2, P46285, M0W2C4, Q66MG6, I1H2R0, A0A0A9JCN5, M7ZI22, W5DB05, H9ZX57, I1GTJ6, Q84ZY0, M0YI51,…
6	GO:0005737	cytoplasm	Cellular Component	161	M0V1K8, W5FEI2, F2CZH5, Q37230, F2CQU0, M8BQ48, M0W5Q8, M8D225, A0A0F6NQY1, W5FWD2, W5GZW1, I1HWP9, W5B053, W5EC03, I1J202, Q6XW17, Q9SAW6, G0WY03, M7Z312, F2CV88, W5AH72, Q9FYV3, M7ZY79, M8C8N2, W5GYA8, F2EA93, M8BZN6, A0A0F6NH93, F2CSC3, M8BHR2, W5B8U4, R7W4C5, F2DA26, A0A077RU93, W5AG21, W5BNZ6, W5E8Y1, A1E9I7, I4EBI1, F1DKC1, N1QQE6, W5E2P5, F2E066, K3ZXP8, W5H151, W5FLB0, M8BXT4, I1GY66, W5G…
2	GO:0043226	organelle	Cellular Component	139	M0V1K8, W5FEI2, F2CZH5, Q37230, F2CQU0, M8BQ48, M0W5Q8, A0A0F6NQY1, W5FWD2, W5GZW1, I1HWP9, W5B053, R7VYR3, W5EC03, I1J202, Q6XW17, Q9SAW6, G0WY03, M7Z312, F2CV88, W5AH72, Q9FYV3, W5GYA8, F2EA93, A0A0F6NH93, F2CSC3, M8BHR2, W5B8U4, R7W4C5, F2DA26, A0A077RU93, W5AG21, W5BNZ6, W5E8Y1, A1E9I7, I4EBI1, F1DKC1, N1QQE6, W5E2P5, K3ZXP8, W5FLB0, M8BXT4, I1GY66, W5GFX3, W5G125, W5GWJ4, W5D4R0, W5BMT1, M8A…
3	GO:0043228	non-membrane-bounded organelle	Cellular Component	26	I1J202, F2CV88, W5AH72, Q9FYV3, F2EA93, R7W4C5, W5BNZ6, K3ZXP8, I1GY66, W5G125, W5BMT1, M8AWE2, W5EUP3, W5A5L6, A0A0A9JCN5, M7ZI22, A0A0A9QPU7, R7W2H4, C5X4S1, W5GPA3, M7YRN1, B6TFY8, M0VC57, M7Z315, A0A0E0EPX3, I1I8W1,
2	GO:0032991	macromolecular complex	Cellular Component	25	I1J202, F2CV88, W5AH72, Q9FYV3, F2EA93, R7W4C5, W5BNZ6, K3ZXP8, I1GY66, W5G125, W5BMT1, M8AWE2, W5EUP3, W5A5L6, A0A0A9JCN5, M7ZI22, A0A0A9QPU7, R7W2H4, C5X4S1, W5GPA3, M7YRN1, M0VC57, M7Z315, A0A0E0EPX3, I1I8W1,
3	GO:0043227	membrane-bounded organelle	Cellular Component	125	M0V1K8, W5FEI2, F2CZH5, Q37230, F2CQU0, M8BQ48, M0W5Q8, A0A0F6NQY1, W5FWD2, W5GZW1, I1HWP9, W5B053, R7VYR3, W5EC03, I1J202, Q6XW17, Q9SAW6, G0WY03, M7Z312, W5GYA8, A0A0F6NH93, F2CSC3, M8BHR2, W5B8U4, R7W4C5, F2DA26, A0A077RU93, W5AG21, W5E8Y1, A1E9I7, I4EBI1, F1DKC1, N1QQE6, W5E2P5, W5FLB0, M8BXT4, I1GY66, W5GFX3, W5GWJ4, W5D4R0, W5BMT1, U5IM61, K3ZLI3, M8BTT2, P46285, M7YSY0, M0W2C4, Q66MG6, Q84…
6	GO:0043229	intracellular organelle	Cellular Component	139	M0V1K8, W5FEI2, F2CZH5, Q37230, F2CQU0, M8BQ48, M0W5Q8, A0A0F6NQY1, W5FWD2, W5GZW1, I1HWP9, W5B053, R7VYR3, W5EC03, I1J202, Q6XW17, Q9SAW6, G0WY03, M7Z312, F2CV88, W5AH72, Q9FYV3, W5GYA8, F2EA93, A0A0F6NH93, F2CSC3, M8BHR2, W5B8U4, R7W4C5, F2DA26, A0A077RU93, W5AG21, W5BNZ6, W5E8Y1, A1E9I7, I4EBI1, F1DKC1, N1QQE6, W5E2P5, K3ZXP8, W5FLB0, M8BXT4, I1GY66, W5GFX3, W5G125, W5GWJ4, W5D4R0, W5BMT1, M8A…
6	GO:0009579	thylakoid	Cellular Component	40	F2CZH5, F2CQU0, M8BQ48, M0W5Q8, A0A0F6NQY1, W5GZW1, I1J202, Q6XW17, M7Z312, W5GYA8, A0A0F6NH93, W5AG21, A1E9I7, W5E2P5, W5D4R0, K3ZLI3, P46285, M7ZI22, I1GTJ6, A3BKU8, A0A089N372, A0A077S078, T1L8G1, K7U064, M0ZEV8, A9L9Z4, B6TFY8, M8C3S5, M0VC57, W5DMP7, N1R2R0, M7Z4H8, D8L9G3, W5AY25, M8CA60, A0A0E0EPX3, M7ZVH9, R7W2G6, M0X0F4, F2CQY2,
9	GO:0005777	peroxisome	Cellular Component	2	F1DKC1, A0A0A9JCN5,
8	GO:0005773	vacuole	Cellular Component	3	A0A0A9JCN5, W5FMZ5, B6TFY8,
8	GO:0005794	Golgi apparatus	Cellular Component	1	W5FMZ5,
5	GO:0030312	external encapsulating structure	Cellular Component	1	W5ETT8,
11	GO:0005730	nucleolus	Cellular Component	1	B6TFY8,
2	GO:0005623	cell	Cellular Component	170	A0A0D9ZF51, M0V1K8, W5FEI2, F2CZH5, Q37230, F2CQU0, M8BQ48, M0W5Q8, M8D225, A0A0F6NQY1, W5FWD2, W5GZW1, I1HWP9, W5B053, R7VYR3, W5EC03, I1J202, Q6XW17, Q9SAW6, G0WY03, M7Z312, F2CV88, W5AH72, Q9FYV3, T1N8D9, M7ZY79, M8C8N2, W5GYA8, F2EA93, M8BZN6, A0A0F6NH93, F2CSC3, M8BHR2, W5B8U4, R7W4C5, F2DA26, A0A077RU93, W5AG21, W5BNZ6, W5E8Y1, A0A096UKR2, A1E9I7, I4EBI1, F1DKC1, N1QQE6, W5E2P5, F2E066, K3Z…
2	GO:0005576	extracellular region	Cellular Component	17	I1J202, T1LHN5, M8C3D9, F2E066, W5GWJ4, W5B840, W5ETT8, P46285, A0A0A9JCN5, M7YVE8, M0W559, T1L8G1, W5I0G1, M7ZFY1, M0Y0Y6, M8C3S5, D8L9G3,
1	GO:0005575	cellular_component	Cellular Component	178	A0A0D9ZF51, M0V1K8, W5FEI2, F2CZH5, Q37230, F2CQU0, M8BQ48, M0W5Q8, M8D225, A0A0F6NQY1, W5FWD2, W5GZW1, I1HWP9, W5B053, R7VYR3, W5EC03, I1J202, Q6XW17, Q9SAW6, G0WY03, M7Z312, F2CV88, W5AH72, Q9FYV3, T1N8D9, M7ZY79, M8C8N2, W5GYA8, F2EA93, M8BZN6, A0A0F6NH93, F2CSC3, M8BHR2, W5B8U4, R7W4C5, F2DA26, A0A077RU93, W5AG21, T1LHN5, W5BNZ6, W5E8Y1, A0A096UKR2, A1E9I7, I4EBI1, M8C3D9, F1DKC1, N1QQE6, W5E…
10	GO:0031981	nuclear lumen	Cellular Component	1	B6TFY8,
4	GO:0012505	endomembrane system	Cellular Component	4	W5FMZ5, F2CXA5, M0Y0Y6, W5CEZ6,
7	GO:0044444	cytoplasmic part	Cellular Component	136	M0V1K8, W5FEI2, F2CZH5, Q37230, F2CQU0, M8BQ48, M0W5Q8, A0A0F6NQY1, W5FWD2, W5GZW1, I1HWP9, W5B053, W5EC03, I1J202, Q6XW17, Q9SAW6, G0WY03, M7Z312, F2CV88, W5AH72, Q9FYV3, W5GYA8, F2EA93, A0A0F6NH93, F2CSC3, M8BHR2, W5B8U4, R7W4C5, F2DA26, A0A077RU93, W5AG21, W5BNZ6, W5E8Y1, A1E9I7, I4EBI1, F1DKC1, N1QQE6, W5E2P5, K3ZXP8, W5FLB0, M8BXT4, I1GY66, W5GFX3, W5G125, W5GWJ4, W5D4R0, W5BMT1, M8AWE2, U5I…
8	GO:0070013	intracellular organelle lumen	Cellular Component	1	B6TFY8,
4	GO:0043233	organelle lumen	Cellular Component	1	B6TFY8,
7	GO:0043232	intracellular non-membrane-bounded organelle	Cellular Component	26	I1J202, F2CV88, W5AH72, Q9FYV3, F2EA93, R7W4C5, W5BNZ6, K3ZXP8, I1GY66, W5G125, W5BMT1, M8AWE2, W5EUP3, W5A5L6, A0A0A9JCN5, M7ZI22, A0A0A9QPU7, R7W2H4, C5X4S1, W5GPA3, M7YRN1, B6TFY8, M0VC57, M7Z315, A0A0E0EPX3, I1I8W1,
2	GO:0016020	membrane	Cellular Component	49	A0A0D9ZF51, F2CZH5, M8BQ48, M8D225, A0A0F6NQY1, W5GZW1, I1J202, Q6XW17, M7Z312, M7ZY79, M8C8N2, A0A0F6NH93, W5AG21, A1E9I7, W5E2P5, W5GWJ4, W5D4R0, K3ZLI3, J3MPG1, M0W2C4, A0A0A9JCN5, M7ZI22, W4ZXN2, W5FMZ5, I1GTJ6, M0W559, A3BKU8, A0A089N372, M0W593, K7UNK1, W5GPA3, F2CXA5, Q9S876, W4ZRZ2, K7U064, W5EAS7, M8CAC5, M0ZEV8, A9L9Z4, B6TFY8, M8C3S5, W5CEZ6, W5FGQ7, M7Z4H8, M8CA60, A0A0E0EPX3, R7W2G6,…
9	GO:0044428	nuclear part	Cellular Component	1	B6TFY8,
6	GO:0030529	ribonucleoprotein complex	Cellular Component	25	I1J202, F2CV88, W5AH72, Q9FYV3, F2EA93, R7W4C5, W5BNZ6, K3ZXP8, I1GY66, W5G125, W5BMT1, M8AWE2, W5EUP3, W5A5L6, A0A0A9JCN5, M7ZI22, A0A0A9QPU7, R7W2H4, C5X4S1, W5GPA3, M7YRN1, M0VC57, M7Z315, A0A0E0EPX3, I1I8W1,
7	GO:0044446	intracellular organelle part	Cellular Component	1	B6TFY8,
3	GO:0044464	cell part	Cellular Component	170	A0A0D9ZF51, M0V1K8, W5FEI2, F2CZH5, Q37230, F2CQU0, M8BQ48, M0W5Q8, M8D225, A0A0F6NQY1, W5FWD2, W5GZW1, I1HWP9, W5B053, R7VYR3, W5EC03, I1J202, Q6XW17, Q9SAW6, G0WY03, M7Z312, F2CV88, W5AH72, Q9FYV3, T1N8D9, M7ZY79, M8C8N2, W5GYA8, F2EA93, M8BZN6, A0A0F6NH93, F2CSC3, M8BHR2, W5B8U4, R7W4C5, F2DA26, A0A077RU93, W5AG21, W5BNZ6, W5E8Y1, A0A096UKR2, A1E9I7, I4EBI1, F1DKC1, N1QQE6, W5E2P5, F2E066, K3Z…
8	GO:0005840	ribosome	Cellular Component	25	I1J202, F2CV88, W5AH72, Q9FYV3, F2EA93, R7W4C5, W5BNZ6, K3ZXP8, I1GY66, W5G125, W5BMT1, M8AWE2, W5EUP3, W5A5L6, A0A0A9JCN5, M7ZI22, A0A0A9QPU7, R7W2H4, C5X4S1, W5GPA3, M7YRN1, M0VC57, M7Z315, A0A0E0EPX3, I1I8W1,
5	GO:0044424	intracellular part	Cellular Component	165	M0V1K8, W5FEI2, F2CZH5, Q37230, F2CQU0, M8BQ48, M0W5Q8, M8D225, A0A0F6NQY1, W5FWD2, W5GZW1, I1HWP9, W5B053, R7VYR3, W5EC03, I1J202, Q6XW17, Q9SAW6, G0WY03, M7Z312, F2CV88, W5AH72, Q9FYV3, M7ZY79, M8C8N2, W5GYA8, F2EA93, M8BZN6, A0A0F6NH93, F2CSC3, M8BHR2, W5B8U4, R7W4C5, F2DA26, A0A077RU93, W5AG21, W5BNZ6, W5E8Y1, A1E9I7, I4EBI1, F1DKC1, N1QQE6, W5E2P5, F2E066, K3ZXP8, W5H151, W5FLB0, M8BXT4, I1G…
3	GO:0044422	organelle part	Cellular Component	1	B6TFY8,
