# Supplementary material for: iTRAQ and virus-induced gene silencing revealed three proteins involved in cold response in bread wheat
Source: Sci Rep. 2017 Aug 8;7:7524. doi: 10.1038/s41598-017-08069-9 (PMC5548720; doi:10.1038/s41598-017-08069-9)
Supplement: Supplementary file 6 — Additional file 5 [file 41598_2017_8069_MOESM6_ESM.xls]

## Sheet: query2map
iTRAQ and virus-induced gene silencing revealed three proteins involved in cold response in bread wheat
Zhang Ning, Zhang Lingran, Zhao Lei, Ren Yan, Cui Dangqun, Chen Jianhui, Wang Yongyan, Yu Pengbo, Chen Feng*
Additional file 5: KEGG analysis of the differentially expressed proteins between CSP and CTP.
Protein ID	KO	Name	Definition	Map ID	Map Name	URL
F2CQ53
A0A0E0EPX3	K02108	ATPF0A, atpB	F-type H+-transporting ATPase subunit a	ko00190	Oxidative phosphorylation	http://www.kegg.jp/kegg-bin/show_pathway?ko00190+K02108
A0A0E0EPX3	K02108	ATPF0A, atpB	F-type H+-transporting ATPase subunit a	ko00195	Photosynthesis	http://www.kegg.jp/kegg-bin/show_pathway?ko00195+K02108
W5FQX8	K01057	PGLS, pgl, devB	6-phosphogluconolactonase [EC:3.1.1.31;]	ko00030	Pentose phosphate pathway	http://www.kegg.jp/kegg-bin/show_pathway?ko00030+K01057
W5FQX8	K01057	PGLS, pgl, devB	6-phosphogluconolactonase [EC:3.1.1.31;]	ko01200	Carbon metabolism	http://www.kegg.jp/kegg-bin/show_pathway?ko01200+K01057
M8C3S5	K00051	E1.1.1.82	malate dehydrogenase (NADP+) [EC:1.1.1.82;]	ko00620	Pyruvate metabolism	http://www.kegg.jp/kegg-bin/show_pathway?ko00620+K00051
M8C3S5	K00051	E1.1.1.82	malate dehydrogenase (NADP+) [EC:1.1.1.82;]	ko00710	Carbon fixation in photosynthetic organisms	http://www.kegg.jp/kegg-bin/show_pathway?ko00710+K00051
M8C3S5	K00051	E1.1.1.82	malate dehydrogenase (NADP+) [EC:1.1.1.82;]	ko01200	Carbon metabolism	http://www.kegg.jp/kegg-bin/show_pathway?ko01200+K00051
M7YRN1	K02969	RP-S20e, RPS20	small subunit ribosomal protein S20e	ko03010	Ribosome	http://www.kegg.jp/kegg-bin/show_pathway?ko03010+K02969
W5G125	K03234	EEF2	elongation factor 2	ko04152	AMPK signaling pathway	http://www.kegg.jp/kegg-bin/show_pathway?ko04152+K03234
W5G125	K03234	EEF2	elongation factor 2	ko04921	Oxytocin signaling pathway	http://www.kegg.jp/kegg-bin/show_pathway?ko04921+K03234
W5GYP6	K00817	hisC	histidinol-phosphate aminotransferase [EC:2.6.1.9;]	ko00340	Histidine metabolism	http://www.kegg.jp/kegg-bin/show_pathway?ko00340+K00817
W5GYP6	K00817	hisC	histidinol-phosphate aminotransferase [EC:2.6.1.9;]	ko00350	Tyrosine metabolism	http://www.kegg.jp/kegg-bin/show_pathway?ko00350+K00817
W5GYP6	K00817	hisC	histidinol-phosphate aminotransferase [EC:2.6.1.9;]	ko00360	Phenylalanine metabolism	http://www.kegg.jp/kegg-bin/show_pathway?ko00360+K00817
W5GYP6	K00817	hisC	histidinol-phosphate aminotransferase [EC:2.6.1.9;]	ko00400	Phenylalanine, tyrosine and tryptophan biosynthesis	http://www.kegg.jp/kegg-bin/show_pathway?ko00400+K00817
W5GYP6	K00817	hisC	histidinol-phosphate aminotransferase [EC:2.6.1.9;]	ko00401	Novobiocin biosynthesis	http://www.kegg.jp/kegg-bin/show_pathway?ko00401+K00817
W5GYP6	K00817	hisC	histidinol-phosphate aminotransferase [EC:2.6.1.9;]	ko00960	Tropane, piperidine and pyridine alkaloid biosynthesis	http://www.kegg.jp/kegg-bin/show_pathway?ko00960+K00817
W5GYP6	K00817	hisC	histidinol-phosphate aminotransferase [EC:2.6.1.9;]	ko01230	Biosynthesis of amino acids	http://www.kegg.jp/kegg-bin/show_pathway?ko01230+K00817
K3XMA8
M0X0F4	K08912	LHCB1	light-harvesting complex II chlorophyll a/b binding protein 1	ko00196	Photosynthesis - antenna proteins	http://www.kegg.jp/kegg-bin/show_pathway?ko00196+K08912
W5AN26	K00215	dapB	4-hydroxy-tetrahydrodipicolinate reductase [EC:1.17.1.8;]	ko00261	Monobactam biosynthesis	http://www.kegg.jp/kegg-bin/show_pathway?ko00261+K00215
W5AN26	K00215	dapB	4-hydroxy-tetrahydrodipicolinate reductase [EC:1.17.1.8;]	ko00300	Lysine biosynthesis	http://www.kegg.jp/kegg-bin/show_pathway?ko00300+K00215
W5AN26	K00215	dapB	4-hydroxy-tetrahydrodipicolinate reductase [EC:1.17.1.8;]	ko01230	Biosynthesis of amino acids	http://www.kegg.jp/kegg-bin/show_pathway?ko01230+K00215
M7Z4Z1
U5IM61
M0YI51	K06207	typA, bipA	GTP-binding protein
M8BTT2
N1QZ60
W5DSH1	K13448	CML	calcium-binding protein CML	ko04626	Plant-pathogen interaction	http://www.kegg.jp/kegg-bin/show_pathway?ko04626+K13448
F2CXA5	K08057	CALR	calreticulin	ko04141	Protein processing in endoplasmic reticulum	http://www.kegg.jp/kegg-bin/show_pathway?ko04141+K08057
F2CXA5	K08057	CALR	calreticulin	ko04145	Phagosome	http://www.kegg.jp/kegg-bin/show_pathway?ko04145+K08057
F2CXA5	K08057	CALR	calreticulin	ko04612	Antigen processing and presentation	http://www.kegg.jp/kegg-bin/show_pathway?ko04612+K08057
F2CXA5	K08057	CALR	calreticulin	ko05142	Chagas disease (American trypanosomiasis)	http://www.kegg.jp/kegg-bin/show_pathway?ko05142+K08057
F2CXA5	K08057	CALR	calreticulin	ko05166	HTLV-I infection	http://www.kegg.jp/kegg-bin/show_pathway?ko05166+K08057
A0A088CDA2	K01254	LTA4H	leukotriene-A4 hydrolase [EC:3.3.2.6;]	ko00590	Arachidonic acid metabolism	http://www.kegg.jp/kegg-bin/show_pathway?ko00590+K01254
F2CQN3	K19073	DVR	divinyl chlorophyllide a 8-vinyl-reductase [EC:1.3.1.75;]	ko00860	Porphyrin and chlorophyll metabolism	http://www.kegg.jp/kegg-bin/show_pathway?ko00860+K19073
F2CQU0
M7YSY0	K01892	HARS, hisS	histidyl-tRNA synthetase [EC:6.1.1.21;]	ko00970	Aminoacyl-tRNA biosynthesis	http://www.kegg.jp/kegg-bin/show_pathway?ko00970+K01892
M7Z4H8
A0A096UUP6	K00789	metK	S-adenosylmethionine synthetase [EC:2.5.1.6;]	ko00270	Cysteine and methionine metabolism	http://www.kegg.jp/kegg-bin/show_pathway?ko00270+K00789
A0A096UUP6	K00789	metK	S-adenosylmethionine synthetase [EC:2.5.1.6;]	ko01230	Biosynthesis of amino acids	http://www.kegg.jp/kegg-bin/show_pathway?ko01230+K00789
M0W559	K00366	nirA	ferredoxin-nitrite reductase [EC:1.7.7.1;]	ko00910	Nitrogen metabolism	http://www.kegg.jp/kegg-bin/show_pathway?ko00910+K00366
F2DJN3
F1DKC1	K03781	katE, CAT, catB, srpA	catalase [EC:1.11.1.6;]	ko00380	Tryptophan metabolism	http://www.kegg.jp/kegg-bin/show_pathway?ko00380+K03781
F1DKC1	K03781	katE, CAT, catB, srpA	catalase [EC:1.11.1.6;]	ko00630	Glyoxylate and dicarboxylate metabolism	http://www.kegg.jp/kegg-bin/show_pathway?ko00630+K03781
F1DKC1	K03781	katE, CAT, catB, srpA	catalase [EC:1.11.1.6;]	ko01200	Carbon metabolism	http://www.kegg.jp/kegg-bin/show_pathway?ko01200+K03781
F1DKC1	K03781	katE, CAT, catB, srpA	catalase [EC:1.11.1.6;]	ko04068	FoxO signaling pathway	http://www.kegg.jp/kegg-bin/show_pathway?ko04068+K03781
F1DKC1	K03781	katE, CAT, catB, srpA	catalase [EC:1.11.1.6;]	ko04146	Peroxisome	http://www.kegg.jp/kegg-bin/show_pathway?ko04146+K03781
F1DKC1	K03781	katE, CAT, catB, srpA	catalase [EC:1.11.1.6;]	ko04211	Longevity regulating pathway - mammal	http://www.kegg.jp/kegg-bin/show_pathway?ko04211+K03781
F1DKC1	K03781	katE, CAT, catB, srpA	catalase [EC:1.11.1.6;]	ko04212	Longevity regulating pathway - worm	http://www.kegg.jp/kegg-bin/show_pathway?ko04212+K03781
F1DKC1	K03781	katE, CAT, catB, srpA	catalase [EC:1.11.1.6;]	ko05014	Amyotrophic lateral sclerosis (ALS)	http://www.kegg.jp/kegg-bin/show_pathway?ko05014+K03781
W4ZXN2
R7WCP0	K00799	GST, gst	glutathione S-transferase [EC:2.5.1.18;]	ko00480	Glutathione metabolism	http://www.kegg.jp/kegg-bin/show_pathway?ko00480+K00799
R7WCP0	K00799	GST, gst	glutathione S-transferase [EC:2.5.1.18;]	ko00980	Metabolism of xenobiotics by cytochrome P450	http://www.kegg.jp/kegg-bin/show_pathway?ko00980+K00799
R7WCP0	K00799	GST, gst	glutathione S-transferase [EC:2.5.1.18;]	ko00982	Drug metabolism - cytochrome P450	http://www.kegg.jp/kegg-bin/show_pathway?ko00982+K00799
R7WCP0	K00799	GST, gst	glutathione S-transferase [EC:2.5.1.18;]	ko05204	Chemical carcinogenesis	http://www.kegg.jp/kegg-bin/show_pathway?ko05204+K00799
Q84ZY0
J3MPG1	K00434	E1.11.1.11	L-ascorbate peroxidase [EC:1.11.1.11;]	ko00053	Ascorbate and aldarate metabolism	http://www.kegg.jp/kegg-bin/show_pathway?ko00053+K00434
J3MPG1	K00434	E1.11.1.11	L-ascorbate peroxidase [EC:1.11.1.11;]	ko00480	Glutathione metabolism	http://www.kegg.jp/kegg-bin/show_pathway?ko00480+K00434
M0W2C4	K03934	NDUFS1	NADH dehydrogenase (ubiquinone) Fe-S protein 1 [EC:1.6.5.3;1.6.99.3;]	ko00190	Oxidative phosphorylation	http://www.kegg.jp/kegg-bin/show_pathway?ko00190+K03934
M0W2C4	K03934	NDUFS1	NADH dehydrogenase (ubiquinone) Fe-S protein 1 [EC:1.6.5.3;1.6.99.3;]	ko04932	Non-alcoholic fatty liver disease (NAFLD)	http://www.kegg.jp/kegg-bin/show_pathway?ko04932+K03934
M0W2C4	K03934	NDUFS1	NADH dehydrogenase (ubiquinone) Fe-S protein 1 [EC:1.6.5.3;1.6.99.3;]	ko05010	Alzheimer's disease	http://www.kegg.jp/kegg-bin/show_pathway?ko05010+K03934
M0W2C4	K03934	NDUFS1	NADH dehydrogenase (ubiquinone) Fe-S protein 1 [EC:1.6.5.3;1.6.99.3;]	ko05012	Parkinson's disease	http://www.kegg.jp/kegg-bin/show_pathway?ko05012+K03934
M0W2C4	K03934	NDUFS1	NADH dehydrogenase (ubiquinone) Fe-S protein 1 [EC:1.6.5.3;1.6.99.3;]	ko05016	Huntington's disease	http://www.kegg.jp/kegg-bin/show_pathway?ko05016+K03934
M0XIW2
M7YX26
A0A096UQG2
F2DAA1	K06910	K06910	uncharacterized protein
R7VYR3	K11251	H2A	histone H2A	ko05034	Alcoholism	http://www.kegg.jp/kegg-bin/show_pathway?ko05034+K11251
R7VYR3	K11251	H2A	histone H2A	ko05322	Systemic lupus erythematosus	http://www.kegg.jp/kegg-bin/show_pathway?ko05322+K11251
M0ZEV8
W5A3L6	K06287	maf	septum formation protein
W5FQX4	K08099	E3.1.1.14	chlorophyllase [EC:3.1.1.14;]	ko00860	Porphyrin and chlorophyll metabolism	http://www.kegg.jp/kegg-bin/show_pathway?ko00860+K08099
Q9ATG4
W5DB05
W5HUN1
M7YJJ9
M8B1V8
M8BQ48
A0A096UU59
A0A077RU93
W5B8U4
F2DDR0
A0A089N372	K02691	psaC	photosystem I subunit VII	ko00195	Photosynthesis	http://www.kegg.jp/kegg-bin/show_pathway?ko00195+K02691
M8CA60	K08912	LHCB1	light-harvesting complex II chlorophyll a/b binding protein 1	ko00196	Photosynthesis - antenna proteins	http://www.kegg.jp/kegg-bin/show_pathway?ko00196+K08912
W5EC03
K3XV98	K00454	LOX2S	lipoxygenase [EC:1.13.11.12;]	ko00591	Linoleic acid metabolism	http://www.kegg.jp/kegg-bin/show_pathway?ko00591+K00454
K3XV98	K00454	LOX2S	lipoxygenase [EC:1.13.11.12;]	ko00592	alpha-Linolenic acid metabolism	http://www.kegg.jp/kegg-bin/show_pathway?ko00592+K00454
I1GY66	K19033	PSRP4	RPS31; 30S ribosomal protein S31
A0A0D9WD69	K01103	PFKFB3	6-phosphofructo-2-kinase / fructose-2,6-biphosphatase 3&#160; [EC:2.7.1.105;3.1.3.46;]	ko00051	Fructose and mannose metabolism	http://www.kegg.jp/kegg-bin/show_pathway?ko00051+K01103
A0A0D9WD69	K01103	PFKFB3	6-phosphofructo-2-kinase / fructose-2,6-biphosphatase 3&#160; [EC:2.7.1.105;3.1.3.46;]	ko04066	HIF-1 signaling pathway	http://www.kegg.jp/kegg-bin/show_pathway?ko04066+K01103
A0A0D9WD69	K01103	PFKFB3	6-phosphofructo-2-kinase / fructose-2,6-biphosphatase 3&#160; [EC:2.7.1.105;3.1.3.46;]	ko04152	AMPK signaling pathway	http://www.kegg.jp/kegg-bin/show_pathway?ko04152+K01103
A0A0D9ZF51	K07904	RAB11A	Ras-related protein Rab-11A	ko04144	Endocytosis	http://www.kegg.jp/kegg-bin/show_pathway?ko04144+K07904
A0A0D9ZF51	K07904	RAB11A	Ras-related protein Rab-11A	ko04961	Endocrine and other factor-regulated calcium reabsorption	http://www.kegg.jp/kegg-bin/show_pathway?ko04961+K07904
A0A0D9ZF51	K07904	RAB11A	Ras-related protein Rab-11A	ko04962	Vasopressin-regulated water reabsorption	http://www.kegg.jp/kegg-bin/show_pathway?ko04962+K07904
A0A0D9ZF51	K07904	RAB11A	Ras-related protein Rab-11A	ko04972	Pancreatic secretion	http://www.kegg.jp/kegg-bin/show_pathway?ko04972+K07904
A0A0F6NQY1	K02112	ATPF1B, atpD	F-type H+-transporting ATPase subunit beta [EC:3.6.3.14;]	ko00190	Oxidative phosphorylation	http://www.kegg.jp/kegg-bin/show_pathway?ko00190+K02112
A0A0F6NQY1	K02112	ATPF1B, atpD	F-type H+-transporting ATPase subunit beta [EC:3.6.3.14;]	ko00195	Photosynthesis	http://www.kegg.jp/kegg-bin/show_pathway?ko00195+K02112
W5EAS7	K12502	VTE3, APG1	MPBQ/MSBQ methyltransferase [EC:2.1.1.295;]	ko00130	Ubiquinone and other terpenoid-quinone biosynthesis	http://www.kegg.jp/kegg-bin/show_pathway?ko00130+K12502
M8AKZ8	K12616	EDC4	enhancer of mRNA-decapping protein 4	ko03018	RNA degradation	http://www.kegg.jp/kegg-bin/show_pathway?ko03018+K12616
K3ZLI3
W5GXL1	K10251	HSD17B12, KAR, IFA38	17beta-estradiol 17-dehydrogenase / very-long-chain 3-oxoacyl-CoA reductase [EC:1.1.1.62;1.1.1.330;]	ko00062	Fatty acid elongation	http://www.kegg.jp/kegg-bin/show_pathway?ko00062+K10251
W5GXL1	K10251	HSD17B12, KAR, IFA38	17beta-estradiol 17-dehydrogenase / very-long-chain 3-oxoacyl-CoA reductase [EC:1.1.1.62;1.1.1.330;]	ko00140	Steroid hormone biosynthesis	http://www.kegg.jp/kegg-bin/show_pathway?ko00140+K10251
W5GXL1	K10251	HSD17B12, KAR, IFA38	17beta-estradiol 17-dehydrogenase / very-long-chain 3-oxoacyl-CoA reductase [EC:1.1.1.62;1.1.1.330;]	ko01040	Biosynthesis of unsaturated fatty acids	http://www.kegg.jp/kegg-bin/show_pathway?ko01040+K10251
W5GXL1	K10251	HSD17B12, KAR, IFA38	17beta-estradiol 17-dehydrogenase / very-long-chain 3-oxoacyl-CoA reductase [EC:1.1.1.62;1.1.1.330;]	ko01212	Fatty acid metabolism	http://www.kegg.jp/kegg-bin/show_pathway?ko01212+K10251
F2CQY2	K08908	LHCA2	light-harvesting complex I chlorophyll a/b binding protein 2	ko00196	Photosynthesis - antenna proteins	http://www.kegg.jp/kegg-bin/show_pathway?ko00196+K08908
M8CAC5	K10047	VTC4	inositol-phosphate phosphatase / L-galactose 1-phosphate phosphatase [EC:3.1.3.25;3.1.3.93;]	ko00053	Ascorbate and aldarate metabolism	http://www.kegg.jp/kegg-bin/show_pathway?ko00053+K10047
M8CAC5	K10047	VTC4	inositol-phosphate phosphatase / L-galactose 1-phosphate phosphatase [EC:3.1.3.25;3.1.3.93;]	ko00562	Inositol phosphate metabolism	http://www.kegg.jp/kegg-bin/show_pathway?ko00562+K10047
M8CAC5	K10047	VTC4	inositol-phosphate phosphatase / L-galactose 1-phosphate phosphatase [EC:3.1.3.25;3.1.3.93;]	ko04070	Phosphatidylinositol signaling system	http://www.kegg.jp/kegg-bin/show_pathway?ko04070+K10047
M0VYA0
W5GYA8
W5FMZ5	K11159	K11159	carotenoid cleavage dioxygenase
M8CRB5
T1NNC4
Q9S876
W5AY25
W5DMP7	K03428	E2.1.1.11, chlM, bchM	magnesium-protoporphyrin O-methyltransferase [EC:2.1.1.11;]	ko00860	Porphyrin and chlorophyll metabolism	http://www.kegg.jp/kegg-bin/show_pathway?ko00860+K03428
I1H2R0	K00033	PGD, gnd, gntZ	6-phosphogluconate dehydrogenase [EC:1.1.1.44;1.1.1.343;]	ko00030	Pentose phosphate pathway	http://www.kegg.jp/kegg-bin/show_pathway?ko00030+K00033
I1H2R0	K00033	PGD, gnd, gntZ	6-phosphogluconate dehydrogenase [EC:1.1.1.44;1.1.1.343;]	ko00480	Glutathione metabolism	http://www.kegg.jp/kegg-bin/show_pathway?ko00480+K00033
I1H2R0	K00033	PGD, gnd, gntZ	6-phosphogluconate dehydrogenase [EC:1.1.1.44;1.1.1.343;]	ko01200	Carbon metabolism	http://www.kegg.jp/kegg-bin/show_pathway?ko01200+K00033
W5FWD2	K00627	DLAT, aceF, pdhC	pyruvate dehydrogenase E2 component (dihydrolipoamide acetyltransferase) [EC:2.3.1.12;]	ko00010	Glycolysis / Gluconeogenesis	http://www.kegg.jp/kegg-bin/show_pathway?ko00010+K00627
W5FWD2	K00627	DLAT, aceF, pdhC	pyruvate dehydrogenase E2 component (dihydrolipoamide acetyltransferase) [EC:2.3.1.12;]	ko00020	Citrate cycle (TCA cycle)	http://www.kegg.jp/kegg-bin/show_pathway?ko00020+K00627
W5FWD2	K00627	DLAT, aceF, pdhC	pyruvate dehydrogenase E2 component (dihydrolipoamide acetyltransferase) [EC:2.3.1.12;]	ko00620	Pyruvate metabolism	http://www.kegg.jp/kegg-bin/show_pathway?ko00620+K00627
W5FWD2	K00627	DLAT, aceF, pdhC	pyruvate dehydrogenase E2 component (dihydrolipoamide acetyltransferase) [EC:2.3.1.12;]	ko01200	Carbon metabolism	http://www.kegg.jp/kegg-bin/show_pathway?ko01200+K00627
M7Z315	K02953	RP-S13e, RPS13	small subunit ribosomal protein S13e	ko03010	Ribosome	http://www.kegg.jp/kegg-bin/show_pathway?ko03010+K02953
F2EA93	K02969	RP-S20e, RPS20	small subunit ribosomal protein S20e	ko03010	Ribosome	http://www.kegg.jp/kegg-bin/show_pathway?ko03010+K02969
T1N8D9	K11294	NCL, NSR1	nucleolin	ko05130	Pathogenic Escherichia coli infection	http://www.kegg.jp/kegg-bin/show_pathway?ko05130+K11294
W5FH48	K00627	DLAT, aceF, pdhC	pyruvate dehydrogenase E2 component (dihydrolipoamide acetyltransferase) [EC:2.3.1.12;]	ko00010	Glycolysis / Gluconeogenesis	http://www.kegg.jp/kegg-bin/show_pathway?ko00010+K00627
W5FH48	K00627	DLAT, aceF, pdhC	pyruvate dehydrogenase E2 component (dihydrolipoamide acetyltransferase) [EC:2.3.1.12;]	ko00020	Citrate cycle (TCA cycle)	http://www.kegg.jp/kegg-bin/show_pathway?ko00020+K00627
W5FH48	K00627	DLAT, aceF, pdhC	pyruvate dehydrogenase E2 component (dihydrolipoamide acetyltransferase) [EC:2.3.1.12;]	ko00620	Pyruvate metabolism	http://www.kegg.jp/kegg-bin/show_pathway?ko00620+K00627
W5FH48	K00627	DLAT, aceF, pdhC	pyruvate dehydrogenase E2 component (dihydrolipoamide acetyltransferase) [EC:2.3.1.12;]	ko01200	Carbon metabolism	http://www.kegg.jp/kegg-bin/show_pathway?ko01200+K00627
A0A0A9EJ37
W5D4R0	K03542	psbS	photosystem II 22kDa protein	ko00195	Photosynthesis	http://www.kegg.jp/kegg-bin/show_pathway?ko00195+K03542
K7U064
M0X1S6
M7ZI22	K05579	ndhH	NAD(P)H-quinone oxidoreductase subunit H [EC:1.6.5.3;]	ko00190	Oxidative phosphorylation	http://www.kegg.jp/kegg-bin/show_pathway?ko00190+K05579
M0YI85	K12896	SFRS7	splicing factor, arginine/serine-rich 7	ko03040	Spliceosome	http://www.kegg.jp/kegg-bin/show_pathway?ko03040+K12896
M0YI85	K12896	SFRS7	splicing factor, arginine/serine-rich 7	ko05168	Herpes simplex infection	http://www.kegg.jp/kegg-bin/show_pathway?ko05168+K12896
A0A0A9QPU7	K02920	RP-L36e, RPL36	large subunit ribosomal protein L36e	ko03010	Ribosome	http://www.kegg.jp/kegg-bin/show_pathway?ko03010+K02920
I1I8W1	K02880	RP-L17e, RPL17	large subunit ribosomal protein L17e	ko03010	Ribosome	http://www.kegg.jp/kegg-bin/show_pathway?ko03010+K02880
F2CZH5	K02636	petC	cytochrome b6-f complex iron-sulfur subunit [EC:1.10.9.1;]	ko00195	Photosynthesis	http://www.kegg.jp/kegg-bin/show_pathway?ko00195+K02636
M7ZFY1	K00430	E1.11.1.7	peroxidase [EC:1.11.1.7;]	ko00940	Phenylpropanoid biosynthesis	http://www.kegg.jp/kegg-bin/show_pathway?ko00940+K00430
M8AZ52
O22387
W5H151	K00121	frmA, ADH5, adhC	S-(hydroxymethyl)glutathione dehydrogenase / alcohol dehydrogenase [EC:1.1.1.284;1.1.1.1;]	ko00010	Glycolysis / Gluconeogenesis	http://www.kegg.jp/kegg-bin/show_pathway?ko00010+K00121
W5H151	K00121	frmA, ADH5, adhC	S-(hydroxymethyl)glutathione dehydrogenase / alcohol dehydrogenase [EC:1.1.1.284;1.1.1.1;]	ko00071	Fatty acid degradation	http://www.kegg.jp/kegg-bin/show_pathway?ko00071+K00121
W5H151	K00121	frmA, ADH5, adhC	S-(hydroxymethyl)glutathione dehydrogenase / alcohol dehydrogenase [EC:1.1.1.284;1.1.1.1;]	ko00350	Tyrosine metabolism	http://www.kegg.jp/kegg-bin/show_pathway?ko00350+K00121
W5H151	K00121	frmA, ADH5, adhC	S-(hydroxymethyl)glutathione dehydrogenase / alcohol dehydrogenase [EC:1.1.1.284;1.1.1.1;]	ko00625	Chloroalkane and chloroalkene degradation	http://www.kegg.jp/kegg-bin/show_pathway?ko00625+K00121
W5H151	K00121	frmA, ADH5, adhC	S-(hydroxymethyl)glutathione dehydrogenase / alcohol dehydrogenase [EC:1.1.1.284;1.1.1.1;]	ko00626	Naphthalene degradation	http://www.kegg.jp/kegg-bin/show_pathway?ko00626+K00121
W5H151	K00121	frmA, ADH5, adhC	S-(hydroxymethyl)glutathione dehydrogenase / alcohol dehydrogenase [EC:1.1.1.284;1.1.1.1;]	ko00680	Methane metabolism	http://www.kegg.jp/kegg-bin/show_pathway?ko00680+K00121
W5H151	K00121	frmA, ADH5, adhC	S-(hydroxymethyl)glutathione dehydrogenase / alcohol dehydrogenase [EC:1.1.1.284;1.1.1.1;]	ko00830	Retinol metabolism	http://www.kegg.jp/kegg-bin/show_pathway?ko00830+K00121
W5H151	K00121	frmA, ADH5, adhC	S-(hydroxymethyl)glutathione dehydrogenase / alcohol dehydrogenase [EC:1.1.1.284;1.1.1.1;]	ko00980	Metabolism of xenobiotics by cytochrome P450	http://www.kegg.jp/kegg-bin/show_pathway?ko00980+K00121
W5H151	K00121	frmA, ADH5, adhC	S-(hydroxymethyl)glutathione dehydrogenase / alcohol dehydrogenase [EC:1.1.1.284;1.1.1.1;]	ko00982	Drug metabolism - cytochrome P450	http://www.kegg.jp/kegg-bin/show_pathway?ko00982+K00121
W5H151	K00121	frmA, ADH5, adhC	S-(hydroxymethyl)glutathione dehydrogenase / alcohol dehydrogenase [EC:1.1.1.284;1.1.1.1;]	ko01200	Carbon metabolism	http://www.kegg.jp/kegg-bin/show_pathway?ko01200+K00121
W5H151	K00121	frmA, ADH5, adhC	S-(hydroxymethyl)glutathione dehydrogenase / alcohol dehydrogenase [EC:1.1.1.284;1.1.1.1;]	ko01220	Degradation of aromatic compounds	http://www.kegg.jp/kegg-bin/show_pathway?ko01220+K00121
W5H151	K00121	frmA, ADH5, adhC	S-(hydroxymethyl)glutathione dehydrogenase / alcohol dehydrogenase [EC:1.1.1.284;1.1.1.1;]	ko05204	Chemical carcinogenesis	http://www.kegg.jp/kegg-bin/show_pathway?ko05204+K00121
M8C184	K15414	C1QBP	complement component 1 Q subcomponent-binding protein, mitochondrial	ko05168	Herpes simplex infection	http://www.kegg.jp/kegg-bin/show_pathway?ko05168+K15414
W5I7C8
W5E8Y1
D8L9G3	K01100	E3.1.3.37	sedoheptulose-bisphosphatase [EC:3.1.3.37;]	ko00710	Carbon fixation in photosynthetic organisms	http://www.kegg.jp/kegg-bin/show_pathway?ko00710+K01100
D8L9G3	K01100	E3.1.3.37	sedoheptulose-bisphosphatase [EC:3.1.3.37;]	ko01200	Carbon metabolism	http://www.kegg.jp/kegg-bin/show_pathway?ko01200+K01100
A0A096ULD8
F2CU34	K04079	htpG, HSP90A	molecular chaperone HtpG	ko04141	Protein processing in endoplasmic reticulum	http://www.kegg.jp/kegg-bin/show_pathway?ko04141+K04079
F2CU34	K04079	htpG, HSP90A	molecular chaperone HtpG	ko04151	PI3K-Akt signaling pathway	http://www.kegg.jp/kegg-bin/show_pathway?ko04151+K04079
F2CU34	K04079	htpG, HSP90A	molecular chaperone HtpG	ko04612	Antigen processing and presentation	http://www.kegg.jp/kegg-bin/show_pathway?ko04612+K04079
F2CU34	K04079	htpG, HSP90A	molecular chaperone HtpG	ko04621	NOD-like receptor signaling pathway	http://www.kegg.jp/kegg-bin/show_pathway?ko04621+K04079
F2CU34	K04079	htpG, HSP90A	molecular chaperone HtpG	ko04626	Plant-pathogen interaction	http://www.kegg.jp/kegg-bin/show_pathway?ko04626+K04079
F2CU34	K04079	htpG, HSP90A	molecular chaperone HtpG	ko04914	Progesterone-mediated oocyte maturation	http://www.kegg.jp/kegg-bin/show_pathway?ko04914+K04079
F2CU34	K04079	htpG, HSP90A	molecular chaperone HtpG	ko04915	Estrogen signaling pathway	http://www.kegg.jp/kegg-bin/show_pathway?ko04915+K04079
F2CU34	K04079	htpG, HSP90A	molecular chaperone HtpG	ko05200	Pathways in cancer	http://www.kegg.jp/kegg-bin/show_pathway?ko05200+K04079
F2CU34	K04079	htpG, HSP90A	molecular chaperone HtpG	ko05215	Prostate cancer	http://www.kegg.jp/kegg-bin/show_pathway?ko05215+K04079
N1R2R0
M8BBJ1
Q6XW17	K03541	psbR	photosystem II 10kDa protein	ko00195	Photosynthesis	http://www.kegg.jp/kegg-bin/show_pathway?ko00195+K03541
W5B840
W5B7Z6	K01251	E3.3.1.1, ahcY	adenosylhomocysteinase [EC:3.3.1.1;]	ko00270	Cysteine and methionine metabolism	http://www.kegg.jp/kegg-bin/show_pathway?ko00270+K01251
W4ZRZ2	K07277	SAM50, TOB55, bamA	outer membrane protein insertion porin family
M8BGU7	K02639	petF	ferredoxin	ko00195	Photosynthesis	http://www.kegg.jp/kegg-bin/show_pathway?ko00195+K02639
M8BXT4
M8B4A4	K00799	GST, gst	glutathione S-transferase [EC:2.5.1.18;]	ko00480	Glutathione metabolism	http://www.kegg.jp/kegg-bin/show_pathway?ko00480+K00799
M8B4A4	K00799	GST, gst	glutathione S-transferase [EC:2.5.1.18;]	ko00980	Metabolism of xenobiotics by cytochrome P450	http://www.kegg.jp/kegg-bin/show_pathway?ko00980+K00799
M8B4A4	K00799	GST, gst	glutathione S-transferase [EC:2.5.1.18;]	ko00982	Drug metabolism - cytochrome P450	http://www.kegg.jp/kegg-bin/show_pathway?ko00982+K00799
M8B4A4	K00799	GST, gst	glutathione S-transferase [EC:2.5.1.18;]	ko05204	Chemical carcinogenesis	http://www.kegg.jp/kegg-bin/show_pathway?ko05204+K00799
W5EUP3	K02976	RP-S26e, RPS26	small subunit ribosomal protein S26e	ko03010	Ribosome	http://www.kegg.jp/kegg-bin/show_pathway?ko03010+K02976
Q8S385
O22575	K00281	GLDC, gcvP	glycine dehydrogenase [EC:1.4.4.2;]	ko00260	Glycine, serine and threonine metabolism	http://www.kegg.jp/kegg-bin/show_pathway?ko00260+K00281
O22575	K00281	GLDC, gcvP	glycine dehydrogenase [EC:1.4.4.2;]	ko00630	Glyoxylate and dicarboxylate metabolism	http://www.kegg.jp/kegg-bin/show_pathway?ko00630+K00281
O22575	K00281	GLDC, gcvP	glycine dehydrogenase [EC:1.4.4.2;]	ko01200	Carbon metabolism	http://www.kegg.jp/kegg-bin/show_pathway?ko01200+K00281
M8C3D9
I1HN58
F2DA26	K15032	MTERFD	mTERF domain-containing protein, mitochondrial
K3ZXP8	K02958	RP-S15e, RPS15	small subunit ribosomal protein S15e	ko03010	Ribosome	http://www.kegg.jp/kegg-bin/show_pathway?ko03010+K02958
M8BZN6
Q66MG6	K01601	rbcL	ribulose-bisphosphate carboxylase large chain [EC:4.1.1.39;]	ko00630	Glyoxylate and dicarboxylate metabolism	http://www.kegg.jp/kegg-bin/show_pathway?ko00630+K01601
Q66MG6	K01601	rbcL	ribulose-bisphosphate carboxylase large chain [EC:4.1.1.39;]	ko00710	Carbon fixation in photosynthetic organisms	http://www.kegg.jp/kegg-bin/show_pathway?ko00710+K01601
Q66MG6	K01601	rbcL	ribulose-bisphosphate carboxylase large chain [EC:4.1.1.39;]	ko01200	Carbon metabolism	http://www.kegg.jp/kegg-bin/show_pathway?ko01200+K01601
W5AG21
W5I0G1
W5GZW1
M7XL46
M0Y0Y6	K01193	E3.2.1.26, sacA	beta-fructofuranosidase [EC:3.2.1.26;]	ko00052	Galactose metabolism	http://www.kegg.jp/kegg-bin/show_pathway?ko00052+K01193
M0Y0Y6	K01193	E3.2.1.26, sacA	beta-fructofuranosidase [EC:3.2.1.26;]	ko00500	Starch and sucrose metabolism	http://www.kegg.jp/kegg-bin/show_pathway?ko00500+K01193
W5GPA3	K03249	EIF3F	translation initiation factor 3 subunit F	ko03013	RNA transport	http://www.kegg.jp/kegg-bin/show_pathway?ko03013+K03249
N1QQE6
M8AT56
W5GWJ4	K00366	nirA	ferredoxin-nitrite reductase [EC:1.7.7.1;]	ko00910	Nitrogen metabolism	http://www.kegg.jp/kegg-bin/show_pathway?ko00910+K00366
L7Q3U1
W5FX26
W5B053	K01408	IDE, ide	insulysin [EC:3.4.24.56;]	ko05010	Alzheimer's disease	http://www.kegg.jp/kegg-bin/show_pathway?ko05010+K01408
I1J202	K00605	gcvT, AMT	aminomethyltransferase [EC:2.1.2.10;]	ko00260	Glycine, serine and threonine metabolism	http://www.kegg.jp/kegg-bin/show_pathway?ko00260+K00605
I1J202	K00605	gcvT, AMT	aminomethyltransferase [EC:2.1.2.10;]	ko00630	Glyoxylate and dicarboxylate metabolism	http://www.kegg.jp/kegg-bin/show_pathway?ko00630+K00605
I1J202	K00605	gcvT, AMT	aminomethyltransferase [EC:2.1.2.10;]	ko00670	One carbon pool by folate	http://www.kegg.jp/kegg-bin/show_pathway?ko00670+K00605
I1J202	K00605	gcvT, AMT	aminomethyltransferase [EC:2.1.2.10;]	ko01200	Carbon metabolism	http://www.kegg.jp/kegg-bin/show_pathway?ko01200+K00605
M7ZKL3	K01595	ppc	phosphoenolpyruvate carboxylase [EC:4.1.1.31;]	ko00620	Pyruvate metabolism	http://www.kegg.jp/kegg-bin/show_pathway?ko00620+K01595
M7ZKL3	K01595	ppc	phosphoenolpyruvate carboxylase [EC:4.1.1.31;]	ko00680	Methane metabolism	http://www.kegg.jp/kegg-bin/show_pathway?ko00680+K01595
M7ZKL3	K01595	ppc	phosphoenolpyruvate carboxylase [EC:4.1.1.31;]	ko00710	Carbon fixation in photosynthetic organisms	http://www.kegg.jp/kegg-bin/show_pathway?ko00710+K01595
M7ZKL3	K01595	ppc	phosphoenolpyruvate carboxylase [EC:4.1.1.31;]	ko00720	Carbon fixation pathways in prokaryotes	http://www.kegg.jp/kegg-bin/show_pathway?ko00720+K01595
M7ZKL3	K01595	ppc	phosphoenolpyruvate carboxylase [EC:4.1.1.31;]	ko01200	Carbon metabolism	http://www.kegg.jp/kegg-bin/show_pathway?ko01200+K01595
N1QPN2	K08232	E1.6.5.4	monodehydroascorbate reductase (NADH) [EC:1.6.5.4;]	ko00053	Ascorbate and aldarate metabolism	http://www.kegg.jp/kegg-bin/show_pathway?ko00053+K08232
F2E066
W5BMT1	K02885	RP-L19e, RPL19	large subunit ribosomal protein L19e	ko03010	Ribosome	http://www.kegg.jp/kegg-bin/show_pathway?ko03010+K02885
W5CEZ6	K08057	CALR	calreticulin	ko04141	Protein processing in endoplasmic reticulum	http://www.kegg.jp/kegg-bin/show_pathway?ko04141+K08057
W5CEZ6	K08057	CALR	calreticulin	ko04145	Phagosome	http://www.kegg.jp/kegg-bin/show_pathway?ko04145+K08057
W5CEZ6	K08057	CALR	calreticulin	ko04612	Antigen processing and presentation	http://www.kegg.jp/kegg-bin/show_pathway?ko04612+K08057
W5CEZ6	K08057	CALR	calreticulin	ko05142	Chagas disease (American trypanosomiasis)	http://www.kegg.jp/kegg-bin/show_pathway?ko05142+K08057
W5CEZ6	K08057	CALR	calreticulin	ko05166	HTLV-I infection	http://www.kegg.jp/kegg-bin/show_pathway?ko05166+K08057
R7W2G6
Q84UH6
M0W593	K15111	SLC25A26	solute carrier family 25 (mitochondrial S-adenosylmethionine transporter), member 26
B4ESE2	K01369	LGMN	legumain [EC:3.4.22.34;]	ko04142	Lysosome	http://www.kegg.jp/kegg-bin/show_pathway?ko04142+K01369
B4ESE2	K01369	LGMN	legumain [EC:3.4.22.34;]	ko04612	Antigen processing and presentation	http://www.kegg.jp/kegg-bin/show_pathway?ko04612+K01369
W5B8E3
J9QCY8	K02641	petH	ferredoxin--NADP+ reductase [EC:1.18.1.2;]	ko00195	Photosynthesis	http://www.kegg.jp/kegg-bin/show_pathway?ko00195+K02641
A0A077S078	K01358	clpP, CLPP	ATP-dependent Clp protease, protease subunit [EC:3.4.21.92;]	ko04112	Cell cycle - Caulobacter	http://www.kegg.jp/kegg-bin/show_pathway?ko04112+K01358
A0A077S078	K01358	clpP, CLPP	ATP-dependent Clp protease, protease subunit [EC:3.4.21.92;]	ko04212	Longevity regulating pathway - worm	http://www.kegg.jp/kegg-bin/show_pathway?ko04212+K01358
W5GFX3
W5BMD1	K01602	rbcS	ribulose-bisphosphate carboxylase small chain [EC:4.1.1.39;]	ko00630	Glyoxylate and dicarboxylate metabolism	http://www.kegg.jp/kegg-bin/show_pathway?ko00630+K01602
W5BMD1	K01602	rbcS	ribulose-bisphosphate carboxylase small chain [EC:4.1.1.39;]	ko00710	Carbon fixation in photosynthetic organisms	http://www.kegg.jp/kegg-bin/show_pathway?ko00710+K01602
W5BMD1	K01602	rbcS	ribulose-bisphosphate carboxylase small chain [EC:4.1.1.39;]	ko01200	Carbon metabolism	http://www.kegg.jp/kegg-bin/show_pathway?ko01200+K01602
I1I3X4	K01602	rbcS	ribulose-bisphosphate carboxylase small chain [EC:4.1.1.39;]	ko00630	Glyoxylate and dicarboxylate metabolism	http://www.kegg.jp/kegg-bin/show_pathway?ko00630+K01602
I1I3X4	K01602	rbcS	ribulose-bisphosphate carboxylase small chain [EC:4.1.1.39;]	ko00710	Carbon fixation in photosynthetic organisms	http://www.kegg.jp/kegg-bin/show_pathway?ko00710+K01602
I1I3X4	K01602	rbcS	ribulose-bisphosphate carboxylase small chain [EC:4.1.1.39;]	ko01200	Carbon metabolism	http://www.kegg.jp/kegg-bin/show_pathway?ko01200+K01602
C5X4S1	K02357	tsf, TSFM	elongation factor Ts
Q9SAW6	K01602	rbcS	ribulose-bisphosphate carboxylase small chain [EC:4.1.1.39;]	ko00630	Glyoxylate and dicarboxylate metabolism	http://www.kegg.jp/kegg-bin/show_pathway?ko00630+K01602
Q9SAW6	K01602	rbcS	ribulose-bisphosphate carboxylase small chain [EC:4.1.1.39;]	ko00710	Carbon fixation in photosynthetic organisms	http://www.kegg.jp/kegg-bin/show_pathway?ko00710+K01602
Q9SAW6	K01602	rbcS	ribulose-bisphosphate carboxylase small chain [EC:4.1.1.39;]	ko01200	Carbon metabolism	http://www.kegg.jp/kegg-bin/show_pathway?ko01200+K01602
M0W5Q8	K03969	pspA	phage shock protein A
M7Z312	K08912	LHCB1	light-harvesting complex II chlorophyll a/b binding protein 1	ko00196	Photosynthesis - antenna proteins	http://www.kegg.jp/kegg-bin/show_pathway?ko00196+K08912
M0VC57	K02961	RP-S17, MRPS17, rpsQ	small subunit ribosomal protein S17	ko03010	Ribosome	http://www.kegg.jp/kegg-bin/show_pathway?ko03010+K02961
T1L8G1
A0A0A9JCN5
W5A6H1
F2DHH7	K04565	SOD1	superoxide dismutase, Cu-Zn family [EC:1.15.1.1;]	ko04146	Peroxisome	http://www.kegg.jp/kegg-bin/show_pathway?ko04146+K04565
F2DHH7	K04565	SOD1	superoxide dismutase, Cu-Zn family [EC:1.15.1.1;]	ko05014	Amyotrophic lateral sclerosis (ALS)	http://www.kegg.jp/kegg-bin/show_pathway?ko05014+K04565
F2DHH7	K04565	SOD1	superoxide dismutase, Cu-Zn family [EC:1.15.1.1;]	ko05016	Huntington's disease	http://www.kegg.jp/kegg-bin/show_pathway?ko05016+K04565
F2DHH7	K04565	SOD1	superoxide dismutase, Cu-Zn family [EC:1.15.1.1;]	ko05020	Prion diseases	http://www.kegg.jp/kegg-bin/show_pathway?ko05020+K04565
F2CV88	K02976	RP-S26e, RPS26	small subunit ribosomal protein S26e	ko03010	Ribosome	http://www.kegg.jp/kegg-bin/show_pathway?ko03010+K02976
A1E9I7	K02109	ATPF0B, atpF	F-type H+-transporting ATPase subunit b	ko00190	Oxidative phosphorylation	http://www.kegg.jp/kegg-bin/show_pathway?ko00190+K02109
A1E9I7	K02109	ATPF0B, atpF	F-type H+-transporting ATPase subunit b	ko00195	Photosynthesis	http://www.kegg.jp/kegg-bin/show_pathway?ko00195+K02109
M7YVE8
M7ZY44
T1LHN5	K00430	E1.11.1.7	peroxidase [EC:1.11.1.7;]	ko00940	Phenylpropanoid biosynthesis	http://www.kegg.jp/kegg-bin/show_pathway?ko00940+K00430
W5FEI2	K00609	pyrB, PYR2	aspartate carbamoyltransferase catalytic subunit [EC:2.1.3.2;]	ko00240	Pyrimidine metabolism	http://www.kegg.jp/kegg-bin/show_pathway?ko00240+K00609
W5FEI2	K00609	pyrB, PYR2	aspartate carbamoyltransferase catalytic subunit [EC:2.1.3.2;]	ko00250	Alanine, aspartate and glutamate metabolism	http://www.kegg.jp/kegg-bin/show_pathway?ko00250+K00609
W5E2P5
M0W468	K12271	SRP43, CAO	signal recognition particle 43 kDa protein
M7ZNW1
C1JYE0	K00927	PGK, pgk	phosphoglycerate kinase [EC:2.7.2.3;]	ko00010	Glycolysis / Gluconeogenesis	http://www.kegg.jp/kegg-bin/show_pathway?ko00010+K00927
C1JYE0	K00927	PGK, pgk	phosphoglycerate kinase [EC:2.7.2.3;]	ko00710	Carbon fixation in photosynthetic organisms	http://www.kegg.jp/kegg-bin/show_pathway?ko00710+K00927
C1JYE0	K00927	PGK, pgk	phosphoglycerate kinase [EC:2.7.2.3;]	ko01200	Carbon metabolism	http://www.kegg.jp/kegg-bin/show_pathway?ko01200+K00927
C1JYE0	K00927	PGK, pgk	phosphoglycerate kinase [EC:2.7.2.3;]	ko01230	Biosynthesis of amino acids	http://www.kegg.jp/kegg-bin/show_pathway?ko01230+K00927
O80370
D8L9S2	K01580	E4.1.1.15, gadB, gadA, GAD	glutamate decarboxylase [EC:4.1.1.15;]	ko00250	Alanine, aspartate and glutamate metabolism	http://www.kegg.jp/kegg-bin/show_pathway?ko00250+K01580
D8L9S2	K01580	E4.1.1.15, gadB, gadA, GAD	glutamate decarboxylase [EC:4.1.1.15;]	ko00410	beta-Alanine metabolism	http://www.kegg.jp/kegg-bin/show_pathway?ko00410+K01580
D8L9S2	K01580	E4.1.1.15, gadB, gadA, GAD	glutamate decarboxylase [EC:4.1.1.15;]	ko00430	Taurine and hypotaurine metabolism	http://www.kegg.jp/kegg-bin/show_pathway?ko00430+K01580
D8L9S2	K01580	E4.1.1.15, gadB, gadA, GAD	glutamate decarboxylase [EC:4.1.1.15;]	ko00650	Butanoate metabolism	http://www.kegg.jp/kegg-bin/show_pathway?ko00650+K01580
D8L9S2	K01580	E4.1.1.15, gadB, gadA, GAD	glutamate decarboxylase [EC:4.1.1.15;]	ko04727	GABAergic synapse	http://www.kegg.jp/kegg-bin/show_pathway?ko04727+K01580
D8L9S2	K01580	E4.1.1.15, gadB, gadA, GAD	glutamate decarboxylase [EC:4.1.1.15;]	ko04940	Type I diabetes mellitus	http://www.kegg.jp/kegg-bin/show_pathway?ko04940+K01580
M0V1K8
M8AWE2	K02891	RP-L22e, RPL22	large subunit ribosomal protein L22e	ko03010	Ribosome	http://www.kegg.jp/kegg-bin/show_pathway?ko03010+K02891
Q5NE33
I1GR21
M8BZI9
W5EEV4
B4F9E2	K01673	cynT, can	carbonic anhydrase [EC:4.2.1.1;]	ko00910	Nitrogen metabolism	http://www.kegg.jp/kegg-bin/show_pathway?ko00910+K01673
T1LSZ4	K00454	LOX2S	lipoxygenase [EC:1.13.11.12;]	ko00591	Linoleic acid metabolism	http://www.kegg.jp/kegg-bin/show_pathway?ko00591+K00454
T1LSZ4	K00454	LOX2S	lipoxygenase [EC:1.13.11.12;]	ko00592	alpha-Linolenic acid metabolism	http://www.kegg.jp/kegg-bin/show_pathway?ko00592+K00454
H9ZX57	K00927	PGK, pgk	phosphoglycerate kinase [EC:2.7.2.3;]	ko00010	Glycolysis / Gluconeogenesis	http://www.kegg.jp/kegg-bin/show_pathway?ko00010+K00927
H9ZX57	K00927	PGK, pgk	phosphoglycerate kinase [EC:2.7.2.3;]	ko00710	Carbon fixation in photosynthetic organisms	http://www.kegg.jp/kegg-bin/show_pathway?ko00710+K00927
H9ZX57	K00927	PGK, pgk	phosphoglycerate kinase [EC:2.7.2.3;]	ko01200	Carbon metabolism	http://www.kegg.jp/kegg-bin/show_pathway?ko01200+K00927
H9ZX57	K00927	PGK, pgk	phosphoglycerate kinase [EC:2.7.2.3;]	ko01230	Biosynthesis of amino acids	http://www.kegg.jp/kegg-bin/show_pathway?ko01230+K00927
I1HK18	K03626	EGD2, NACA	nascent polypeptide-associated complex subunit alpha
A0A096UKR2
W5DP76
W5BZ90
R7W2H4	K02357	tsf, TSFM	elongation factor Ts
P46285	K01100	E3.1.3.37	sedoheptulose-bisphosphatase [EC:3.1.3.37;]	ko00710	Carbon fixation in photosynthetic organisms	http://www.kegg.jp/kegg-bin/show_pathway?ko00710+K01100
P46285	K01100	E3.1.3.37	sedoheptulose-bisphosphatase [EC:3.1.3.37;]	ko01200	Carbon metabolism	http://www.kegg.jp/kegg-bin/show_pathway?ko01200+K01100
B9VTA3	K14016	UFD1	ubiquitin fusion degradation protein 1	ko04141	Protein processing in endoplasmic reticulum	http://www.kegg.jp/kegg-bin/show_pathway?ko04141+K14016
K7UNK1	K15103	UCP2_3, SLC25A8_9	solute carrier family 25 (mitochondrial uncoupling protein), member 8/9
M8D225
I1HWP9	K01703	leuC	3-isopropylmalate/(R)-2-methylmalate dehydratase large subunit [EC:4.2.1.33;4.2.1.35;]	ko00290	Valine, leucine and isoleucine biosynthesis	http://www.kegg.jp/kegg-bin/show_pathway?ko00290+K01703
I1HWP9	K01703	leuC	3-isopropylmalate/(R)-2-methylmalate dehydratase large subunit [EC:4.2.1.33;4.2.1.35;]	ko00660	C5-Branched dibasic acid metabolism	http://www.kegg.jp/kegg-bin/show_pathway?ko00660+K01703
I1HWP9	K01703	leuC	3-isopropylmalate/(R)-2-methylmalate dehydratase large subunit [EC:4.2.1.33;4.2.1.35;]	ko01210	2-Oxocarboxylic acid metabolism	http://www.kegg.jp/kegg-bin/show_pathway?ko01210+K01703
I1HWP9	K01703	leuC	3-isopropylmalate/(R)-2-methylmalate dehydratase large subunit [EC:4.2.1.33;4.2.1.35;]	ko01230	Biosynthesis of amino acids	http://www.kegg.jp/kegg-bin/show_pathway?ko01230+K01703
A0ST49	K00422	E1.10.3.1	polyphenol oxidase [EC:1.10.3.1;]	ko00350	Tyrosine metabolism	http://www.kegg.jp/kegg-bin/show_pathway?ko00350+K00422
A0ST49	K00422	E1.10.3.1	polyphenol oxidase [EC:1.10.3.1;]	ko00950	Isoquinoline alkaloid biosynthesis	http://www.kegg.jp/kegg-bin/show_pathway?ko00950+K00422
J3LJK2	K05298	GAPA	glyceraldehyde-3-phosphate dehydrogenase (NADP+) (phosphorylating) [EC:1.2.1.13;]	ko00710	Carbon fixation in photosynthetic organisms	http://www.kegg.jp/kegg-bin/show_pathway?ko00710+K05298
J3LJK2	K05298	GAPA	glyceraldehyde-3-phosphate dehydrogenase (NADP+) (phosphorylating) [EC:1.2.1.13;]	ko01200	Carbon metabolism	http://www.kegg.jp/kegg-bin/show_pathway?ko01200+K05298
W5FWL8
M8C8N2
Q37230	K01601	rbcL	ribulose-bisphosphate carboxylase large chain [EC:4.1.1.39;]	ko00630	Glyoxylate and dicarboxylate metabolism	http://www.kegg.jp/kegg-bin/show_pathway?ko00630+K01601
Q37230	K01601	rbcL	ribulose-bisphosphate carboxylase large chain [EC:4.1.1.39;]	ko00710	Carbon fixation in photosynthetic organisms	http://www.kegg.jp/kegg-bin/show_pathway?ko00710+K01601
Q37230	K01601	rbcL	ribulose-bisphosphate carboxylase large chain [EC:4.1.1.39;]	ko01200	Carbon metabolism	http://www.kegg.jp/kegg-bin/show_pathway?ko01200+K01601
M8BHR2
I1IIT7	K01602	rbcS	ribulose-bisphosphate carboxylase small chain [EC:4.1.1.39;]	ko00630	Glyoxylate and dicarboxylate metabolism	http://www.kegg.jp/kegg-bin/show_pathway?ko00630+K01602
I1IIT7	K01602	rbcS	ribulose-bisphosphate carboxylase small chain [EC:4.1.1.39;]	ko00710	Carbon fixation in photosynthetic organisms	http://www.kegg.jp/kegg-bin/show_pathway?ko00710+K01602
I1IIT7	K01602	rbcS	ribulose-bisphosphate carboxylase small chain [EC:4.1.1.39;]	ko01200	Carbon metabolism	http://www.kegg.jp/kegg-bin/show_pathway?ko01200+K01602
W5AH72
R7W4C5	K02901	RP-L27e, RPL27	large subunit ribosomal protein L27e	ko03010	Ribosome	http://www.kegg.jp/kegg-bin/show_pathway?ko03010+K02901
W5BQ56	K00962	pnp, PNPT1	polyribonucleotide nucleotidyltransferase [EC:2.7.7.8;]	ko00230	Purine metabolism	http://www.kegg.jp/kegg-bin/show_pathway?ko00230+K00962
W5BQ56	K00962	pnp, PNPT1	polyribonucleotide nucleotidyltransferase [EC:2.7.7.8;]	ko00240	Pyrimidine metabolism	http://www.kegg.jp/kegg-bin/show_pathway?ko00240+K00962
W5BQ56	K00962	pnp, PNPT1	polyribonucleotide nucleotidyltransferase [EC:2.7.7.8;]	ko03018	RNA degradation	http://www.kegg.jp/kegg-bin/show_pathway?ko03018+K00962
I1HNH2	K12812	UAP56, BAT1, SUB2	ATP-dependent RNA helicase UAP56/SUB2 [EC:3.6.4.13;]	ko03013	RNA transport	http://www.kegg.jp/kegg-bin/show_pathway?ko03013+K12812
I1HNH2	K12812	UAP56, BAT1, SUB2	ATP-dependent RNA helicase UAP56/SUB2 [EC:3.6.4.13;]	ko03015	mRNA surveillance pathway	http://www.kegg.jp/kegg-bin/show_pathway?ko03015+K12812
I1HNH2	K12812	UAP56, BAT1, SUB2	ATP-dependent RNA helicase UAP56/SUB2 [EC:3.6.4.13;]	ko03040	Spliceosome	http://www.kegg.jp/kegg-bin/show_pathway?ko03040+K12812
I1HNH2	K12812	UAP56, BAT1, SUB2	ATP-dependent RNA helicase UAP56/SUB2 [EC:3.6.4.13;]	ko05164	Influenza A	http://www.kegg.jp/kegg-bin/show_pathway?ko05164+K12812
W5ETT8
I1GRB8	K04565	SOD1	superoxide dismutase, Cu-Zn family [EC:1.15.1.1;]	ko04146	Peroxisome	http://www.kegg.jp/kegg-bin/show_pathway?ko04146+K04565
I1GRB8	K04565	SOD1	superoxide dismutase, Cu-Zn family [EC:1.15.1.1;]	ko05014	Amyotrophic lateral sclerosis (ALS)	http://www.kegg.jp/kegg-bin/show_pathway?ko05014+K04565
I1GRB8	K04565	SOD1	superoxide dismutase, Cu-Zn family [EC:1.15.1.1;]	ko05016	Huntington's disease	http://www.kegg.jp/kegg-bin/show_pathway?ko05016+K04565
I1GRB8	K04565	SOD1	superoxide dismutase, Cu-Zn family [EC:1.15.1.1;]	ko05020	Prion diseases	http://www.kegg.jp/kegg-bin/show_pathway?ko05020+K04565
I1GN92
W5BK24	K00111	glpA, glpD	glycerol-3-phosphate dehydrogenase [EC:1.1.5.3;]	ko00564	Glycerophospholipid metabolism	http://www.kegg.jp/kegg-bin/show_pathway?ko00564+K00111
W5FGQ7
M0XEC5	K01595	ppc	phosphoenolpyruvate carboxylase [EC:4.1.1.31;]	ko00620	Pyruvate metabolism	http://www.kegg.jp/kegg-bin/show_pathway?ko00620+K01595
M0XEC5	K01595	ppc	phosphoenolpyruvate carboxylase [EC:4.1.1.31;]	ko00680	Methane metabolism	http://www.kegg.jp/kegg-bin/show_pathway?ko00680+K01595
M0XEC5	K01595	ppc	phosphoenolpyruvate carboxylase [EC:4.1.1.31;]	ko00710	Carbon fixation in photosynthetic organisms	http://www.kegg.jp/kegg-bin/show_pathway?ko00710+K01595
M0XEC5	K01595	ppc	phosphoenolpyruvate carboxylase [EC:4.1.1.31;]	ko00720	Carbon fixation pathways in prokaryotes	http://www.kegg.jp/kegg-bin/show_pathway?ko00720+K01595
M0XEC5	K01595	ppc	phosphoenolpyruvate carboxylase [EC:4.1.1.31;]	ko01200	Carbon metabolism	http://www.kegg.jp/kegg-bin/show_pathway?ko01200+K01595
K3Y9M3	K06630	YWHAE	14-3-3 protein epsilon	ko04110	Cell cycle	http://www.kegg.jp/kegg-bin/show_pathway?ko04110+K06630
K3Y9M3	K06630	YWHAE	14-3-3 protein epsilon	ko04114	Oocyte meiosis	http://www.kegg.jp/kegg-bin/show_pathway?ko04114+K06630
K3Y9M3	K06630	YWHAE	14-3-3 protein epsilon	ko04151	PI3K-Akt signaling pathway	http://www.kegg.jp/kegg-bin/show_pathway?ko04151+K06630
K3Y9M3	K06630	YWHAE	14-3-3 protein epsilon	ko04390	Hippo signaling pathway	http://www.kegg.jp/kegg-bin/show_pathway?ko04390+K06630
K3Y9M3	K06630	YWHAE	14-3-3 protein epsilon	ko04391	Hippo signaling pathway - fly	http://www.kegg.jp/kegg-bin/show_pathway?ko04391+K06630
K3Y9M3	K06630	YWHAE	14-3-3 protein epsilon	ko04722	Neurotrophin signaling pathway	http://www.kegg.jp/kegg-bin/show_pathway?ko04722+K06630
K3Y9M3	K06630	YWHAE	14-3-3 protein epsilon	ko05169	Epstein-Barr virus infection	http://www.kegg.jp/kegg-bin/show_pathway?ko05169+K06630
K3Y9M3	K06630	YWHAE	14-3-3 protein epsilon	ko05203	Viral carcinogenesis	http://www.kegg.jp/kegg-bin/show_pathway?ko05203+K06630
R7W0K0
W5I774	K00695	E2.4.1.13	sucrose synthase [EC:2.4.1.13;]	ko00500	Starch and sucrose metabolism	http://www.kegg.jp/kegg-bin/show_pathway?ko00500+K00695
J3L8Q1	K15893	HPR1	hydroxypyruvate reductase 1	ko00260	Glycine, serine and threonine metabolism	http://www.kegg.jp/kegg-bin/show_pathway?ko00260+K15893
J3L8Q1	K15893	HPR1	hydroxypyruvate reductase 1	ko00630	Glyoxylate and dicarboxylate metabolism	http://www.kegg.jp/kegg-bin/show_pathway?ko00630+K15893
J3L8Q1	K15893	HPR1	hydroxypyruvate reductase 1	ko01200	Carbon metabolism	http://www.kegg.jp/kegg-bin/show_pathway?ko01200+K15893
W5BNZ6	K02900	RP-L27Ae, RPL27A	large subunit ribosomal protein L27Ae	ko03010	Ribosome	http://www.kegg.jp/kegg-bin/show_pathway?ko03010+K02900
G0WY03	K01601	rbcL	ribulose-bisphosphate carboxylase large chain [EC:4.1.1.39;]	ko00630	Glyoxylate and dicarboxylate metabolism	http://www.kegg.jp/kegg-bin/show_pathway?ko00630+K01601
G0WY03	K01601	rbcL	ribulose-bisphosphate carboxylase large chain [EC:4.1.1.39;]	ko00710	Carbon fixation in photosynthetic organisms	http://www.kegg.jp/kegg-bin/show_pathway?ko00710+K01601
G0WY03	K01601	rbcL	ribulose-bisphosphate carboxylase large chain [EC:4.1.1.39;]	ko01200	Carbon metabolism	http://www.kegg.jp/kegg-bin/show_pathway?ko01200+K01601
W5A5L6	K02962	RP-S17e, RPS17	small subunit ribosomal protein S17e	ko03010	Ribosome	http://www.kegg.jp/kegg-bin/show_pathway?ko03010+K02962
M8BDB0
I1GTJ6	K02636	petC	cytochrome b6-f complex iron-sulfur subunit [EC:1.10.9.1;]	ko00195	Photosynthesis	http://www.kegg.jp/kegg-bin/show_pathway?ko00195+K02636
F2CSC3	K01358	clpP, CLPP	ATP-dependent Clp protease, protease subunit [EC:3.4.21.92;]	ko04112	Cell cycle - Caulobacter	http://www.kegg.jp/kegg-bin/show_pathway?ko04112+K01358
F2CSC3	K01358	clpP, CLPP	ATP-dependent Clp protease, protease subunit [EC:3.4.21.92;]	ko04212	Longevity regulating pathway - worm	http://www.kegg.jp/kegg-bin/show_pathway?ko04212+K01358
A3BKU8	K08901	psbQ	photosystem II oxygen-evolving enhancer protein 3	ko00195	Photosynthesis	http://www.kegg.jp/kegg-bin/show_pathway?ko00195+K08901
W5GKA6	K09553	STIP1	stress-induced-phosphoprotein 1	ko05020	Prion diseases	http://www.kegg.jp/kegg-bin/show_pathway?ko05020+K09553
A9L9Z4	K02112	ATPF1B, atpD	F-type H+-transporting ATPase subunit beta [EC:3.6.3.14;]	ko00190	Oxidative phosphorylation	http://www.kegg.jp/kegg-bin/show_pathway?ko00190+K02112
A9L9Z4	K02112	ATPF1B, atpD	F-type H+-transporting ATPase subunit beta [EC:3.6.3.14;]	ko00195	Photosynthesis	http://www.kegg.jp/kegg-bin/show_pathway?ko00195+K02112
W5E5K7
W5FLB0	K01738	cysK	cysteine synthase A [EC:2.5.1.47;]	ko00270	Cysteine and methionine metabolism	http://www.kegg.jp/kegg-bin/show_pathway?ko00270+K01738
W5FLB0	K01738	cysK	cysteine synthase A [EC:2.5.1.47;]	ko00920	Sulfur metabolism	http://www.kegg.jp/kegg-bin/show_pathway?ko00920+K01738
W5FLB0	K01738	cysK	cysteine synthase A [EC:2.5.1.47;]	ko01200	Carbon metabolism	http://www.kegg.jp/kegg-bin/show_pathway?ko01200+K01738
W5FLB0	K01738	cysK	cysteine synthase A [EC:2.5.1.47;]	ko01230	Biosynthesis of amino acids	http://www.kegg.jp/kegg-bin/show_pathway?ko01230+K01738
F2DZH9	K01673	cynT, can	carbonic anhydrase [EC:4.2.1.1;]	ko00910	Nitrogen metabolism	http://www.kegg.jp/kegg-bin/show_pathway?ko00910+K01673
J3LP70	K11294	NCL, NSR1	nucleolin	ko05130	Pathogenic Escherichia coli infection	http://www.kegg.jp/kegg-bin/show_pathway?ko05130+K11294
B6TFY8	K11254	H4	histone H4	ko05034	Alcoholism	http://www.kegg.jp/kegg-bin/show_pathway?ko05034+K11254
B6TFY8	K11254	H4	histone H4	ko05203	Viral carcinogenesis	http://www.kegg.jp/kegg-bin/show_pathway?ko05203+K11254
B6TFY8	K11254	H4	histone H4	ko05322	Systemic lupus erythematosus	http://www.kegg.jp/kegg-bin/show_pathway?ko05322+K11254
M8BYV1
M7ZY79
I4EBI1	K01601	rbcL	ribulose-bisphosphate carboxylase large chain [EC:4.1.1.39;]	ko00630	Glyoxylate and dicarboxylate metabolism	http://www.kegg.jp/kegg-bin/show_pathway?ko00630+K01601
I4EBI1	K01601	rbcL	ribulose-bisphosphate carboxylase large chain [EC:4.1.1.39;]	ko00710	Carbon fixation in photosynthetic organisms	http://www.kegg.jp/kegg-bin/show_pathway?ko00710+K01601
I4EBI1	K01601	rbcL	ribulose-bisphosphate carboxylase large chain [EC:4.1.1.39;]	ko01200	Carbon metabolism	http://www.kegg.jp/kegg-bin/show_pathway?ko01200+K01601
Q9FYV3	K03231	EEF1A	elongation factor 1-alpha	ko03013	RNA transport	http://www.kegg.jp/kegg-bin/show_pathway?ko03013+K03231
Q9FYV3	K03231	EEF1A	elongation factor 1-alpha	ko05134	Legionellosis	http://www.kegg.jp/kegg-bin/show_pathway?ko05134+K03231
A0A0F6NH93	K02634	petA	apocytochrome f	ko00195	Photosynthesis	http://www.kegg.jp/kegg-bin/show_pathway?ko00195+K02634
M7ZVH9

## Sheet: map2query
Map ID	Map Name	Seqs	#Seqs	URL
ko00982	Drug metabolism - cytochrome P450	R7WCP0 W5H151 M8B4A4	3	http://www.kegg.jp/kegg-bin/show_pathway?ko00982+K00799+K00121+K00799
ko05164	Influenza A	I1HNH2	1	http://www.kegg.jp/kegg-bin/show_pathway?ko05164+K12812
ko00670	One carbon pool by folate	I1J202	1	http://www.kegg.jp/kegg-bin/show_pathway?ko00670+K00605
ko00140	Steroid hormone biosynthesis	W5GXL1	1	http://www.kegg.jp/kegg-bin/show_pathway?ko00140+K10251
ko00380	Tryptophan metabolism	M0W559	1	http://www.kegg.jp/kegg-bin/show_pathway?ko00380+K00366
ko05134	Legionellosis	Q9FYV3	1	http://www.kegg.jp/kegg-bin/show_pathway?ko05134+K03231
ko05203	Viral carcinogenesis	K3Y9M3 B6TFY8	2	http://www.kegg.jp/kegg-bin/show_pathway?ko05203+K06630+K11254
ko00360	Phenylalanine metabolism	W5GYP6	1	http://www.kegg.jp/kegg-bin/show_pathway?ko00360+K00817
ko00710	Carbon fixation in photosynthetic organisms	M8C3S5 M8C184 Q66MG6 M7ZKL3 W5BMD1 I1I3X4 Q9SAW6 C1JYE0 H9ZX57 H9ZX57 A0ST49 Q37230 I1IIT7 M0XEC5 G0WY03 I4EBI1	16	http://www.kegg.jp/kegg-bin/show_pathway?ko00710+K00051+K15414+K01601+K01595+K01602+K01602+K01602+K00927+K00927+K00927+K00422+K01601+K01602+K01595+K01601+K01601
ko04727	GABAergic synapse	D8L9S2	1	http://www.kegg.jp/kegg-bin/show_pathway?ko04727+K01580
ko04921	Oxytocin signaling pathway	W5G125	1	http://www.kegg.jp/kegg-bin/show_pathway?ko04921+K03234
ko04932	Non-alcoholic fatty liver disease (NAFLD)	M0W2C4	1	http://www.kegg.jp/kegg-bin/show_pathway?ko04932+K03934
ko04915	Estrogen signaling pathway	F2CU34	1	http://www.kegg.jp/kegg-bin/show_pathway?ko04915+K04079
ko04722	Neurotrophin signaling pathway	K3Y9M3	1	http://www.kegg.jp/kegg-bin/show_pathway?ko04722+K06630
ko00960	Tropane, piperidine and pyridine alkaloid biosynthesis	W5GYP6	1	http://www.kegg.jp/kegg-bin/show_pathway?ko00960+K00817
ko00062	Fatty acid elongation	M8AKZ8	1	http://www.kegg.jp/kegg-bin/show_pathway?ko00062+K12616
ko00950	Isoquinoline alkaloid biosynthesis	A0ST49	1	http://www.kegg.jp/kegg-bin/show_pathway?ko00950+K00422
ko05014	Amyotrophic lateral sclerosis (ALS)	F1DKC1 F2DHH7 I1GRB8	3	http://www.kegg.jp/kegg-bin/show_pathway?ko05014+K03781+K04565+K04565
ko00720	Carbon fixation pathways in prokaryotes	M7ZKL3 M0XEC5	2	http://www.kegg.jp/kegg-bin/show_pathway?ko00720+K01595+K01595
ko04972	Pancreatic secretion	A0A0D9ZF51	1	http://www.kegg.jp/kegg-bin/show_pathway?ko04972+K07904
ko04961	Endocrine and other factor-regulated calcium reabsorption	A0A0D9ZF51	1	http://www.kegg.jp/kegg-bin/show_pathway?ko04961+K07904
ko05016	Huntington's disease	M0W2C4 F2DHH7 I1GRB8	3	http://www.kegg.jp/kegg-bin/show_pathway?ko05016+K03934+K04565+K04565
ko04940	Type I diabetes mellitus	D8L9S2	1	http://www.kegg.jp/kegg-bin/show_pathway?ko04940+K01580
ko04144	Endocytosis	A0A0D9WD69	1	http://www.kegg.jp/kegg-bin/show_pathway?ko04144+K01103
ko00290	Valine, leucine and isoleucine biosynthesis	B9VTA3	1	http://www.kegg.jp/kegg-bin/show_pathway?ko00290+K14016
ko00980	Metabolism of xenobiotics by cytochrome P450	R7WCP0 W5H151 M8B4A4	3	http://www.kegg.jp/kegg-bin/show_pathway?ko00980+K00799+K00121+K00799
ko00261	Monobactam biosynthesis	M0X0F4	1	http://www.kegg.jp/kegg-bin/show_pathway?ko00261+K08912
ko00830	Retinol metabolism	W5H151	1	http://www.kegg.jp/kegg-bin/show_pathway?ko00830+K00121
ko00020	Citrate cycle (TCA cycle)	W5FWD2 W5FH48	2	http://www.kegg.jp/kegg-bin/show_pathway?ko00020+K00627+K00627
ko00562	Inositol phosphate metabolism	M8CAC5	1	http://www.kegg.jp/kegg-bin/show_pathway?ko00562+K10047
ko00401	Novobiocin biosynthesis	W5GYP6	1	http://www.kegg.jp/kegg-bin/show_pathway?ko00401+K00817
ko00500	Starch and sucrose metabolism	M0Y0Y6 K3Y9M3	2	http://www.kegg.jp/kegg-bin/show_pathway?ko00500+K01193+K06630
ko05130	Pathogenic Escherichia coli infection	F2EA93 F2DZH9	2	http://www.kegg.jp/kegg-bin/show_pathway?ko05130+K02969+K01673
ko00010	Glycolysis / Gluconeogenesis	I1H2R0 T1N8D9 M7ZFY1 W5FEI2 T1LSZ4	5	http://www.kegg.jp/kegg-bin/show_pathway?ko00010+K00033+K11294+K00430+K00609+K00454
ko04142	Lysosome	W5CEZ6	1	http://www.kegg.jp/kegg-bin/show_pathway?ko04142+K08057
ko05010	Alzheimer's disease	M0W2C4 W5GWJ4	2	http://www.kegg.jp/kegg-bin/show_pathway?ko05010+K03934+K00366
ko01220	Degradation of aromatic compounds	W5H151	1	http://www.kegg.jp/kegg-bin/show_pathway?ko01220+K00121
ko04070	Phosphatidylinositol signaling system	M8CAC5	1	http://www.kegg.jp/kegg-bin/show_pathway?ko04070+K10047
ko00590	Arachidonic acid metabolism	F2CXA5	1	http://www.kegg.jp/kegg-bin/show_pathway?ko00590+K08057
ko00230	Purine metabolism	R7W4C5	1	http://www.kegg.jp/kegg-bin/show_pathway?ko00230+K02901
ko00430	Taurine and hypotaurine metabolism	D8L9S2	1	http://www.kegg.jp/kegg-bin/show_pathway?ko00430+K01580
ko05142	Chagas disease (American trypanosomiasis)	F2CXA5 W5CEZ6	2	http://www.kegg.jp/kegg-bin/show_pathway?ko05142+K08057+K08057
ko05322	Systemic lupus erythematosus	R7VYR3 B6TFY8	2	http://www.kegg.jp/kegg-bin/show_pathway?ko05322+K11251+K11254
ko00130	Ubiquinone and other terpenoid-quinone biosynthesis	A0A0F6NQY1	1	http://www.kegg.jp/kegg-bin/show_pathway?ko00130+K02112
ko00680	Methane metabolism	W5H151 M7ZKL3 M0XEC5	3	http://www.kegg.jp/kegg-bin/show_pathway?ko00680+K00121+K01595+K01595
ko04114	Oocyte meiosis	K3Y9M3	1	http://www.kegg.jp/kegg-bin/show_pathway?ko04114+K06630
ko01200	Carbon metabolism	W5FQX8 M8C3S5 F1DKC1 I1H2R0 W5FWD2 W5FH48 W5H151 D8L9G3 O22575 Q66MG6 I1J202 M7ZKL3 W5BMD1 I1I3X4 Q9SAW6 C1JYE0 H9ZX57 P46285 J3LJK2 Q37230 I1IIT7 M0XEC5 J3L8Q1 G0WY03 W5FLB0 I4EBI1	26	http://www.kegg.jp/kegg-bin/show_pathway?ko01200+K01057+K00051+K03781+K00033+K00627+K00627+K00121+K01100+K00281+K01601+K00605+K01595+K01602+K01602+K01602+K00927+K00927+K01100+K05298+K01601+K01602+K01595+K15893+K01601+K01738+K01601
ko00052	Galactose metabolism	Q66MG6	1	http://www.kegg.jp/kegg-bin/show_pathway?ko00052+K01601
ko05169	Epstein-Barr virus infection	K3Y9M3	1	http://www.kegg.jp/kegg-bin/show_pathway?ko05169+K06630
ko04066	HIF-1 signaling pathway	A0A0D9WD69	1	http://www.kegg.jp/kegg-bin/show_pathway?ko04066+K01103
ko00591	Linoleic acid metabolism	M8CA60 B4F9E2	2	http://www.kegg.jp/kegg-bin/show_pathway?ko00591+K08912+K01673
ko04914	Progesterone-mediated oocyte maturation	F2CU34	1	http://www.kegg.jp/kegg-bin/show_pathway?ko04914+K04079
ko04612	Antigen processing and presentation	F2CXA5 F2CU34 W5CEZ6 B4ESE2	4	http://www.kegg.jp/kegg-bin/show_pathway?ko04612+K08057+K04079+K08057+K01369
ko05168	Herpes simplex infection	M0YI85 W5H151	2	http://www.kegg.jp/kegg-bin/show_pathway?ko05168+K12896+K00121
ko04211	Longevity regulating pathway - mammal	F1DKC1	1	http://www.kegg.jp/kegg-bin/show_pathway?ko04211+K03781
ko00400	Phenylalanine, tyrosine and tryptophan biosynthesis	W5GYP6	1	http://www.kegg.jp/kegg-bin/show_pathway?ko00400+K00817
ko05204	Chemical carcinogenesis	R7WCP0 W5H151 M8B4A4	3	http://www.kegg.jp/kegg-bin/show_pathway?ko05204+K00799+K00121+K00799
ko04141	Protein processing in endoplasmic reticulum	W5DSH1 D8L9G3 W5BMT1 P46285	4	http://www.kegg.jp/kegg-bin/show_pathway?ko04141+K13448+K01100+K02885+K01100
ko00300	Lysine biosynthesis	W5AN26	1	http://www.kegg.jp/kegg-bin/show_pathway?ko00300+K00215
ko00190	Oxidative phosphorylation	J3MPG1 A0A0D9ZF51 W5D4R0 F2CV88 W5GKA6	6	http://www.kegg.jp/kegg-bin/show_pathway?ko00190++K00434+K07904+K03542+K02976+K09553
ko00970	Aminoacyl-tRNA biosynthesis	F2CQN3	1	http://www.kegg.jp/kegg-bin/show_pathway?ko00970+K19073
ko01040	Biosynthesis of unsaturated fatty acids	W5GXL1	1	http://www.kegg.jp/kegg-bin/show_pathway?ko01040+K10251
ko00860	Porphyrin and chlorophyll metabolism	A0A088CDA2 R7VYR3 M8CAC5	3	http://www.kegg.jp/kegg-bin/show_pathway?ko00860+K01254+K11251+K10047
ko00660	C5-Branched dibasic acid metabolism	I1HWP9	1	http://www.kegg.jp/kegg-bin/show_pathway?ko00660+K01703
ko00260	Glycine, serine and threonine metabolism	W5EUP3 W5B053 W5I774	3	http://www.kegg.jp/kegg-bin/show_pathway?ko00260+K02976+K01408+K00695
ko00196	Photosynthesis - antenna proteins	W5GYP6 A0A089N372 W5GXL1 Q9SAW6	4	http://www.kegg.jp/kegg-bin/show_pathway?ko00196+K00817+K02691+K10251+K01602
ko03015	mRNA surveillance pathway	I1HNH2	1	http://www.kegg.jp/kegg-bin/show_pathway?ko03015+K12812
ko05200	Pathways in cancer	F2CU34	1	http://www.kegg.jp/kegg-bin/show_pathway?ko05200+K04079
ko00910	Nitrogen metabolism	A0A096UUP6 W5GPA3 M8AWE2 W5FLB0	4	http://www.kegg.jp/kegg-bin/show_pathway?ko00910+K00789+K03249+K02891+K01738
ko04112	Cell cycle - Caulobacter	J9QCY8 I1GTJ6	2	http://www.kegg.jp/kegg-bin/show_pathway?ko04112+K02641+K02636
ko05166	HTLV-I infection	F2CXA5 W5CEZ6	2	http://www.kegg.jp/kegg-bin/show_pathway?ko05166+K08057+K08057
ko05012	Parkinson's disease	M0W2C4	1	http://www.kegg.jp/kegg-bin/show_pathway?ko05012+K03934
ko04068	FoxO signaling pathway	F1DKC1	1	http://www.kegg.jp/kegg-bin/show_pathway?ko04068+K03781
ko00030	Pentose phosphate pathway	A0A0E0EPX3 W5DMP7	2	http://www.kegg.jp/kegg-bin/show_pathway?ko00030+K02108+K03428
ko04626	Plant-pathogen interaction	W5AN26 F2CU34	2	http://www.kegg.jp/kegg-bin/show_pathway?ko04626+K00215+K04079
ko03018	RNA degradation	W5EAS7 W5BQ56	2	http://www.kegg.jp/kegg-bin/show_pathway?ko03018+K12502+K00962
ko00940	Phenylpropanoid biosynthesis	F2CZH5 A1E9I7	2	http://www.kegg.jp/kegg-bin/show_pathway?ko00940+K02636+K02109
ko00051	Fructose and mannose metabolism	K3XV98	1	http://www.kegg.jp/kegg-bin/show_pathway?ko00051+K00454
ko00620	Pyruvate metabolism	W5FQX8 W5FWD2 W5FH48 I1J202 W5BK24	5	http://www.kegg.jp/kegg-bin/show_pathway?ko00620+K01057+K00627+K00627+K00605+K00111
ko00071	Fatty acid degradation	W5H151	1	http://www.kegg.jp/kegg-bin/show_pathway?ko00071+K00121
ko00626	Naphthalene degradation	W5H151	1	http://www.kegg.jp/kegg-bin/show_pathway?ko00626+K00121
ko04152	AMPK signaling pathway	M7YRN1 A0A0D9WD69	2	http://www.kegg.jp/kegg-bin/show_pathway?ko04152+K02969+K01103
ko04391	Hippo signaling pathway - fly	K3Y9M3	1	http://www.kegg.jp/kegg-bin/show_pathway?ko04391+K06630
ko03040	Spliceosome	M7ZI22 I1HNH2	2	http://www.kegg.jp/kegg-bin/show_pathway?ko03040+K05579+K12812
ko00350	Tyrosine metabolism	W5GYP6 W5H151 I1HWP9	3	http://www.kegg.jp/kegg-bin/show_pathway?ko00350+K00817+K00121+K01703
ko00340	Histidine metabolism	W5G125	1	http://www.kegg.jp/kegg-bin/show_pathway?ko00340+K03234
ko04151	PI3K-Akt signaling pathway	F2CU34 K3Y9M3	2	http://www.kegg.jp/kegg-bin/show_pathway?ko04151+K04079+K06630
ko00920	Sulfur metabolism	W5FLB0	1	http://www.kegg.jp/kegg-bin/show_pathway?ko00920+K01738
ko03013	RNA transport	M0Y0Y6 W5BQ56 I4EBI1	3	http://www.kegg.jp/kegg-bin/show_pathway?ko03013+K01193+K00962+K01601
ko00630	Glyoxylate and dicarboxylate metabolism	F1DKC1 O22575 K3ZXP8 I1J202 A0A077S078 W5BMD1 I1I3X4 J3LJK2 Q37230 J3L8Q1 W5BNZ6 B6TFY8	12	http://www.kegg.jp/kegg-bin/show_pathway?ko00630+K03781+K00281+K02958+K00605+K01358+K01602+K01602+K05298+K01601+K15893+K02900+K11254
ko00480	Glutathione metabolism	F1DKC1 J3MPG1 I1H2R0 M8BGU7	4	http://www.kegg.jp/kegg-bin/show_pathway?ko00480+K03781+K00434+K00033+K02639
ko00250	Alanine, aspartate and glutamate metabolism	W5FEI2 C1JYE0	2	http://www.kegg.jp/kegg-bin/show_pathway?ko00250+K00609+K00927
ko05215	Prostate cancer	F2CU34	1	http://www.kegg.jp/kegg-bin/show_pathway?ko05215+K04079
ko01212	Fatty acid metabolism	W5GXL1	1	http://www.kegg.jp/kegg-bin/show_pathway?ko01212+K10251
ko00195	Photosynthesis	A0A0E0EPX3 W5FQX4 A0A0F6NQY1 W5FH48 I1I8W1 F2CU34 W5B7Z6 B4ESE2 A1E9I7 W5A5L6 F2CSC3 A9L9Z4 Q9FYV3	13	http://www.kegg.jp/kegg-bin/show_pathway?ko00195+K02108+K08099+K02112+K00627+K02880+K04079+K01251+K01369+K02109+K02962+K01358+K02112+K03231
ko00240	Pyrimidine metabolism	T1LHN5 W5BQ56	2	http://www.kegg.jp/kegg-bin/show_pathway?ko00240+K00430+K00962
ko04390	Hippo signaling pathway	K3Y9M3	1	http://www.kegg.jp/kegg-bin/show_pathway?ko04390+K06630
ko00410	beta-Alanine metabolism	D8L9S2	1	http://www.kegg.jp/kegg-bin/show_pathway?ko00410+K01580
ko04962	Vasopressin-regulated water reabsorption	A0A0D9ZF51	1	http://www.kegg.jp/kegg-bin/show_pathway?ko04962+K07904
ko04146	Peroxisome	F1DKC1 M0VC57 I1HNH2	3	http://www.kegg.jp/kegg-bin/show_pathway?ko04146+K03781+K02961+K12812
ko00053	Ascorbate and aldarate metabolism	R7WCP0 F2CQY2 M7ZKL3	3	http://www.kegg.jp/kegg-bin/show_pathway?ko00053+K00799+K08908+K01595
ko01210	2-Oxocarboxylic acid metabolism	I1HWP9	1	http://www.kegg.jp/kegg-bin/show_pathway?ko01210+K01703
ko04145	Phagosome	F2CXA5 W5CEZ6	2	http://www.kegg.jp/kegg-bin/show_pathway?ko04145+K08057+K08057
ko00270	Cysteine and methionine metabolism	M7YSY0 Q6XW17 A9L9Z4	3	http://www.kegg.jp/kegg-bin/show_pathway?ko00270+K01892+K03541+K02112
ko00625	Chloroalkane and chloroalkene degradation	W5H151	1	http://www.kegg.jp/kegg-bin/show_pathway?ko00625+K00121
ko00592	alpha-Linolenic acid metabolism	K3XV98 T1LSZ4	2	http://www.kegg.jp/kegg-bin/show_pathway?ko00592+K00454+K00454
ko01230	Biosynthesis of amino acids	W5GYP6 W5AN26 A0A096UUP6 C1JYE0 H9ZX57 I1HWP9 W5FLB0	7	http://www.kegg.jp/kegg-bin/show_pathway?ko01230+K00817+K00215+K00789+K00927+K00927+K01703+K01738
ko05034	Alcoholism	M0W2C4 J3LP70	2	http://www.kegg.jp/kegg-bin/show_pathway?ko05034+K03934+K11294
ko03010	Ribosome	M8C3S5 W5FWD2 M7Z315 M0YI85 A0A0A9QPU7 M8B4A4 O22575 N1QPN2 M7Z312 F2DHH7 D8L9S2 I1IIT7 J3L8Q1 G0WY03	14	http://www.kegg.jp/kegg-bin/show_pathway?ko03010+K00051+K00627+K02953+K12896+K02920+K00799+K00281+K08232+K08912+K04565+K01580+K01602+K15893+K01601
ko04212	Longevity regulating pathway - worm	F1DKC1 A0A077S078 F2CSC3	3	http://www.kegg.jp/kegg-bin/show_pathway?ko04212+K03781+K01358+K01358
ko00564	Glycerophospholipid metabolism	I1GRB8	1	http://www.kegg.jp/kegg-bin/show_pathway?ko00564+K04565
ko05020	Prion diseases	F2DHH7 I1GRB8 A3BKU8	3	http://www.kegg.jp/kegg-bin/show_pathway?ko05020+K04565+K04565+K08901
ko04110	Cell cycle	M0XEC5	1	http://www.kegg.jp/kegg-bin/show_pathway?ko04110+K01595
ko00650	Butanoate metabolism	D8L9S2	1	http://www.kegg.jp/kegg-bin/show_pathway?ko00650+K01580
ko04621	NOD-like receptor signaling pathway	F2CU34	1	http://www.kegg.jp/kegg-bin/show_pathway?ko04621+K04079

## Sheet: TopMapStat
Map ID	Map Name	Seqs	#Seqs	URL
ko01200	Carbon metabolism	W5FQX8 M8C3S5 F1DKC1 I1H2R0 W5FWD2 W5FH48 W5H151 D8L9G3 O22575 Q66MG6 I1J202 M7ZKL3 W5BMD1 I1I3X4 Q9SAW6 C1JYE0 H9ZX57 P46285 J3LJK2 Q37230 I1IIT7 M0XEC5 J3L8Q1 G0WY03 W5FLB0 I4EBI1	26	http://www.kegg.jp/kegg-bin/show_pathway?ko01200+K01057+K00051+K03781+K00033+K00627+K00627+K00121+K01100+K00281+K01601+K00605+K01595+K01602+K01602+K01602+K00927+K00927+K01100+K05298+K01601+K01602+K01595+K15893+K01601+K01738+K01601
ko00710	Carbon fixation in photosynthetic organisms	M8C3S5 M8C184 Q66MG6 M7ZKL3 W5BMD1 I1I3X4 Q9SAW6 C1JYE0 H9ZX57 H9ZX57 A0ST49 Q37230 I1IIT7 M0XEC5 G0WY03 I4EBI1	16	http://www.kegg.jp/kegg-bin/show_pathway?ko00710+K00051+K15414+K01601+K01595+K01602+K01602+K01602+K00927+K00927+K00927+K00422+K01601+K01602+K01595+K01601+K01601
ko03010	Ribosome	M8C3S5 W5FWD2 M7Z315 M0YI85 A0A0A9QPU7 M8B4A4 O22575 N1QPN2 M7Z312 F2DHH7 D8L9S2 I1IIT7 J3L8Q1 G0WY03	14	http://www.kegg.jp/kegg-bin/show_pathway?ko03010+K00051+K00627+K02953+K12896+K02920+K00799+K00281+K08232+K08912+K04565+K01580+K01602+K15893+K01601
ko00195	Photosynthesis	A0A0E0EPX3 W5FQX4 A0A0F6NQY1 W5FH48 I1I8W1 F2CU34 W5B7Z6 B4ESE2 A1E9I7 W5A5L6 F2CSC3 A9L9Z4 Q9FYV3	13	http://www.kegg.jp/kegg-bin/show_pathway?ko00195+K02108+K08099+K02112+K00627+K02880+K04079+K01251+K01369+K02109+K02962+K01358+K02112+K03231
ko00630	Glyoxylate and dicarboxylate metabolism	F1DKC1 O22575 K3ZXP8 I1J202 A0A077S078 W5BMD1 I1I3X4 J3LJK2 Q37230 J3L8Q1 W5BNZ6 B6TFY8	12	http://www.kegg.jp/kegg-bin/show_pathway?ko00630+K03781+K00281+K02958+K00605+K01358+K01602+K01602+K05298+K01601+K15893+K02900+K11254
ko01230	Biosynthesis of amino acids	W5GYP6 W5AN26 A0A096UUP6 C1JYE0 H9ZX57 I1HWP9 W5FLB0	7	http://www.kegg.jp/kegg-bin/show_pathway?ko01230+K00817+K00215+K00789+K00927+K00927+K01703+K01738
ko00190	Oxidative phosphorylation	J3MPG1 A0A0D9ZF51 W5D4R0 F2CV88 W5GKA6	6	http://www.kegg.jp/kegg-bin/show_pathway?ko00190++K00434+K07904+K03542+K02976+K09553
ko00010	Glycolysis / Gluconeogenesis	I1H2R0 T1N8D9 M7ZFY1 W5FEI2 T1LSZ4	5	http://www.kegg.jp/kegg-bin/show_pathway?ko00010+K00033+K11294+K00430+K00609+K00454
ko00620	Pyruvate metabolism	W5FQX8 W5FWD2 W5FH48 I1J202 W5BK24	5	http://www.kegg.jp/kegg-bin/show_pathway?ko00620+K01057+K00627+K00627+K00605+K00111
ko04612	Antigen processing and presentation	F2CXA5 F2CU34 W5CEZ6 B4ESE2	4	http://www.kegg.jp/kegg-bin/show_pathway?ko04612+K08057+K04079+K08057+K01369
ko04141	Protein processing in endoplasmic reticulum	W5DSH1 D8L9G3 W5BMT1 P46285	4	http://www.kegg.jp/kegg-bin/show_pathway?ko04141+K13448+K01100+K02885+K01100
ko00196	Photosynthesis - antenna proteins	W5GYP6 A0A089N372 W5GXL1 Q9SAW6	4	http://www.kegg.jp/kegg-bin/show_pathway?ko00196+K00817+K02691+K10251+K01602
ko00910	Nitrogen metabolism	A0A096UUP6 W5GPA3 M8AWE2 W5FLB0	4	http://www.kegg.jp/kegg-bin/show_pathway?ko00910+K00789+K03249+K02891+K01738
ko00480	Glutathione metabolism	F1DKC1 J3MPG1 I1H2R0 M8BGU7	4	http://www.kegg.jp/kegg-bin/show_pathway?ko00480+K03781+K00434+K00033+K02639
ko00982	Drug metabolism - cytochrome P450	R7WCP0 W5H151 M8B4A4	3	http://www.kegg.jp/kegg-bin/show_pathway?ko00982+K00799+K00121+K00799
ko05014	Amyotrophic lateral sclerosis (ALS)	F1DKC1 F2DHH7 I1GRB8	3	http://www.kegg.jp/kegg-bin/show_pathway?ko05014+K03781+K04565+K04565
ko05016	Huntington's disease	M0W2C4 F2DHH7 I1GRB8	3	http://www.kegg.jp/kegg-bin/show_pathway?ko05016+K03934+K04565+K04565
ko00980	Metabolism of xenobiotics by cytochrome P450	R7WCP0 W5H151 M8B4A4	3	http://www.kegg.jp/kegg-bin/show_pathway?ko00980+K00799+K00121+K00799
ko00680	Methane metabolism	W5H151 M7ZKL3 M0XEC5	3	http://www.kegg.jp/kegg-bin/show_pathway?ko00680+K00121+K01595+K01595
ko05204	Chemical carcinogenesis	R7WCP0 W5H151 M8B4A4	3	http://www.kegg.jp/kegg-bin/show_pathway?ko05204+K00799+K00121+K00799
ko00860	Porphyrin and chlorophyll metabolism	A0A088CDA2 R7VYR3 M8CAC5	3	http://www.kegg.jp/kegg-bin/show_pathway?ko00860+K01254+K11251+K10047
ko00260	Glycine, serine and threonine metabolism	W5EUP3 W5B053 W5I774	3	http://www.kegg.jp/kegg-bin/show_pathway?ko00260+K02976+K01408+K00695
ko00350	Tyrosine metabolism	W5GYP6 W5H151 I1HWP9	3	http://www.kegg.jp/kegg-bin/show_pathway?ko00350+K00817+K00121+K01703
ko03013	RNA transport	M0Y0Y6 W5BQ56 I4EBI1	3	http://www.kegg.jp/kegg-bin/show_pathway?ko03013+K01193+K00962+K01601
ko04146	Peroxisome	F1DKC1 M0VC57 I1HNH2	3	http://www.kegg.jp/kegg-bin/show_pathway?ko04146+K03781+K02961+K12812
ko00053	Ascorbate and aldarate metabolism	R7WCP0 F2CQY2 M7ZKL3	3	http://www.kegg.jp/kegg-bin/show_pathway?ko00053+K00799+K08908+K01595
ko00270	Cysteine and methionine metabolism	M7YSY0 Q6XW17 A9L9Z4	3	http://www.kegg.jp/kegg-bin/show_pathway?ko00270+K01892+K03541+K02112
ko04212	Longevity regulating pathway - worm	F1DKC1 A0A077S078 F2CSC3	3	http://www.kegg.jp/kegg-bin/show_pathway?ko04212+K03781+K01358+K01358
ko05020	Prion diseases	F2DHH7 I1GRB8 A3BKU8	3	http://www.kegg.jp/kegg-bin/show_pathway?ko05020+K04565+K04565+K08901
ko05203	Viral carcinogenesis	K3Y9M3 B6TFY8	2	http://www.kegg.jp/kegg-bin/show_pathway?ko05203+K06630+K11254
ko00720	Carbon fixation pathways in prokaryotes	M7ZKL3 M0XEC5	2	http://www.kegg.jp/kegg-bin/show_pathway?ko00720+K01595+K01595
ko00020	Citrate cycle (TCA cycle)	W5FWD2 W5FH48	2	http://www.kegg.jp/kegg-bin/show_pathway?ko00020+K00627+K00627
ko00500	Starch and sucrose metabolism	M0Y0Y6 K3Y9M3	2	http://www.kegg.jp/kegg-bin/show_pathway?ko00500+K01193+K06630
ko05130	Pathogenic Escherichia coli infection	F2EA93 F2DZH9	2	http://www.kegg.jp/kegg-bin/show_pathway?ko05130+K02969+K01673
ko05010	Alzheimer's disease	M0W2C4 W5GWJ4	2	http://www.kegg.jp/kegg-bin/show_pathway?ko05010+K03934+K00366
ko05142	Chagas disease (American trypanosomiasis)	F2CXA5 W5CEZ6	2	http://www.kegg.jp/kegg-bin/show_pathway?ko05142+K08057+K08057
ko05322	Systemic lupus erythematosus	R7VYR3 B6TFY8	2	http://www.kegg.jp/kegg-bin/show_pathway?ko05322+K11251+K11254
ko00591	Linoleic acid metabolism	M8CA60 B4F9E2	2	http://www.kegg.jp/kegg-bin/show_pathway?ko00591+K08912+K01673
ko05168	Herpes simplex infection	M0YI85 W5H151	2	http://www.kegg.jp/kegg-bin/show_pathway?ko05168+K12896+K00121
ko04112	Cell cycle - Caulobacter	J9QCY8 I1GTJ6	2	http://www.kegg.jp/kegg-bin/show_pathway?ko04112+K02641+K02636
ko05166	HTLV-I infection	F2CXA5 W5CEZ6	2	http://www.kegg.jp/kegg-bin/show_pathway?ko05166+K08057+K08057
ko00030	Pentose phosphate pathway	A0A0E0EPX3 W5DMP7	2	http://www.kegg.jp/kegg-bin/show_pathway?ko00030+K02108+K03428
ko04626	Plant-pathogen interaction	W5AN26 F2CU34	2	http://www.kegg.jp/kegg-bin/show_pathway?ko04626+K00215+K04079
ko03018	RNA degradation	W5EAS7 W5BQ56	2	http://www.kegg.jp/kegg-bin/show_pathway?ko03018+K12502+K00962
ko00940	Phenylpropanoid biosynthesis	F2CZH5 A1E9I7	2	http://www.kegg.jp/kegg-bin/show_pathway?ko00940+K02636+K02109
ko04152	AMPK signaling pathway	M7YRN1 A0A0D9WD69	2	http://www.kegg.jp/kegg-bin/show_pathway?ko04152+K02969+K01103
ko03040	Spliceosome	M7ZI22 I1HNH2	2	http://www.kegg.jp/kegg-bin/show_pathway?ko03040+K05579+K12812
ko04151	PI3K-Akt signaling pathway	F2CU34 K3Y9M3	2	http://www.kegg.jp/kegg-bin/show_pathway?ko04151+K04079+K06630
ko00250	Alanine, aspartate and glutamate metabolism	W5FEI2 C1JYE0	2	http://www.kegg.jp/kegg-bin/show_pathway?ko00250+K00609+K00927
ko00240	Pyrimidine metabolism	T1LHN5 W5BQ56	2	http://www.kegg.jp/kegg-bin/show_pathway?ko00240+K00430+K00962
ko04145	Phagosome	F2CXA5 W5CEZ6	2	http://www.kegg.jp/kegg-bin/show_pathway?ko04145+K08057+K08057
ko00592	alpha-Linolenic acid metabolism	K3XV98 T1LSZ4	2	http://www.kegg.jp/kegg-bin/show_pathway?ko00592+K00454+K00454
ko05034	Alcoholism	M0W2C4 J3LP70	2	http://www.kegg.jp/kegg-bin/show_pathway?ko05034+K03934+K11294
ko05164	Influenza A	I1HNH2	1	http://www.kegg.jp/kegg-bin/show_pathway?ko05164+K12812
ko00670	One carbon pool by folate	I1J202	1	http://www.kegg.jp/kegg-bin/show_pathway?ko00670+K00605
ko00140	Steroid hormone biosynthesis	W5GXL1	1	http://www.kegg.jp/kegg-bin/show_pathway?ko00140+K10251
ko00380	Tryptophan metabolism	M0W559	1	http://www.kegg.jp/kegg-bin/show_pathway?ko00380+K00366
ko05134	Legionellosis	Q9FYV3	1	http://www.kegg.jp/kegg-bin/show_pathway?ko05134+K03231
ko00360	Phenylalanine metabolism	W5GYP6	1	http://www.kegg.jp/kegg-bin/show_pathway?ko00360+K00817
ko04727	GABAergic synapse	D8L9S2	1	http://www.kegg.jp/kegg-bin/show_pathway?ko04727+K01580
ko04921	Oxytocin signaling pathway	W5G125	1	http://www.kegg.jp/kegg-bin/show_pathway?ko04921+K03234
ko04932	Non-alcoholic fatty liver disease (NAFLD)	M0W2C4	1	http://www.kegg.jp/kegg-bin/show_pathway?ko04932+K03934
ko04915	Estrogen signaling pathway	F2CU34	1	http://www.kegg.jp/kegg-bin/show_pathway?ko04915+K04079
ko04722	Neurotrophin signaling pathway	K3Y9M3	1	http://www.kegg.jp/kegg-bin/show_pathway?ko04722+K06630
ko00960	Tropane, piperidine and pyridine alkaloid biosynthesis	W5GYP6	1	http://www.kegg.jp/kegg-bin/show_pathway?ko00960+K00817
ko00062	Fatty acid elongation	M8AKZ8	1	http://www.kegg.jp/kegg-bin/show_pathway?ko00062+K12616
ko00950	Isoquinoline alkaloid biosynthesis	A0ST49	1	http://www.kegg.jp/kegg-bin/show_pathway?ko00950+K00422
ko04972	Pancreatic secretion	A0A0D9ZF51	1	http://www.kegg.jp/kegg-bin/show_pathway?ko04972+K07904
ko04961	Endocrine and other factor-regulated calcium reabsorption	A0A0D9ZF51	1	http://www.kegg.jp/kegg-bin/show_pathway?ko04961+K07904
ko04940	Type I diabetes mellitus	D8L9S2	1	http://www.kegg.jp/kegg-bin/show_pathway?ko04940+K01580
ko04144	Endocytosis	A0A0D9WD69	1	http://www.kegg.jp/kegg-bin/show_pathway?ko04144+K01103
ko00290	Valine, leucine and isoleucine biosynthesis	B9VTA3	1	http://www.kegg.jp/kegg-bin/show_pathway?ko00290+K14016
ko00261	Monobactam biosynthesis	M0X0F4	1	http://www.kegg.jp/kegg-bin/show_pathway?ko00261+K08912
ko00830	Retinol metabolism	W5H151	1	http://www.kegg.jp/kegg-bin/show_pathway?ko00830+K00121
ko00562	Inositol phosphate metabolism	M8CAC5	1	http://www.kegg.jp/kegg-bin/show_pathway?ko00562+K10047
ko00401	Novobiocin biosynthesis	W5GYP6	1	http://www.kegg.jp/kegg-bin/show_pathway?ko00401+K00817
ko04142	Lysosome	W5CEZ6	1	http://www.kegg.jp/kegg-bin/show_pathway?ko04142+K08057
ko01220	Degradation of aromatic compounds	W5H151	1	http://www.kegg.jp/kegg-bin/show_pathway?ko01220+K00121
ko04070	Phosphatidylinositol signaling system	M8CAC5	1	http://www.kegg.jp/kegg-bin/show_pathway?ko04070+K10047
ko00590	Arachidonic acid metabolism	F2CXA5	1	http://www.kegg.jp/kegg-bin/show_pathway?ko00590+K08057
ko00230	Purine metabolism	R7W4C5	1	http://www.kegg.jp/kegg-bin/show_pathway?ko00230+K02901
ko00430	Taurine and hypotaurine metabolism	D8L9S2	1	http://www.kegg.jp/kegg-bin/show_pathway?ko00430+K01580
ko00130	Ubiquinone and other terpenoid-quinone biosynthesis	A0A0F6NQY1	1	http://www.kegg.jp/kegg-bin/show_pathway?ko00130+K02112
ko04114	Oocyte meiosis	K3Y9M3	1	http://www.kegg.jp/kegg-bin/show_pathway?ko04114+K06630
ko00052	Galactose metabolism	Q66MG6	1	http://www.kegg.jp/kegg-bin/show_pathway?ko00052+K01601
ko05169	Epstein-Barr virus infection	K3Y9M3	1	http://www.kegg.jp/kegg-bin/show_pathway?ko05169+K06630
ko04066	HIF-1 signaling pathway	A0A0D9WD69	1	http://www.kegg.jp/kegg-bin/show_pathway?ko04066+K01103
ko04914	Progesterone-mediated oocyte maturation	F2CU34	1	http://www.kegg.jp/kegg-bin/show_pathway?ko04914+K04079
ko04211	Longevity regulating pathway - mammal	F1DKC1	1	http://www.kegg.jp/kegg-bin/show_pathway?ko04211+K03781
ko00400	Phenylalanine, tyrosine and tryptophan biosynthesis	W5GYP6	1	http://www.kegg.jp/kegg-bin/show_pathway?ko00400+K00817
ko00300	Lysine biosynthesis	W5AN26	1	http://www.kegg.jp/kegg-bin/show_pathway?ko00300+K00215
ko00970	Aminoacyl-tRNA biosynthesis	F2CQN3	1	http://www.kegg.jp/kegg-bin/show_pathway?ko00970+K19073
ko01040	Biosynthesis of unsaturated fatty acids	W5GXL1	1	http://www.kegg.jp/kegg-bin/show_pathway?ko01040+K10251
ko00660	C5-Branched dibasic acid metabolism	I1HWP9	1	http://www.kegg.jp/kegg-bin/show_pathway?ko00660+K01703
ko03015	mRNA surveillance pathway	I1HNH2	1	http://www.kegg.jp/kegg-bin/show_pathway?ko03015+K12812
ko05200	Pathways in cancer	F2CU34	1	http://www.kegg.jp/kegg-bin/show_pathway?ko05200+K04079
ko05012	Parkinson's disease	M0W2C4	1	http://www.kegg.jp/kegg-bin/show_pathway?ko05012+K03934
ko04068	FoxO signaling pathway	F1DKC1	1	http://www.kegg.jp/kegg-bin/show_pathway?ko04068+K03781
ko00051	Fructose and mannose metabolism	K3XV98	1	http://www.kegg.jp/kegg-bin/show_pathway?ko00051+K00454
ko00071	Fatty acid degradation	W5H151	1	http://www.kegg.jp/kegg-bin/show_pathway?ko00071+K00121
ko00626	Naphthalene degradation	W5H151	1	http://www.kegg.jp/kegg-bin/show_pathway?ko00626+K00121
ko04391	Hippo signaling pathway - fly	K3Y9M3	1	http://www.kegg.jp/kegg-bin/show_pathway?ko04391+K06630
ko00340	Histidine metabolism	W5G125	1	http://www.kegg.jp/kegg-bin/show_pathway?ko00340+K03234
ko00920	Sulfur metabolism	W5FLB0	1	http://www.kegg.jp/kegg-bin/show_pathway?ko00920+K01738
ko05215	Prostate cancer	F2CU34	1	http://www.kegg.jp/kegg-bin/show_pathway?ko05215+K04079
ko01212	Fatty acid metabolism	W5GXL1	1	http://www.kegg.jp/kegg-bin/show_pathway?ko01212+K10251
ko04390	Hippo signaling pathway	K3Y9M3	1	http://www.kegg.jp/kegg-bin/show_pathway?ko04390+K06630
ko00410	beta-Alanine metabolism	D8L9S2	1	http://www.kegg.jp/kegg-bin/show_pathway?ko00410+K01580
ko04962	Vasopressin-regulated water reabsorption	A0A0D9ZF51	1	http://www.kegg.jp/kegg-bin/show_pathway?ko04962+K07904
ko01210	2-Oxocarboxylic acid metabolism	I1HWP9	1	http://www.kegg.jp/kegg-bin/show_pathway?ko01210+K01703
ko00625	Chloroalkane and chloroalkene degradation	W5H151	1	http://www.kegg.jp/kegg-bin/show_pathway?ko00625+K00121
ko00564	Glycerophospholipid metabolism	I1GRB8	1	http://www.kegg.jp/kegg-bin/show_pathway?ko00564+K04565
ko04110	Cell cycle	M0XEC5	1	http://www.kegg.jp/kegg-bin/show_pathway?ko04110+K01595
ko00650	Butanoate metabolism	D8L9S2	1	http://www.kegg.jp/kegg-bin/show_pathway?ko00650+K01580
ko04621	NOD-like receptor signaling pathway	F2CU34	1	http://www.kegg.jp/kegg-bin/show_pathway?ko04621+K04079
